# Supplementary material for: Comparative transcriptome analysis of two contrasting wolfberry genotypes during fruit development and ripening and characterization of the LrMYB1 transcription factor that regulates flavonoid biosynthesis
Source: BMC Genomics. 2020 Apr 10;21:295. doi: 10.1186/s12864-020-6663-4 (PMC7147035; doi:10.1186/s12864-020-6663-4)
Supplement: Supplementary file 2 — Additional file 2 DEGs in two Lycium species at three developmental stages. The file showing differentially expressed genes between BF and RF at three developmental stages. [file 12864_2020_6663_MOESM2_ESM.xlsx]

## Sheet: BFS1vsRFS1-total.DEG
gene_id	LrG_readcount	LbG_readcount	log2FoldChange	pval	padj
Cluster-12182.67411	20059.8	0	Inf	3.0951e-130	1.9795e-125
Cluster-12182.68348	2.11911	17568.8	-13.017	2.8101e-121	8.9861e-117
Cluster-12182.68371	6367.14	0	Inf	1.0478e-107	2.2338e-103
Cluster-12182.64591	0	5320.24	#NAME?	1.069e-105	1.7092e-101
Cluster-12182.65649	0	4338.7	#NAME?	1.422e-101	1.819e-97
Cluster-12182.59273	4517.42	0	Inf	9.9147e-101	1.0568e-96
Cluster-12182.74583	4218.42	0	Inf	2.1121e-99	1.9298e-95
Cluster-12182.69160	6804.17	3.48921	10.929	1.0984e-98	8.7809e-95
Cluster-12182.68511	36429.5	50.7776	9.4867	3.4514e-98	2.4526e-94
Cluster-12182.66353	4.9853	7312.07	-10.518	5.1839e-98	3.3154e-94
Cluster-12182.64980	3528.87	0	Inf	7.8014e-96	4.5359e-92
Cluster-12182.63478	0	3237.73	#NAME?	1.2797e-95	6.8204e-92
Cluster-12182.60741	3418.39	0	Inf	3.3004e-95	1.6237e-91
Cluster-12182.63323	0	2902	#NAME?	1.7296e-93	7.9012e-90
Cluster-12182.68963	26.126	15518	-9.2142	1.1338e-92	4.8341e-89
Cluster-12182.75927	2979.07	0	Inf	1.977e-92	7.9024e-89
Cluster-12182.68729	3.53501	4468.39	-10.304	3.0871e-91	1.1343e-87
Cluster-12182.76848	2803.59	0	Inf	3.1924e-91	1.1343e-87
Cluster-12182.60073	5252.4	4.55477	10.171	5.6079e-91	1.8877e-87
Cluster-12182.58349	2755.92	0	Inf	8.844e-91	2.8281e-87
Cluster-12182.55936	4004.64	0	Inf	2.3614e-87	7.1916e-84
Cluster-12182.69236	6.75711	4808.38	-9.4749	1.3392e-85	3.8931e-82
Cluster-12182.68293	10717.2	25.325	8.7251	1.5038e-85	4.1816e-82
Cluster-12182.50750	0	1890.79	#NAME?	1.3585e-84	3.6201e-81
Cluster-12182.66933	7.71315	4445.78	-9.1709	3.6754e-84	9.4027e-81
Cluster-12182.79633	0	1813.06	#NAME?	9.9183e-84	2.4398e-80
Cluster-12182.55305	1856.2	0	Inf	1.3859e-82	3.2829e-79
Cluster-12182.67497	0	1690.26	#NAME?	2.6905e-82	6.1455e-79
Cluster-12182.118109	2056.99	0.697842	11.525	7.4248e-82	1.6375e-78
Cluster-12182.70745	0	1645.14	#NAME?	1.1504e-81	2.4524e-78
Cluster-12182.66328	16107	22.7389	9.4683	2.0443e-79	4.2176e-76
Cluster-12182.65334	1590.31	0	Inf	2.3246e-79	4.6461e-76
Cluster-12182.41560	1562.21	0	Inf	4.7951e-79	9.2931e-76
Cluster-12182.18646	4592.25	12.4349	8.5287	1.4839e-78	2.7912e-75
Cluster-12182.71943	4177.65	10.85	8.5889	1.8306e-78	3.345e-75
Cluster-12182.67392	3645.77	8.51993	8.7412	4.6972e-78	8.3449e-75
Cluster-12182.83720	1996.92	1.73319	10.17	5.085e-78	8.7897e-75
Cluster-12182.53578	0	1373.31	#NAME?	6.7665e-78	1.1388e-74
Cluster-12182.72426	1447.71	0	Inf	1.972e-77	3.2339e-74
Cluster-12182.47395	1444.73	0	Inf	2.4892e-77	3.98e-74
Cluster-12182.65161	2763.7	5.46484	8.9822	5.8764e-77	9.1667e-74
Cluster-12182.86722	1400.92	0	Inf	9.4138e-77	1.4335e-73
Cluster-12182.75513	1391.62	0	Inf	1.2901e-76	1.9188e-73
Cluster-12182.70520	2793	6.52072	8.7426	1.8479e-75	2.6861e-72
Cluster-12182.46385	0	1192.88	#NAME?	6.659e-75	9.4641e-72
Cluster-12182.73324	1230.97	0	Inf	4.6446e-74	6.4577e-71
Cluster-12182.64579	3016.16	8.80115	8.4208	5.4055e-74	7.3556e-71
Cluster-12182.86979	1221.26	0	Inf	7.0732e-74	9.4244e-71
Cluster-12182.74033	1213.65	0	Inf	1.1438e-73	1.4914e-70
Cluster-8376.0	3494.28	11.1578	8.2908	1.166e-73	1.4914e-70
Cluster-12182.84559	1206.1	0	Inf	1.2412e-73	1.5566e-70
Cluster-12182.51143	0	1112.11	#NAME?	2.2244e-73	2.7358e-70
Cluster-12182.60312	1181.54	0	Inf	3.4103e-73	4.1153e-70
Cluster-12182.77496	1.60682	1467.27	-9.8347	3.4768e-73	4.1178e-70
Cluster-12182.71755	0	1089.39	#NAME?	6.0881e-73	7.0795e-70
Cluster-12182.64974	8301.61	41.8046	7.6336	7.5267e-73	8.596e-70
Cluster-12182.47622	2246.35	5.48842	8.677	1.1532e-72	1.294e-69
Cluster-12182.78738	1546.33	1.6267	9.8927	1.2161e-72	1.341e-69
Cluster-12182.70221	1146.27	0	Inf	1.3044e-72	1.414e-69
Cluster-12182.93806	1674.49	2.32759	9.4907	1.3397e-72	1.4281e-69
Cluster-12182.72787	1139.54	0	Inf	1.8509e-72	1.9406e-69
Cluster-12182.67400	1881.05	0.703922	11.384	6.0461e-72	6.2369e-69
Cluster-12182.48124	0	1033.07	#NAME?	7.5006e-72	7.6144e-69
Cluster-12182.62696	1108.97	0	Inf	8.3474e-72	8.3417e-69
Cluster-12182.49338	1395.3	1.40784	9.9529	1.6197e-71	1.5937e-68
Cluster-12182.80083	1.23328	1286.08	-10.026	2.2748e-71	2.2043e-68
Cluster-12182.69610	14.9301	3506.24	-7.8756	2.6991e-71	2.5765e-68
Cluster-12182.68313	6.16641	10508.7	-10.735	3.0954e-71	2.9113e-68
Cluster-12182.69804	16.6676	3693.89	-7.7919	5.437e-71	5.0396e-68
Cluster-12182.58523	0	986.049	#NAME?	6.5063e-71	5.9445e-68
Cluster-12182.82529	0.964094	1199.19	-10.281	7.2609e-71	6.5405e-68
Cluster-12182.63818	17.3966	3777.48	-7.7625	1.1629e-70	1.0329e-67
Cluster-12182.69928	1037.08	0	Inf	1.6802e-70	1.4521e-67
Cluster-12182.91470	1040.01	0	Inf	1.6588e-70	1.4521e-67
Cluster-12182.93823	1117.76	0.348921	11.645	1.976e-70	1.685e-67
Cluster-12182.61706	1371.62	0	Inf	2.4074e-70	2.0259e-67
Cluster-12182.58434	32.7008	6639.11	-7.6655	2.642e-70	2.1944e-67
Cluster-12182.79574	1029.07	0	Inf	3.0986e-70	2.5407e-67
Cluster-12182.59595	1100.59	0.351961	11.611	4.6909e-70	3.7976e-67
Cluster-12182.55424	0	945.006	#NAME?	5.6616e-70	4.5262e-67
Cluster-12182.65073	1008.75	0	Inf	7.9194e-70	6.253e-67
Cluster-12182.63134	2449.91	8.98749	8.0906	1.0393e-69	8.1063e-67
Cluster-12182.51402	0	926.827	#NAME?	1.3557e-69	1.0446e-66
Cluster-12182.59607	0	913.375	#NAME?	2.9486e-69	2.245e-66
Cluster-12182.68807	937.844	0	Inf	2.5517e-68	1.92e-65
Cluster-12182.70280	923.773	0	Inf	6.4798e-68	4.8189e-65
Cluster-12182.69203	907.826	0	Inf	1.2004e-67	8.8242e-65
Cluster-14133.0	1245.1	2.10569	9.2078	2.7155e-67	1.9736e-64
Cluster-12182.63538	6.99191	1805.41	-8.0124	6.8701e-67	4.9369e-64
Cluster-12182.37971	876.189	0	Inf	7.471e-67	5.3091e-64
Cluster-12182.50534	7823.25	59.3984	7.0412	2.2746e-66	1.588e-63
Cluster-12182.96991	0	801.149	#NAME?	2.2843e-66	1.588e-63
Cluster-12182.62199	1851.57	7.32734	7.9812	2.36e-66	1.623e-63
Cluster-12182.63360	1.92819	1106	-9.1639	2.5151e-66	1.7112e-63
Cluster-12182.69603	15.5205	2780.36	-7.4849	3.9288e-66	2.6174e-63
Cluster-12182.92984	848.503	0	Inf	3.9034e-66	2.6174e-63
Cluster-12182.59328	1612.93	5.5249	8.1895	5.6048e-66	3.6955e-63
Cluster-12182.69173	3757.09	23.609	7.3141	9.1053e-66	5.9422e-63
Cluster-12182.63365	0.885828	935.861	-10.045	9.6067e-66	6.2061e-63
Cluster-12182.81253	2.17134	1110.14	-8.9979	1.2291e-65	7.8609e-63
Cluster-12182.63963	5.97559	1587.74	-8.0537	1.3058e-65	8.2689e-63
Cluster-12182.68673	542.748	60894.7	-6.8099	1.3993e-65	8.7738e-63
Cluster-12182.64391	943.125	0.700882	10.394	1.6054e-65	9.9686e-63
Cluster-12182.59043	2427.24	12.5982	7.59	1.7285e-65	1.063e-62
Cluster-12182.72499	0	763.242	#NAME?	2.2111e-65	1.3468e-62
Cluster-12182.65104	1075.09	1.74461	9.2673	3.7918e-65	2.2878e-62
Cluster-12182.65374	26.0998	3779.02	-7.1778	4.4144e-65	2.6386e-62
Cluster-12182.45095	794.492	0	Inf	8.6468e-65	5.1205e-62
Cluster-12182.66797	2.51882	1104.75	-8.7768	8.8255e-65	5.1784e-62
Cluster-12182.69111	7.24316	1681.32	-7.8588	1.3616e-64	7.9168e-62
Cluster-12182.120854	1730.88	7.50586	7.8493	1.6869e-64	9.7196e-62
Cluster-12182.81775	39327.4	63.5688	9.273	2.0939e-64	1.1957e-61
Cluster-12182.65177	2015.81	10.0196	7.6524	2.7263e-64	1.543e-61
Cluster-12182.89340	1073.93	2.02279	9.0523	3.0486e-64	1.7103e-61
Cluster-12182.58312	1945.79	9.86541	7.6238	5.8886e-64	3.2749e-61
Cluster-12182.80450	1574.93	6.5595	7.9075	6.5665e-64	3.6204e-61
Cluster-12182.69074	751.438	0	Inf	1.2846e-63	7.0221e-61
Cluster-12182.60523	749.867	0	Inf	1.4648e-63	7.939e-61
Cluster-12182.62607	2563.72	16.5975	7.2711	1.8743e-63	1.0073e-60
Cluster-12182.67866	3931.97	30.5678	7.0071	3.1289e-63	1.6676e-60
Cluster-12182.76865	0	687.833	#NAME?	3.5227e-63	1.8619e-60
Cluster-12182.85511	0	684.988	#NAME?	4.5705e-63	2.396e-60
Cluster-12182.69427	8709.35	81.7357	6.7355	5.5586e-63	2.8903e-60
Cluster-12182.86150	730.361	0	Inf	5.7821e-63	2.9822e-60
Cluster-12182.71512	1233.95	0	Inf	7.1967e-63	3.6822e-60
Cluster-12182.87130	2645.64	18.1558	7.187	9.0354e-63	4.5862e-60
Cluster-12182.68497	8.98056	2819.77	-8.2946	9.979e-63	5.0253e-60
Cluster-23810.0	1257.01	4.49259	8.1282	1.2663e-62	6.3272e-60
Cluster-12182.66155	1.60682	876.088	-9.0907	2.386e-62	1.1829e-59
Cluster-12182.62118	708.31	0	Inf	2.5741e-62	1.2664e-59
Cluster-12182.94941	703.769	0	Inf	2.8168e-62	1.3752e-59
Cluster-12182.57531	0	660.677	#NAME?	2.844e-62	1.378e-59
Cluster-12182.67903	34.3873	3951.32	-6.8443	4.4746e-62	2.1517e-59
Cluster-12182.63403	22.0525	2855.09	-7.0165	4.7234e-62	2.2544e-59
Cluster-12182.86442	6.34931	1355.08	-7.7376	5.9759e-62	2.8311e-59
Cluster-12182.64275	2309.83	15.4943	7.2199	6.7133e-62	3.157e-59
Cluster-12182.66206	16.2336	2285.82	-7.1376	7.0613e-62	3.2964e-59
Cluster-12182.20410	1661.02	8.87797	7.5476	7.4145e-62	3.4362e-59
Cluster-12182.8638	3405.19	27.7322	6.94	1.4718e-61	6.7719e-59
Cluster-12182.49922	683.967	0	Inf	1.5244e-61	6.9639e-59
Cluster-12182.65013	0	635.504	#NAME?	1.6808e-61	7.6238e-59
Cluster-12182.60162	678.387	0	Inf	2.0738e-61	9.3403e-59
Cluster-22868.0	3562.86	1.35156	11.364	3.3001e-61	1.4759e-58
Cluster-12182.28614	0	625.485	#NAME?	4.4786e-61	1.9891e-58
Cluster-12182.61576	1891.59	13.0226	7.1824	1.55e-60	6.8365e-58
Cluster-12182.66826	1098.43	4.18705	8.0353	2.5744e-60	1.1277e-57
Cluster-12182.59618	1.92829	831.813	-8.7528	2.6581e-60	1.1565e-57
Cluster-12182.80583	0	595.276	#NAME?	5.1616e-60	2.2305e-57
Cluster-12182.64718	0	592.72	#NAME?	6.0263e-60	2.5867e-57
Cluster-12182.98218	0	587.542	#NAME?	9.4938e-60	4.0479e-57
Cluster-12182.30473	25037.6	300.476	6.3807	1.7687e-59	7.4909e-57
Cluster-12182.47704	2.57105	860.632	-8.3869	1.7803e-59	7.4909e-57
Cluster-12182.74340	3.53509	947.89	-8.0668	1.8392e-59	7.688e-57
Cluster-7883.0	5665.64	23.5172	7.9124	5.0322e-59	2.0899e-56
Cluster-12182.70456	30.4865	3065.55	-6.6518	7.1058e-59	2.932e-56
Cluster-12182.33533	0	556.565	#NAME?	1.3317e-58	5.4249e-56
Cluster-12182.70931	1932.19	15.7584	6.938	1.3264e-58	5.4249e-56
Cluster-12182.82971	777.016	1.6267	8.8998	2.4451e-58	9.8976e-56
Cluster-12182.65508	2066.15	17.4694	6.886	2.6654e-58	1.0721e-55
Cluster-12182.57962	580.499	0	Inf	3.6604e-58	1.4632e-55
Cluster-12182.75804	5.06367	1020.51	-7.6549	4.7023e-58	1.8679e-55
Cluster-12182.68272	32447.3	45.889	9.4657	5.0163e-58	1.9804e-55
Cluster-12182.48932	578.856	0	Inf	5.4091e-58	2.1224e-55
Cluster-12182.85568	0.321365	582.835	-10.825	6.2049e-58	2.4197e-55
Cluster-12182.60542	1548.34	11.0375	7.1322	7.4356e-58	2.8821e-55
Cluster-12182.50846	999.069	4.5755	7.7705	8.5803e-58	3.3058e-55
Cluster-12182.50378	0	534.043	#NAME?	1.1121e-57	4.2589e-55
Cluster-12182.80494	565.604	0	Inf	1.2842e-57	4.8886e-55
Cluster-12182.60983	565.549	0	Inf	1.6401e-57	6.2068e-55
Cluster-12182.50740	562.443	0	Inf	2.4081e-57	9.0595e-55
Cluster-12182.73687	557.311	0	Inf	2.8697e-57	1.0733e-54
Cluster-12182.45693	0.642746	594.18	-9.8524	3.4427e-57	1.2801e-54
Cluster-12182.67647	0	519.625	#NAME?	4.0681e-57	1.5039e-54
Cluster-12182.81361	873.421	3.51961	7.9551	7.3998e-57	2.7199e-54
Cluster-12182.49163	1493.07	11.7218	6.9929	9.6578e-57	3.5296e-54
Cluster-16784.0	2150.38	20.3003	6.7269	9.7363e-57	3.538e-54
Cluster-12182.19454	542.957	0	Inf	1.1304e-56	4.0846e-54
Cluster-12182.15365	537.957	0	Inf	1.847e-56	6.6364e-54
Cluster-12182.97011	0	500.5	#NAME?	2.3309e-56	8.3282e-54
Cluster-12182.62012	923.351	4.34733	7.7306	3.8091e-56	1.3534e-53
Cluster-12182.104041	1050.56	6.28058	7.3861	4.4827e-56	1.5839e-53
Cluster-12182.93908	524.795	0	Inf	5.821e-56	2.0455e-53
Cluster-12182.83078	1143.71	7.4762	7.2572	6.4974e-56	2.2708e-53
Cluster-12182.39597	7082.14	12.732	9.1196	6.7359e-56	2.3413e-53
Cluster-12182.69007	0	481.224	#NAME?	1.5098e-55	5.2194e-53
Cluster-12182.72298	792.487	0	Inf	1.8231e-55	6.2686e-53
Cluster-12182.48683	0	477.325	#NAME?	2.6365e-55	9.0172e-53
Cluster-12182.42108	1169.26	8.54121	7.0969	3.0015e-55	1.0211e-52
Cluster-12182.73690	12.2546	1402.62	-6.8386	3.2787e-55	1.1095e-52
Cluster-12182.74645	1001.51	6.12234	7.3539	3.5936e-55	1.2096e-52
Cluster-12182.53693	502.194	0	Inf	4.7453e-55	1.589e-52
Cluster-12182.102776	2083.66	4.90922	8.7294	5.1563e-55	1.7176e-52
Cluster-12182.76901	502.059	0	Inf	5.5085e-55	1.8254e-52
Cluster-12182.69313	0	469.981	#NAME?	5.7459e-55	1.8943e-52
Cluster-12182.73420	0.590552	535.486	-9.8246	6.6327e-55	2.1754e-52
Cluster-12182.73109	1.5547	615.175	-8.6282	7.9735e-55	2.6018e-52
Cluster-12182.52405	0	464.007	#NAME?	9.7644e-55	3.17e-52
Cluster-12182.64309	2483.33	28.9081	6.4247	1.0175e-54	3.2868e-52
Cluster-12182.70258	12.307	1360.4	-6.7884	1.5452e-54	4.966e-52
Cluster-12182.65424	0.295276	1475.94	-12.287	1.641e-54	5.2476e-52
Cluster-12182.76169	897.551	5.27942	7.4095	2.1787e-54	6.9325e-52
Cluster-12182.84410	2.54488	673.716	-8.0484	2.3872e-54	7.5581e-52
Cluster-12182.61228	7.50418	1021.35	-7.0886	2.4869e-54	7.8351e-52
Cluster-12182.66766	4530.87	6.80194	9.3796	2.7647e-54	8.6675e-52
Cluster-12182.56499	484.966	0	Inf	2.9392e-54	9.1697e-52
Cluster-12182.102728	715.69	2.60273	8.1032	3.6231e-54	1.1248e-51
Cluster-12182.108814	2037.65	23.2862	6.4513	3.7293e-54	1.1522e-51
Cluster-12182.83204	1.92819	621.409	-8.3322	3.8442e-54	1.182e-51
Cluster-12182.87840	0	453.039	#NAME?	3.9962e-54	1.2229e-51
Cluster-12182.4257	1267.56	6.3762	7.6351	4.0437e-54	1.2315e-51
Cluster-12182.32839	2.2235	637.347	-8.1631	5.8776e-54	1.7815e-51
Cluster-12182.74598	475.958	0	Inf	6.8909e-54	2.0788e-51
Cluster-12182.92356	474.82	0	Inf	7.4713e-54	2.2434e-51
Cluster-12182.108398	473.032	0	Inf	1.0068e-53	3.0089e-51
Cluster-12182.25479	471.189	0	Inf	1.1182e-53	3.3262e-51
Cluster-12182.68023	0	443.402	#NAME?	1.1473e-53	3.3971e-51
Cluster-12182.83771	1011.14	7.57964	7.0596	1.5759e-53	4.6446e-51
Cluster-12182.84528	689.99	2.60273	8.0504	1.9836e-53	5.8194e-51
Cluster-12182.95977	466.736	0	Inf	2.0587e-53	6.0121e-51
Cluster-12182.74614	28.9845	2593.86	-6.4837	4.6647e-53	1.3561e-50
Cluster-12182.64914	903.764	6.15734	7.1975	4.7464e-53	1.3736e-50
Cluster-12182.98024	0	428.369	#NAME?	5.0614e-53	1.4581e-50
Cluster-12182.23484	456.049	0	Inf	5.4112e-53	1.5519e-50
Cluster-12182.69711	456.382	0	Inf	5.4703e-53	1.5619e-50
Cluster-12182.69511	1732.85	19.8158	6.4504	5.9295e-53	1.6855e-50
Cluster-12182.69737	14.4782	1383.68	-6.5785	5.9635e-53	1.6876e-50
Cluster-12182.50901	17.5009	1543.59	-6.4627	6.9186e-53	1.9407e-50
Cluster-12182.91986	2.46663	629.315	-7.9951	6.9106e-53	1.9407e-50
Cluster-12182.74727	451.744	0	Inf	9.0167e-53	2.5182e-50
Cluster-12182.42870	0	419.333	#NAME?	1.7138e-52	4.7657e-50
Cluster-12182.65579	3514.8	52.8725	6.0548	1.9411e-52	5.3743e-50
Cluster-12182.73554	0	415.701	#NAME?	2.2007e-52	6.0668e-50
Cluster-12182.97939	442.38	0	Inf	2.3824e-52	6.5394e-50
Cluster-12182.77717	1268.06	12.9121	6.6178	2.7809e-52	7.6005e-50
Cluster-12182.82764	0.885828	497.499	-9.1334	3.1552e-52	8.5871e-50
Cluster-12182.106159	1130.08	10.6553	6.7287	3.3228e-52	9.0047e-50
Cluster-12182.88999	887.949	6.48802	7.0966	3.435e-52	9.2696e-50
Cluster-12182.58766	2393.12	33.6472	6.1523	3.7612e-52	1.0107e-49
Cluster-12182.84287	628.188	2.44245	8.0067	3.835e-52	1.0262e-49
Cluster-12182.76648	10.9268	1100.54	-6.6542	3.8626e-52	1.0293e-49
Cluster-12182.78990	1345.99	14.6301	6.5236	4.8051e-52	1.2752e-49
Cluster-12182.76007	19.6463	1591.06	-6.3396	5.7655e-52	1.5237e-49
Cluster-18064.1	523.233	1.04676	8.9654	6.6333e-52	1.7458e-49
Cluster-12182.68613	2.06693	579.435	-8.131	6.9002e-52	1.8086e-49
Cluster-12182.87680	1833.34	18.8698	6.6023	7.1168e-52	1.8578e-49
Cluster-12182.77042	785.52	5.23382	7.2296	9.7783e-52	2.5422e-49
Cluster-12182.31228	2223.27	31.375	6.1469	1.0543e-51	2.73e-49
Cluster-12182.56146	9.70159	1022.4	-6.7195	1.1277e-51	2.9081e-49
Cluster-12182.90015	13590.6	247.934	5.7765	1.1376e-51	2.9219e-49
Cluster-12182.68914	5170.67	86.282	5.9051	1.4953e-51	3.8253e-49
Cluster-12182.64340	675.491	3.50137	7.5919	1.6186e-51	4.1242e-49
Cluster-12182.79752	585.969	1.95205	8.2297	1.6787e-51	4.2603e-49
Cluster-12182.67350	2.89228	607.41	-7.7143	2.1286e-51	5.3809e-49
Cluster-12182.67893	2540.5	37.2447	6.0919	2.1668e-51	5.4558e-49
Cluster-12182.79924	0	396.599	#NAME?	2.5157e-51	6.3096e-49
Cluster-12182.55975	1187.84	12.7214	6.5449	2.7402e-51	6.8458e-49
Cluster-12182.73888	6.74894	822.634	-6.9294	3.2092e-51	7.9862e-49
Cluster-12182.81235	1053.95	10.2919	6.6782	3.6583e-51	9.0686e-49
Cluster-12182.77016	3.72598	655.951	-7.4598	4.2101e-51	1.0396e-48
Cluster-12182.76481	0.321381	415.545	-10.337	8.895e-51	2.188e-48
Cluster-12182.74941	805.338	6.04478	7.0578	1.0051e-50	2.463e-48
Cluster-12182.65648	938.908	8.79903	6.7375	1.0354e-50	2.5275e-48
Cluster-12182.55839	1245.37	14.682	6.4064	1.0409e-50	2.5313e-48
Cluster-12182.88900	2.95276	605.226	-7.6793	1.0981e-50	2.6602e-48
Cluster-12182.67693	407.1	0	Inf	1.3642e-50	3.2925e-48
Cluster-12182.55786	685.023	3.99841	7.4206	1.374e-50	3.3037e-48
Cluster-12182.92598	0	382.498	#NAME?	1.5685e-50	3.757e-48
Cluster-12182.9859	1865.88	2.70313	9.431	1.6273e-50	3.8834e-48
Cluster-12182.90507	7.42588	844.334	-6.8291	1.7896e-50	4.2549e-48
Cluster-12182.79395	0.885828	843.991	-9.896	1.9147e-50	4.5354e-48
Cluster-12182.34447	0	378.869	#NAME?	1.9972e-50	4.7133e-48
Cluster-12182.113034	1187.69	13.8435	6.4228	2.4149e-50	5.6783e-48
Cluster-7505.0	858.237	6.46822	7.0519	3.4774e-50	8.1465e-48
Cluster-12182.63852	1321.98	15.9417	6.3738	5.2128e-50	1.2167e-47
Cluster-1299.0	425.366	0.348921	10.252	6.4485e-50	1.4997e-47
Cluster-12182.40166	736.263	5.60706	7.0368	6.5639e-50	1.521e-47
Cluster-12182.53008	0.590552	420.803	-9.4769	8.9051e-50	2.0561e-47
Cluster-12182.85232	578.86	0	Inf	1.2755e-49	2.9343e-47
Cluster-12182.70853	12.0899	1041.96	-6.4294	1.7122e-49	3.9249e-47
Cluster-12182.55708	1731.49	26.4221	6.0341	1.7243e-49	3.9386e-47
Cluster-12182.65915	1404.39	19.3805	6.1792	1.9033e-49	4.3318e-47
Cluster-12182.92903	384.831	0	Inf	2.0396e-49	4.6258e-47
Cluster-12182.67118	1694.95	25.9691	6.0283	2.1434e-49	4.8439e-47
Cluster-12182.29094	846.013	7.92249	6.7386	2.2162e-49	4.9908e-47
Cluster-12182.26049	944.096	9.83953	6.5842	2.3377e-49	5.2433e-47
Cluster-12182.67853	3.3785	585.104	-7.4362	2.3529e-49	5.2433e-47
Cluster-12182.74337	1731.63	26.0415	6.0552	2.349e-49	5.2433e-47
Cluster-12182.3079	483.992	1.4048	8.4285	2.6517e-49	5.8887e-47
Cluster-12182.81026	0	358.945	#NAME?	3.5035e-49	7.7534e-47
Cluster-12182.89811	915.653	9.42825	6.6017	4.1866e-49	9.233e-47
Cluster-12182.62895	5.54977	693.039	-6.9644	4.7364e-49	1.041e-46
Cluster-12182.93874	844.962	8.18013	6.6906	4.975e-49	1.0897e-46
Cluster-12182.65216	15.4766	1189.98	-6.2647	6.2075e-49	1.355e-46
Cluster-12182.72136	0.321365	380.37	-10.209	6.4276e-49	1.3982e-46
Cluster-12182.117117	837.977	8.26533	6.6637	6.903e-49	1.4966e-46
Cluster-12182.82065	374.537	0	Inf	6.9498e-49	1.5016e-46
Cluster-12182.69905	12.5939	4286.38	-8.4109	9.4466e-49	2.0342e-46
Cluster-12182.67104	372.044	0	Inf	9.5776e-49	2.0555e-46
Cluster-12182.79843	371.498	0	Inf	1.0622e-48	2.272e-46
Cluster-22229.0	811.64	7.93465	6.6765	1.1121e-48	2.3709e-46
Cluster-12182.67751	1178.68	15.2486	6.2723	1.7372e-48	3.6911e-46
Cluster-23810.2	597.202	3.81225	7.2914	1.8737e-48	3.968e-46
Cluster-12182.80639	1.2594	433.847	-8.4283	2.1748e-48	4.5905e-46
Cluster-12182.78789	0.642762	392.115	-9.2528	2.4968e-48	5.2529e-46
Cluster-12182.71386	4.04733	3177.01	-9.6165	2.8275e-48	5.929e-46
Cluster-1268.0	364.1	0	Inf	3.0446e-48	6.3633e-46
Cluster-12182.71348	0	532.935	#NAME?	3.6109e-48	7.5225e-46
Cluster-9738.0	391.6	0.325341	10.233	3.7343e-48	7.7542e-46
Cluster-12182.57251	12.2125	957.86	-6.2934	3.7647e-48	7.7921e-46
Cluster-12182.70530	0	733.1	#NAME?	4.4279e-48	9.1353e-46
Cluster-12182.38232	3.37853	549.084	-7.3445	4.8619e-48	9.9983e-46
Cluster-12182.57282	1006.39	12.7647	6.3009	5.4313e-48	1.1133e-45
Cluster-12182.77315	12.2726	966.037	-6.2986	5.7813e-48	1.1813e-45
Cluster-12182.43655	511.796	2.43407	7.7161	6.8872e-48	1.4028e-45
Cluster-12182.98055	565.193	3.51961	7.3272	7.5299e-48	1.5288e-45
Cluster-24857.0	1288.36	18.9516	6.0871	7.9838e-48	1.6159e-45
Cluster-12182.78152	6.42729	680.729	-6.7267	8.5626e-48	1.7275e-45
Cluster-12182.74436	661.713	2.03191	8.3472	8.5908e-48	1.7278e-45
Cluster-12182.54590	0	335.781	#NAME?	8.7143e-48	1.7423e-45
Cluster-12182.64195	18.9955	1250.18	-6.0403	8.7177e-48	1.7423e-45
Cluster-12182.66866	0	530.619	#NAME?	1.1419e-47	2.2751e-45
Cluster-12182.94659	353.564	0	Inf	1.2521e-47	2.4869e-45
Cluster-12182.97020	674.67	5.69586	6.8881	1.3376e-47	2.6485e-45
Cluster-12182.36775	1308.24	7.2718	7.4911	1.4261e-47	2.815e-45
Cluster-12182.81547	0.590552	377.238	-9.3192	1.5944e-47	3.1375e-45
Cluster-12182.101963	349.262	0	Inf	1.9701e-47	3.865e-45
Cluster-12182.86491	0	328.717	#NAME?	2.1231e-47	4.1524e-45
Cluster-12182.65475	1.25942	412	-8.3537	2.5505e-47	4.9581e-45
Cluster-12182.97263	2.49268	482.179	-7.5957	2.5468e-47	4.9581e-45
Cluster-12182.34101	347.301	0	Inf	2.8581e-47	5.5392e-45
Cluster-12182.59474	0	653.209	#NAME?	3.0518e-47	5.8966e-45
Cluster-12182.47318	3.53513	528.751	-7.2247	3.1289e-47	6.0275e-45
Cluster-12182.107514	816.706	9.25581	6.4633	3.1843e-47	6.1158e-45
Cluster-12182.67685	10.2837	2584.81	-7.9736	3.4264e-47	6.561e-45
Cluster-12182.72452	1.25939	410.305	-8.3478	3.7657e-47	7.1893e-45
Cluster-12182.75770	24.6316	1457.69	-5.887	3.8421e-47	7.3133e-45
Cluster-12182.75573	343.252	0	Inf	4.6031e-47	8.7357e-45
Cluster-8695.0	452.584	1.72407	8.0362	4.8377e-47	9.1538e-45
Cluster-12182.80755	0	323.036	#NAME?	4.9943e-47	9.4222e-45
Cluster-12182.55230	0	321.461	#NAME?	6.1745e-47	1.1615e-44
Cluster-12182.64427	13.8615	991.086	-6.1599	7.8567e-47	1.4736e-44
Cluster-12182.75044	1180.45	18.1999	6.0193	8.0874e-47	1.5124e-44
Cluster-12182.68037	0	2808.95	#NAME?	9.5096e-47	1.7732e-44
Cluster-12182.68804	15.7114	1065.64	-6.0838	1.032e-46	1.9187e-44
Cluster-12182.78539	0	316.341	#NAME?	1.2873e-46	2.3864e-44
Cluster-12182.78134	596.985	4.8849	6.9332	1.4733e-46	2.7233e-44
Cluster-12182.64661	563.248	4.11401	7.0971	1.5709e-46	2.8954e-44
Cluster-12182.35840	2.22355	447.667	-7.6534	1.6605e-46	3.0518e-44
Cluster-12182.77812	27.3575	1549.68	-5.8239	1.7335e-46	3.1767e-44
Cluster-12182.65527	19.1863	1182.83	-5.946	1.8031e-46	3.2948e-44
Cluster-12182.32215	664.238	6.58842	6.6556	2.6163e-46	4.7672e-44
Cluster-12182.44334	1064.45	15.9984	6.056	3.1202e-46	5.6691e-44
Cluster-12182.85734	328.183	0	Inf	3.9782e-46	7.2076e-44
Cluster-12182.66696	1237.35	20.7207	5.9	4.2969e-46	7.7631e-44
Cluster-12182.2516	393.479	0.999603	8.6207	4.7005e-46	8.4683e-44
Cluster-12182.66702	0.964127	370.166	-8.5847	5.2207e-46	9.3791e-44
Cluster-12182.79061	0.964094	370.856	-8.5875	5.482e-46	9.8209e-44
Cluster-12182.69262	4.42096	539.313	-6.9306	6.3181e-46	1.1287e-43
Cluster-12182.104767	766.587	9.46647	6.3395	6.6792e-46	1.1899e-43
Cluster-8883.0	648.244	6.47964	6.6445	7.2423e-46	1.2866e-43
Cluster-12182.73952	1990	40.933	5.6034	7.7342e-46	1.3702e-43
Cluster-12182.46355	324.626	0	Inf	7.8675e-46	1.39e-43
Cluster-12182.70714	956.547	13.339	6.1641	8.0211e-46	1.4132e-43
Cluster-12182.56246	602.572	5.20545	6.855	8.3619e-46	1.4692e-43
Cluster-12182.77231	1003.03	14.6215	6.1001	8.8602e-46	1.5525e-43
Cluster-12182.68499	9678.49	244.261	5.3083	9.7835e-46	1.7096e-43
Cluster-12182.72095	842.964	11.2733	6.2245	1.033e-45	1.8001e-43
Cluster-12182.57912	0	302.993	#NAME?	1.0577e-45	1.8382e-43
Cluster-12182.77147	525.312	3.69665	7.1508	1.0903e-45	1.8897e-43
Cluster-12182.67019	112.467	4733.38	-5.3953	1.1e-45	1.9015e-43
Cluster-14830.0	321.489	0	Inf	1.1404e-45	1.9659e-43
Cluster-12182.67538	2.2235	429.949	-7.5952	1.1506e-45	1.9781e-43
Cluster-12182.16389	320.377	0	Inf	1.2834e-45	2.2005e-43
Cluster-12182.63885	597.659	5.3591	6.8012	1.3873e-45	2.3724e-43
Cluster-12182.31910	0	301.093	#NAME?	1.3975e-45	2.3835e-43
Cluster-12182.75042	1652.89	5.97422	8.112	1.5869e-45	2.6993e-43
Cluster-12182.74396	7.59068	672.697	-6.4696	2.1185e-45	3.5939e-43
Cluster-12182.97145	1.60691	393.059	-7.9343	2.2797e-45	3.8571e-43
Cluster-12182.63576	0	297.601	#NAME?	2.5206e-45	4.248e-43
Cluster-12656.0	854.593	11.9802	6.1565	2.524e-45	4.248e-43
Cluster-12182.68119	4.13386	522.577	-6.982	2.9674e-45	4.9812e-43
Cluster-12182.75714	5517.26	138.068	5.3205	3.0513e-45	5.1087e-43
Cluster-12182.62949	0	295.795	#NAME?	3.0712e-45	5.1285e-43
Cluster-12182.91109	0	295.82	#NAME?	3.1959e-45	5.3229e-43
Cluster-12182.65976	969.327	14.855	6.028	3.2972e-45	5.4772e-43
Cluster-12182.37355	0.321381	318.318	-9.952	3.5384e-45	5.8627e-43
Cluster-12182.78407	314.874	0	Inf	3.6402e-45	6.0158e-43
Cluster-12182.123216	521.457	1.72407	8.2406	4.2716e-45	7.0411e-43
Cluster-12182.56867	0	293.976	#NAME?	4.4159e-45	7.2602e-43
Cluster-12182.73106	0	294.548	#NAME?	4.492e-45	7.3665e-43
Cluster-12182.88804	0	293.306	#NAME?	4.9321e-45	8.0675e-43
Cluster-12182.76680	20.5664	1165	-5.8239	5.2093e-45	8.4992e-43
Cluster-12182.48936	474.802	3.16765	7.2278	5.6863e-45	9.2538e-43
Cluster-12182.81953	310.24	0	Inf	5.9707e-45	9.6919e-43
Cluster-12182.42193	3.40462	471.906	-7.1149	6.0413e-45	9.7816e-43
Cluster-12182.54116	604.149	6.09802	6.6304	6.2741e-45	1.0133e-42
Cluster-12182.78994	309.841	0	Inf	6.2916e-45	1.0136e-42
Cluster-12182.57030	1415.86	27.0952	5.7075	6.3685e-45	1.0234e-42
Cluster-12182.30114	0	292.783	#NAME?	6.4601e-45	1.032e-42
Cluster-12182.47656	7.85173	955.258	-6.9267	6.4561e-45	1.032e-42
Cluster-12182.76135	14.922	922.708	-5.9504	6.4704e-45	1.032e-42
Cluster-12182.68317	13.6967	881.708	-6.0084	7.2954e-45	1.1607e-42
Cluster-12182.98937	2.24967	412.235	-7.5176	8.0722e-45	1.2811e-42
Cluster-12182.80697	1336.98	25.3589	5.7203	1.1123e-44	1.7608e-42
Cluster-12182.66489	2190.51	49.4847	5.4681	1.1395e-44	1.795e-42
Cluster-12182.70548	0.964144	626.307	-9.3434	1.1389e-44	1.795e-42
Cluster-12182.72010	38.7282	1794.91	-5.5344	1.23e-44	1.9329e-42
Cluster-14827.0	678.538	8.09114	6.3899	1.4469e-44	2.268e-42
Cluster-12182.94226	304.205	0	Inf	1.5405e-44	2.409e-42
Cluster-12182.51043	3.10938	448.49	-7.1723	1.6333e-44	2.5477e-42
Cluster-12182.68508	1273.37	24.6493	5.691	1.7764e-44	2.7642e-42
Cluster-12182.86336	303.043	0	Inf	2.1069e-44	3.2706e-42
Cluster-12182.51541	0	282.926	#NAME?	2.818e-44	4.3639e-42
Cluster-12182.43601	599.216	6.3412	6.5622	3.5408e-44	5.4699e-42
Cluster-12182.53299	0	281.144	#NAME?	3.7708e-44	5.8112e-42
Cluster-12182.65657	927.258	15.7379	5.8807	3.9549e-44	6.0803e-42
Cluster-12182.13778	972.735	11.5782	6.3926	4.4939e-44	6.8923e-42
Cluster-12182.61696	7.13065	605.152	-6.4071	4.6512e-44	7.1166e-42
Cluster-12182.66365	1.28546	353.447	-8.1031	4.7754e-44	7.2892e-42
Cluster-12182.73666	0.616641	500.27	-9.6641	5.256e-44	8.0036e-42
Cluster-15216.3	357.387	1.05588	8.4029	5.5417e-44	8.4186e-42
Cluster-12182.96905	938.929	15.349	5.9348	5.7033e-44	8.6436e-42
Cluster-12182.77614	294.605	0	Inf	5.8172e-44	8.7954e-42
Cluster-12182.79269	1663.82	36.7132	5.5021	5.9316e-44	8.9473e-42
Cluster-12182.66875	0	278.52	#NAME?	5.9682e-44	8.9812e-42
Cluster-12182.64803	0	277.803	#NAME?	7.3186e-44	1.0988e-41
Cluster-12182.71045	7.28722	597.206	-6.3567	7.9742e-44	1.1944e-41
Cluster-12182.65008	2507.88	61.3606	5.353	8.0831e-44	1.2079e-41
Cluster-15828.0	335.759	0.674262	8.9599	8.8041e-44	1.3125e-41
Cluster-12182.23341	558.09	5.68444	6.6173	1.0756e-43	1.5998e-41
Cluster-12182.98903	401.369	2.09353	7.5829	1.0931e-43	1.6221e-41
Cluster-12182.45850	1146.7	16.2888	6.1375	1.0959e-43	1.6224e-41
Cluster-12182.51364	0	275.269	#NAME?	1.1108e-43	1.6407e-41
Cluster-18667.0	499.158	4.33591	6.847	1.5283e-43	2.2522e-41
Cluster-12182.16175	496.901	0	Inf	1.7737e-43	2.6077e-41
Cluster-12182.32365	380.445	1.6267	7.8696	1.8642e-43	2.7345e-41
Cluster-12182.54471	1555.91	34.6149	5.4902	1.8789e-43	2.7498e-41
Cluster-12182.58775	19.5077	1020.27	-5.7088	1.9082e-43	2.7863e-41
Cluster-12182.53703	3.85644	450.042	-6.8666	2.135e-43	3.1104e-41
Cluster-12182.93346	638.896	7.80818	6.3545	2.218e-43	3.224e-41
Cluster-12182.89560	4.44699	475.19	-6.7395	2.2906e-43	3.322e-41
Cluster-12182.73207	805.005	12.8262	5.9718	2.6722e-43	3.8666e-41
Cluster-12182.81107	0	269.748	#NAME?	2.8824e-43	4.1613e-41
Cluster-12182.87963	11.4814	748.043	-6.0258	3.1132e-43	4.4845e-41
Cluster-12182.71967	57.384	2577.09	-5.489	3.1999e-43	4.599e-41
Cluster-12182.65318	26.8027	3135.82	-6.8703	3.3108e-43	4.7476e-41
Cluster-12182.59401	31.4845	1412.68	-5.4877	3.4333e-43	4.9123e-41
Cluster-12182.40111	285.578	0	Inf	3.6866e-43	5.263e-41
Cluster-12182.80558	5.60213	518.506	-6.5322	4.0266e-43	5.7355e-41
Cluster-12182.36275	283.308	0	Inf	4.2302e-43	6.0122e-41
Cluster-12182.82269	591.073	7.3547	6.3285	4.4426e-43	6.3e-41
Cluster-12182.85017	0	267.765	#NAME?	4.5032e-43	6.3718e-41
Cluster-12182.72778	13.3493	795.387	-5.8968	4.9541e-43	6.9944e-41
Cluster-12182.69565	0.321365	286.08	-9.798	5.4272e-43	7.6455e-41
Cluster-12182.43065	1042.05	19.9572	5.7064	6.1825e-43	8.6903e-41
Cluster-12182.74814	896.184	16.4419	5.7683	6.3282e-43	8.8369e-41
Cluster-12182.77045	4.23822	463.923	-6.7743	6.3239e-43	8.8369e-41
Cluster-12182.81256	4.90704	490.309	-6.6427	6.3077e-43	8.8369e-41
Cluster-12182.95088	280.597	0	Inf	6.6983e-43	9.3333e-41
Cluster-12182.69950	5.12405	499.972	-6.6084	6.85e-43	9.5239e-41
Cluster-12182.66471	1124.15	22.1607	5.6647	6.9228e-43	9.6042e-41
Cluster-12182.63910	0.642729	302.147	-8.8768	8.041e-43	1.1131e-40
Cluster-12182.80720	1197.29	4.97443	7.911	1.0566e-42	1.4596e-40
Cluster-12182.78182	8.99867	1699.86	-7.5615	1.0943e-42	1.5083e-40
Cluster-12182.115637	602.764	7.76046	6.2793	1.2807e-42	1.7614e-40
Cluster-12182.49638	333.762	1.00264	8.3789	1.3231e-42	1.8159e-40
Cluster-12182.66737	1350.89	29.541	5.5151	1.6327e-42	2.2359e-40
Cluster-12182.59035	973.677	19.0748	5.6737	2.2841e-42	3.1214e-40
Cluster-12182.105465	273.616	0	Inf	2.2907e-42	3.1237e-40
Cluster-12182.72251	3.99522	441.889	-6.7893	2.3416e-42	3.1864e-40
Cluster-12182.73019	40.2926	1623.55	-5.3325	2.3976e-42	3.2556e-40
Cluster-12182.38321	271.46	0	Inf	2.8094e-42	3.8067e-40
Cluster-12182.51729	0.616641	292.217	-8.8884	2.9329e-42	3.9656e-40
Cluster-12182.57428	9.31982	617.903	-6.0509	3.0758e-42	4.1502e-40
Cluster-12182.51152	440.826	3.76509	6.8714	3.3219e-42	4.4728e-40
Cluster-12182.68452	9.32006	616.197	-6.0469	3.3418e-42	4.4901e-40
Cluster-12182.78473	0	756.108	#NAME?	4.0495e-42	5.4296e-40
Cluster-12182.68392	105.526	3692.33	-5.1289	4.3705e-42	5.8477e-40
Cluster-12182.70870	269.959	0	Inf	4.4758e-42	5.9761e-40
Cluster-12182.91012	2.1713	359.073	-7.3696	5.4412e-42	7.25e-40
Cluster-12182.74907	32.0575	1350.74	-5.3969	5.5182e-42	7.3372e-40
Cluster-12182.73590	1129.09	4.45381	7.9859	7.4242e-42	9.851e-40
Cluster-12182.74107	7.63464	550.423	-6.1718	7.6893e-42	1.0182e-39
Cluster-12182.48458	335.332	1.40784	7.896	9.102e-42	1.2027e-39
Cluster-12182.48242	265.721	0	Inf	9.4776e-42	1.2498e-39
Cluster-12182.60177	1460.65	35.7938	5.3508	1.045e-41	1.3752e-39
Cluster-12182.99715	0	248.381	#NAME?	1.3076e-41	1.7173e-39
Cluster-12182.15380	2023.32	53.9708	5.2284	1.4712e-41	1.9281e-39
Cluster-24415.0	634.416	2.78907	7.8295	1.675e-41	2.1907e-39
Cluster-12182.87276	399.156	2.99881	7.0564	2.1348e-41	2.7864e-39
Cluster-12182.54092	384.265	2.79137	7.105	2.1694e-41	2.8258e-39
Cluster-12182.62732	5.92339	775.298	-7.0322	2.4099e-41	3.1327e-39
Cluster-12182.38414	3.85657	408.125	-6.7255	2.442e-41	3.168e-39
Cluster-12182.73523	31.0413	1278.69	-5.3643	2.867e-41	3.7118e-39
Cluster-12182.107527	1.47638	321.206	-7.7653	3.0568e-41	3.9495e-39
Cluster-12182.77960	1.23328	307.269	-7.9609	3.477e-41	4.4834e-39
Cluster-20399.0	478.589	5.40322	6.4688	3.7925e-41	4.8803e-39
Cluster-12182.70543	1054.14	23.8836	5.4639	4.561e-41	5.8575e-39
Cluster-12182.100177	257.132	0	Inf	4.5795e-41	5.8648e-39
Cluster-12182.65225	27.5152	1587.87	-5.8507	4.585e-41	5.8648e-39
Cluster-12182.61965	687.76	11.8152	5.8632	5.0052e-41	6.3894e-39
Cluster-12182.70647	3.75209	401.731	-6.7424	5.1613e-41	6.5757e-39
Cluster-12182.60555	0	240.637	#NAME?	5.8269e-41	7.4089e-39
Cluster-12182.44345	9.51068	589.132	-5.9529	5.8591e-41	7.435e-39
Cluster-12182.77920	4.02128	410.798	-6.6746	5.8874e-41	7.4561e-39
Cluster-12182.74027	375.893	2.72671	7.107	6.216e-41	7.8568e-39
Cluster-12182.62316	323.133	1.40784	7.8425	6.247e-41	7.8803e-39
Cluster-12182.29485	882.773	18.434	5.5816	6.5415e-41	8.2356e-39
Cluster-12182.41962	448.975	4.92746	6.5096	7.8437e-41	9.8556e-39
Cluster-12182.64729	6.73102	503.98	-6.2264	8.11e-41	1.017e-38
Cluster-12182.25659	432.285	1.30136	8.3758	8.4124e-41	1.0529e-38
Cluster-12182.77877	0.642746	272.822	-8.7295	8.4382e-41	1.054e-38
Cluster-12182.109657	0	238.988	#NAME?	8.4879e-41	1.0582e-38
Cluster-12182.59394	0	238.676	#NAME?	8.6351e-41	1.0744e-38
Cluster-12182.105299	1318.87	33.4693	5.3003	9.1996e-41	1.1425e-38
Cluster-12182.83280	0	238.781	#NAME?	9.4477e-41	1.171e-38
Cluster-12182.79858	812.49	16.7482	5.6003	1.0467e-40	1.2948e-38
Cluster-12182.38297	251.127	0	Inf	1.0934e-40	1.35e-38
Cluster-12182.60323	650.746	11.2786	5.8504	1.2317e-40	1.5178e-38
Cluster-1408.0	344.62	2.09353	7.3629	1.3988e-40	1.7205e-38
Cluster-12182.104330	249.818	0	Inf	1.5363e-40	1.8859e-38
Cluster-12182.34317	2.17129	334.283	-7.2664	1.6973e-40	2.0796e-38
Cluster-12182.646	1193.38	7.64126	7.287	1.7458e-40	2.1349e-38
Cluster-12182.83325	10.2921	603.22	-5.8731	1.8283e-40	2.2316e-38
Cluster-7053.0	512.649	5.8822	6.4455	1.8404e-40	2.242e-38
Cluster-12182.98889	327.334	0.697842	8.8736	1.931e-40	2.3479e-38
Cluster-12182.63512	27.4718	1301.04	-5.5656	2.0009e-40	2.4283e-38
Cluster-12182.73665	5.03761	432.141	-6.4226	2.3052e-40	2.7923e-38
Cluster-12182.86520	0.885828	280.632	-8.3074	2.7661e-40	3.3442e-38
Cluster-12182.99113	246.832	0	Inf	3.1332e-40	3.7809e-38
Cluster-12182.30926	336.774	2.11177	7.3172	3.3196e-40	3.9982e-38
Cluster-12182.99185	0	231.242	#NAME?	3.7954e-40	4.5627e-38
Cluster-12182.57580	21.1227	918.293	-5.4421	3.8787e-40	4.6542e-38
Cluster-12182.54348	9.44883	582.775	-5.9467	4.0513e-40	4.8521e-38
Cluster-12182.70514	0.590552	262.402	-8.7955	4.4575e-40	5.3287e-38
Cluster-12182.35890	308.523	1.40784	7.7757	4.9158e-40	5.8655e-38
Cluster-12182.46319	0.964094	276.623	-8.1645	5.0116e-40	5.9687e-38
Cluster-12182.68924	17.457	811.829	-5.5393	5.3683e-40	6.3817e-38
Cluster-12182.60620	651.096	11.8479	5.7802	5.5671e-40	6.6057e-38
Cluster-12182.93481	799.056	16.9273	5.5609	7.1173e-40	8.4295e-38
Cluster-12182.71749	241.654	0	Inf	7.5507e-40	8.9263e-38
Cluster-12182.98314	241.315	0	Inf	7.7387e-40	9.1317e-38
Cluster-12182.70743	0.642746	259.089	-8.655	7.7711e-40	9.153e-38
Cluster-12182.88882	605.287	10.6857	5.8239	9.5036e-40	1.1173e-37
Cluster-12182.65677	29.1571	1116.69	-5.2592	1.0427e-39	1.2236e-37
Cluster-12182.87163	11.6298	616.977	-5.7293	1.1293e-39	1.3228e-37
Cluster-10596.1	752.26	15.6685	5.5853	1.1877e-39	1.3887e-37
Cluster-12182.44837	0.938039	270.812	-8.1734	1.347e-39	1.5721e-37
Cluster-12182.93018	2.24955	639.366	-8.1509	1.3847e-39	1.6131e-37
Cluster-12182.105017	363.926	3.00793	6.9187	1.459e-39	1.6966e-37
Cluster-12182.74762	677.546	13.6414	5.6343	1.4672e-39	1.703e-37
Cluster-12182.58194	8.91046	549.119	-5.9455	1.486e-39	1.7217e-37
Cluster-12182.67946	38.4596	1363.87	-5.1482	1.5434e-39	1.7849e-37
Cluster-12182.69185	321.692	0	Inf	2.0022e-39	2.3114e-37
Cluster-12182.84194	4.26431	391.187	-6.5194	2.0298e-39	2.339e-37
Cluster-12182.85830	1.23331	281.562	-7.8348	2.0455e-39	2.3529e-37
Cluster-12182.75598	966.2	23.8927	5.3377	2.0773e-39	2.3852e-37
Cluster-12182.51847	919.066	22.8775	5.3282	2.1751e-39	2.4886e-37
Cluster-14119.0	236.287	0	Inf	2.1737e-39	2.4886e-37
Cluster-12182.101540	322.799	2.05549	7.295	2.4221e-39	2.7662e-37
Cluster-12182.110192	784.945	17.7629	5.4656	2.8656e-39	3.2669e-37
Cluster-12182.73841	478.078	6.97842	6.0982	2.888e-39	3.2866e-37
Cluster-12182.62274	25.857	995.44	-5.2667	3.2878e-39	3.7349e-37
Cluster-12182.120960	1168.43	3.42151	8.4157	3.305e-39	3.7477e-37
Cluster-12182.61675	614.899	11.9667	5.6833	3.8475e-39	4.3552e-37
Cluster-15631.0	2022.35	6.82248	8.2115	3.9188e-39	4.4281e-37
Cluster-12182.86390	1.60684	289.993	-7.4956	4.1757e-39	4.71e-37
Cluster-12182.62988	0	220.039	#NAME?	4.1948e-39	4.715e-37
Cluster-12182.64250	0.616657	250.621	-8.6668	4.1881e-39	4.715e-37
Cluster-12182.93088	1118.35	30.533	5.1949	4.6391e-39	5.2053e-37
Cluster-12182.98751	11.811	618.429	-5.7104	6.3652e-39	7.1295e-37
Cluster-12182.73580	940.325	23.6828	5.3112	6.8881e-39	7.7017e-37
Cluster-12182.58710	1.1811	273.595	-7.8558	7.6586e-39	8.5483e-37
Cluster-12182.36696	0	216.255	#NAME?	7.9514e-39	8.8442e-37
Cluster-12182.44436	3218.2	112.252	4.8414	7.9491e-39	8.8442e-37
Cluster-12182.70729	2.24967	307.59	-7.0952	8.0643e-39	8.9542e-37
Cluster-12182.76129	0	216.766	#NAME?	8.5343e-39	9.4597e-37
Cluster-12182.73265	5.14184	397.293	-6.2718	8.6254e-39	9.5441e-37
Cluster-12182.68615	229.026	0	Inf	8.923e-39	9.8563e-37
Cluster-12182.74901	1554.29	48.0153	5.0166	9.098e-39	1.0032e-36
Cluster-12182.54158	0	215.992	#NAME?	9.4245e-39	1.0374e-36
Cluster-12182.36616	1081.24	30.0741	5.168	9.5892e-39	1.0538e-36
Cluster-12182.35192	359.948	3.25341	6.7897	9.8781e-39	1.0836e-36
Cluster-12182.76482	0	215.953	#NAME?	9.9448e-39	1.0891e-36
Cluster-12182.7095	381.183	4.09881	6.5391	1.0393e-38	1.1362e-36
Cluster-12182.80980	0.938039	258.549	-8.1066	1.1067e-38	1.2078e-36
Cluster-12182.72245	1.84994	293.938	-7.3119	1.1102e-38	1.2096e-36
Cluster-12182.13533	0	215.561	#NAME?	1.1294e-38	1.2284e-36
Cluster-12182.70031	2777.34	95.0222	4.8693	1.2497e-38	1.357e-36
Cluster-23810.1	717.29	3.11137	7.8489	1.8814e-38	2.0395e-36
Cluster-12182.49287	0.938022	1708.15	-10.831	1.8856e-38	2.0406e-36
Cluster-12182.97258	320.428	2.27739	7.1365	1.9723e-38	2.1308e-36
Cluster-12182.46393	2.89228	322.822	-6.8024	1.992e-38	2.1485e-36
Cluster-12182.114585	1706.91	55.202	4.9505	2.0188e-38	2.1736e-36
Cluster-12182.76723	69.9613	2070.29	-4.8871	2.0244e-38	2.176e-36
Cluster-12182.73487	0	211.004	#NAME?	2.1611e-38	2.3191e-36
Cluster-12182.46511	0.964144	255.028	-8.0472	2.2453e-38	2.4054e-36
Cluster-12182.28762	353.33	3.51961	6.6495	2.2663e-38	2.4238e-36
Cluster-12182.57843	680.592	15.0353	5.5004	2.4848e-38	2.653e-36
Cluster-12182.63145	0	211.216	#NAME?	2.6244e-38	2.7974e-36
Cluster-12182.83852	0	210.996	#NAME?	2.6615e-38	2.8322e-36
Cluster-12182.74520	785.431	19.1022	5.3617	2.8776e-38	3.0571e-36
Cluster-12182.53996	4.82047	377.493	-6.2911	3.0058e-38	3.188e-36
Cluster-12182.79027	0	210.68	#NAME?	3.176e-38	3.363e-36
Cluster-12182.85696	3.69984	348.434	-6.5573	3.3828e-38	3.5761e-36
Cluster-12182.36375	4.42084	365.907	-6.371	4.2101e-38	4.4432e-36
Cluster-12182.68052	679.694	15.6025	5.445	4.385e-38	4.6203e-36
Cluster-12182.69489	0	2325.6	#NAME?	4.4713e-38	4.7034e-36
Cluster-12182.59376	11.4554	575.791	-5.6514	4.7432e-38	4.9812e-36
Cluster-12182.63156	1197.64	36.2878	5.0446	5.0703e-38	5.316e-36
Cluster-12182.66498	345.959	2.35421	7.1992	5.2904e-38	5.5377e-36
Cluster-12182.25722	8.7895	489.945	-5.8007	5.4197e-38	5.6638e-36
Cluster-12182.70499	12.3852	588.737	-5.5709	5.4703e-38	5.7073e-36
Cluster-12182.93212	4.09956	354.018	-6.4322	5.769e-38	6.0092e-36
Cluster-12182.111662	324.277	2.70921	6.9032	5.8884e-38	6.1236e-36
Cluster-12182.93180	3.24804	334.539	-6.6865	6.0177e-38	6.2479e-36
Cluster-12182.55007	218.941	0	Inf	6.2593e-38	6.4882e-36
Cluster-12182.59589	1831.21	61.6472	4.8926	6.2852e-38	6.5045e-36
Cluster-12182.66054	218.724	0	Inf	6.6239e-38	6.8439e-36
Cluster-12182.29748	0.321365	222.061	-9.4325	6.6942e-38	6.9054e-36
Cluster-12182.31389	632.7	11.1457	5.827	6.8086e-38	7.0121e-36
Cluster-12182.33547	218.22	0	Inf	7.1737e-38	7.3762e-36
Cluster-12182.104003	6.10593	407.169	-6.0593	8.1525e-38	8.3692e-36
Cluster-12182.77356	1.77166	390.632	-7.7846	8.8876e-38	9.1092e-36
Cluster-12182.77602	0	574.251	#NAME?	8.9425e-38	9.1508e-36
Cluster-12182.66625	517.064	9.61533	5.7489	8.9797e-38	9.1742e-36
Cluster-12182.96312	2217.74	78.6697	4.8171	9.1534e-38	9.3368e-36
Cluster-12182.42346	217.004	0	Inf	9.6329e-38	9.8103e-36
Cluster-12182.61998	0.321381	220.708	-9.4236	9.8002e-38	9.9648e-36
Cluster-12182.48585	0.642729	233.879	-8.5073	1.0029e-37	1.0181e-35
Cluster-12182.35272	309.13	2.27739	7.0847	1.0679e-37	1.0824e-35
Cluster-12182.20387	450.153	7.20106	5.9661	1.0715e-37	1.0843e-35
Cluster-12182.44759	0	203.935	#NAME?	1.2083e-37	1.2208e-35
Cluster-12182.73800	11.4993	554.087	-5.5905	1.2286e-37	1.2394e-35
Cluster-12182.84158	40.9777	1292.18	-4.9788	1.2913e-37	1.3006e-35
Cluster-12182.52272	0	203.69	#NAME?	1.2953e-37	1.3026e-35
Cluster-12182.46806	1861.75	64.1383	4.8593	1.3296e-37	1.3349e-35
Cluster-12182.104153	214.423	0	Inf	1.3387e-37	1.342e-35
Cluster-12182.74339	215.651	0	Inf	1.3631e-37	1.3643e-35
Cluster-12182.39646	283.968	1.75981	7.3342	1.4626e-37	1.4616e-35
Cluster-12182.51989	6.83544	596.967	-6.4485	1.4738e-37	1.4705e-35
Cluster-12182.96866	0.590552	232.058	-8.6182	1.4846e-37	1.479e-35
Cluster-12182.17003	2.89243	309.682	-6.7424	1.6067e-37	1.5981e-35
Cluster-12182.68476	21185.5	865.198	4.6139	1.7986e-37	1.7862e-35
Cluster-12182.43034	4.98537	371.827	-6.2208	1.8612e-37	1.8455e-35
Cluster-12182.55220	509.067	9.53777	5.7381	1.9667e-37	1.9471e-35
Cluster-12182.60036	3525.05	135.876	4.6973	2.0666e-37	2.0429e-35
Cluster-12182.68776	3009.58	53.6401	5.8101	2.5932e-37	2.5595e-35
Cluster-12182.68772	594.531	13.0064	5.5145	2.6202e-37	2.582e-35
Cluster-12182.109544	957.401	27.3034	5.132	2.6315e-37	2.5892e-35
Cluster-12182.97864	280.878	1.69745	7.3704	2.7548e-37	2.7064e-35
Cluster-12182.53712	0	199.703	#NAME?	3.0557e-37	2.9974e-35
Cluster-12182.55263	633.172	14.5084	5.4476	3.3784e-37	3.3089e-35
Cluster-12182.74659	836.671	22.6391	5.2078	3.6272e-37	3.5471e-35
Cluster-12769.0	253.969	1.02622	7.9512	3.9324e-37	3.8397e-35
Cluster-12182.84432	210.761	0	Inf	4.0261e-37	3.9252e-35
Cluster-12182.68339	15.8762	1203.02	-6.2437	4.1262e-37	4.0167e-35
Cluster-12182.74699	210.109	0	Inf	4.2515e-37	4.1323e-35
Cluster-12182.78979	473.57	8.54121	5.793	4.3396e-37	4.2116e-35
Cluster-12182.64018	0	335.915	#NAME?	4.3889e-37	4.253e-35
Cluster-12182.67683	5.03756	365.316	-6.1803	4.5806e-37	4.432e-35
Cluster-12182.53943	7.07002	415.692	-5.8777	4.7555e-37	4.5943e-35
Cluster-12182.64722	1.60682	260.272	-7.3397	4.9044e-37	4.731e-35
Cluster-12182.68982	64.5833	1825.51	-4.821	5.0695e-37	4.8829e-35
Cluster-12182.70380	8.84188	465.746	-5.719	5.1915e-37	4.9929e-35
Cluster-12182.41152	264.199	1.30136	7.6655	5.2163e-37	5.0092e-35
Cluster-12182.66000	0	197.809	#NAME?	5.3668e-37	5.146e-35
Cluster-12182.71987	1443.31	49.4323	4.8678	5.4896e-37	5.2559e-35
Cluster-12182.14275	434.424	7.11586	5.9319	5.6164e-37	5.3613e-35
Cluster-12182.62384	31.9449	1032.45	-5.0143	5.6115e-37	5.3613e-35
Cluster-12182.67883	1232.31	40.0311	4.9441	5.8168e-37	5.5443e-35
Cluster-12182.67036	43.3659	1305.77	-4.9122	5.8258e-37	5.5446e-35
Cluster-12182.99719	712.206	18.4357	5.2717	5.9854e-37	5.688e-35
Cluster-12182.60021	631.979	14.8497	5.4114	6.1339e-37	5.8205e-35
Cluster-12182.23390	0	306.849	#NAME?	6.2401e-37	5.9124e-35
Cluster-12182.75405	5.46337	1302.55	-7.8973	6.2563e-37	5.9191e-35
Cluster-12182.57329	6.96577	412.751	-5.8888	7.0618e-37	6.6712e-35
Cluster-12182.60114	1781.29	63.8609	4.8018	7.2059e-37	6.7973e-35
Cluster-10008.0	355.558	4.45381	6.3189	7.2529e-37	6.8316e-35
Cluster-12182.40322	355.803	4.32375	6.3626	7.6146e-37	7.1618e-35
Cluster-12182.40440	15.4163	633.034	-5.3598	8.2294e-37	7.7287e-35
Cluster-12182.68137	0	4049.8	#NAME?	8.3281e-37	7.8099e-35
Cluster-12182.13189	579.142	13.2712	5.4476	8.4121e-37	7.8771e-35
Cluster-12182.70566	15.1049	607.993	-5.331	8.8253e-37	8.2519e-35
Cluster-12182.77595	1247.15	42.2353	4.884	9.18e-37	8.571e-35
Cluster-4331.0	356.069	4.44165	6.3249	9.5431e-37	8.8971e-35
Cluster-18385.0	668.391	16.5205	5.3384	9.5745e-37	8.9134e-35
Cluster-12182.55146	32.9173	1044.31	-4.9876	1.1156e-36	1.037e-34
Cluster-12182.108466	204.443	0	Inf	1.1659e-36	1.0823e-34
Cluster-12182.81322	418.653	6.81336	5.9412	1.1721e-36	1.0865e-34
Cluster-12182.9686	1354.01	18.1642	6.22	1.1914e-36	1.1027e-34
Cluster-12182.55869	400.91	6.06836	6.0458	1.2082e-36	1.1166e-34
Cluster-12182.23874	632.486	15.4892	5.3517	1.2334e-36	1.1383e-34
Cluster-1744.0	205.063	0	Inf	1.3019e-36	1.1998e-34
Cluster-12182.14662	204.366	0	Inf	1.3267e-36	1.2209e-34
Cluster-12182.69640	19.134	2234.42	-6.8676	1.3874e-36	1.2749e-34
Cluster-12182.43915	301.591	2.79745	6.7523	1.63e-36	1.4957e-34
Cluster-12182.41873	359.566	4.90618	6.1955	1.7805e-36	1.6291e-34
Cluster-12182.70634	44.8437	1286.24	-4.8421	1.7794e-36	1.6291e-34
Cluster-12182.72601	0	191.939	#NAME?	1.8449e-36	1.6856e-34
Cluster-12182.62290	0.616657	218.667	-8.4701	2.0772e-36	1.8951e-34
Cluster-12182.56728	6.8876	400.322	-5.861	2.4408e-36	2.2237e-34
Cluster-12182.83706	35.1932	1072.07	-4.929	2.8896e-36	2.6288e-34
Cluster-12182.65833	65.6354	1756.97	-4.7425	3.128e-36	2.8417e-34
Cluster-12182.68276	34.7591	1055.12	-4.9239	3.2807e-36	2.9762e-34
Cluster-12182.66954	199.921	0	Inf	3.9453e-36	3.574e-34
Cluster-14501.0	252.659	1.3721	7.5247	4.6186e-36	4.1781e-34
Cluster-12182.107692	198.67	0	Inf	4.9947e-36	4.5119e-34
Cluster-12182.80019	1.28548	236.901	-7.5258	5.2099e-36	4.6996e-34
Cluster-12182.87796	11.8989	517.678	-5.4432	5.8037e-36	5.2279e-34
Cluster-12182.25581	197.74	0	Inf	5.8987e-36	5.306e-34
Cluster-12182.95628	760.022	21.8676	5.1192	5.9438e-36	5.339e-34
Cluster-12182.122864	225.757	0.650682	8.4386	6.1452e-36	5.5122e-34
Cluster-12182.60248	0.295276	200.502	-9.4073	6.7319e-36	6.03e-34
Cluster-12182.103512	0.964094	224.96	-7.8663	6.8682e-36	6.1435e-34
Cluster-12182.69584	4.34267	1142.75	-8.0397	7.2949e-36	6.5161e-34
Cluster-12182.40266	33.0741	998.722	-4.9163	7.3962e-36	6.5974e-34
Cluster-12182.62301	967.026	31.1531	4.9561	7.4494e-36	6.6356e-34
Cluster-12182.13708	499.819	3.07867	7.343	7.8629e-36	6.9942e-34
Cluster-12182.49141	27.498	868.22	-4.9807	8.2468e-36	7.3254e-34
Cluster-12182.1289	956.18	31.4864	4.9245	8.7568e-36	7.7586e-34
Cluster-12182.69691	2047.56	79.9867	4.678	8.7587e-36	7.7586e-34
Cluster-20586.0	224.491	0.700882	8.3233	9.1372e-36	8.0827e-34
Cluster-12182.91750	194.109	0	Inf	1.2459e-35	1.1006e-33
Cluster-12182.43229	1015.6	33.4599	4.9238	1.2868e-35	1.1351e-33
Cluster-12182.12187	277.105	2.46069	6.8152	1.3053e-35	1.1499e-33
Cluster-12182.61587	0	183.988	#NAME?	1.3433e-35	1.1817e-33
Cluster-12182.56663	545.211	13.259	5.3618	1.3482e-35	1.1844e-33
Cluster-12182.63898	668.262	18.4492	5.1788	1.4298e-35	1.2543e-33
Cluster-12182.50807	455.429	2.60273	7.4511	1.4354e-35	1.2576e-33
Cluster-12182.93774	386.668	0	Inf	1.4691e-35	1.2853e-33
Cluster-12182.112788	386.098	6.4591	5.9015	1.473e-35	1.287e-33
Cluster-12182.50468	360.165	5.53024	6.0252	1.5333e-35	1.3379e-33
Cluster-12182.27912	2.19743	259.166	-6.8819	1.6414e-35	1.4302e-33
Cluster-12182.80763	11.2823	487.127	-5.4322	1.9225e-35	1.6729e-33
Cluster-12182.68048	867.322	27.9796	4.9541	2.0317e-35	1.7655e-33
Cluster-5666.0	1170.61	1.37514	9.7335	2.1529e-35	1.8682e-33
Cluster-12182.66276	8.76355	428.21	-5.6107	2.3036e-35	1.9963e-33
Cluster-12182.27999	4436.86	9.83649	8.8172	2.3449e-35	2.0294e-33
Cluster-12182.80696	18.3178	634.457	-5.1142	2.4024e-35	2.0763e-33
Cluster-12182.28384	263.279	2.05853	6.9988	2.6476e-35	2.2852e-33
Cluster-12182.37105	372.472	6.20146	5.9084	2.7572e-35	2.3766e-33
Cluster-12182.98408	3.62158	301.52	-6.3795	2.7928e-35	2.404e-33
Cluster-12182.4008	240.991	1.39872	7.4287	3.1471e-35	2.7053e-33
Cluster-12182.48034	32.9789	953.552	-4.8537	3.3668e-35	2.8903e-33
Cluster-12182.92744	0.321381	192.946	-9.2297	3.9086e-35	3.3509e-33
Cluster-12182.73999	1.23331	226.6	-7.5215	4.4491e-35	3.8092e-33
Cluster-12182.87798	344.021	4.88011	6.1394	4.4681e-35	3.8204e-33
Cluster-12182.59225	29.3137	1771.21	-5.917	4.8994e-35	4.1835e-33
Cluster-12182.90543	12.1421	499.248	-5.3617	5.0219e-35	4.2824e-33
Cluster-23553.0	202.637	0.325341	9.2827	5.2169e-35	4.4427e-33
Cluster-12182.12171	654.337	0	Inf	5.4653e-35	4.6482e-33
Cluster-12182.31785	6.32306	360.299	-5.8324	5.7326e-35	4.869e-33
Cluster-12182.102421	258.145	2.09353	6.9461	6.0394e-35	5.1228e-33
Cluster-22687.0	287.729	3.14103	6.5173	6.054e-35	5.1284e-33
Cluster-12182.45867	652	18.9844	5.102	6.0885e-35	5.1507e-33
Cluster-12182.55722	1082.58	38.6558	4.8076	6.5718e-35	5.5523e-33
Cluster-12182.89778	373.306	6.29938	5.889	6.7632e-35	5.7064e-33
Cluster-1396.0	214.433	0.697842	8.2634	7.1948e-35	6.0626e-33
Cluster-19491.0	225.464	1.0498	7.7466	8.6086e-35	7.2444e-33
Cluster-12182.81088	378.045	6.69546	5.8192	8.7543e-35	7.3573e-33
Cluster-12182.77122	7.20882	378.579	-5.7147	8.8032e-35	7.3887e-33
Cluster-12182.53568	0	175.967	#NAME?	8.854e-35	7.4216e-33
Cluster-12182.86875	2.57105	258.782	-6.6532	9.0131e-35	7.545e-33
Cluster-18703.0	502.512	12.4653	5.3332	9.0531e-35	7.5687e-33
Cluster-12182.46911	0	204.761	#NAME?	9.3738e-35	7.8265e-33
Cluster-12182.101581	1928.51	58.095	5.0529	1.0849e-34	9.046e-33
Cluster-12182.100133	409.968	8.06756	5.6672	1.1269e-34	9.3844e-33
Cluster-12182.31790	6.00169	345.082	-5.8454	1.1589e-34	9.6385e-33
Cluster-12182.6586	502.685	12.4866	5.3312	1.1896e-34	9.8804e-33
Cluster-12182.67180	991.499	36.1403	4.7779	1.1937e-34	9.9021e-33
Cluster-12182.71379	4.98539	407.265	-6.3521	1.2632e-34	1.0465e-32
Cluster-12182.9998	199.435	0.348921	9.1588	1.2753e-34	1.0551e-32
Cluster-12182.70378	184.575	0	Inf	1.431e-34	1.1809e-32
Cluster-1821.0	184.575	0	Inf	1.431e-34	1.1809e-32
Cluster-12182.59251	11.8207	480.018	-5.3437	1.455e-34	1.1992e-32
Cluster-12182.45701	232.786	1.40784	7.3694	1.6741e-34	1.378e-32
Cluster-12182.72102	182.844	0	Inf	1.7647e-34	1.4507e-32
Cluster-12182.87042	349.143	5.78788	5.9146	1.7956e-34	1.4742e-32
Cluster-12182.17992	242.079	1.75677	7.1064	2.0699e-34	1.6972e-32
Cluster-12182.37193	635.59	19.215	5.0478	2.1489e-34	1.7597e-32
Cluster-12182.71039	379.045	7.32734	5.6929	2.239e-34	1.8312e-32
Cluster-12182.68308	181.567	0	Inf	2.2789e-34	1.8614e-32
Cluster-12182.55366	3.24804	278.881	-6.4239	2.477e-34	2.0206e-32
Cluster-12182.24580	1000.91	36.5715	4.7745	2.7306e-34	2.2219e-32
Cluster-12182.29276	369.501	7.02098	5.7178	2.7289e-34	2.2219e-32
Cluster-12182.42690	0	171.578	#NAME?	2.8712e-34	2.3333e-32
Cluster-12182.60380	23.2157	717.415	-4.9496	2.9503e-34	2.3945e-32
Cluster-12182.47793	3.99517	292.818	-6.1956	3.0442e-34	2.4676e-32
Cluster-12182.30067	0.938022	206.437	-7.7819	3.1874e-34	2.5804e-32
Cluster-12182.75009	458.976	10.8543	5.4021	3.3311e-34	2.6933e-32
Cluster-12182.73958	4.1518	472.991	-6.8319	3.36e-34	2.7133e-32
Cluster-12182.31080	969.173	34.3597	4.818	3.4091e-34	2.7495e-32
Cluster-12182.98331	742.985	23.9496	4.9553	3.4716e-34	2.7964e-32
Cluster-12182.95058	312.43	0.703922	8.7939	3.5318e-34	2.8413e-32
Cluster-12182.69424	185.49	3979.43	-4.4231	3.8198e-34	3.0691e-32
Cluster-12182.66178	772.084	26.3628	4.8722	4.1015e-34	3.2913e-32
Cluster-12182.71311	2.22356	241.647	-6.7639	4.877e-34	3.9087e-32
Cluster-12182.68233	0.642746	193.434	-8.2334	5.2454e-34	4.1987e-32
Cluster-12182.70007	21.9742	673.293	-4.9374	5.5745e-34	4.4566e-32
Cluster-12182.67143	56.2651	1349.49	-4.584	6.1325e-34	4.8965e-32
Cluster-12182.72051	6.88747	739.218	-6.7459	6.2784e-34	5.0067e-32
Cluster-12182.101274	1.5547	221.969	-7.1576	6.3143e-34	5.0291e-32
Cluster-12182.83487	0.321381	180.872	-9.1365	6.6345e-34	5.2776e-32
Cluster-12182.5023	224.359	1.40784	7.3162	7.033e-34	5.5876e-32
Cluster-12182.67499	104.658	2307.77	-4.4627	7.1853e-34	5.7015e-32
Cluster-12182.39928	727.763	24.304	4.9042	7.2771e-34	5.7672e-32
Cluster-12182.58929	9.44883	422.907	-5.4841	7.8275e-34	6.1958e-32
Cluster-12182.53020	11.638	461.566	-5.3096	8.3263e-34	6.5824e-32
Cluster-12182.38381	337.898	5.83504	5.8557	8.7027e-34	6.8715e-32
Cluster-12182.13370	420.344	9.60013	5.4524	8.7427e-34	6.8946e-32
Cluster-12351.0	421.808	9.65641	5.449	8.9567e-34	7.0547e-32
Cluster-12182.4884	875.813	6.12768	7.1591	9.1424e-34	7.192e-32
Cluster-12182.70604	879.546	32.044	4.7786	9.3788e-34	7.3689e-32
Cluster-12182.60375	7.1045	447.511	-5.977	9.414e-34	7.3875e-32
Cluster-12182.66506	4.66405	674.614	-7.1763	9.4864e-34	7.4352e-32
Cluster-12182.52041	9.13724	400.239	-5.453	9.5264e-34	7.4574e-32
Cluster-12182.34648	175.418	0	Inf	1.0683e-33	8.3525e-32
Cluster-12182.76146	0	203.555	#NAME?	1.0938e-33	8.5418e-32
Cluster-12182.10728	277.436	3.48921	6.3131	1.1134e-33	8.6843e-32
Cluster-12182.66483	6188.04	0	Inf	1.1675e-33	9.0952e-32
Cluster-12182.83315	8.6331	390.348	-5.4987	1.2687e-33	9.8713e-32
Cluster-806.0	499.349	0	Inf	1.2914e-33	1.0036e-31
Cluster-12182.85860	2.44052	458.905	-7.5549	1.3658e-33	1.0601e-31
Cluster-12182.67276	16.346	544.475	-5.0579	1.4038e-33	1.0883e-31
Cluster-21957.0	333.014	5.80538	5.842	1.411e-33	1.0925e-31
Cluster-12182.40447	15.7541	553.132	-5.1338	1.5106e-33	1.1682e-31
Cluster-12182.85287	1.28546	208.086	-7.3388	1.5943e-33	1.2314e-31
Cluster-12182.79832	275.457	3.37131	6.3524	1.6736e-33	1.2911e-31
Cluster-16783.1	340.427	1.37514	7.9516	1.7582e-33	1.3548e-31
Cluster-12182.1554	367.891	7.51802	5.6128	1.772e-33	1.3638e-31
Cluster-12182.40834	198.877	0.674262	8.2043	1.8132e-33	1.3938e-31
Cluster-12182.65788	19.343	599.036	-4.9528	1.8925e-33	1.453e-31
Cluster-12182.24299	265.712	3.14029	6.4028	1.9446e-33	1.4912e-31
Cluster-12182.34445	1014.18	40.8238	4.6348	2.2324e-33	1.7099e-31
Cluster-12182.29643	0	163.255	#NAME?	2.2989e-33	1.7587e-31
Cluster-12182.52252	8.49423	395.078	-5.5395	2.3188e-33	1.7718e-31
Cluster-12182.102479	281.328	3.83813	6.1957	2.4493e-33	1.8693e-31
Cluster-12182.112821	2.24967	232.564	-6.6918	2.474e-33	1.8859e-31
Cluster-12182.29324	564.671	16.9745	5.056	2.5182e-33	1.9173e-31
Cluster-12182.34006	514.056	14.7959	5.1187	2.6028e-33	1.9793e-31
Cluster-12182.103157	1147.67	47.2595	4.602	2.8518e-33	2.1661e-31
Cluster-12182.25222	0	162.307	#NAME?	2.9974e-33	2.2729e-31
Cluster-12182.91451	0	162.299	#NAME?	2.9994e-33	2.2729e-31
Cluster-2269.1	287.564	4.19313	6.0997	3.098e-33	2.3448e-31
Cluster-12182.75017	443.927	11.4155	5.2813	3.1355e-33	2.3704e-31
Cluster-12182.7938	326.491	5.9651	5.7744	3.1553e-33	2.3825e-31
Cluster-12182.42326	170.615	0	Inf	3.612e-33	2.7242e-31
Cluster-12182.48637	765.726	26.885	4.832	3.8535e-33	2.9029e-31
Cluster-15216.2	170.346	0	Inf	3.8887e-33	2.9259e-31
Cluster-12182.23813	599.51	15.4017	5.2826	3.9122e-33	2.9402e-31
Cluster-12182.106174	223.046	0	Inf	3.9598e-33	2.9725e-31
Cluster-12182.61338	511.405	14.8933	5.1017	4.1308e-33	3.0971e-31
Cluster-12182.59014	20.2107	612.215	-4.9208	4.256e-33	3.1873e-31
Cluster-12182.87941	8.20725	372.401	-5.5038	4.8651e-33	3.6374e-31
Cluster-8057.1	169.513	0	Inf	4.8684e-33	3.6374e-31
Cluster-12182.88064	14.8437	498.163	-5.0687	4.9402e-33	3.6867e-31
Cluster-12182.67434	127.855	3646.92	-4.8341	5.008e-33	3.733e-31
Cluster-12182.52020	374.486	7.94128	5.5594	5.0236e-33	3.7403e-31
Cluster-12182.69419	3124.87	151.772	4.3638	5.2543e-33	3.9075e-31
Cluster-12182.93893	615.218	20.1239	4.9341	5.2742e-33	3.9177e-31
Cluster-12182.44774	343.998	6.87268	5.6454	5.5078e-33	4.0865e-31
Cluster-12182.46513	0	159.538	#NAME?	5.5178e-33	4.0892e-31
Cluster-12182.89987	19.5858	589.36	-4.9113	5.6344e-33	4.1708e-31
Cluster-12182.58396	733.037	25.9883	4.818	5.6682e-33	4.1909e-31
Cluster-12182.75096	2687.51	130.213	4.3673	5.7016e-33	4.2107e-31
Cluster-12182.68506	277843	322.969	9.7487	5.8942e-33	4.348e-31
Cluster-12182.33739	0	159.271	#NAME?	6.0099e-33	4.4282e-31
Cluster-12182.63505	1.92829	219.726	-6.8322	6.0755e-33	4.4714e-31
Cluster-12182.110055	2041.82	13.7446	7.2148	6.093e-33	4.4791e-31
Cluster-12182.100152	167.409	0	Inf	6.6501e-33	4.883e-31
Cluster-12182.89788	0	159.507	#NAME?	6.6669e-33	4.8898e-31
Cluster-12182.49868	168.48	0	Inf	6.8361e-33	5.0081e-31
Cluster-12182.74850	167.966	0	Inf	6.8831e-33	5.0368e-31
Cluster-12182.74234	542.527	16.6065	5.0299	7.0121e-33	5.1253e-31
Cluster-12182.41255	0.964111	192.557	-7.6419	7.3725e-33	5.3826e-31
Cluster-12182.49504	878.347	34.1023	4.6869	8.5822e-33	6.2587e-31
Cluster-12182.75849	296.893	4.79057	5.9536	8.9638e-33	6.5295e-31
Cluster-12182.57100	333.874	6.44768	5.6944	9.1454e-33	6.6542e-31
Cluster-8339.0	239.83	2.45765	6.6086	9.3004e-33	6.7593e-31
Cluster-12182.70045	12.6464	1626.37	-7.0068	9.7233e-33	7.0586e-31
Cluster-12182.55196	65.1938	1424.55	-4.4496	9.7346e-33	7.0588e-31
Cluster-12182.102983	280.443	4.05469	6.112	1.0003e-32	7.2454e-31
Cluster-12182.31496	0	157.325	#NAME?	1.1038e-32	7.986e-31
Cluster-12182.48536	513.926	15.3728	5.0631	1.1072e-32	8.0016e-31
Cluster-12182.67678	6.24479	317.697	-5.6689	1.1372e-32	8.2086e-31
Cluster-12182.35720	210.262	1.40784	7.2226	1.1761e-32	8.4803e-31
Cluster-12182.11583	1.60682	208.206	-7.0177	1.216e-32	8.7576e-31
Cluster-12182.104812	360.103	7.80228	5.5284	1.2239e-32	8.8048e-31
Cluster-12182.52043	18.1436	554.753	-4.9343	1.2507e-32	8.9879e-31
Cluster-12182.57272	57.123	1281.65	-4.4878	1.3472e-32	9.6703e-31
Cluster-12182.96784	14.0703	475.4	-5.0784	1.3961e-32	1.001e-30
Cluster-12182.53671	10.6055	401.087	-5.241	1.4256e-32	1.021e-30
Cluster-12182.86256	20.167	601.738	-4.8991	1.4301e-32	1.0231e-30
Cluster-12182.85798	330.984	6.18148	5.7427	1.4566e-32	1.0409e-30
Cluster-12182.70949	164.77	0	Inf	1.613e-32	1.1513e-30
Cluster-10987.0	219.386	1.69745	7.014	1.7047e-32	1.2155e-30
Cluster-17127.0	1486.45	68.9735	4.4297	1.7972e-32	1.28e-30
Cluster-12182.68685	50.5913	1163.36	-4.5233	1.8238e-32	1.2975e-30
Cluster-12182.65905	84.4824	1763.13	-4.3833	1.8725e-32	1.3306e-30
Cluster-12182.60789	4.82047	280.246	-5.8614	1.8769e-32	1.3323e-30
Cluster-12182.83634	12.9937	447.803	-5.107	1.887e-32	1.338e-30
Cluster-12182.61053	2451.39	43.7282	5.8089	1.9814e-32	1.4033e-30
Cluster-12182.62172	0	495.088	#NAME?	2.0492e-32	1.4498e-30
Cluster-12182.111447	296.88	5.20794	5.833	2.1257e-32	1.5022e-30
Cluster-12182.60297	2889.25	146.498	4.3017	2.2893e-32	1.6161e-30
Cluster-12182.70321	21.0705	607.02	-4.8485	2.3262e-32	1.6403e-30
Cluster-12182.48886	30.3986	779.512	-4.6805	2.4152e-32	1.7012e-30
Cluster-4672.0	216.918	1.69745	6.9976	2.4878e-32	1.7504e-30
Cluster-12182.88719	4.23822	271.711	-6.0025	2.5412e-32	1.786e-30
Cluster-12182.37958	0.590552	176.358	-8.2222	2.6524e-32	1.8621e-30
Cluster-25428.0	242.088	2.80657	6.4306	2.7767e-32	1.9472e-30
Cluster-12182.44378	318.319	6.0037	5.7285	2.8488e-32	1.9956e-30
Cluster-12182.15973	609.52	20.8473	4.8697	2.9721e-32	2.0797e-30
Cluster-12182.24272	1262.34	58.2937	4.4366	3.1385e-32	2.1937e-30
Cluster-12182.62861	256.495	3.25341	6.3008	3.2268e-32	2.253e-30
Cluster-12182.78172	460.22	13.5136	5.0898	3.2622e-32	2.2752e-30
Cluster-12182.73709	5.30672	290.223	-5.7732	3.4686e-32	2.4165e-30
Cluster-12182.85747	5.35901	289.641	-5.7562	3.8247e-32	2.6617e-30
Cluster-12182.72376	161.619	0	Inf	3.9967e-32	2.7784e-30
Cluster-12182.29281	161.358	0	Inf	4.1109e-32	2.8547e-30
Cluster-12182.56261	8.0343	341.01	-5.4075	4.1725e-32	2.8943e-30
Cluster-12182.9528	160.836	0	Inf	4.3502e-32	3.0143e-30
Cluster-12182.44307	668.333	24.8491	4.7493	4.445e-32	3.0767e-30
Cluster-12182.59752	5.9756	734.686	-6.9419	4.5128e-32	3.1202e-30
Cluster-12182.99333	1.92819	209.214	-6.7616	4.7417e-32	3.275e-30
Cluster-2269.2	194.648	1.04676	7.5388	5.1021e-32	3.5201e-30
Cluster-12182.98348	449.836	12.8825	5.1259	5.5657e-32	3.8357e-30
Cluster-12182.105413	159.227	0	Inf	5.7067e-32	3.9287e-30
Cluster-12182.94247	484.483	15.1616	4.998	5.8818e-32	4.0449e-30
Cluster-15391.0	326.579	6.7464	5.5972	6.2187e-32	4.272e-30
Cluster-12182.58506	204.645	3815.75	-4.2208	6.7419e-32	4.6264e-30
Cluster-12182.55834	347.242	7.97269	5.4447	6.8213e-32	4.6759e-30
Cluster-12182.66392	27.6448	812.452	-4.8772	7.2655e-32	4.9751e-30
Cluster-12182.98384	1251.21	12.8826	6.6017	7.2764e-32	4.9772e-30
Cluster-12773.1	244.276	3.14637	6.2787	7.3897e-32	5.0493e-30
Cluster-12182.80002	0	545.197	#NAME?	8.24e-32	5.6243e-30
Cluster-12182.76517	0.642762	172.118	-8.0649	8.2589e-32	5.6312e-30
Cluster-12182.65128	12.6721	425.764	-5.0703	8.7612e-32	5.9673e-30
Cluster-12182.74076	0.616641	210.096	-8.4124	9.5316e-32	6.4852e-30
Cluster-12182.21458	302.347	5.93166	5.6716	9.5602e-32	6.4977e-30
Cluster-24061.0	181.49	0.650682	8.1237	1.0272e-31	6.9739e-30
Cluster-12182.81254	0	149.153	#NAME?	1.071e-31	7.264e-30
Cluster-12182.90966	695.039	26.8063	4.6964	1.1468e-31	7.7694e-30
Cluster-12182.69798	541.497	18.4005	4.8791	1.148e-31	7.7696e-30
Cluster-12182.89994	21.4438	589.333	-4.7804	1.2008e-31	8.1183e-30
Cluster-12182.30404	461.76	1.95205	7.886	1.2608e-31	8.5148e-30
Cluster-12182.100629	156.631	0	Inf	1.2921e-31	8.7168e-30
Cluster-12182.27835	5425.38	45.0872	6.9109	1.3188e-31	8.8852e-30
Cluster-12182.40853	496.717	16.1771	4.9404	1.3198e-31	8.8852e-30
Cluster-12182.17994	613.814	22.3959	4.7765	1.3484e-31	9.0683e-30
Cluster-12182.73840	17.6396	1189.89	-6.0759	1.3571e-31	9.1077e-30
Cluster-12182.89050	2.81405	226.983	-6.3338	1.3571e-31	9.1077e-30
Cluster-12182.84674	3.18771	234.517	-6.201	1.3945e-31	9.3486e-30
Cluster-12182.55739	482.203	15.5089	4.9585	1.5228e-31	1.0198e-29
Cluster-12182.75336	240.586	3.07867	6.2881	1.5464e-31	1.0346e-29
Cluster-12182.116497	647.495	24.6476	4.7154	1.5648e-31	1.0458e-29
Cluster-12182.71590	781.719	32.6104	4.5832	1.6277e-31	1.0866e-29
Cluster-12182.81279	468.445	14.4772	5.016	1.6425e-31	1.0954e-29
Cluster-12182.56734	263.403	4.01057	6.0373	1.6477e-31	1.0977e-29
Cluster-12182.99740	928.585	27.0404	5.1018	1.7177e-31	1.1432e-29
Cluster-12182.114889	6.64444	305.803	-5.5243	1.7957e-31	1.1938e-29
Cluster-3653.0	239.266	3.06955	6.2844	2.0164e-31	1.3391e-29
Cluster-12182.59749	106.814	2031.72	-4.2495	2.0942e-31	1.3879e-29
Cluster-12182.79254	154.503	0	Inf	2.0923e-31	1.3879e-29
Cluster-12182.68605	48.9612	1036.3	-4.4037	2.1189e-31	1.4029e-29
Cluster-12182.63421	16.4847	490.127	-4.894	2.1569e-31	1.4265e-29
Cluster-12182.70740	36.7737	847.254	-4.526	2.1632e-31	1.4293e-29
Cluster-12182.95107	0	146.513	#NAME?	2.1662e-31	1.4298e-29
Cluster-12182.64765	653.024	25.2823	4.6909	2.2258e-31	1.4676e-29
Cluster-12182.57510	601.474	22.3368	4.751	2.2299e-31	1.4687e-29
Cluster-12182.101359	0	146.617	#NAME?	2.2899e-31	1.5067e-29
Cluster-12182.53628	45.449	1006.83	-4.4694	2.3323e-31	1.533e-29
Cluster-12182.89334	31.2681	743.353	-4.5713	2.3486e-31	1.5421e-29
Cluster-12182.20336	712.21	29.0278	4.6168	2.3707e-31	1.5551e-29
Cluster-12182.25065	1.92819	202.041	-6.7113	2.5175e-31	1.6497e-29
Cluster-5768.0	228.832	2.72671	6.391	2.6858e-31	1.7581e-29
Cluster-12182.98018	176.947	0.650682	8.0871	2.8122e-31	1.839e-29
Cluster-12182.44232	186.413	0.976023	7.5774	2.9374e-31	1.9189e-29
Cluster-12182.71859	819.706	35.0054	4.5495	2.9515e-31	1.9262e-29
Cluster-12182.24575	223.877	0	Inf	2.9896e-31	1.9491e-29
Cluster-12182.72371	581.98	21.982	4.7266	3.2624e-31	2.1247e-29
Cluster-12182.79360	153.375	0	Inf	3.3505e-31	2.1799e-29
Cluster-12182.15906	404.912	11.0616	5.194	3.398e-31	2.2085e-29
Cluster-12182.23543	251.269	3.87157	6.0202	3.5e-31	2.2725e-29
Cluster-12182.62707	29.5992	720.096	-4.6046	3.5862e-31	2.3261e-29
Cluster-12182.66973	280.553	4927.98	-4.1347	3.7175e-31	2.4089e-29
Cluster-12182.82885	1.1811	184.077	-7.284	3.8613e-31	2.4995e-29
Cluster-12182.73275	1.1811	286.57	-7.9226	4.0685e-31	2.631e-29
Cluster-12182.114612	2171.31	11.1432	7.6063	4.2912e-31	2.7722e-29
Cluster-12182.65051	736.021	30.4939	4.5932	4.3204e-31	2.7882e-29
Cluster-12182.76903	1220.48	31.0284	5.2977	4.5783e-31	2.9517e-29
Cluster-12182.48388	383.192	10.9108	5.1342	4.6369e-31	2.9865e-29
Cluster-12182.43848	6.29698	292.419	-5.5372	4.654e-31	2.9945e-29
Cluster-12182.24573	8755.91	79.8233	6.7773	4.9595e-31	3.1878e-29
Cluster-12182.88550	1052.68	49.8181	4.4012	5.052e-31	3.244e-29
Cluster-12182.112633	349.001	8.89013	5.2949	5.0896e-31	3.2649e-29
Cluster-12182.39056	0	143.664	#NAME?	5.1485e-31	3.2994e-29
Cluster-12182.76821	28.5386	1210.53	-5.4066	5.6466e-31	3.615e-29
Cluster-12182.76577	322.556	7.72187	5.3845	5.7462e-31	3.675e-29
Cluster-12182.64585	1355.33	67.5936	4.3256	5.7549e-31	3.6769e-29
Cluster-12182.71922	550.497	19.1951	4.8419	6.1233e-31	3.9084e-29
Cluster-12182.91490	3.53501	232.61	-6.0401	6.3237e-31	4.0323e-29
Cluster-7668.0	183.497	1.05588	7.4412	6.3872e-31	4.0687e-29
Cluster-12182.67971	236.184	4168.99	-4.1417	6.4186e-31	4.0846e-29
Cluster-25549.0	200.893	1.69745	6.8869	6.6292e-31	4.2145e-29
Cluster-12182.68900	104	1923.58	-4.2091	6.9937e-31	4.4418e-29
Cluster-12182.46716	0	142.033	#NAME?	7.3675e-31	4.67e-29
Cluster-12182.58400	2.17135	203.832	-6.5526	7.3614e-31	4.67e-29
Cluster-12182.75111	3.4046	232.329	-6.0925	7.4326e-31	4.7065e-29
Cluster-12182.79216	0	141.682	#NAME?	9.311e-31	5.8902e-29
Cluster-12182.81211	0.642729	162.713	-7.9839	9.3212e-31	5.8908e-29
Cluster-12182.15878	449.094	14.1547	4.9877	9.8437e-31	6.2148e-29
Cluster-12182.68539	75.2244	1441.63	-4.2604	1.0182e-30	6.4218e-29
Cluster-12182.46486	815.334	36.4445	4.4836	1.0855e-30	6.8401e-29
Cluster-12182.67556	56.7595	1165.96	-4.3605	1.1056e-30	6.9598e-29
Cluster-12182.70341	129.583	2356.57	-4.1847	1.1212e-30	7.0507e-29
Cluster-12182.15223	3.18756	223.4	-6.131	1.1665e-30	7.3282e-29
Cluster-12182.14956	160.472	0.348921	8.8452	1.3649e-30	8.5667e-29
Cluster-12182.46549	147.616	0	Inf	1.3734e-30	8.6116e-29
Cluster-12182.99481	27.5764	653.944	-4.5677	1.5062e-30	9.435e-29
Cluster-12182.81249	4.82072	253.658	-5.7175	1.6141e-30	1.0101e-28
Cluster-12182.87777	362.557	7.55358	5.5849	1.6722e-30	1.0454e-28
Cluster-12182.59785	7.64289	3398.66	-8.7966	1.8367e-30	1.1472e-28
Cluster-12182.122216	158.577	0.348921	8.8281	1.8407e-30	1.1485e-28
Cluster-12182.103017	146.338	0	Inf	1.8568e-30	1.1575e-28
Cluster-12182.34882	1054.8	51.885	4.3455	1.8622e-30	1.1597e-28
Cluster-12182.23453	313.871	7.1575	5.4546	1.886e-30	1.1733e-28
Cluster-12182.40157	959.071	45.5657	4.3956	1.9883e-30	1.2358e-28
Cluster-12182.16870	332.771	8.39291	5.3092	2.0099e-30	1.248e-28
Cluster-12182.92013	428.961	13.9589	4.9416	2.023e-30	1.2549e-28
Cluster-12182.93719	6.0539	276.105	-5.5112	2.1162e-30	1.3115e-28
Cluster-12182.70504	633.122	13.8701	5.5124	2.2853e-30	1.4149e-28
Cluster-11688.0	433.249	9.38431	5.5288	2.4696e-30	1.5275e-28
Cluster-4991.0	2406.08	6.81106	8.4646	2.4787e-30	1.5316e-28
Cluster-12182.76907	6.43569	286.831	-5.478	2.5742e-30	1.5891e-28
Cluster-12182.65968	0.295276	149.328	-8.9822	2.7009e-30	1.6658e-28
Cluster-12182.89028	0	138.401	#NAME?	2.7046e-30	1.6664e-28
Cluster-12182.47820	515.551	19.3803	4.7334	3.1107e-30	1.9148e-28
Cluster-12182.27160	4.49934	242.85	-5.7542	3.2997e-30	2.0292e-28
Cluster-12182.64861	124.689	2161.36	-4.1155	3.3126e-30	2.0352e-28
Cluster-12182.94621	31.2763	702.707	-4.4898	3.3269e-30	2.042e-28
Cluster-12182.91352	0.590552	157.701	-8.0609	3.3584e-30	2.0594e-28
Cluster-12182.47809	9.27582	335.675	-5.1774	3.5971e-30	2.2036e-28
Cluster-12182.38507	144.542	0	Inf	3.6271e-30	2.2198e-28
Cluster-12182.73870	0.321365	148.07	-8.8479	3.6704e-30	2.2442e-28
Cluster-12182.31388	357.341	7.8837	5.5023	3.6807e-30	2.2483e-28
Cluster-12182.68951	12150.2	765.149	3.9891	3.7679e-30	2.2994e-28
Cluster-12182.45953	0	137.428	#NAME?	3.9168e-30	2.388e-28
Cluster-12182.96283	1.60686	181.701	-6.8212	3.9822e-30	2.4256e-28
Cluster-12182.64175	3247.49	193.113	4.0718	4.3047e-30	2.6195e-28
Cluster-2755.0	156.077	0.325341	8.9061	4.3217e-30	2.6273e-28
Cluster-12182.61868	118.181	2072.54	-4.1323	4.4039e-30	2.6748e-28
Cluster-12182.87691	7.3819	306.533	-5.3759	4.4825e-30	2.7199e-28
Cluster-12182.120788	422.31	14.1384	4.9006	4.5083e-30	2.733e-28
Cluster-12182.42156	1315.62	21.7743	5.917	4.5473e-30	2.7541e-28
Cluster-16126.0	192.322	1.75069	6.7795	4.658e-30	2.8184e-28
Cluster-12182.107678	1042.37	52.4954	4.3115	4.6881e-30	2.8339e-28
Cluster-12182.61041	9.24986	712.377	-6.2671	4.7581e-30	2.8736e-28
Cluster-12182.69115	1709.72	26.3275	6.021	4.8388e-30	2.9195e-28
Cluster-12182.88622	0	135.838	#NAME?	4.9313e-30	2.9726e-28
Cluster-12182.64701	85.9684	1554.48	-4.1765	5.0966e-30	3.0693e-28
Cluster-14725.0	634.537	26.9569	4.557	5.1084e-30	3.0735e-28
Cluster-12182.88495	14.713	422.565	-4.844	5.1953e-30	3.1229e-28
Cluster-12182.34962	0	136.353	#NAME?	5.3634e-30	3.2208e-28
Cluster-12182.61694	13.9396	413.579	-4.8909	5.4348e-30	3.2607e-28
Cluster-12182.51480	11134.2	33.3204	8.3844	5.713e-30	3.4244e-28
Cluster-12182.75389	570.742	23.1531	4.6236	6.0268e-30	3.6091e-28
Cluster-12182.12400	317.276	7.97324	5.3144	6.2881e-30	3.762e-28
Cluster-12182.69930	1079.79	0	Inf	6.4053e-30	3.8286e-28
Cluster-12182.114310	142.039	0	Inf	6.6671e-30	3.9813e-28
Cluster-12182.122090	628.49	21.1339	4.8943	6.6762e-30	3.983e-28
Cluster-12182.25480	240.297	3.90409	5.9437	6.7789e-30	4.0405e-28
Cluster-12182.43451	0	135.319	#NAME?	6.8389e-30	4.0725e-28
Cluster-12182.40711	241.133	3.97483	5.9228	7.135e-30	4.2449e-28
Cluster-12182.116869	153.94	0.348921	8.7853	7.3091e-30	4.3444e-28
Cluster-12182.31573	369.222	11.6147	4.9905	7.5317e-30	4.4726e-28
Cluster-12182.48330	0	180.621	#NAME?	7.8155e-30	4.6368e-28
Cluster-12182.80958	535.134	21.0101	4.6707	7.8738e-30	4.6671e-28
Cluster-12182.65415	327.794	8.86655	5.2083	8.0545e-30	4.7698e-28
Cluster-12182.45923	1.23328	171.217	-7.1172	8.0917e-30	4.7874e-28
Cluster-12182.69791	31.6331	682.674	-4.4317	8.1657e-30	4.8266e-28
Cluster-12182.90830	0	134.196	#NAME?	8.8135e-30	5.2048e-28
Cluster-12182.63023	537.85	21.2495	4.6617	9.0565e-30	5.3433e-28
Cluster-12182.50644	6.72275	533.105	-6.3092	9.5033e-30	5.6018e-28
Cluster-12182.90135	2499.31	149.233	4.0659	9.8204e-30	5.7834e-28
Cluster-12182.103551	1016.62	52.2659	4.2818	1.0265e-29	6.0394e-28
Cluster-12182.68378	106.682	1852.75	-4.1183	1.0317e-29	6.0645e-28
Cluster-12182.93160	263.938	5.42376	5.6048	1.0369e-29	6.0895e-28
Cluster-12182.66934	67.5901	1248.93	-4.2077	1.0647e-29	6.247e-28
Cluster-12182.790	494.045	13.6487	5.1778	1.0669e-29	6.2545e-28
Cluster-12182.44500	162.121	0.697842	7.86	1.1141e-29	6.5251e-28
Cluster-12182.80719	0	133.84	#NAME?	1.1248e-29	6.5818e-28
Cluster-12182.45454	335.218	9.63513	5.1207	1.2932e-29	7.5604e-28
Cluster-12182.80865	139.487	0	Inf	1.4506e-29	8.4726e-28
Cluster-12182.46992	17.0329	444.094	-4.7045	1.5193e-29	8.8659e-28
Cluster-12182.46464	235.546	4.20225	5.8087	1.5863e-29	9.248e-28
Cluster-12182.57695	139.575	0	Inf	1.5923e-29	9.2751e-28
Cluster-12182.81754	42.0282	2738.37	-6.0258	1.6305e-29	9.4888e-28
Cluster-12182.54576	2874.32	53.2612	5.754	1.6584e-29	9.6421e-28
Cluster-12182.104826	329.116	9.06717	5.1818	1.6931e-29	9.8352e-28
Cluster-12182.649	3094.86	23.2983	7.0535	1.8715e-29	1.0862e-27
Cluster-12182.93457	0	131.96	#NAME?	1.9379e-29	1.1237e-27
Cluster-16145.0	901.995	1.37818	9.3542	1.9874e-29	1.1513e-27
Cluster-12182.85265	1.50249	174.95	-6.8635	2.0131e-29	1.1651e-27
Cluster-12182.581	338.156	9.72771	5.1194	2.1103e-29	1.2203e-27
Cluster-12182.49422	6.57439	309.595	-5.5574	2.2079e-29	1.2756e-27
Cluster-12182.35102	6.74901	271.693	-5.3312	2.3171e-29	1.3375e-27
Cluster-12182.59653	0.616657	344.341	-9.1252	2.3831e-29	1.3743e-27
Cluster-12182.111805	399.702	13.9568	4.8399	2.4282e-29	1.3991e-27
Cluster-12182.94484	12.8111	377.204	-4.8799	2.5571e-29	1.472e-27
Cluster-12182.71395	206.043	2.79137	6.2058	2.6453e-29	1.5214e-27
Cluster-12182.99580	158.56	0.650682	7.9289	2.7436e-29	1.5765e-27
Cluster-12182.46687	137.672	0	Inf	2.7594e-29	1.5842e-27
Cluster-12182.65007	541.363	22.2407	4.6053	2.8519e-29	1.6358e-27
Cluster-12182.103249	335.038	9.95743	5.0724	2.9195e-29	1.6731e-27
Cluster-12182.87237	149.025	0.351961	8.7259	2.9452e-29	1.6863e-27
Cluster-21246.1	174.898	1.32494	7.0444	3.5286e-29	2.0185e-27
Cluster-12182.55343	0.938039	157.605	-7.3925	3.5698e-29	2.0403e-27
Cluster-12182.35708	148.043	0.348921	8.7289	3.6434e-29	2.0805e-27
Cluster-22606.0	247.773	3.80617	6.0245	3.6567e-29	2.0863e-27
Cluster-12182.110598	1484.76	86.5556	4.1005	3.6619e-29	2.0874e-27
Cluster-12182.4401	166.091	1.02318	7.3428	3.8137e-29	2.1719e-27
Cluster-12182.48172	309.363	8.71005	5.1505	4.0298e-29	2.293e-27
Cluster-12182.24321	1.1811	164.939	-7.1257	4.044e-29	2.299e-27
Cluster-12182.95546	7.97245	300.225	-5.2349	4.1917e-29	2.3809e-27
Cluster-12182.68985	1855.11	112.41	4.0447	4.2809e-29	2.4294e-27
Cluster-12182.62615	40.172	778.279	-4.276	4.37e-29	2.4777e-27
Cluster-12182.55249	0	203.699	#NAME?	4.4399e-29	2.5152e-27
Cluster-12182.77133	0	128.561	#NAME?	4.548e-29	2.5741e-27
Cluster-12182.73561	0	128.474	#NAME?	4.5914e-29	2.5964e-27
Cluster-12182.79452	2.57105	214.875	-6.385	4.5957e-29	2.5965e-27
Cluster-12182.22551	222.561	3.57875	5.9586	4.892e-29	2.7614e-27
Cluster-12182.89723	548.205	23.5704	4.5397	4.9433e-29	2.788e-27
Cluster-12182.95331	6.42746	262.215	-5.3504	4.9548e-29	2.792e-27
Cluster-12182.63170	14.3396	396.91	-4.7907	5.0412e-29	2.8382e-27
Cluster-12182.44846	1159.11	64.751	4.162	5.0892e-29	2.8627e-27
Cluster-12182.68296	142.553	2302.55	-4.0137	5.1691e-29	2.905e-27
Cluster-12182.48442	0	176.003	#NAME?	5.4722e-29	3.0727e-27
Cluster-12182.76188	0.616641	147.176	-7.8989	5.9876e-29	3.3592e-27
Cluster-12182.64401	200.491	2.72671	6.2002	6.5731e-29	3.6844e-27
Cluster-12182.67766	330.286	5021.35	-3.9263	6.7376e-29	3.7733e-27
Cluster-12182.77680	177.601	0	Inf	6.7518e-29	3.7779e-27
Cluster-12182.76692	0	1082.83	#NAME?	6.8535e-29	3.8315e-27
Cluster-12182.51597	35.5227	722.157	-4.3455	6.8704e-29	3.8376e-27
Cluster-12182.81452	810.172	41.5751	4.2844	6.8864e-29	3.8431e-27
Cluster-1330.0	171.614	1.39568	6.9421	7.1646e-29	3.9949e-27
Cluster-12182.88684	0.321381	137.672	-8.7427	7.1822e-29	4.0013e-27
Cluster-12182.77247	3.00494	202.662	-6.0756	7.1951e-29	4.0049e-27
Cluster-12182.82197	337.938	10.6644	4.9859	8.0849e-29	4.4963e-27
Cluster-12182.29614	133.746	0	Inf	8.1089e-29	4.5057e-27
Cluster-12182.18053	7315.72	42.5133	7.4269	8.4728e-29	4.7039e-27
Cluster-12182.51254	964.167	52.8205	4.1901	8.5778e-29	4.7581e-27
Cluster-12182.66736	5.57594	247.591	-5.4726	9.5407e-29	5.2876e-27
Cluster-12182.98517	17.2059	434.465	-4.6583	9.6226e-29	5.3283e-27
Cluster-12182.87947	1423.97	84.1262	4.0812	9.7111e-29	5.3727e-27
Cluster-12182.51990	12.8552	399.442	-4.9576	9.8758e-29	5.4591e-27
Cluster-12182.77209	177.833	1.67691	6.7286	1.017e-28	5.6171e-27
Cluster-23718.0	495.647	20.8118	4.5738	1.024e-28	5.6505e-27
Cluster-12182.96543	4.82049	324.104	-6.0711	1.0415e-28	5.7422e-27
Cluster-12182.70674	3.35244	206.118	-5.9421	1.1131e-28	6.1316e-27
Cluster-12182.26140	303.758	2.09657	7.1787	1.1236e-28	6.184e-27
Cluster-12182.27595	184.18	2.02887	6.5043	1.1378e-28	6.2567e-27
Cluster-12182.95243	2.89237	193.159	-6.0614	1.2415e-28	6.8213e-27
Cluster-4431.1	191.086	2.35421	6.3428	1.2465e-28	6.8431e-27
Cluster-12182.86605	0	125.775	#NAME?	1.2526e-28	6.8707e-27
Cluster-12182.57217	132.207	0	Inf	1.2661e-28	6.933e-27
Cluster-12182.82962	49.0992	1126.57	-4.5201	1.2661e-28	6.933e-27
Cluster-12182.40536	0	125.445	#NAME?	1.2991e-28	7.1075e-27
Cluster-12182.68288	530.228	23.4155	4.5011	1.36e-28	7.4345e-27
Cluster-12182.72929	5.84519	316.7	-5.7597	1.3817e-28	7.5464e-27
Cluster-12182.68433	121.656	1949.48	-4.0022	1.3892e-28	7.5809e-27
Cluster-12182.60597	63.1088	1100.66	-4.1244	1.3979e-28	7.6221e-27
Cluster-12182.111393	610.272	29.0096	4.3949	1.4536e-28	7.9186e-27
Cluster-12182.65517	1269.82	75.3433	4.075	1.4946e-28	8.1352e-27
Cluster-12182.58983	131.426	0	Inf	1.5074e-28	8.1979e-27
Cluster-12182.76544	542.856	24.898	4.4465	1.6388e-28	8.905e-27
Cluster-12182.68459	0.642746	231.613	-8.4933	1.7219e-28	9.3488e-27
Cluster-12182.47663	617.357	29.0837	4.4078	1.7501e-28	9.4937e-27
Cluster-12182.7589	282.344	7.58876	5.2174	1.7747e-28	9.6191e-27
Cluster-12182.62394	12.1159	352.121	-4.8611	1.7848e-28	9.6656e-27
Cluster-12182.108392	337.67	10.8179	4.9641	1.7963e-28	9.7196e-27
Cluster-12182.58205	5.08984	232.074	-5.5108	1.9458e-28	1.052e-26
Cluster-12182.64212	0.911917	150.882	-7.3703	1.9514e-28	1.0541e-26
Cluster-12182.75490	21.0447	488.138	-4.5358	1.9604e-28	1.058e-26
Cluster-12182.68002	276.165	4151.85	-3.9102	2.026e-28	1.0925e-26
Cluster-12182.96063	221.275	4.04557	5.7734	2.036e-28	1.097e-26
Cluster-12182.88843	568.229	26.5071	4.422	2.0384e-28	1.0974e-26
Cluster-12182.42231	0	123.956	#NAME?	2.042e-28	1.0984e-26
Cluster-12182.83276	442.39	17.8031	4.6351	2.0841e-28	1.1201e-26
Cluster-12182.70261	2.19746	177.934	-6.3394	2.1804e-28	1.1708e-26
Cluster-12182.84138	27.8797	587.853	-4.3982	2.1821e-28	1.1708e-26
Cluster-12182.75480	0.964127	150.894	-7.2901	2.204e-28	1.1816e-26
Cluster-12182.78884	1311.05	77.4885	4.0806	2.2943e-28	1.2289e-26
Cluster-12182.18970	13.3053	372.39	-4.8067	2.3568e-28	1.2613e-26
Cluster-17209.1	512.899	4.82936	6.7307	2.3844e-28	1.2751e-26
Cluster-12182.102796	2.44047	183.629	-6.2335	2.4831e-28	1.3268e-26
Cluster-4866.0	246.096	1.39872	7.459	2.6689e-28	1.4248e-26
Cluster-12182.74446	66.5143	1113.74	-4.0656	2.7992e-28	1.4931e-26
Cluster-12182.50877	17.5793	429.241	-4.6098	2.9379e-28	1.5658e-26
Cluster-13187.0	306.037	9.15007	5.0638	2.9468e-28	1.5692e-26
Cluster-12182.14661	515.558	9.82737	5.7132	3.0727e-28	1.6349e-26
Cluster-12182.62161	1.84992	170.123	-6.523	3.3898e-28	1.8022e-26
Cluster-12182.66900	12.116	345.023	-4.8317	3.4153e-28	1.8142e-26
Cluster-12182.103337	0	122.79	#NAME?	3.5892e-28	1.905e-26
Cluster-12182.9668	148.598	0.650682	7.8352	3.683e-28	1.9531e-26
Cluster-12182.70987	914.384	51.2822	4.1563	3.9042e-28	2.0687e-26
Cluster-12182.41435	505.263	22.2514	4.5051	4.0265e-28	2.1318e-26
Cluster-12182.57838	24.4406	523.926	-4.422	4.1994e-28	2.2215e-26
Cluster-12182.69487	728.641	38.3907	4.2464	4.552e-28	2.406e-26
Cluster-12182.118072	127.778	0	Inf	4.6616e-28	2.4619e-26
Cluster-12182.69381	0	121.678	#NAME?	4.7074e-28	2.484e-26
Cluster-12182.39804	128.153	0	Inf	4.9476e-28	2.6086e-26
Cluster-11878.0	231.827	2.02279	6.8406	5.05e-28	2.6584e-26
Cluster-12182.69404	4245.53	295.543	3.8445	5.0502e-28	2.6584e-26
Cluster-12182.47851	170.737	1.70353	6.6471	5.2146e-28	2.7427e-26
Cluster-12182.43536	4.39487	214.701	-5.6104	5.8341e-28	3.0659e-26
Cluster-12182.70061	1.52857	161.101	-6.7196	5.9997e-28	3.1504e-26
Cluster-12182.49915	3625.03	247.369	3.8733	6.0773e-28	3.1885e-26
Cluster-12182.35669	332.275	10.7362	4.9518	6.42e-28	3.3656e-26
Cluster-12182.34291	162.729	1.34852	6.9149	6.8067e-28	3.5654e-26
Cluster-12182.95218	136706	345.223	8.6293	6.9097e-28	3.6163e-26
Cluster-12182.77613	120.015	1839.91	-3.9383	6.9817e-28	3.6508e-26
Cluster-12182.84329	611.887	30.4644	4.3281	6.9869e-28	3.6508e-26
Cluster-12182.69338	705.232	36.728	4.2631	6.994e-28	3.6515e-26
Cluster-12182.80776	19.2643	440.839	-4.5163	7.0995e-28	3.7036e-26
Cluster-12182.61581	1.20721	153.497	-6.9904	7.1883e-28	3.7464e-26
Cluster-12182.68463	6.74869	250.54	-5.2143	7.1933e-28	3.7464e-26
Cluster-12182.45311	362.771	13.6687	4.7301	7.3905e-28	3.8459e-26
Cluster-13896.1	126.555	0	Inf	7.6255e-28	3.965e-26
Cluster-12182.64989	789.855	43.3902	4.1861	8.0447e-28	4.1796e-26
Cluster-5471.1	390.5	15.2777	4.6758	8.304e-28	4.3108e-26
Cluster-12182.69980	27.932	693.124	-4.6331	9.0502e-28	4.6944e-26
Cluster-12182.66770	19.072	445.637	-4.5463	9.4926e-28	4.9199e-26
Cluster-12182.94368	260.075	6.50682	5.3208	9.6286e-28	4.9863e-26
Cluster-12182.50017	125.982	0	Inf	9.7178e-28	5.0284e-26
Cluster-9057.0	208.268	3.65861	5.831	1.0055e-27	5.1985e-26
Cluster-12182.66611	697.804	37.4786	4.2187	1.0247e-27	5.2935e-26
Cluster-12182.43453	489.214	22.0804	4.4696	1.0455e-27	5.3967e-26
Cluster-12182.2578	347.038	12.6986	4.7724	1.1019e-27	5.6832e-26
Cluster-12182.60992	167.481	0	Inf	1.1301e-27	5.8239e-26
Cluster-12182.92990	125.243	0	Inf	1.1345e-27	5.8422e-26
Cluster-12182.67815	37.3204	698.645	-4.2265	1.1839e-27	6.0914e-26
Cluster-12182.4481	0.321381	128.667	-8.6451	1.2368e-27	6.3583e-26
Cluster-12182.60935	41.9141	767.568	-4.1948	1.2445e-27	6.393e-26
Cluster-12182.60508	480.945	18.1885	4.7248	1.2553e-27	6.4434e-26
Cluster-1234.0	193.608	0.697842	8.116	1.2649e-27	6.4876e-26
Cluster-12182.45080	173.332	2.09353	6.3715	1.3078e-27	6.7022e-26
Cluster-12182.95999	0	118.492	#NAME?	1.4138e-27	7.2395e-26
Cluster-12182.124166	369.872	14.2492	4.6981	1.465e-27	7.4955e-26
Cluster-12182.71539	2272.89	152.275	3.8998	1.4835e-27	7.5841e-26
Cluster-12182.119643	0	118.061	#NAME?	1.7238e-27	8.806e-26
Cluster-24356.0	249.407	6.66598	5.2255	1.7437e-27	8.9003e-26
Cluster-12182.98798	215.813	4.46523	5.5949	1.9402e-27	9.8953e-26
Cluster-12182.95409	276.01	8.12384	5.0864	1.9516e-27	9.9453e-26
Cluster-12182.52647	1.28546	149.442	-6.8612	2.0098e-27	1.0234e-25
Cluster-12182.80139	9.05894	284.199	-4.9714	2.075e-27	1.0557e-25
Cluster-12182.52138	2164.55	145.729	3.8927	2.2937e-27	1.1661e-25
Cluster-12182.68072	522.2	25.8506	4.3363	2.373e-27	1.2055e-25
Cluster-12182.110197	0	116.574	#NAME?	2.5657e-27	1.3023e-25
Cluster-12182.70288	6.42762	237.432	-5.2071	2.8903e-27	1.4659e-25
Cluster-12182.95282	39910.5	61.7301	9.3366	2.9132e-27	1.4764e-25
Cluster-12182.72808	5.14195	217.197	-5.4005	3.1058e-27	1.5727e-25
Cluster-12182.45374	7.50404	256.689	-5.0962	3.1665e-27	1.6022e-25
Cluster-12182.69258	500.71	12988.4	-4.6971	3.2047e-27	1.6202e-25
Cluster-12182.62277	3.62158	194.99	-5.7506	3.5091e-27	1.7727e-25
Cluster-12182.77890	338.225	12.1791	4.7955	3.7167e-27	1.8761e-25
Cluster-12182.74849	561.803	28.8157	4.2851	3.7474e-27	1.8901e-25
Cluster-12182.74965	6.9398	246.279	-5.1493	3.7714e-27	1.9007e-25
Cluster-12182.70806	3.7521	195.168	-5.7009	3.836e-27	1.9318e-25
Cluster-12182.72856	338.517	4651.97	-3.7805	3.8461e-27	1.9353e-25
Cluster-12182.80872	1147.64	72.9896	3.9748	4.2769e-27	2.1504e-25
Cluster-12182.32533	347.024	13.6657	4.6664	4.3483e-27	2.1846e-25
Cluster-12182.23575	2.57097	171.618	-6.0607	4.4169e-27	2.2173e-25
Cluster-12182.76258	132.447	2649.13	-4.322	4.4372e-27	2.2257e-25
Cluster-12182.75265	842.125	49.9184	4.0764	4.7161e-27	2.3638e-25
Cluster-12182.94243	187.203	3.10833	5.9123	4.7385e-27	2.3732e-25
Cluster-12182.25327	1589.58	18.7182	6.4081	4.8796e-27	2.4419e-25
Cluster-12182.43185	365.081	14.4848	4.6556	4.938e-27	2.4692e-25
Cluster-12182.23619	324.674	11.9764	4.7607	5.0683e-27	2.5324e-25
Cluster-20128.0	154.635	1.37818	6.81	5.3343e-27	2.6632e-25
Cluster-12182.54223	18.8127	1102.01	-5.8723	5.3454e-27	2.6667e-25
Cluster-12182.40867	373.062	15.5052	4.5886	5.527e-27	2.7551e-25
Cluster-12182.58054	238.007	6.3353	5.2314	6.1237e-27	3.0502e-25
Cluster-12182.67222	129.367	1873.07	-3.8559	6.3332e-27	3.1521e-25
Cluster-26050.1	138.741	0.650682	7.7362	6.4559e-27	3.2107e-25
Cluster-12182.56482	581.301	30.1843	4.2674	6.5064e-27	3.2333e-25
Cluster-12182.22849	3141.57	227.641	3.7867	6.8004e-27	3.3767e-25
Cluster-12182.95853	231.152	5.93166	5.2843	6.8597e-27	3.4035e-25
Cluster-12182.100078	5.94948	227.452	-5.2567	6.9878e-27	3.4644e-25
Cluster-12182.101083	261.844	7.64256	5.0985	7.2544e-27	3.5938e-25
Cluster-12182.120363	256.242	7.46404	5.1014	7.7022e-27	3.8098e-25
Cluster-12182.97986	402.825	17.7628	4.5032	7.6993e-27	3.8098e-25
Cluster-12182.68101	487.484	23.7741	4.3579	7.7845e-27	3.8475e-25
Cluster-12182.63711	11.4733	833.189	-6.1823	8.1958e-27	4.0477e-25
Cluster-12182.94015	296.422	10.3026	4.8466	8.8098e-27	4.3475e-25
Cluster-12182.55570	359.93	14.6803	4.6158	8.823e-27	4.3507e-25
Cluster-12182.70863	21.2793	443.234	-4.3805	9.2326e-27	4.5491e-25
Cluster-25625.0	440.142	20.7595	4.4061	9.295e-27	4.5764e-25
Cluster-12182.103845	14.2614	348.333	-4.6103	1.0061e-26	4.9497e-25
Cluster-12182.91541	1242.72	82.913	3.9058	1.027e-26	5.0485e-25
Cluster-12182.95622	117.99	0	Inf	1.0668e-26	5.2405e-25
Cluster-12182.85743	5.65424	308.99	-5.7721	1.0752e-26	5.2773e-25
Cluster-12182.106529	2.19741	162.203	-6.2059	1.1516e-26	5.6482e-25
Cluster-12182.84215	3.1615	178.677	-5.8206	1.2234e-26	5.9955e-25
Cluster-4456.0	170.945	2.34813	6.1859	1.2394e-26	6.0694e-25
Cluster-19557.2	242.867	6.76694	5.1655	1.2566e-26	6.1491e-25
Cluster-12182.15760	0	112.138	#NAME?	1.3543e-26	6.6218e-25
Cluster-12182.41518	438.913	20.8171	4.3981	1.3732e-26	6.7091e-25
Cluster-12182.16921	188.89	3.39489	5.798	1.3811e-26	6.7428e-25
Cluster-12182.34547	274.198	8.45886	5.0186	1.4004e-26	6.8317e-25
Cluster-12182.67569	243.483	0	Inf	1.5066e-26	7.3442e-25
Cluster-12182.12004	126.475	0.351961	8.4892	1.5336e-26	7.4702e-25
Cluster-12182.65940	638.582	28.117	4.5054	1.5706e-26	7.6443e-25
Cluster-12182.85240	13.0538	489.043	-5.2274	1.5719e-26	7.645e-25
Cluster-12182.83990	1.52857	148.193	-6.5991	1.588e-26	7.7174e-25
Cluster-12182.71453	2.89235	172.109	-5.8949	1.6364e-26	7.9468e-25
Cluster-12182.11474	298.519	10.6583	4.8078	1.6748e-26	8.127e-25
Cluster-12182.52403	167.122	0	Inf	1.6862e-26	8.1762e-25
Cluster-12182.91461	416.624	19.6891	4.4033	1.798e-26	8.7118e-25
Cluster-12182.122635	811.567	49.4203	4.0375	1.8148e-26	8.7864e-25
Cluster-12182.58281	192.745	3.69969	5.7031	1.8595e-26	8.9958e-25
Cluster-12182.63485	18.8126	402.893	-4.4206	1.8989e-26	9.1729e-25
Cluster-12182.82451	4.71623	202.867	-5.4268	1.8982e-26	9.1729e-25
Cluster-12182.107045	0.885828	135.15	-7.2533	1.9025e-26	9.1831e-25
Cluster-16161.0	169.392	2.46373	6.1034	2.0277e-26	9.7801e-25
Cluster-12182.16306	0.321365	119.378	-8.5371	2.0365e-26	9.8152e-25
Cluster-12182.94809	121.223	0	Inf	2.0991e-26	1.0109e-24
Cluster-12182.65709	295.164	10.3921	4.828	2.2531e-26	1.0843e-24
Cluster-12182.52007	0.911933	134.22	-7.2015	2.3766e-26	1.1428e-24
Cluster-12182.76890	8.364	263.306	-4.9764	2.4115e-26	1.1587e-24
Cluster-12182.24730	189.874	0	Inf	2.4135e-26	1.1589e-24
Cluster-12182.24421	203.064	4.40057	5.5281	2.5099e-26	1.2042e-24
Cluster-12182.83536	55.9436	870.216	-3.9593	2.5549e-26	1.2249e-24
Cluster-12182.82445	9072.23	710.508	3.6745	2.6151e-26	1.2528e-24
Cluster-12182.38229	234.096	6.18148	5.243	2.684e-26	1.2849e-24
Cluster-12182.59856	767.993	46.6274	4.0418	2.9003e-26	1.3868e-24
Cluster-12182.86069	5.60208	215.044	-5.2625	2.9013e-26	1.3868e-24
Cluster-12182.63142	115.395	0	Inf	2.9131e-26	1.3914e-24
Cluster-12182.21984	179.048	3.13799	5.8344	2.9396e-26	1.403e-24
Cluster-25744.1	489.363	4.98355	6.6176	2.9929e-26	1.4274e-24
Cluster-12182.4651	217.977	5.58274	5.2871	2.9996e-26	1.4295e-24
Cluster-12182.100382	4.3166	195.356	-5.5001	3.0185e-26	1.4375e-24
Cluster-12182.68903	2.51877	2860.94	-10.15	3.0911e-26	1.471e-24
Cluster-12182.85685	1.28546	139.547	-6.7623	3.3558e-26	1.5957e-24
Cluster-12182.76701	6.21859	224.18	-5.1719	3.3781e-26	1.6051e-24
Cluster-12182.85588	28.9482	529.508	-4.1931	3.5859e-26	1.7026e-24
Cluster-12182.114681	232.499	6.6751	5.1223	3.6756e-26	1.7439e-24
Cluster-12182.61155	5875.16	465.272	3.6585	3.6894e-26	1.7492e-24
Cluster-12182.66748	1167.21	78.3486	3.897	3.7096e-26	1.7574e-24
Cluster-12182.101001	114.056	0	Inf	3.7494e-26	1.7739e-24
Cluster-12182.55484	544.139	29.7026	4.1953	3.75e-26	1.7739e-24
Cluster-12182.97357	0.642729	125.403	-7.6081	3.7779e-26	1.7858e-24
Cluster-12182.111077	0.964094	132.982	-7.1078	4.0158e-26	1.8969e-24
Cluster-12182.94892	964.114	63.0645	3.9343	4.1611e-26	1.9641e-24
Cluster-12182.80423	0	436.842	#NAME?	4.1874e-26	1.975e-24
Cluster-24590.0	172.24	2.67651	6.0079	4.2007e-26	1.9798e-24
Cluster-15907.0	178.291	1.75981	6.6627	4.3779e-26	2.0618e-24
Cluster-12182.48999	240.843	6.83216	5.1396	4.3963e-26	2.069e-24
Cluster-12182.63721	898.533	58.0787	3.9515	4.4991e-26	2.1157e-24
Cluster-12182.80362	0	108.61	#NAME?	4.5246e-26	2.1262e-24
Cluster-21253.0	217.163	3.02847	6.164	4.658e-26	2.1873e-24
Cluster-12182.14908	0	107.73	#NAME?	4.6813e-26	2.1966e-24
Cluster-12182.58630	768.089	47.1329	4.0265	4.7264e-26	2.2161e-24
Cluster-12182.97391	0.938006	132.007	-7.1368	4.7404e-26	2.2211e-24
Cluster-12182.80836	4325.39	338.799	3.6743	4.8059e-26	2.2501e-24
Cluster-12182.68788	207.019	16139.4	-6.2847	4.9546e-26	2.318e-24
Cluster-12182.67482	1272.89	37.6927	5.0777	5.0004e-26	2.3377e-24
Cluster-12182.13159	1044.85	8.05025	7.0201	5.0691e-26	2.3681e-24
Cluster-12182.83440	0.616657	124.622	-7.6589	5.0887e-26	2.3756e-24
Cluster-12182.53442	2.95276	735.121	-7.9598	5.1953e-26	2.4235e-24
Cluster-20074.0	145.514	1.40176	6.6978	5.3104e-26	2.4755e-24
Cluster-12182.109215	112.83	0	Inf	5.3428e-26	2.4887e-24
Cluster-12182.62562	109.889	1512.5	-3.7828	5.3933e-26	2.5104e-24
Cluster-12182.92666	735.642	45.1361	4.0266	5.5536e-26	2.5832e-24
Cluster-12182.46970	9.58908	265.611	-4.7918	5.5733e-26	2.5905e-24
Cluster-12182.18479	1083.23	74.269	3.8664	5.9744e-26	2.7749e-24
Cluster-12182.2772	373.328	17.0976	4.4486	5.9989e-26	2.7842e-24
Cluster-12182.64372	245.077	7.50586	5.0291	6.1218e-26	2.8392e-24
Cluster-12182.90158	449.832	23.0391	4.2872	6.3331e-26	2.9351e-24
Cluster-12182.43030	64.5089	947.988	-3.8773	6.6073e-26	3.0599e-24
Cluster-12182.8040	582.449	33.5765	4.1166	6.6438e-26	3.0746e-24
Cluster-12182.48996	11.4471	295.669	-4.6909	6.6947e-26	3.0959e-24
Cluster-12182.49553	0	147.085	#NAME?	6.7601e-26	3.1239e-24
Cluster-12182.1182	112.362	0	Inf	6.8205e-26	3.1495e-24
Cluster-12182.84098	3.24804	176.177	-5.7613	7.596e-26	3.5051e-24
Cluster-12182.58522	271.102	8.14209	5.0573	7.9048e-26	3.645e-24
Cluster-12182.63008	22.1129	849.308	-5.2633	8.0254e-26	3.6979e-24
Cluster-12182.93206	112.033	0	Inf	8.0515e-26	3.7073e-24
Cluster-12182.93620	759.915	47.8962	3.9879	8.1752e-26	3.7615e-24
Cluster-12182.19249	162.833	2.27739	6.1599	8.256e-26	3.796e-24
Cluster-12182.67368	755.084	9237.25	-3.6128	9.1768e-26	4.2163e-24
Cluster-12182.64176	256.827	8.41953	4.9309	9.2637e-26	4.2532e-24
Cluster-12182.50087	221.153	6.0866	5.1833	9.2895e-26	4.262e-24
Cluster-12182.45767	0	105.867	#NAME?	9.4657e-26	4.3397e-24
Cluster-12182.103552	526.88	29.7386	4.1471	9.6153e-26	4.4051e-24
Cluster-12182.53165	0	383.406	#NAME?	1.0402e-25	4.762e-24
Cluster-12182.47109	2.24967	153.158	-6.0892	1.0472e-25	4.7905e-24
Cluster-12182.84593	5.92339	212.495	-5.1649	1.0606e-25	4.8486e-24
Cluster-23727.0	200.693	4.75861	5.3983	1.0913e-25	4.9853e-24
Cluster-12182.87245	29.5045	519.415	-4.1379	1.0925e-25	4.9874e-24
Cluster-12182.75038	8.99867	417.565	-5.5361	1.1594e-25	5.289e-24
Cluster-12182.31532	0	105.179	#NAME?	1.2096e-25	5.5141e-24
Cluster-12182.60780	862.115	57.715	3.9009	1.2665e-25	5.7693e-24
Cluster-12182.93405	0	249.543	#NAME?	1.2957e-25	5.8981e-24
Cluster-12182.85241	15.1909	335.431	-4.4647	1.3252e-25	6.0279e-24
Cluster-12182.41263	2858.73	222.56	3.6831	1.4519e-25	6.5999e-24
Cluster-1850.0	116.829	0	Inf	1.5177e-25	6.8939e-24
Cluster-12182.79672	640.205	39.5569	4.0165	1.5394e-25	6.9876e-24
Cluster-12182.92466	0.295276	200.201	-9.4052	1.5487e-25	7.0247e-24
Cluster-12182.46935	5.28058	202.343	-5.26	1.5651e-25	7.094e-24
Cluster-12182.38298	3.37855	212.196	-5.9728	1.6265e-25	7.3672e-24
Cluster-19639.0	446.065	2.11177	7.7227	1.6534e-25	7.4836e-24
Cluster-12182.46510	233.341	7.34254	4.99	1.6781e-25	7.5903e-24
Cluster-12182.85338	182.523	3.76739	5.5984	1.7136e-25	7.7452e-24
Cluster-12182.58052	696.92	44.2166	3.9783	1.7261e-25	7.7963e-24
Cluster-12182.42774	472.477	25.4746	4.2131	1.7659e-25	7.9703e-24
Cluster-12182.15874	242.191	7.90194	4.9378	1.8751e-25	8.4574e-24
Cluster-12182.1010	279.978	6.92592	5.3372	1.9051e-25	8.5866e-24
Cluster-12182.55144	522.227	29.3003	4.1557	1.9671e-25	8.8599e-24
Cluster-12182.37370	0.642762	120.467	-7.5501	2.0146e-25	9.0674e-24
Cluster-12182.68893	1105.01	77.8483	3.8272	2.0291e-25	9.1261e-24
Cluster-12182.16310	153.636	2.11177	6.1849	2.1065e-25	9.4675e-24
Cluster-12182.55930	1458.84	108.567	3.7482	2.1492e-25	9.6526e-24
Cluster-12182.24296	0.964144	126.801	-7.0391	2.2485e-25	1.0092e-23
Cluster-12182.92600	301.981	4.53597	6.0569	2.3528e-25	1.0552e-23
Cluster-12182.28517	1717.71	132.459	3.6969	2.3732e-25	1.0636e-23
Cluster-12182.66023	1351.67	100.005	3.7566	2.3971e-25	1.0736e-23
Cluster-12075.0	132.876	1.00264	7.0501	2.4772e-25	1.1087e-23
Cluster-12182.68626	11.2562	281.633	-4.645	2.5185e-25	1.1264e-23
Cluster-12182.56396	1179.31	86.7646	3.7647	2.6206e-25	1.1712e-23
Cluster-12182.63747	157.725	2.44853	6.0093	2.6646e-25	1.1901e-23
Cluster-12182.47214	31.5974	532.697	-4.0754	2.788e-25	1.2443e-23
Cluster-12182.111425	415.002	21.4678	4.2729	2.8787e-25	1.2839e-23
Cluster-8082.0	107.819	0	Inf	2.9083e-25	1.2962e-23
Cluster-12182.55277	3.16155	165.323	-5.7085	2.9245e-25	1.3025e-23
Cluster-14850.0	132.252	1.00264	7.0433	3.1295e-25	1.3928e-23
Cluster-12182.45121	57.0711	838.289	-3.8766	3.2332e-25	1.438e-23
Cluster-12182.22358	0	102.354	#NAME?	3.2907e-25	1.4626e-23
Cluster-12182.65034	724.904	46.952	3.9485	3.3457e-25	1.486e-23
Cluster-12182.63226	0	102.211	#NAME?	3.3536e-25	1.4885e-23
Cluster-12182.21253	223.977	6.897	5.0212	3.4554e-25	1.5325e-23
Cluster-13202.0	395.277	20.2995	4.2833	3.5057e-25	1.5538e-23
Cluster-12182.56858	1.23328	131.64	-6.738	3.5441e-25	1.5697e-23
Cluster-12182.14422	430.194	22.9213	4.2302	3.6181e-25	1.6014e-23
Cluster-12182.56434	1.92822	142.946	-6.2121	3.6367e-25	1.6085e-23
Cluster-12182.26321	330.822	14.6611	4.496	3.68e-25	1.6265e-23
Cluster-12182.93413	685.315	44.2219	3.9539	3.8034e-25	1.6799e-23
Cluster-12182.45181	3.69994	173.51	-5.5514	3.8965e-25	1.7198e-23
Cluster-12182.75594	1.25939	130.93	-6.6999	4.0524e-25	1.7874e-23
Cluster-12182.82771	13.5141	309.326	-4.5166	4.0864e-25	1.8012e-23
Cluster-12182.55207	49288.6	1204.85	5.3543	4.2304e-25	1.8634e-23
Cluster-12182.69485	1888.4	149.107	3.6627	4.2521e-25	1.8716e-23
Cluster-12182.76682	107.152	0	Inf	4.3447e-25	1.9111e-23
Cluster-12182.49444	156.355	2.39529	6.0285	4.4673e-25	1.9636e-23
Cluster-12182.76897	52.911	781.292	-3.8842	4.5859e-25	2.0144e-23
Cluster-12182.51210	345.847	10.137	5.0924	4.8304e-25	2.1203e-23
Cluster-12182.84972	31.2059	525.752	-4.0745	4.9644e-25	2.1777e-23
Cluster-12182.76218	24.519	439.15	-4.1627	4.9701e-25	2.1787e-23
Cluster-12182.81381	43.4964	665.416	-3.9353	5.1088e-25	2.2379e-23
Cluster-12182.83332	1988.88	158.478	3.6496	5.2207e-25	2.2854e-23
Cluster-12182.55519	106.204	0	Inf	5.3383e-25	2.3353e-23
Cluster-12182.49902	9.05884	246.696	-4.7673	5.4473e-25	2.3813e-23
Cluster-12182.54966	6.10613	204.405	-5.065	5.5666e-25	2.4318e-23
Cluster-12182.85682	517.783	31.237	4.051	5.6715e-25	2.4759e-23
Cluster-12182.71960	486.05	28.3201	4.1012	5.6817e-25	2.4787e-23
Cluster-12182.10107	345.608	16.5063	4.3881	5.7793e-25	2.5196e-23
Cluster-12182.82509	1664.16	132.817	3.6473	5.7935e-25	2.524e-23
Cluster-12182.29599	356.279	17.283	4.3656	6.128e-25	2.668e-23
Cluster-12182.33260	10933.1	50.361	7.7622	6.2806e-25	2.7325e-23
Cluster-12182.44506	1.25939	129.299	-6.6819	6.6922e-25	2.9096e-23
Cluster-12182.67890	930.595	66.4606	3.8076	6.8931e-25	2.9949e-23
Cluster-12182.55175	1288.61	96.4598	3.7397	6.9352e-25	3.0112e-23
Cluster-12182.37509	196.254	4.95085	5.3089	7.0061e-25	3.0399e-23
Cluster-12182.77259	2.78794	173.981	-5.9636	7.0942e-25	3.076e-23
Cluster-12182.58511	101.86	1346.29	-3.7243	7.2636e-25	3.1474e-23
Cluster-12182.70930	2.571	151.151	-5.8775	7.6036e-25	3.2925e-23
Cluster-12182.54603	33.1006	527.69	-3.9948	7.8477e-25	3.3958e-23
Cluster-12182.71105	550.193	33.5474	4.0357	8.4176e-25	3.64e-23
Cluster-12182.18016	302.709	13.3462	4.5034	8.917e-25	3.8533e-23
Cluster-12182.75005	3247.33	236.004	3.7824	8.9889e-25	3.8818e-23
Cluster-12182.60469	51.1395	1868.45	-5.1913	9.2648e-25	3.9982e-23
Cluster-12182.52634	316.937	6.39444	5.6312	9.437e-25	4.0698e-23
Cluster-12182.3834	222.874	7.2041	4.9513	9.8139e-25	4.2295e-23
Cluster-12182.84966	10.8305	267.048	-4.6239	1.0002e-24	4.3077e-23
Cluster-12182.44687	6.54007	209.588	-5.0021	1.0065e-24	4.332e-23
Cluster-12182.54337	3.53501	165.126	-5.5457	1.0207e-24	4.39e-23
Cluster-12182.86977	104.45	0	Inf	1.0706e-24	4.6018e-23
Cluster-12182.89872	2.49265	300.404	-6.9131	1.1204e-24	4.8123e-23
Cluster-12182.98008	105.39	1338.48	-3.6668	1.1383e-24	4.886e-23
Cluster-12182.93546	14.4962	309.33	-4.4154	1.1426e-24	4.9012e-23
Cluster-12182.65519	10.9871	266.271	-4.599	1.151e-24	4.9338e-23
Cluster-12182.81679	203.053	2458.65	-3.5979	1.286e-24	5.5089e-23
Cluster-12182.88137	5.62815	195.461	-5.1181	1.2998e-24	5.5644e-23
Cluster-12182.77286	317.721	14.4529	4.4583	1.3654e-24	5.8413e-23
Cluster-12182.64408	0.321381	107.003	-8.3791	1.4133e-24	6.0422e-23
Cluster-12182.6217	167.932	3.50745	5.5813	1.4373e-24	6.1407e-23
Cluster-12182.81226	24.0493	756.676	-4.9756	1.491e-24	6.3656e-23
Cluster-12182.69397	73.0258	988.62	-3.7589	1.5208e-24	6.4885e-23
Cluster-12182.24680	659.586	44.5191	3.8891	1.5745e-24	6.709e-23
Cluster-12182.68162	7904.59	187791	-4.5703	1.5746e-24	6.709e-23
Cluster-12182.47726	103.53	0	Inf	1.5789e-24	6.7229e-23
Cluster-12182.86040	11.3949	271.643	-4.5753	1.5886e-24	6.7597e-23
Cluster-12182.107036	102.885	0	Inf	1.6441e-24	6.9913e-23
Cluster-12182.91629	12.2122	275.291	-4.4946	1.6717e-24	7.1039e-23
Cluster-12182.88083	9.32006	240.976	-4.6924	1.726e-24	7.3299e-23
Cluster-12182.42456	616.883	41.1727	3.9052	1.7389e-24	7.3796e-23
Cluster-12182.124455	133.225	1.40784	6.5642	1.7526e-24	7.4332e-23
Cluster-12182.49419	0	97.6649	#NAME?	1.9079e-24	8.0862e-23
Cluster-12182.64277	565.739	36.3732	3.9592	1.9253e-24	8.1544e-23
Cluster-12182.85048	4.02123	171.537	-5.4147	1.9265e-24	8.1544e-23
Cluster-9192.0	663.18	12.3186	5.7505	1.9798e-24	8.3744e-23
Cluster-12182.72347	0	97.9641	#NAME?	1.9858e-24	8.3941e-23
Cluster-12182.81299	1.60689	131.188	-6.3512	2.0432e-24	8.6313e-23
Cluster-12182.100106	3.77814	166.172	-5.4589	2.0667e-24	8.7247e-23
Cluster-12182.76504	0.938006	119.247	-6.9901	2.2107e-24	9.3265e-23
Cluster-12182.39734	144.011	1.95205	6.2051	2.2896e-24	9.6527e-23
Cluster-12182.74489	301.845	13.7788	4.4533	2.3094e-24	9.7301e-23
Cluster-12182.25527	102.279	0	Inf	2.3127e-24	9.7376e-23
Cluster-12182.66780	212.119	2709.48	-3.6751	2.3706e-24	9.9744e-23
Cluster-12182.122453	317.521	14.9585	4.4078	2.4125e-24	1.0144e-22
Cluster-12182.74200	222.954	7.5264	4.8886	2.4347e-24	1.0231e-22
Cluster-12182.35182	621.728	41.2435	3.914	2.4635e-24	1.0345e-22
Cluster-12182.38056	62.8117	863.499	-3.7811	2.5295e-24	1.0615e-22
Cluster-12182.70308	1271.76	54.4661	4.5453	2.532e-24	1.0619e-22
Cluster-12182.67728	30.7379	492.731	-4.0027	2.5696e-24	1.077e-22
Cluster-12182.121196	102.289	0	Inf	2.6125e-24	1.0942e-22
Cluster-23540.1	142.855	2.05549	6.1189	2.6927e-24	1.1271e-22
Cluster-12182.83986	0.616641	112.138	-7.5066	2.8087e-24	1.1749e-22
Cluster-12182.81072	0	97.1326	#NAME?	2.8447e-24	1.1891e-22
Cluster-12182.70907	1373.43	109.543	3.6482	2.9395e-24	1.2279e-22
Cluster-12182.61091	4.42914	178.692	-5.3343	2.9448e-24	1.2294e-22
Cluster-12182.13920	174.01	4.11631	5.4017	3.2696e-24	1.364e-22
Cluster-12182.96035	248.935	4.62551	5.75	3.3659e-24	1.4033e-22
Cluster-12182.72836	9.5972	794.656	-6.3716	3.4284e-24	1.4284e-22
Cluster-12182.38900	66.764	890.879	-3.7381	3.4819e-24	1.4498e-22
Cluster-12182.97868	550.211	35.3491	3.9602	3.5566e-24	1.4799e-22
Cluster-12182.21061	296.117	13.7514	4.4285	3.6121e-24	1.5011e-22
Cluster-12182.39104	224.494	3.41847	6.0372	3.6111e-24	1.5011e-22
Cluster-12182.70899	100.993	0	Inf	3.6336e-24	1.509e-22
Cluster-12182.56507	12.8108	345.098	-4.7516	3.6751e-24	1.5253e-22
Cluster-22203.1	163.885	3.39489	5.5932	3.7432e-24	1.5525e-22
Cluster-12182.74886	28.054	454.853	-4.0191	3.9628e-24	1.6426e-22
Cluster-12182.69414	27.4979	452.163	-4.0395	4.0083e-24	1.6603e-22
Cluster-12182.114025	22.4161	400.391	-4.1588	4.0125e-24	1.661e-22
Cluster-12182.56604	44.3922	634.108	-3.8364	4.0576e-24	1.6786e-22
Cluster-12182.67168	0.938039	117.626	-6.9703	4.0713e-24	1.6832e-22
Cluster-12182.122022	130.072	1.4048	6.5328	4.1057e-24	1.6963e-22
Cluster-12182.72939	5.31497	190.093	-5.1605	4.2212e-24	1.7429e-22
Cluster-12182.66189	4.69019	229.187	-5.6107	4.233e-24	1.7466e-22
Cluster-12182.85861	100.794	0	Inf	4.2472e-24	1.7513e-22
Cluster-12182.48147	6.49607	207.197	-4.9953	4.3335e-24	1.7858e-22
Cluster-12182.83246	1.90215	134.081	-6.1393	4.386e-24	1.8063e-22
Cluster-12182.83556	3.53519	158.422	-5.4858	4.414e-24	1.8166e-22
Cluster-11928.0	3.45683	320.606	-6.5352	4.4645e-24	1.8362e-22
Cluster-12182.83458	12.2203	272.57	-4.4793	4.4903e-24	1.8456e-22
Cluster-24215.0	117.054	0.650682	7.491	4.5805e-24	1.8815e-22
Cluster-12182.60250	5150.54	460.23	3.4843	4.6199e-24	1.8965e-22
Cluster-12182.93911	200.544	6.23112	5.0083	4.8082e-24	1.9725e-22
Cluster-12182.103982	684.476	48.5313	3.818	4.8551e-24	1.9905e-22
Cluster-12182.91825	116.532	0.697842	7.3836	4.8858e-24	2.0018e-22
Cluster-12182.35905	3997.5	354.076	3.497	5.0305e-24	2.0597e-22
Cluster-12182.20664	277.348	12.2964	4.4954	5.0597e-24	2.0698e-22
Cluster-18728.0	117.263	0	Inf	5.0614e-24	2.0698e-22
Cluster-12182.61534	7.20893	209.174	-4.8588	5.1345e-24	2.0983e-22
Cluster-12182.59620	814.932	61.1884	3.7353	5.2571e-24	2.147e-22
Cluster-12182.94676	1239.85	100.452	3.6256	5.3346e-24	2.1773e-22
Cluster-12182.76968	2.17132	138.424	-5.9944	5.445e-24	2.2209e-22
Cluster-12182.6749	100.013	0	Inf	5.8051e-24	2.3663e-22
Cluster-12182.57959	2803.84	54.7456	5.6785	6.0721e-24	2.4736e-22
Cluster-12182.29427	230.858	8.60891	4.745	6.1093e-24	2.4871e-22
Cluster-12182.87387	0	94.6573	#NAME?	6.5854e-24	2.6792e-22
Cluster-12182.95535	5.61025	191.894	-5.0961	6.6415e-24	2.7003e-22
Cluster-12182.76172	459.567	28.5801	4.0072	6.8527e-24	2.7845e-22
Cluster-11549.0	225.995	8.21209	4.7824	7.0754e-24	2.8731e-22
Cluster-12182.93951	238.806	9.32803	4.6781	7.108e-24	2.8845e-22
Cluster-12182.62164	159.956	1899.58	-3.5699	7.1222e-24	2.8885e-22
Cluster-12182.56982	52.2081	717.991	-3.7816	7.2464e-24	2.9369e-22
Cluster-12182.54946	10.2922	246.206	-4.5802	7.6397e-24	3.0944e-22
Cluster-12182.67052	593.415	39.9701	3.892	7.6887e-24	3.1123e-22
Cluster-12182.57332	14.3917	294.738	-4.3561	7.9521e-24	3.2168e-22
Cluster-12182.71644	0.885828	115.214	-7.0231	8.275e-24	3.3453e-22
Cluster-12182.118020	1209.4	21.8669	5.7894	8.3156e-24	3.3596e-22
Cluster-12182.43136	301.867	14.5981	4.3701	8.6869e-24	3.5074e-22
Cluster-18064.2	193.345	5.92632	5.0279	8.7187e-24	3.5181e-22
Cluster-12182.119697	98.5006	0	Inf	8.9489e-24	3.6087e-22
Cluster-12182.5709	139.506	2.07603	6.0704	9.1035e-24	3.6687e-22
Cluster-12182.76234	19.0038	733.567	-5.2706	9.1285e-24	3.6765e-22
Cluster-12182.52992	4.79448	367.442	-6.26	9.4927e-24	3.8207e-22
Cluster-4177.0	139.14	1.99921	6.121	9.5508e-24	3.8417e-22
Cluster-12182.67884	70.205	6037.25	-6.4262	9.8559e-24	3.962e-22
Cluster-12182.83550	0	93.4805	#NAME?	9.9799e-24	4.0093e-22
Cluster-12182.27913	0.321381	101.727	-8.3062	1.0441e-23	4.1917e-22
Cluster-12182.16972	98.502	0	Inf	1.0807e-23	4.3362e-22
Cluster-12182.58145	6.64445	196.951	-4.8895	1.087e-23	4.3587e-22
Cluster-12182.48335	328.16	17.2209	4.2522	1.115e-23	4.4681e-22
Cluster-12182.89610	6.9658	297.743	-5.4176	1.1186e-23	4.4799e-22
Cluster-10689.0	407.402	24.3329	4.0655	1.1653e-23	4.664e-22
Cluster-12182.74746	8.67711	219.869	-4.6633	1.1929e-23	4.7712e-22
Cluster-12182.32699	19.7768	352.426	-4.1554	1.2164e-23	4.8623e-22
Cluster-12182.83436	0.321381	100.909	-8.2945	1.257e-23	5.0213e-22
Cluster-12182.37080	226.568	8.49709	4.7368	1.2833e-23	5.1232e-22
Cluster-12182.60351	573.817	16.4819	5.1216	1.2979e-23	5.1782e-22
Cluster-12182.18880	113.144	0.697842	7.341	1.3077e-23	5.2143e-22
Cluster-12182.80645	2924.51	263.642	3.4715	1.3119e-23	5.2278e-22
Cluster-12182.112887	0	92.5749	#NAME?	1.3421e-23	5.3447e-22
Cluster-12182.9881	0	106.864	#NAME?	1.3879e-23	5.5235e-22
Cluster-12182.73230	2.8402	144.982	-5.6737	1.3949e-23	5.5479e-22
Cluster-12182.38301	523.661	34.8231	3.9105	1.4238e-23	5.6595e-22
Cluster-12182.76437	95.1486	1162.74	-3.6112	1.4291e-23	5.6771e-22
Cluster-12182.96901	644.395	45.8819	3.8119	1.4446e-23	5.735e-22
Cluster-12182.52215	6.72267	196.212	-4.8672	1.4499e-23	5.7525e-22
Cluster-12182.69498	1585.9	134.709	3.5574	1.4609e-23	5.7926e-22
Cluster-12182.93340	1.92819	130.353	-6.079	1.4816e-23	5.8709e-22
Cluster-12182.20525	136.594	2.09353	6.0278	1.615e-23	6.3955e-22
Cluster-12182.59118	4544.6	419.172	3.4385	1.6426e-23	6.5008e-22
Cluster-12182.58683	1270.37	105.261	3.5932	1.7681e-23	6.9932e-22
Cluster-12182.24876	96.9817	0	Inf	1.7854e-23	7.0572e-22
Cluster-12182.74628	30.1466	463.717	-3.9432	1.8141e-23	7.1652e-22
Cluster-12182.89618	0	92.2196	#NAME?	1.8149e-23	7.1652e-22
Cluster-12182.86190	1675.13	144.655	3.5336	1.8271e-23	7.2087e-22
Cluster-12182.68460	4.66405	405.506	-6.442	1.8771e-23	7.4015e-22
Cluster-12182.75473	1.60687	123.878	-6.2685	1.8913e-23	7.4529e-22
Cluster-12182.68638	0.642729	1150.35	-10.806	1.9025e-23	7.4926e-22
Cluster-12182.71374	7.2089	202.492	-4.8119	1.9484e-23	7.6683e-22
Cluster-12182.59151	0.321365	262.269	-9.6726	2.1436e-23	8.4313e-22
Cluster-12182.97663	188.342	5.9651	4.9807	2.2832e-23	8.9751e-22
Cluster-12182.9029	396.075	24.2022	4.0326	2.3093e-23	9.072e-22
Cluster-12182.43991	1207.87	101.155	3.5778	2.369e-23	9.301e-22
Cluster-12182.50572	146.115	2.79137	5.71	2.4101e-23	9.4565e-22
Cluster-10642.0	104.233	0.351961	8.2102	2.5022e-23	9.8061e-22
Cluster-12182.70955	318.451	16.6141	4.2606	2.5023e-23	9.8061e-22
Cluster-12182.73887	8.06851	212.643	-4.72	2.5299e-23	9.9081e-22
Cluster-12182.86678	485.408	32.3953	3.9053	2.627e-23	1.0282e-21
Cluster-12182.70412	1089.75	92.1152	3.5644	2.7718e-23	1.0842e-21
Cluster-7607.0	281.969	2.04941	7.1042	2.8049e-23	1.0965e-21
Cluster-12182.103692	0	90.9013	#NAME?	2.8275e-23	1.1047e-21
Cluster-12182.98128	134.762	2.09353	6.0083	2.8417e-23	1.1096e-21
Cluster-12182.18765	14.1129	288.131	-4.3516	2.9666e-23	1.1576e-21
Cluster-12182.108643	183.019	5.45038	5.0695	3.0092e-23	1.1735e-21
Cluster-24840.1	225.812	8.95479	4.6563	3.015e-23	1.1751e-21
Cluster-12182.110609	269.437	12.5168	4.428	3.0656e-23	1.1933e-21
Cluster-12182.77117	1.28552	116.745	-6.5049	3.0649e-23	1.1933e-21
Cluster-12182.1401	95.4791	0	Inf	3.1493e-23	1.2252e-21
Cluster-12182.59031	625.115	45.1688	3.7907	3.1554e-23	1.2268e-21
Cluster-12182.75570	239.228	1.95205	6.9373	3.1717e-23	1.2324e-21
Cluster-12182.103943	122.715	1.39872	6.4551	3.3249e-23	1.2911e-21
Cluster-4392.0	94.957	0	Inf	3.4358e-23	1.3334e-21
Cluster-12182.46892	2.19741	131.686	-5.9052	3.4598e-23	1.3419e-21
Cluster-12182.111110	182.694	4.45989	5.3563	3.4946e-23	1.3545e-21
Cluster-19716.0	214.662	2.97523	6.1729	3.5231e-23	1.3648e-21
Cluster-12182.68512	268.012	12.0376	4.4767	3.5368e-23	1.3692e-21
Cluster-12182.99739	378.987	21.5432	4.1368	3.583e-23	1.3863e-21
Cluster-12182.55623	12.5158	263.002	-4.3933	3.6124e-23	1.3963e-21
Cluster-12182.74961	211.739	2338.29	-3.4651	3.6132e-23	1.3963e-21
Cluster-12182.124431	243.292	10.6195	4.5179	3.7262e-23	1.4391e-21
Cluster-12182.83117	506.064	34.8157	3.8615	3.8674e-23	1.4927e-21
Cluster-12182.73640	3.21365	145.566	-5.5013	3.9138e-23	1.5097e-21
Cluster-12182.14530	1657.15	11.6808	7.1484	3.9247e-23	1.513e-21
Cluster-12182.2662	149.172	3.14941	5.5657	3.93e-23	1.5142e-21
Cluster-12182.85448	153.583	3.50137	5.455	4.0244e-23	1.5496e-21
Cluster-12182.12496	180.645	5.46788	5.046	4.0687e-23	1.5657e-21
Cluster-12182.74521	118.948	1363.73	-3.5192	4.1689e-23	1.6033e-21
Cluster-12182.94359	20.2465	340.71	-4.0728	4.3897e-23	1.6872e-21
Cluster-12182.86868	495.377	33.9787	3.8658	4.4119e-23	1.6947e-21
Cluster-12182.37764	185.537	5.87916	4.98	4.4293e-23	1.7004e-21
Cluster-12182.59886	0	127.562	#NAME?	4.5532e-23	1.7469e-21
Cluster-12182.57113	0.964111	133.909	-7.1178	4.595e-23	1.7619e-21
Cluster-12182.69780	3.43077	481.285	-7.1322	4.6609e-23	1.7861e-21
Cluster-12182.57511	5.35885	174.736	-5.0271	4.769e-23	1.8264e-21
Cluster-12182.61716	25.5273	396.729	-3.958	4.8264e-23	1.8473e-21
Cluster-12182.70157	88.1741	1052.02	-3.5767	4.8924e-23	1.8714e-21
Cluster-12182.46320	10.8825	242.257	-4.4765	4.9304e-23	1.8848e-21
Cluster-12182.27717	714.164	43.7522	4.0288	5.2431e-23	2.0031e-21
Cluster-20758.0	175.705	5.27638	5.0575	5.3727e-23	2.0514e-21
Cluster-12182.17764	273.242	13.2793	4.3629	5.382e-23	2.0537e-21
Cluster-12182.55712	0	89.251	#NAME?	5.5013e-23	2.0981e-21
Cluster-12182.63608	152.593	1699.68	-3.4775	5.5642e-23	2.1208e-21
Cluster-12182.87127	461.012	30.3935	3.923	5.6314e-23	2.1451e-21
Cluster-12182.79020	56.2217	717.827	-3.6744	5.7255e-23	2.1796e-21
Cluster-12182.34189	2298.25	184.834	3.6362	5.8861e-23	2.2394e-21
Cluster-12182.48342	378.31	22.6043	4.0649	5.9465e-23	2.2611e-21
Cluster-12182.77611	358.866	18.0739	4.3115	6.0693e-23	2.3064e-21
Cluster-12182.63467	7.18278	1735.48	-7.9166	6.2443e-23	2.3715e-21
Cluster-12182.73644	161.296	4.06915	5.3088	6.3086e-23	2.3945e-21
Cluster-12182.67947	4.17774	348.594	-6.3827	6.3993e-23	2.4275e-21
Cluster-12182.83435	0.642746	103.273	-7.328	6.427e-23	2.4366e-21
Cluster-12182.89591	212.931	8.10101	4.7161	6.579e-23	2.4927e-21
Cluster-12182.104743	264.086	5.75822	5.5192	6.6077e-23	2.5021e-21
Cluster-12182.35861	14.1733	286.946	-4.3395	6.6266e-23	2.5078e-21
Cluster-19801.0	108.289	0.677302	7.3209	6.6568e-23	2.5177e-21
Cluster-12182.83785	240.985	10.5404	4.5149	6.7332e-23	2.5451e-21
Cluster-12182.79516	474.587	0	Inf	6.7509e-23	2.5503e-21
Cluster-12182.15260	101.158	0.348921	8.1795	6.9642e-23	2.6293e-21
Cluster-12182.71669	0	557.606	#NAME?	7.3838e-23	2.7861e-21
Cluster-12182.58590	170.785	1851.39	-3.4384	7.4681e-23	2.8162e-21
Cluster-12182.10305	1503.92	134.911	3.4786	7.4985e-23	2.826e-21
Cluster-12182.81317	7.11273	198.76	-4.8045	7.68e-23	2.8927e-21
Cluster-12182.43158	4.02128	155.883	-5.2767	7.8526e-23	2.956e-21
Cluster-12182.93305	1.84996	124.265	-6.0698	7.9868e-23	3.0047e-21
Cluster-12182.37979	921.737	75.0839	3.6178	8.1101e-23	3.0493e-21
Cluster-12182.67164	26.0478	1422.3	-5.7709	8.3901e-23	3.1527e-21
Cluster-12182.68984	92.5167	0	Inf	8.6831e-23	3.2609e-21
Cluster-3264.0	113.421	1.04676	6.7596	8.9777e-23	3.3696e-21
Cluster-12182.89524	27.3661	1039.35	-5.2471	9.0301e-23	3.3873e-21
Cluster-9395.0	159.296	1.02622	7.2782	9.2043e-23	3.4506e-21
Cluster-12182.27799	0.321365	95.3488	-8.2129	9.5746e-23	3.5873e-21
Cluster-12182.64946	53.8752	687.807	-3.6743	9.5863e-23	3.5896e-21
Cluster-12182.72490	676.301	53.0392	3.6725	9.7708e-23	3.6565e-21
Cluster-12182.67128	10.9872	238.427	-4.4397	9.8009e-23	3.6657e-21
Cluster-12182.82040	2.22348	128.196	-5.8494	9.9792e-23	3.7301e-21
Cluster-12182.95277	1.55468	118.461	-6.2517	1.0222e-22	3.8188e-21
Cluster-12182.113697	12.7849	258.34	-4.3368	1.0825e-22	4.0417e-21
Cluster-12182.74054	91.4649	0	Inf	1.1095e-22	4.1401e-21
Cluster-12182.53348	0	87.2106	#NAME?	1.1435e-22	4.2643e-21
Cluster-20914.0	321.371	3.30665	6.6027	1.187e-22	4.4241e-21
Cluster-12182.105387	229.251	10.0525	4.5113	1.226e-22	4.5667e-21
Cluster-12182.100994	91.5788	0	Inf	1.2387e-22	4.6115e-21
Cluster-12182.51215	73.505	945.575	-3.6853	1.2431e-22	4.6249e-21
Cluster-12182.80993	530.299	37.6598	3.8157	1.2682e-22	4.7155e-21
Cluster-12182.65602	529.116	38.9375	3.7644	1.2889e-22	4.7897e-21
Cluster-12182.46247	0	86.8852	#NAME?	1.3087e-22	4.8604e-21
Cluster-12182.79390	171.423	5.1395	5.0598	1.3375e-22	4.9648e-21
Cluster-12182.76040	335.636	20.0944	4.062	1.3698e-22	5.0817e-21
Cluster-12182.69618	238.712	2543.06	-3.4132	1.3788e-22	5.1122e-21
Cluster-12182.17417	118.46	1.40784	6.3948	1.3847e-22	5.1308e-21
Cluster-12182.49342	2.24967	126.788	-5.8166	1.391e-22	5.1512e-21
Cluster-15955.0	633.207	17.2041	5.2019	1.4482e-22	5.36e-21
Cluster-12182.74176	884.105	74.063	3.5774	1.4635e-22	5.4136e-21
Cluster-12182.20750	16.4243	293.036	-4.1572	1.6666e-22	6.1612e-21
Cluster-12182.62793	0	86.3098	#NAME?	1.696e-22	6.2663e-21
Cluster-12182.100761	182.435	6.22578	4.873	1.7072e-22	6.3038e-21
Cluster-12182.95451	1256.81	113.208	3.4727	1.7652e-22	6.5145e-21
Cluster-12182.68519	1215.44	107.502	3.499	1.8128e-22	6.6862e-21
Cluster-12182.103089	3.13541	139.775	-5.4783	1.8307e-22	6.7485e-21
Cluster-12182.67240	262.47	2728.67	-3.378	2.0054e-22	7.3881e-21
Cluster-12182.70214	24.9184	449.238	-4.1722	2.0104e-22	7.4022e-21
Cluster-12182.77092	44.5032	583.423	-3.7126	2.0496e-22	7.5423e-21
Cluster-12182.57302	320.723	18.6947	4.1006	2.1205e-22	7.7988e-21
Cluster-12182.58528	0	193.669	#NAME?	2.155e-22	7.921e-21
Cluster-12182.57442	0.321381	93.1126	-8.1785	2.315e-22	8.5043e-21
Cluster-12182.54497	164.797	4.71983	5.1258	2.3288e-22	8.5498e-21
Cluster-12182.82154	13.0538	256.31	-4.2953	2.335e-22	8.568e-21
Cluster-12182.39027	338.968	4.68787	6.1761	2.3489e-22	8.6137e-21
Cluster-12182.48338	4.98539	162.989	-5.0309	2.4075e-22	8.8237e-21
Cluster-12182.47827	20.8887	332.654	-3.9932	2.4237e-22	8.878e-21
Cluster-12182.56552	2802.64	276.069	3.3437	2.5288e-22	9.2578e-21
Cluster-12182.98775	342.753	20.6475	4.0531	2.5351e-22	9.2755e-21
Cluster-12182.8512	512.759	8.85817	5.8551	2.5468e-22	9.313e-21
Cluster-12182.7902	6.86143	186.423	-4.7639	2.5553e-22	9.3388e-21
Cluster-12182.89733	169.996	0	Inf	2.6116e-22	9.5388e-21
Cluster-12182.76686	481.931	26.3268	4.1942	2.6243e-22	9.5798e-21
Cluster-12182.80963	22.1129	350.528	-3.9866	2.6409e-22	9.635e-21
Cluster-12182.71450	31.6237	445.996	-3.818	2.7374e-22	9.9812e-21
Cluster-12182.73407	4.79455	2043.96	-8.7358	2.8537e-22	1.04e-20
Cluster-12182.43103	709.748	58.2766	3.6063	2.8974e-22	1.0553e-20
Cluster-12182.55498	15.4263	274.867	-4.1553	3.0308e-22	1.1032e-20
Cluster-12182.67318	199.588	7.74222	4.6881	3.1572e-22	1.1486e-20
Cluster-19025.0	222.847	7.8814	4.8215	3.2511e-22	1.1821e-20
Cluster-12182.75678	6.93971	184.614	-4.7335	3.2594e-22	1.1844e-20
Cluster-12182.72387	15.9725	282.912	-4.1467	3.3061e-22	1.2007e-20
Cluster-12182.73074	947.24	82.6537	3.5186	3.3171e-22	1.204e-20
Cluster-12182.45201	163.625	4.74645	5.1074	3.3601e-22	1.2189e-20
Cluster-12182.29040	10.4226	222.3	-4.4147	3.4891e-22	1.265e-20
Cluster-12182.16414	0	97.4868	#NAME?	3.5093e-22	1.2716e-20
Cluster-12182.63038	353.505	22.3231	3.9851	3.545e-22	1.2838e-20
Cluster-12182.37397	0	84.5882	#NAME?	3.713e-22	1.3439e-20
Cluster-12182.72584	6.24474	214.688	-5.1035	3.7246e-22	1.3474e-20
Cluster-26123.0	120.761	1.70353	6.1475	3.7274e-22	1.3476e-20
Cluster-12182.19116	296.834	16.8164	4.1417	3.7912e-22	1.3699e-20
Cluster-12182.40558	7.32142	190.71	-4.7031	3.9337e-22	1.4206e-20
Cluster-12182.98814	173.94	5.97118	4.8644	4.193e-22	1.5134e-20
Cluster-12182.102086	1.58074	123.184	-6.2841	4.1989e-22	1.5146e-20
Cluster-12182.74302	809.337	69.8664	3.5341	4.368e-22	1.5748e-20
Cluster-12182.54650	16.8762	289.484	-4.1004	4.4716e-22	1.6112e-20
Cluster-12182.38078	194.335	7.48762	4.6979	4.5715e-22	1.6463e-20
Cluster-12182.111369	0.590552	102.029	-7.4327	4.7068e-22	1.694e-20
Cluster-14831.0	119.65	1.73015	6.1118	4.7654e-22	1.7142e-20
Cluster-12182.60918	610.359	48.7511	3.6462	4.9341e-22	1.7739e-20
Cluster-12182.49212	1.25937	108.055	-6.4229	5.0875e-22	1.828e-20
Cluster-12182.4523	156.353	4.48043	5.125	5.2368e-22	1.8806e-20
Cluster-12182.84228	0	83.4827	#NAME?	5.2482e-22	1.8836e-20
Cluster-12182.77036	87.4093	0	Inf	5.6451e-22	2.0249e-20
Cluster-12182.81578	587.106	46.6529	3.6536	5.6664e-22	2.0314e-20
Cluster-12182.49453	1.90212	117.778	-5.9523	5.7696e-22	2.0672e-20
Cluster-8740.0	134.085	2.72063	5.6231	5.7898e-22	2.0733e-20
Cluster-12182.41115	118.902	1.6267	6.1917	5.9238e-22	2.1201e-20
Cluster-12182.98932	87.784	0	Inf	6.0352e-22	2.1588e-20
Cluster-12182.64905	39.3704	513.47	-3.7051	6.045e-22	2.161e-20
Cluster-12182.105744	4996.11	243.651	4.3579	6.1177e-22	2.1858e-20
Cluster-12182.90329	188.968	7.36078	4.6821	6.1616e-22	2.2003e-20
Cluster-12182.14020	888.764	21.3159	5.3818	6.2394e-22	2.2268e-20
Cluster-12182.112040	123.932	1.97563	5.9711	6.4332e-22	2.2947e-20
Cluster-12182.79500	3.77818	142.889	-5.2411	6.4369e-22	2.2948e-20
Cluster-12182.65056	285.866	2835.95	-3.3104	6.4619e-22	2.3024e-20
Cluster-12182.89546	343.846	21.9666	3.9684	6.5718e-22	2.3402e-20
Cluster-12182.115761	87.2623	0	Inf	6.6181e-22	2.3554e-20
Cluster-12182.40672	7.29543	188.016	-4.6877	6.7665e-22	2.4069e-20
Cluster-12182.65022	4681.89	486.841	3.2656	6.81e-22	2.421e-20
Cluster-12182.41815	282.774	6.51234	5.4403	6.9666e-22	2.4753e-20
Cluster-889.0	86.9229	0	Inf	7.03e-22	2.4965e-20
Cluster-12182.76290	505.214	38.5496	3.7121	7.2069e-22	2.5578e-20
Cluster-12182.62611	241.768	2461.47	-3.3478	7.2219e-22	2.5617e-20
Cluster-12182.9936	454.577	15.0984	4.9121	7.2688e-22	2.5769e-20
Cluster-12182.60692	118.278	3126.51	-4.7243	7.3156e-22	2.5921e-20
Cluster-12182.65143	26.2206	385.566	-3.8782	7.4099e-22	2.6241e-20
Cluster-12182.85977	4.09962	146.504	-5.1593	7.8254e-22	2.7697e-20
Cluster-12182.30344	163.582	4.80578	5.0891	7.9439e-22	2.8101e-20
Cluster-9218.0	2843.72	22.266	6.9968	7.981e-22	2.8216e-20
Cluster-12182.44947	7.99037	193.76	-4.5999	8.1851e-22	2.8922e-20
Cluster-12182.27562	12.4016	249.048	-4.3278	8.2403e-22	2.9101e-20
Cluster-12182.91863	50.2799	613.182	-3.6083	8.3789e-22	2.9574e-20
Cluster-12182.46800	355.833	22.7454	3.9676	8.4788e-22	2.991e-20
Cluster-12182.97796	0	102.36	#NAME?	8.5879e-22	3.0278e-20
Cluster-12182.77566	2.44049	252.795	-6.6947	8.8313e-22	3.1119e-20
Cluster-12182.72092	13.8273	253.6	-4.197	8.901e-22	3.1348e-20
Cluster-12182.63589	737.028	9.52027	6.2746	8.9449e-22	3.1485e-20
Cluster-12182.31756	26.1684	410.767	-3.9724	8.987e-22	3.1616e-20
Cluster-12182.34491	100.828	0.650682	7.2757	9.0969e-22	3.1985e-20
Cluster-12182.80771	322.321	19.9124	4.0168	9.279e-22	3.2607e-20
Cluster-12182.31885	2.8402	129.382	-5.5095	9.6134e-22	3.3763e-20
Cluster-12182.26619	0	82.0864	#NAME?	1.0136e-21	3.5578e-20
Cluster-12182.55677	78.4724	875.807	-3.4804	1.0146e-21	3.5593e-20
Cluster-12182.52416	304.587	18.9481	4.0067	1.0296e-21	3.6103e-20
Cluster-12182.84389	0	81.8149	#NAME?	1.058e-21	3.7078e-20
Cluster-12182.64485	0.938022	100.873	-6.7487	1.0681e-21	3.741e-20
Cluster-12182.45403	358.208	24.0844	3.8946	1.0721e-21	3.753e-20
Cluster-12182.61011	11.5695	226.935	-4.2939	1.074e-21	3.7575e-20
Cluster-13804.0	228.587	5.1722	5.4658	1.1179e-21	3.9091e-20
Cluster-12182.39314	158.17	4.60801	5.1012	1.1203e-21	3.9152e-20
Cluster-12182.63831	0	81.593	#NAME?	1.1971e-21	4.1812e-20
Cluster-12182.74259	174.396	6.20754	4.8122	1.1994e-21	4.1873e-20
Cluster-12182.1373	116.261	1.75373	6.0508	1.2039e-21	4.2006e-20
Cluster-12182.67406	898.441	80.6526	3.4776	1.2771e-21	4.4527e-20
Cluster-12182.84368	491.555	38.1589	3.6873	1.2775e-21	4.4527e-20
Cluster-12182.51602	2.57105	124.262	-5.5949	1.3106e-21	4.5655e-20
Cluster-12182.56342	25.5695	508.972	-4.3151	1.3254e-21	4.6144e-20
Cluster-12182.40652	7.21715	184.88	-4.679	1.331e-21	4.6316e-20
Cluster-12182.77347	462.399	34.3638	3.7502	1.3329e-21	4.6355e-20
Cluster-12182.111722	85.3861	0	Inf	1.3835e-21	4.809e-20
Cluster-12182.70574	7.9642	190.973	-4.5837	1.3961e-21	4.8502e-20
Cluster-12182.34501	55.8634	658.747	-3.5597	1.4198e-21	4.9298e-20
Cluster-12182.115085	147.832	4.02199	5.1999	1.4588e-21	5.0624e-20
Cluster-12182.42909	85.0466	0	Inf	1.471e-21	5.1018e-20
Cluster-12182.43072	11.5692	223.985	-4.275	1.5533e-21	5.3845e-20
Cluster-12182.95418	1.60691	109.968	-6.0967	1.5572e-21	5.395e-20
Cluster-5629.1	932.745	63.9476	3.8665	1.5651e-21	5.4196e-20
Cluster-12182.60914	17.1797	283.805	-4.0461	1.5715e-21	5.4386e-20
Cluster-12182.4377	267.863	14.7824	4.1795	1.5773e-21	5.4559e-20
Cluster-12182.50235	85.0126	0	Inf	1.5831e-21	5.4729e-20
Cluster-2485.0	203.321	0.325341	9.2876	1.6194e-21	5.5955e-20
Cluster-12182.49383	574.278	46.9334	3.6131	1.623e-21	5.6047e-20
Cluster-12182.25797	0	80.7826	#NAME?	1.6258e-21	5.6114e-20
Cluster-12182.122980	121.075	2.09353	5.8538	1.6314e-21	5.6278e-20
Cluster-19001.0	199.897	2.35117	6.4097	1.6327e-21	5.6292e-20
Cluster-12182.64265	15.842	272.756	-4.1058	1.6658e-21	5.7404e-20
Cluster-12182.114207	99.2393	0.697842	7.1519	1.6671e-21	5.7415e-20
Cluster-12182.57585	212.781	2105.98	-3.3071	1.7166e-21	5.9089e-20
Cluster-12182.10825	5.28074	187.937	-5.1534	1.7894e-21	6.156e-20
Cluster-12182.64756	5.94956	165.274	-4.7959	1.8176e-21	6.2498e-20
Cluster-12182.67807	175.529	1778.01	-3.3405	1.9058e-21	6.5496e-20
Cluster-12182.71094	19.9256	1161.29	-5.865	1.9499e-21	6.6974e-20
Cluster-12182.39645	528.366	42.8637	3.6237	2.0252e-21	6.9525e-20
Cluster-12182.42803	142.796	3.72023	5.2624	2.0287e-21	6.9606e-20
Cluster-12182.20775	0.321365	87.8	-8.0939	2.0498e-21	7.0294e-20
Cluster-12182.19564	261.359	14.5358	4.1684	2.0922e-21	7.1708e-20
Cluster-12182.71072	35.8618	462.878	-3.6901	2.0958e-21	7.1795e-20
Cluster-12182.76924	0.964094	98.8684	-6.6802	2.1929e-21	7.5079e-20
Cluster-22048.0	241.207	6.1193	5.3008	2.3284e-21	7.9676e-20
Cluster-12182.65580	145.826	4.02199	5.1802	2.3506e-21	8.0394e-20
Cluster-12182.97748	0	80.0378	#NAME?	2.3923e-21	8.1776e-20
Cluster-12182.89674	427.166	31.7597	3.7495	2.4008e-21	8.2021e-20
Cluster-12182.80802	1407.41	139.104	3.3388	2.4179e-21	8.2563e-20
Cluster-12182.99761	197.507	8.13352	4.6019	2.4453e-21	8.3453e-20
Cluster-12182.48244	0.642762	93.108	-7.1785	2.4492e-21	8.3543e-20
Cluster-12182.99425	11.7163	227.474	-4.2791	2.4965e-21	8.5111e-20
Cluster-12182.94702	153.73	4.75861	5.0137	2.5818e-21	8.797e-20
Cluster-12182.90034	417.232	31.0701	3.7473	2.5854e-21	8.8046e-20
Cluster-12633.0	111.067	0.700882	7.308	2.5912e-21	8.8196e-20
Cluster-12182.4846	109.385	1.30136	6.3932	2.7633e-21	9.4004e-20
Cluster-12182.51797	14.3052	249.208	-4.1227	2.8635e-21	9.7363e-20
Cluster-12182.58267	510.857	40.8732	3.6437	2.8997e-21	9.854e-20
Cluster-12182.89716	262.741	14.7675	4.1531	2.9345e-21	9.967e-20
Cluster-12182.57609	43.9481	532.404	-3.5987	3.0739e-21	1.0435e-19
Cluster-12182.96832	0.616657	92.4923	-7.2287	3.1489e-21	1.0684e-19
Cluster-12182.66176	168.573	1674.81	-3.3126	3.2132e-21	1.0896e-19
Cluster-12182.73373	1.87604	112.364	-5.9043	3.2192e-21	1.0911e-19
Cluster-12182.63214	319.223	20.8049	3.9396	3.2776e-21	1.1103e-19
Cluster-12182.64203	20.6801	2025.84	-6.6141	3.395e-21	1.1495e-19
Cluster-12182.50284	856.813	74.9137	3.5157	3.4519e-21	1.1681e-19
Cluster-12182.74989	1350.7	135.034	3.3223	3.5037e-21	1.185e-19
Cluster-12182.94593	2.54493	120.316	-5.5631	3.5463e-21	1.1988e-19
Cluster-12182.106	122.933	2.45157	5.648	3.6164e-21	1.2218e-19
Cluster-12182.91604	356.098	25.0026	3.8321	3.6468e-21	1.2315e-19
Cluster-12182.97817	535.19	43.5444	3.6195	3.701e-21	1.2491e-19
Cluster-12182.82963	5.8973	162.521	-4.7844	3.7927e-21	1.2793e-19
Cluster-12182.41065	34.7149	448.015	-3.6899	3.8475e-21	1.2971e-19
Cluster-12182.94588	794.951	72.7599	3.4497	3.9816e-21	1.3416e-19
Cluster-12182.116273	859.775	7.48228	6.8443	3.9988e-21	1.3467e-19
Cluster-12182.84890	20.0019	308.397	-3.9466	4.0311e-21	1.3569e-19
Cluster-21678.2	3151.48	17.8031	7.4678	4.0694e-21	1.3691e-19
Cluster-13449.0	188.296	6.89396	4.7715	4.15e-21	1.3955e-19
Cluster-12182.115332	200.221	9.14777	4.452	4.1973e-21	1.4106e-19
Cluster-12182.62979	8.49443	188.775	-4.474	4.2311e-21	1.4213e-19
Cluster-12182.49762	175.854	6.71978	4.7098	4.2986e-21	1.4431e-19
Cluster-12182.62591	85.985	910.927	-3.4052	4.3352e-21	1.4547e-19
Cluster-12182.60173	322.67	21.6968	3.8945	4.4208e-21	1.4826e-19
Cluster-12182.37927	0	78.2687	#NAME?	4.5603e-21	1.5286e-19
Cluster-12182.53503	2.57097	409.074	-7.3139	4.7445e-21	1.5895e-19
Cluster-12182.60273	4.98542	150.433	-4.9153	4.7987e-21	1.6068e-19
Cluster-12182.93152	196.491	0	Inf	4.8018e-21	1.607e-19
Cluster-12182.77683	1442.8	144.528	3.3194	4.994e-21	1.6705e-19
Cluster-12182.67230	163.096	7586.48	-5.5396	5.1179e-21	1.711e-19
Cluster-12182.108447	322.289	21.4176	3.9115	5.1446e-21	1.719e-19
Cluster-14206.0	106.943	1.32798	6.3315	5.1655e-21	1.7251e-19
Cluster-22766.0	130.803	3.11137	5.3937	5.3044e-21	1.7706e-19
Cluster-12182.81236	868.75	9.07195	6.5814	5.3311e-21	1.7786e-19
Cluster-12182.66508	149.955	1470.54	-3.2938	5.3681e-21	1.79e-19
Cluster-12182.33020	2.1452	724.3	-8.3993	5.3829e-21	1.794e-19
Cluster-12182.54477	11.6299	220.477	-4.2447	5.464e-21	1.8201e-19
Cluster-12182.26467	879.331	6.92288	6.9889	5.501e-21	1.8315e-19
Cluster-12182.63137	7.8516	181.388	-4.5299	5.5407e-21	1.8437e-19
Cluster-12182.73126	6.86131	970.891	-7.1447	5.5923e-21	1.8599e-19
Cluster-6569.2	133.874	3.47475	5.2678	5.66e-21	1.8814e-19
Cluster-12182.61997	568.104	23.1683	4.6159	5.6954e-21	1.8922e-19
Cluster-12182.61575	6.61833	188.003	-4.8281	5.7899e-21	1.9226e-19
Cluster-12182.35967	2.19746	115.129	-5.7113	5.8103e-21	1.9284e-19
Cluster-12182.69697	58.7041	657.286	-3.485	6.0468e-21	2.0059e-19
Cluster-12182.68640	634.148	7242.51	-3.5136	6.0554e-21	2.0077e-19
Cluster-12182.98688	295.462	18.8818	3.9679	6.059e-21	2.0078e-19
Cluster-13944.0	1971.93	5.82592	8.4029	6.1154e-21	2.0255e-19
Cluster-12182.51745	4176.18	457.436	3.1905	6.1295e-21	2.0291e-19
Cluster-12182.82595	4520.12	492.419	3.1984	6.2491e-21	2.0676e-19
Cluster-22716.0	89.1122	0.348921	7.9966	6.262e-21	2.0708e-19
Cluster-12182.61451	1128.17	111.023	3.3451	6.3037e-21	2.0835e-19
Cluster-12182.38529	0.295276	84.6777	-8.1638	6.4698e-21	2.1373e-19
Cluster-12182.87105	81.3992	0	Inf	6.4922e-21	2.1436e-19
Cluster-12182.45382	81.5478	0	Inf	6.765e-21	2.2325e-19
Cluster-12182.15492	197.825	9.27479	4.4148	6.8025e-21	2.2437e-19
Cluster-12182.73383	53.2847	605.569	-3.5065	6.9132e-21	2.2791e-19
Cluster-12182.96436	0.885828	96.152	-6.7621	6.9528e-21	2.2909e-19
Cluster-18183.0	150.571	4.73503	4.9909	7.2646e-21	2.3924e-19
Cluster-12182.73678	6.79135	172.958	-4.6706	7.399e-21	2.4355e-19
Cluster-12182.102809	80.9213	0	Inf	7.6027e-21	2.5012e-19
Cluster-12182.60261	0	77.264	#NAME?	7.7155e-21	2.537e-19
Cluster-12182.71422	653.584	47.579	3.78	7.9346e-21	2.6078e-19
Cluster-12182.59591	3.53501	130.157	-5.2024	8.1058e-21	2.6626e-19
Cluster-12182.51198	73.233	794.574	-3.4396	8.1131e-21	2.6636e-19
Cluster-12182.45778	65.9651	717.745	-3.4437	8.3328e-21	2.7344e-19
Cluster-12182.69462	0	77.2908	#NAME?	8.4112e-21	2.7587e-19
Cluster-12182.35783	137.526	3.87157	5.1506	8.6731e-21	2.8432e-19
Cluster-12182.94134	21.1404	307.855	-3.8642	8.8003e-21	2.8834e-19
Cluster-12182.41519	602.105	52.7485	3.5128	8.9843e-21	2.9422e-19
Cluster-12182.97676	104.866	1.40784	6.2189	9.1756e-21	3.0033e-19
Cluster-12182.114375	80.4609	0	Inf	9.5111e-21	3.1115e-19
Cluster-12182.53583	156.249	1.97867	6.3032	1.0032e-20	3.2801e-19
Cluster-12182.82323	211.091	10.2978	4.3575	1.008e-20	3.2943e-19
Cluster-12182.103302	329.283	20.1195	4.0327	1.0155e-20	3.317e-19
Cluster-12182.95705	16.0328	262.247	-4.0318	1.0215e-20	3.335e-19
Cluster-12182.117918	343.171	10.0137	5.0989	1.0281e-20	3.3549e-19
Cluster-12182.65812	2069.13	212.334	3.2846	1.0538e-20	3.437e-19
Cluster-12182.78210	0.964127	94.7151	-6.6182	1.0548e-20	3.4385e-19
Cluster-12182.34862	247.022	14.4637	4.0941	1.1133e-20	3.6271e-19
Cluster-12182.99087	135.891	3.83813	5.1459	1.1337e-20	3.6917e-19
Cluster-12182.52240	0	76.0154	#NAME?	1.1383e-20	3.7048e-19
Cluster-12182.52312	2.06693	112.777	-5.7698	1.1534e-20	3.7522e-19
Cluster-8604.0	738.17	68.0485	3.4393	1.2734e-20	4.1406e-19
Cluster-12182.11988	103.771	1.38122	6.2313	1.285e-20	4.1759e-19
Cluster-12182.44161	14.0443	239.505	-4.092	1.3354e-20	4.3375e-19
Cluster-12182.69583	34.3335	424.511	-3.6281	1.3533e-20	4.3933e-19
Cluster-12182.11655	79.6014	0	Inf	1.3761e-20	4.4653e-19
Cluster-12182.71588	8021.48	144.296	5.7968	1.4084e-20	4.5679e-19
Cluster-12182.53242	0	258.094	#NAME?	1.4159e-20	4.5896e-19
Cluster-12182.54779	513.728	44.6768	3.5234	1.5005e-20	4.8615e-19
Cluster-12182.74597	0	75.7506	#NAME?	1.5638e-20	5.0641e-19
Cluster-12182.62724	8.19912	179.37	-4.4513	1.6343e-20	5.2895e-19
Cluster-12182.34029	1366.72	53.6585	4.6708	1.6717e-20	5.408e-19
Cluster-12182.63057	12.5679	222.194	-4.144	1.6752e-20	5.4165e-19
Cluster-12182.59614	392.259	30.6774	3.6766	1.6776e-20	5.4217e-19
Cluster-12182.97344	165.362	6.54126	4.6599	1.6803e-20	5.4275e-19
Cluster-12182.55497	4.69011	142.24	-4.9226	1.7082e-20	5.5149e-19
Cluster-12182.64423	10.8044	812.456	-6.2326	1.7606e-20	5.6812e-19
Cluster-12182.48690	79.0109	0	Inf	1.7684e-20	5.7035e-19
Cluster-12182.66726	3434.35	391.076	3.1345	1.7884e-20	5.765e-19
Cluster-12182.48546	1055.82	106.733	3.3063	1.9427e-20	6.2593e-19
Cluster-12182.73011	4.7423	140.8	-4.8919	2.0041e-20	6.454e-19
Cluster-12182.63377	0.642762	87.3419	-7.0862	2.0567e-20	6.6198e-19
Cluster-12182.47717	8.87619	187.571	-4.4014	2.0586e-20	6.6228e-19
Cluster-12182.67594	48.3252	544.764	-3.4948	2.1182e-20	6.811e-19
Cluster-12182.74698	6.54005	184.603	-4.819	2.3314e-20	7.4927e-19
Cluster-12182.85418	120.587	2.70313	5.4793	2.4426e-20	7.8462e-19
Cluster-12182.14507	141.181	4.5755	4.9475	2.4861e-20	7.982e-19
Cluster-12182.51284	13.6006	235.147	-4.1118	2.5589e-20	8.2115e-19
Cluster-12182.71020	0.642729	86.9278	-7.0795	2.583e-20	8.2847e-19
Cluster-12182.18167	147.78	1.74765	6.4019	2.653e-20	8.5049e-19
Cluster-12182.70342	398.593	32.1847	3.6305	2.9872e-20	9.5716e-19
Cluster-12182.82410	736.407	60.5677	3.6039	2.9971e-20	9.5984e-19
Cluster-12182.78721	0	78.2168	#NAME?	3.0285e-20	9.6941e-19
Cluster-12182.62936	77.8213	0	Inf	3.148e-20	1.0072e-18
[truncated: 18,336 more rows]

## Sheet: BFS2vsRFS2-total.DEG
gene_id	LrT_readcount	LbT_readcount	log2FoldChange	pval	padj
Cluster-12182.68464	239.919	590531	-11.265	7.1484e-202	4.5674e-197
Cluster-12182.67411	21933.7	0	Inf	8.2575e-200	2.638e-195
Cluster-12182.64591	0	9636.85	#NAME?	7.4971e-177	1.5967e-172
Cluster-12182.63478	0	9277.26	#NAME?	1.5698e-175	2.5076e-171
Cluster-12182.67903	0	7554.31	#NAME?	9.0891e-169	1.1615e-164
Cluster-12182.65649	0	6969.18	#NAME?	4.2572e-166	4.5334e-162
Cluster-12182.68511	33386.3	39.8013	9.7122	1.8991e-160	1.7334e-156
Cluster-12182.68293	16242.7	14.1167	10.168	1.1533e-159	9.2111e-156
Cluster-12182.66328	14683.2	12.3104	10.22	1.2936e-158	9.1839e-155
Cluster-12182.69489	2.51246	7520.4	-11.547	3.4263e-158	2.1892e-154
Cluster-12182.69160	6217.21	1.74106	11.802	2.8153e-151	1.6353e-147
Cluster-12182.67685	68.6746	36087	-9.0375	2.552e-149	1.3588e-145
Cluster-12182.68506	99531	1.04464	16.54	2.0311e-147	9.9825e-144
Cluster-12182.69640	4.01247	5886.67	-10.519	1.0584e-145	4.8301e-142
Cluster-12182.47704	0	3650.74	#NAME?	2.3506e-144	1.0012e-140
Cluster-12182.60962	6.4136	5986.83	-9.8664	1.2688e-140	5.0669e-137
Cluster-12182.87577	27.3045	35894	-10.36	2.3377e-140	8.7861e-137
Cluster-12182.60741	3584.97	0	Inf	5.9165e-140	2.1001e-136
Cluster-12182.58349	3459.3	0	Inf	8.6157e-139	2.8973e-135
Cluster-12182.59273	3470.13	0	Inf	9.3781e-139	2.996e-135
Cluster-12182.63818	23.5406	10554.6	-8.8085	2.9916e-136	9.1021e-133
Cluster-12182.74583	3205.49	0	Inf	4.4681e-136	1.2976e-132
Cluster-12182.65161	3073.89	0	Inf	1.3588e-134	3.7746e-131
Cluster-12182.66766	4604.24	4.11903	10.126	1.8864e-134	5.0221e-131
Cluster-12182.69905	9.29939	5684.9	-9.2558	2.2617e-133	5.7801e-130
Cluster-12182.58434	38.1899	12887.9	-8.3986	4.4672e-132	1.0978e-128
Cluster-12182.75927	3015.42	0.724352	12.023	1.2968e-130	3.0687e-127
Cluster-12182.51480	12965.6	39.8075	8.3474	1.8631e-130	4.2513e-127
Cluster-12182.36903	28.7772	9916.76	-8.4288	5.8412e-130	1.2869e-126
Cluster-12182.118109	2673.13	0	Inf	8.6891e-130	1.8506e-126
Cluster-12182.18646	4194.27	5.21861	9.6505	3.7684e-129	7.767e-126
Cluster-12182.67866	6901.62	16.8335	8.6795	1.6384e-128	3.2713e-125
Cluster-14133.0	2493.05	0	Inf	1.9215e-127	3.7204e-124
Cluster-12182.65177	3228.24	2.33333	10.434	5.8501e-127	1.0994e-123
Cluster-12182.77602	0.628116	2443.61	-11.926	6.0716e-127	1.1084e-123
Cluster-12182.69804	12.122	5120.51	-8.7225	1.1433e-125	2.0292e-122
Cluster-12182.65374	23.8891	7572.32	-8.3082	1.9376e-125	3.3459e-122
Cluster-12182.63323	0	2284.19	#NAME?	5.2233e-125	8.7825e-122
Cluster-12182.71943	6730.26	19.7268	8.4144	4.2432e-124	6.9515e-121
Cluster-12182.79633	0	2032.96	#NAME?	7.9115e-124	1.2637e-120
Cluster-12182.68776	3126.54	3.47755	9.8123	4.8917e-123	7.623e-120
Cluster-12182.55055	0	1956.7	#NAME?	1.5207e-122	2.3134e-119
Cluster-12182.62607	4724.13	11.4269	8.6915	2.4699e-122	3.67e-119
Cluster-12182.57531	0	1938.01	#NAME?	2.7969e-122	4.0614e-119
Cluster-12182.65517	2146.92	0	Inf	2.9089e-122	4.1302e-119
Cluster-12182.67497	0	1886.98	#NAME?	2.7225e-121	3.7815e-118
Cluster-12182.72575	89.9371	18413.5	-7.6776	3.7926e-121	5.1558e-118
Cluster-12182.58923	5.9671	15714.6	-11.363	4.8652e-121	6.4761e-118
Cluster-12182.75042	2325.48	1.08653	11.064	2.5771e-120	3.3603e-117
Cluster-12182.68348	18.0539	5331.8	-8.2062	9.8626e-120	1.2603e-116
Cluster-12182.70745	0	1806.14	#NAME?	1.192e-119	1.4934e-116
Cluster-12182.55424	1.79064	2267.32	-10.306	1.6468e-119	2.0235e-116
Cluster-12182.64974	7743.85	31.4829	7.9423	2.9808e-119	3.5934e-116
Cluster-12182.66933	12.2553	6834.63	-9.1233	1.1914e-118	1.4097e-115
Cluster-12182.27999	4184.11	11.4381	8.5149	2.6132e-118	3.0358e-115
Cluster-12182.62199	1889.62	0	Inf	1.0192e-117	1.1629e-114
Cluster-12182.98218	0	1653.01	#NAME?	1.388e-116	1.5558e-113
Cluster-12182.56197	0	1632.51	#NAME?	3.5048e-116	3.8608e-113
Cluster-12182.66506	5.22765	2597.37	-8.9567	4.7995e-115	5.1975e-112
Cluster-12182.86979	1733.25	0	Inf	9.6374e-115	1.0263e-111
Cluster-12182.60431	3634.79	11.0611	8.3602	2.9177e-114	3.0561e-111
Cluster-12182.80083	6.1989	2706.87	-8.7704	7.0975e-114	7.3142e-111
Cluster-12182.86658	130.471	20431.3	-7.2909	1.1976e-113	1.2146e-110
Cluster-12182.54133	4.09531	4973.49	-10.246	5.2597e-113	5.2509e-110
Cluster-12182.46385	0	1493.53	#NAME?	5.4075e-113	5.3154e-110
Cluster-12182.76446	1937.56	1.43474	10.399	1.0395e-112	1.0063e-109
Cluster-12182.68804	10.5715	3205.19	-8.2441	1.0891e-112	1.0386e-109
Cluster-12182.79269	1584.99	0	Inf	1.143e-111	1.074e-108
Cluster-12182.104002	0.920679	1618.83	-10.78	4.0119e-111	3.715e-108
Cluster-12182.53165	0	1410.37	#NAME?	5.0211e-111	4.5831e-108
Cluster-12182.14825	1.89014	1752.69	-9.8569	1.8041e-110	1.6235e-107
Cluster-12182.102776	3857.37	15.4837	7.9607	1.9315e-110	1.714e-107
Cluster-12182.61706	1515.71	0	Inf	5.2324e-110	4.5796e-107
Cluster-12182.75513	1500.17	0	Inf	1.0056e-109	8.6826e-107
Cluster-12182.70494	29548.2	224.884	7.0377	2.0548e-109	1.7505e-106
Cluster-12182.69930	1478.02	0	Inf	3.9267e-109	3.3012e-106
Cluster-12182.73665	2.71036	1840.06	-9.4071	4.3991e-109	3.6503e-106
Cluster-12182.46993	8.30167	2608.69	-8.2957	1.0945e-108	8.9655e-106
Cluster-12182.114417	11.2569	2933.77	-8.0258	2.1806e-108	1.7636e-105
Cluster-12182.68729	0	4949.97	#NAME?	2.2976e-108	1.835e-105
Cluster-12182.59043	3329.27	13.831	7.9112	1.348e-107	1.0633e-104
Cluster-12182.76007	11.8411	3190.58	-8.0739	1.6274e-107	1.2681e-104
Cluster-12182.90507	2.1076	1622.36	-9.5883	8.4009e-107	6.4669e-104
Cluster-12182.60312	1369.72	0	Inf	1.7682e-106	1.345e-103
Cluster-12182.47395	1352.54	0	Inf	4.9125e-106	3.69e-103
Cluster-12182.69737	15.2451	3172.63	-7.7012	4.9667e-106	3.69e-103
Cluster-12182.55667	38.612	22870.9	-9.2102	5.8754e-106	4.3149e-103
Cluster-12182.73952	1894.72	3.33333	9.1508	6.5746e-106	4.7735e-103
Cluster-12182.67164	11.6674	2792.94	-7.9032	9.8008e-106	7.036e-103
Cluster-12182.74941	1882.38	3.33333	9.1414	1.0428e-105	7.4028e-103
Cluster-12182.63886	7.04365	2208.18	-8.2923	1.1284e-105	7.9225e-103
Cluster-12182.70931	1405.83	0.348212	11.979	1.2777e-105	8.8736e-103
Cluster-12182.61696	3.07513	1647.07	-9.065	1.3349e-104	9.1708e-102
Cluster-12182.68435	146961	1384.74	6.7297	1.5677e-104	1.0656e-101
Cluster-12182.77496	4.1908	1781.94	-8.732	3.823e-104	2.5712e-101
Cluster-12182.41560	1279.2	0	Inf	4.5452e-104	3.0251e-101
Cluster-12182.36775	2096.93	5.89924	8.4735	4.7772e-104	3.1467e-101
Cluster-12182.83204	0	1156.63	#NAME?	6.7491e-104	4.4002e-101
Cluster-18029.0	1866.64	4.20464	8.7942	1.0405e-103	6.7149e-101
Cluster-12182.81754	58.9378	7417.07	-6.9755	1.2867e-103	8.221e-101
Cluster-12182.43128	204.014	22117.4	-6.7604	1.3139e-103	8.3118e-101
Cluster-12182.74614	20.5428	3499.08	-7.4122	1.3365e-103	8.3719e-101
Cluster-12182.55305	1260.44	0	Inf	1.5844e-103	9.8286e-101
Cluster-12182.81026	0	1144.96	#NAME?	2.113e-103	1.2982e-100
Cluster-7883.0	3914.63	24.7439	7.3057	4.8488e-102	2.9505e-99
Cluster-12182.70853	9.77743	2271.97	-7.8603	7.1714e-102	4.3227e-99
Cluster-12182.65225	13.7245	2665.55	-7.6015	9.1228e-102	5.4475e-99
Cluster-12182.91986	0.630047	1180.82	-10.872	2.6034e-101	1.5402e-98
Cluster-12182.62012	1164.42	0	Inf	7.9944e-101	4.6861e-98
Cluster-12182.69603	18.4363	3010.68	-7.3514	1.6207e-100	9.4135e-98
Cluster-12182.63360	8.79362	2050.49	-7.8653	1.8244e-100	1.0502e-97
Cluster-12182.67893	1920.27	6.51917	8.2024	1.8515e-100	1.0562e-97
Cluster-12182.57580	6.59522	1815.36	-8.1046	4.3894e-100	2.4819e-97
Cluster-12182.37971	1138.25	0	Inf	5.4677e-100	3.0644e-97
Cluster-12182.59225	6.96757	1863.35	-8.063	8.1881e-100	4.5492e-97
Cluster-12182.73666	0	2196.04	#NAME?	1.3635e-99	7.5101e-97
Cluster-12182.93018	0	1024.78	#NAME?	1.5185e-99	8.2926e-97
Cluster-20697.0	1651.65	4.18976	8.6228	1.8059e-99	9.7781e-97
Cluster-12182.69203	1120.28	0	Inf	1.826e-99	9.8041e-97
Cluster-12182.84559	1093.74	0	Inf	1.2606e-98	6.7121e-96
Cluster-12182.75044	1605.36	4.22044	8.5713	1.5089e-98	7.9675e-96
Cluster-12182.66737	1193.17	0.724352	10.686	2.5039e-98	1.3113e-95
Cluster-12182.65013	0	979.579	#NAME?	6.3791e-98	3.3137e-95
Cluster-12182.69111	12.9724	2314.4	-7.479	8.6883e-98	4.4768e-95
Cluster-12182.91470	1067.41	0	Inf	1.0595e-97	5.4157e-95
Cluster-12182.51989	8.84091	1934.16	-7.7733	2.0104e-97	1.0194e-94
Cluster-12182.70045	8.7942	1900.71	-7.7558	2.0754e-97	1.0441e-94
Cluster-12182.40166	1057.02	0	Inf	2.3081e-97	1.1521e-94
Cluster-12182.79574	1040.43	0	Inf	7.6687e-97	3.7982e-94
Cluster-12182.93823	1298.58	2.04372	9.3115	1.2221e-96	6.0065e-94
Cluster-12182.94966	1.816	1178.87	-9.3424	1.8185e-96	8.8696e-94
Cluster-12182.63963	2.83135	1263.2	-8.8014	4.4334e-96	2.1459e-93
Cluster-12182.67019	29.7467	3586.75	-6.9138	4.5971e-96	2.2085e-93
Cluster-12182.51704	272.785	22447	-6.3626	1.2461e-95	5.9418e-93
Cluster-12182.59035	1633.27	5.78204	8.142	1.5788e-95	7.4721e-93
Cluster-12182.70581	1183.12	1.39193	9.7313	1.8553e-95	8.7164e-93
Cluster-12182.71379	5.49292	1500.73	-8.0939	2.1463e-95	1.001e-92
Cluster-12182.75038	0	911.168	#NAME?	2.6864e-95	1.2438e-92
Cluster-12182.59595	1283.26	2.43748	9.0402	3.3323e-95	1.5208e-92
Cluster-12182.72298	995.946	0	Inf	3.3111e-95	1.5208e-92
Cluster-12182.70520	3136.38	24.2524	7.0148	3.5098e-95	1.5905e-92
Cluster-12182.50901	22.7878	2922.32	-7.0027	4.7358e-95	2.1309e-92
Cluster-12182.76648	9.94624	1855.5	-7.5434	5.4835e-95	2.4501e-92
Cluster-12182.69173	2726.85	19.9003	7.0983	7.2767e-95	3.2287e-92
Cluster-12182.49338	1298.06	2.84155	8.8355	1.2506e-94	5.5105e-92
Cluster-12182.69115	1779.5	8.69223	7.6775	2.674e-94	1.1702e-91
Cluster-12182.70041	3.0517	1222.45	-8.6459	4.0266e-94	1.7501e-91
Cluster-12182.65702	38.8024	4055.17	-6.7075	4.1433e-94	1.7887e-91
Cluster-12182.59841	7.3595	1617.99	-7.7804	7.689e-94	3.2972e-91
Cluster-12182.74033	955.241	0	Inf	8.1144e-94	3.4564e-91
Cluster-12182.72499	0	867.629	#NAME?	1.3503e-93	5.7135e-91
Cluster-12182.89994	0	853.691	#NAME?	3.9916e-93	1.6778e-90
Cluster-12182.109764	1548.47	6.17397	7.9704	5.01e-93	2.0922e-90
Cluster-12182.70530	0	1010.84	#NAME?	1.1623e-92	4.8225e-90
Cluster-12182.70221	1411.42	4.86857	8.1794	1.4278e-92	5.8856e-90
Cluster-12182.64275	2293.17	16.5924	7.1107	2.4512e-92	1.0039e-89
Cluster-12182.85511	4.71087	1284.86	-8.0914	4.4826e-92	1.8243e-89
Cluster-12182.71987	1831.66	10.2232	7.4852	4.6609e-92	1.8848e-89
Cluster-12182.61228	2.32505	1094.5	-8.8788	5.983e-92	2.4042e-89
Cluster-12182.108814	1688.74	8.65792	7.6077	6.2077e-92	2.4789e-89
Cluster-12182.66797	3.90017	1227.49	-8.298	6.5812e-92	2.6118e-89
Cluster-12182.70638	927.196	64986.4	-6.1311	1.2118e-91	4.7794e-89
Cluster-12182.83720	1413.39	5.43748	8.022	2.608e-91	1.0223e-88
Cluster-12182.40157	923.18	0.348212	11.372	7.1136e-91	2.7714e-88
Cluster-12182.65475	0.628116	876.086	-10.446	1.0581e-90	4.0971e-88
Cluster-12182.20410	1983.44	13.4679	7.2023	1.1114e-90	4.2777e-88
Cluster-12182.60021	867.669	0	Inf	2.0048e-90	7.6703e-88
Cluster-12182.86442	4.45511	1223.04	-8.1008	2.6554e-90	1.0099e-87
Cluster-12182.67350	3.14058	1095.16	-8.4459	2.8574e-90	1.0803e-87
Cluster-12182.65976	861.837	0	Inf	3.3903e-90	1.2742e-87
Cluster-12182.63538	13.0973	1849.47	-7.1417	4.1777e-90	1.561e-87
Cluster-12182.62200	1142.61	2.81362	8.6657	4.4579e-90	1.656e-87
Cluster-12182.51143	0	1084.48	#NAME?	1.0643e-89	3.9306e-87
Cluster-12182.66625	844.306	0	Inf	2.1025e-89	7.7203e-87
Cluster-12182.48961	1176.95	3.48029	8.4016	2.1868e-89	7.984e-87
Cluster-12182.63403	26.4326	2689.35	-6.6688	3.668e-89	1.3316e-86
Cluster-12182.19960	1506.17	7.82667	7.5883	3.9173e-89	1.414e-86
Cluster-12182.109657	0.314058	802.385	-11.319	5.6877e-89	2.0416e-86
Cluster-12182.67118	1742.25	11.491	7.2443	5.9487e-89	2.1233e-86
Cluster-12182.38197	1455.58	7.33333	7.6329	1.2989e-88	4.6106e-86
Cluster-12182.76791	20.3508	9569.37	-8.8772	1.5852e-88	5.5958e-86
Cluster-12182.80450	1213.96	4.57987	8.0502	3.091e-88	1.0851e-85
Cluster-12182.48124	5.33898	1198.73	-7.8107	3.1635e-88	1.1045e-85
Cluster-12182.98024	0	745.809	#NAME?	3.1854e-88	1.1061e-85
Cluster-12182.43034	2.83521	1005.41	-8.4701	4.3643e-88	1.5073e-85
Cluster-12182.68052	1353.73	6.67945	7.663	6.5709e-88	2.2572e-85
Cluster-12182.60375	5.42264	1196.43	-7.7855	1.1646e-87	3.9791e-85
Cluster-12182.87680	1345.59	6.76963	7.6349	1.3975e-87	4.7494e-85
Cluster-12182.50378	0	727.833	#NAME?	2.3641e-87	7.992e-85
Cluster-12182.76227	2026.76	17.5532	6.8513	3.4402e-87	1.1569e-84
Cluster-12182.34029	1719.28	12.8847	7.06	4.7495e-87	1.5888e-84
Cluster-12182.59607	0	719.296	#NAME?	5.5485e-87	1.8464e-84
Cluster-12182.77717	1790.12	13.5975	7.0406	7.6226e-87	2.5235e-84
Cluster-12182.68497	7.28839	7066.9	-9.9213	8.1541e-87	2.6855e-84
Cluster-12182.76848	1533.3	0	Inf	8.4338e-87	2.7634e-84
Cluster-12182.69074	780.165	0	Inf	1.1776e-86	3.8389e-84
Cluster-12182.52031	6.85444	1248.26	-7.5087	1.3042e-86	4.23e-84
Cluster-7053.0	1866.68	15.7348	6.8904	1.651e-86	5.3277e-84
Cluster-12182.33260	25344.5	24.3824	10.022	1.6957e-86	5.4443e-84
Cluster-12182.67647	0	709.002	#NAME?	2.0666e-86	6.602e-84
Cluster-12182.68272	21379.8	44.1936	8.9182	2.9407e-86	9.3477e-84
Cluster-12182.71755	8.69992	1347.95	-7.2755	4.9421e-86	1.5632e-83
Cluster-12182.64914	1116.9	4.17854	8.0623	4.9987e-86	1.5733e-83
Cluster-12182.94941	763.081	0	Inf	6.3454e-86	1.9874e-83
Cluster-12182.69610	21.748	2161.72	-6.6351	7.2213e-86	2.2507e-83
Cluster-12182.70456	40.054	3192.7	-6.3167	7.6944e-86	2.3865e-83
Cluster-12182.47318	4.59953	1075.08	-7.8687	9.3611e-86	2.8894e-83
Cluster-22868.0	3376.62	0.710388	12.215	1.4069e-85	4.3218e-83
Cluster-12182.96991	0	692.008	#NAME?	1.503e-85	4.5949e-83
Cluster-12182.61053	1125.57	4.70829	7.9012	1.6034e-85	4.8782e-83
Cluster-12182.67499	79.3504	5387.96	-6.0854	2.1313e-85	6.4538e-83
Cluster-12182.65073	748.888	0	Inf	2.5663e-85	7.7343e-83
Cluster-12182.61576	1233.31	6.51917	7.5636	2.8139e-85	8.4407e-83
Cluster-12182.76903	1256.19	6.55286	7.5827	3.1269e-85	9.336e-83
Cluster-12182.32320	2.41876	4689.86	-10.921	3.5029e-85	1.041e-82
Cluster-12182.49995	0	683.129	#NAME?	3.7169e-85	1.0995e-82
Cluster-12182.68519	1400.87	0.362176	11.917	5.7545e-85	1.6944e-82
Cluster-12182.74814	1930.07	18.0365	6.7416	7.4408e-85	2.1808e-82
Cluster-12182.74645	2713.45	32.0072	6.4056	9.853e-85	2.8746e-82
Cluster-12182.24634	2316.55	9.43813	7.9393	1.1578e-84	3.3624e-82
Cluster-12182.64980	3561.03	48.0533	6.2115	2.5149e-84	7.2707e-82
Cluster-12182.107374	7.91554	1239.81	-7.2912	3.0872e-84	8.8852e-82
Cluster-12182.76865	0	663.728	#NAME?	3.7712e-84	1.0805e-81
Cluster-12182.59474	0	663.466	#NAME?	4.795e-84	1.3677e-81
Cluster-12182.86150	719.613	0	Inf	6.8939e-84	1.9577e-81
Cluster-12182.59328	1041.47	4.17854	7.9614	9.4674e-84	2.6765e-81
Cluster-12182.75405	44.4176	3284.1	-6.2082	1.0819e-83	3.0453e-81
Cluster-12182.65318	34.5709	2695.45	-6.2848	1.1399e-83	3.1945e-81
Cluster-12182.45138	0	653.65	#NAME?	1.6004e-83	4.4653e-81
Cluster-12182.80494	709.108	0	Inf	1.869e-83	5.1921e-81
Cluster-12182.32839	1.23474	763.69	-9.2726	2.4487e-83	6.7729e-81
Cluster-12182.45850	1052.49	4.47938	7.8763	2.7484e-83	7.5692e-81
Cluster-12182.71967	29.0543	2367.81	-6.3487	2.8737e-83	7.8802e-81
Cluster-12182.58683	1640.07	14.2493	6.8467	4.3806e-83	1.1961e-80
Cluster-12182.52475	1105.83	58232.5	-5.7186	5.7312e-83	1.5582e-80
Cluster-9192.0	854.727	1.74106	8.9394	5.8598e-83	1.5865e-80
Cluster-15631.0	4431.66	2.46541	10.812	1.1971e-82	3.2272e-80
Cluster-12182.81253	2.73571	860.911	-8.2978	1.2258e-82	3.2909e-80
Cluster-12182.49922	693.052	0	Inf	1.4393e-82	3.8478e-80
Cluster-12182.68807	816.297	1.39285	9.1949	1.6948e-82	4.5119e-80
Cluster-12182.66471	1113.42	6.04528	7.525	1.8893e-82	5.0087e-80
Cluster-12182.73109	0.630047	692.209	-10.102	2.2418e-82	5.9188e-80
Cluster-12182.55936	3935.83	0	Inf	3.5931e-82	9.4475e-80
Cluster-12182.36696	0.630047	1236.21	-10.938	4.1623e-82	1.0899e-79
Cluster-12182.15380	1472.94	12.5562	6.8742	5.2868e-82	1.3787e-79
Cluster-12182.78738	1199.56	7.8422	7.257	5.3231e-82	1.3826e-79
Cluster-12182.30392	192.216	10462.5	-5.7663	5.673e-82	1.4675e-79
Cluster-12182.49504	875.93	2.37797	8.5249	7.027e-82	1.8104e-79
Cluster-12182.68371	3950.01	3.66667	10.073	7.2996e-82	1.8731e-79
Cluster-12182.66155	1.88628	778.237	-8.6885	7.5552e-82	1.9309e-79
Cluster-12182.51402	0	621.447	#NAME?	8.2412e-82	2.0978e-79
Cluster-12182.60523	676.392	0	Inf	9.9722e-82	2.5284e-79
Cluster-12182.75494	1611.28	15.3213	6.7165	1.1212e-81	2.8315e-79
Cluster-12182.65579	2662.46	35.4662	6.2302	1.4624e-81	3.6787e-79
Cluster-12182.93806	1184.1	7.60963	7.2817	1.8049e-81	4.5224e-79
Cluster-12182.54116	889.098	2.78387	8.3191	1.8734e-81	4.6758e-79
Cluster-12182.85240	11.9448	1345.78	-6.8159	1.9825e-81	4.9287e-79
Cluster-12182.39928	670.638	0	Inf	2.2215e-81	5.5015e-79
Cluster-12182.69691	1847.16	19.869	6.5386	2.6552e-81	6.5501e-79
Cluster-12182.75005	1437.68	12.32	6.8666	3.857e-81	9.4783e-79
Cluster-12182.73687	660.303	0	Inf	6.8811e-81	1.6845e-78
Cluster-12182.75265	659.008	0	Inf	7.4687e-81	1.8214e-78
Cluster-12182.69928	1191.04	8	7.218	1.3757e-80	3.3421e-78
Cluster-12182.77315	6.53459	1025.24	-7.2936	1.7939e-80	4.3415e-78
Cluster-12182.35383	3.70228	861.954	-7.8631	2.1949e-80	5.292e-78
Cluster-12182.82764	6.16692	1003.44	-7.3462	2.7037e-80	6.4942e-78
Cluster-12182.75804	3.26916	1528.08	-8.8686	3.2364e-80	7.7446e-78
Cluster-12182.36414	183.509	9463.76	-5.6885	3.4722e-80	8.2779e-78
Cluster-12182.85169	3469.79	56.4039	5.9429	4.6219e-80	1.0978e-77
Cluster-12182.57962	644.48	0	Inf	5.1395e-80	1.2162e-77
Cluster-12182.93088	1426.54	13.2183	6.7538	5.3488e-80	1.2611e-77
Cluster-12182.71386	2.15348	6738.58	-11.612	6.3558e-80	1.493e-77
Cluster-12182.60983	640.135	0	Inf	8.7691e-80	2.0523e-77
Cluster-12182.62274	5.63348	953.129	-7.4025	1.2273e-79	2.8619e-77
Cluster-12182.59401	21.2012	1748.39	-6.3657	1.2859e-79	2.9876e-77
Cluster-12182.73958	1.55073	1038.4	-9.3872	1.3125e-79	3.0385e-77
Cluster-12182.93874	769.76	1.74106	8.7883	2.3624e-79	5.449e-77
Cluster-12182.73071	1177.66	9.05351	7.0232	3.3317e-79	7.6572e-77
Cluster-12182.77812	37.4308	2437.71	-6.0252	3.635e-79	8.3244e-77
Cluster-12182.76169	627.472	0	Inf	4.2621e-79	9.7257e-77
Cluster-12182.88179	51.9485	3156.37	-5.925	4.3332e-79	9.8527e-77
Cluster-12182.78990	1431.1	14.1261	6.6626	7.1242e-79	1.6141e-76
Cluster-12182.67853	6.12297	1424.07	-7.8616	7.3491e-79	1.6592e-76
Cluster-12182.64309	2168.79	29.8025	6.1853	7.4603e-79	1.6784e-76
Cluster-12182.71311	0.943139	648.804	-9.4261	1.008e-78	2.2597e-76
Cluster-12182.111465	35.9529	2366.16	-6.0403	1.1266e-78	2.5169e-76
Cluster-12182.26049	794.105	2.47846	8.3237	1.5162e-78	3.3755e-76
Cluster-12182.117117	915.707	4.48029	7.6751	1.7932e-78	3.9782e-76
Cluster-12182.74337	1983.3	26.2728	6.2382	1.8489e-78	4.0876e-76
Cluster-12182.80872	1256.31	9.85708	6.9938	2.1405e-78	4.7161e-76
Cluster-12182.68460	7.13832	1000.13	-7.1304	2.2877e-78	5.0229e-76
Cluster-12182.25871	29.9524	3448.14	-6.847	2.3982e-78	5.2475e-76
Cluster-12182.46117	1268.4	11.7387	6.7556	2.9844e-78	6.508e-76
Cluster-12182.49287	0	3098.63	#NAME?	3.1381e-78	6.8199e-76
Cluster-12182.69780	3.60954	811.965	-7.8135	3.8573e-78	8.3544e-76
Cluster-12182.74598	608.277	0	Inf	4.4757e-78	9.6611e-76
Cluster-12182.73690	30.1988	2044.2	-6.0809	4.7009e-78	1.0113e-75
Cluster-12182.57282	1238.16	11.2211	6.7858	7.2624e-78	1.5571e-75
Cluster-12182.87130	2723.65	44.2896	5.9424	1.243e-77	2.6563e-75
Cluster-12182.40266	33.233	2194.01	-6.0448	1.5763e-77	3.3461e-75
Cluster-12182.96784	11.6618	1197.86	-6.6825	1.5736e-77	3.3461e-75
Cluster-12182.57251	13.546	1270.67	-6.5516	1.7863e-77	3.7792e-75
Cluster-12182.43065	829.192	3.33333	7.9586	2.1329e-77	4.4976e-75
Cluster-12182.73888	5.4509	892.598	-7.3554	2.2549e-77	4.7392e-75
Cluster-12182.18970	0	548.359	#NAME?	2.5639e-77	5.3711e-75
Cluster-12182.54134	117.937	5784.62	-5.6161	2.6786e-77	5.593e-75
Cluster-12182.73324	861.042	4	7.7499	4.6145e-77	9.6037e-75
Cluster-12182.65527	22.1823	1657.75	-6.2237	4.654e-77	9.6544e-75
Cluster-12182.79174	780.189	2.75411	8.1461	4.741e-77	9.803e-75
Cluster-12182.57838	5.13587	860.657	-7.3887	7.3803e-77	1.5211e-74
Cluster-12182.83771	997.334	6.90107	7.1751	9.1119e-77	1.872e-74
Cluster-12182.89751	7.93897	995.96	-6.971	1.014e-76	2.0766e-74
Cluster-12182.47622	1286.43	13.062	6.6218	1.212e-76	2.4741e-74
Cluster-12182.113034	864.915	4.53706	7.5747	1.4242e-76	2.8979e-74
Cluster-12182.59881	0	533.252	#NAME?	1.6646e-76	3.3763e-74
Cluster-12182.84194	2.66254	716.111	-8.0712	3.3852e-76	6.8446e-74
Cluster-12182.55196	91.3239	4497.62	-5.622	3.9513e-76	7.964e-74
Cluster-12182.646	2838.66	26.3711	6.7501	7.0362e-76	1.4137e-73
Cluster-12182.72076	1228.74	12.667	6.6	7.2529e-76	1.4527e-73
Cluster-12182.78473	0	525.231	#NAME?	8.2884e-76	1.6549e-73
Cluster-12182.98827	16.0036	1342.8	-6.3907	9.3967e-76	1.8704e-73
Cluster-12182.74340	0	522.517	#NAME?	1.0353e-75	2.0543e-73
Cluster-12182.88804	0	521.717	#NAME?	1.1108e-75	2.1972e-73
Cluster-12182.80406	567.075	23376	-5.3653	1.2501e-75	2.4652e-73
Cluster-12182.65104	1181.22	11.9436	6.6279	1.7064e-75	3.3548e-73
Cluster-12182.63576	0	519.094	#NAME?	1.7608e-75	3.4511e-73
Cluster-12182.72836	30.6391	1944.19	-5.9876	2.4117e-75	4.7123e-73
Cluster-12182.67300	1655.04	22.5441	6.198	2.5514e-75	4.97e-73
Cluster-12182.48886	26.7251	1772.66	-6.0516	2.7602e-75	5.3605e-73
Cluster-12182.68303	2.78643	696.581	-7.9657	2.8645e-75	5.546e-73
Cluster-12182.70258	25.3968	1889.2	-6.217	6.5673e-75	1.2677e-72
Cluster-12182.64391	630.602	1.04464	9.2376	7.2556e-75	1.3963e-72
Cluster-12182.56499	554.597	0	Inf	7.6124e-75	1.4606e-72
Cluster-12182.35840	0	508.893	#NAME?	1.0371e-74	1.9838e-72
Cluster-12182.99062	83.6793	15740.5	-7.5554	1.0673e-74	2.0356e-72
Cluster-21538.1	851.782	5.16001	7.367	1.3353e-74	2.5391e-72
Cluster-12182.60351	1090.2	7.36557	7.2096	1.4222e-74	2.6963e-72
Cluster-12182.82269	666.477	1.81088	8.5237	1.9609e-74	3.7067e-72
Cluster-12182.71588	16038.2	125.495	6.9977	2.3661e-74	4.4596e-72
Cluster-12182.67392	2740.28	23.2648	6.88	2.7034e-74	5.0803e-72
Cluster-12182.53703	16.655	1320.01	-6.3084	2.9323e-74	5.4942e-72
Cluster-12182.63008	30.1751	1840.08	-5.9303	3.1463e-74	5.8779e-72
Cluster-12182.45867	543.632	0	Inf	3.984e-74	7.4212e-72
Cluster-12182.93310	1468.99	20.0539	6.1948	4.6318e-74	8.6029e-72
Cluster-12182.103157	1203.34	13.4075	6.4879	6.9515e-74	1.2874e-71
Cluster-12182.51043	6.02443	832.665	-7.1108	8.1056e-74	1.4968e-71
Cluster-12182.57843	808.733	4.66667	7.4371	1.3771e-73	2.5357e-71
Cluster-12182.66206	36.1951	2062.85	-5.8327	1.4283e-73	2.6223e-71
Cluster-12182.66696	1257.75	14.8686	6.4024	1.9108e-73	3.4982e-71
Cluster-12182.62407	643.285	1.72527	8.5425	2.5935e-73	4.7345e-71
Cluster-12182.50740	664.114	0	Inf	2.6564e-73	4.8355e-71
Cluster-12182.85232	529.835	0	Inf	2.7535e-73	4.9981e-71
Cluster-12182.69313	0	486.376	#NAME?	2.9879e-73	5.4081e-71
Cluster-12182.101963	527.046	0	Inf	3.1543e-73	5.6931e-71
Cluster-12182.53008	0	485.417	#NAME?	3.5295e-73	6.3524e-71
Cluster-12182.60162	528.119	0	Inf	3.6885e-73	6.6198e-71
Cluster-12182.69995	524.865	0	Inf	4.9842e-73	8.9203e-71
Cluster-12182.73580	1212.2	14.667	6.3689	5.0748e-73	9.057e-71
Cluster-24857.0	658.729	2.07256	8.3121	5.3131e-73	9.456e-71
Cluster-12182.58312	1510.29	22.0095	6.1006	5.6672e-73	1.0058e-70
Cluster-12182.88900	5.522	796.78	-7.1728	7.2998e-73	1.292e-70
Cluster-12182.29094	615.748	1.33333	8.8512	8.2151e-73	1.45e-70
Cluster-12182.42870	0	479.083	#NAME?	1.0774e-72	1.8964e-70
Cluster-12182.104041	802.91	5.22318	7.2642	1.2178e-72	2.1376e-70
Cluster-12182.64585	1044.62	11.1336	6.5519	3.4014e-72	5.9542e-70
Cluster-12182.905	938.649	8.68493	6.7559	3.9609e-72	6.9146e-70
Cluster-12182.72010	28.7295	1672.63	-5.8634	5.6908e-72	9.9074e-70
Cluster-12182.90543	7.70195	2002.07	-8.0221	6.2396e-72	1.0833e-69
Cluster-12182.61284	19.0524	1308.96	-6.1023	7.3427e-72	1.2704e-69
Cluster-12182.73019	62.723	2924.44	-5.543	7.3566e-72	1.2704e-69
Cluster-12182.69584	1.54879	925.337	-9.2227	8.4346e-72	1.4526e-69
Cluster-12182.69427	6848.66	173.666	5.3014	8.4879e-72	1.4578e-69
Cluster-13944.0	1647.42	9.78543	7.3954	9.6421e-72	1.6516e-69
Cluster-12182.26838	503.688	0	Inf	1.3005e-71	2.2217e-69
Cluster-12182.92356	502.983	0	Inf	1.4377e-71	2.4496e-69
Cluster-12182.55263	634.237	1.74106	8.5089	1.6212e-71	2.7549e-69
Cluster-12182.70007	21.9775	1395.28	-5.9884	1.725e-71	2.9235e-69
Cluster-12182.123216	501.369	0	Inf	1.8316e-71	3.096e-69
Cluster-12182.69404	2193.57	4.19068	9.0319	2.5289e-71	4.2632e-69
Cluster-12182.81107	2.44218	602.982	-7.9478	3.6577e-71	6.1501e-69
Cluster-12182.74107	5.69274	754.79	-7.0508	4.0643e-71	6.8158e-69
Cluster-12182.74738	703.636	3.81271	7.5279	4.5249e-71	7.5683e-69
Cluster-12182.62384	31.7315	1731.92	-5.7703	5.2305e-71	8.7256e-69
Cluster-12182.56800	113.32	4545.92	-5.3261	5.3558e-71	8.9115e-69
Cluster-12182.24443	1511.4	24.7231	5.9339	5.4311e-71	9.0133e-69
Cluster-12182.90574	491.964	0	Inf	8.2692e-71	1.3688e-68
Cluster-12182.39243	32040.8	51.5702	9.2792	8.3625e-71	1.3806e-68
Cluster-12182.74446	9.87196	1090.66	-6.7877	8.5091e-71	1.4012e-68
Cluster-12182.85696	2.90632	624.837	-7.7481	9.5174e-71	1.5632e-68
Cluster-12182.43229	711.72	4.17854	7.4122	1.2266e-70	2.0095e-68
Cluster-12182.51597	19.9214	1292.06	-6.0192	1.4605e-70	2.3867e-68
Cluster-12182.51898	909.764	8.97363	6.6637	1.4741e-70	2.4027e-68
Cluster-12182.48932	482.497	0	Inf	3.0439e-70	4.9487e-68
Cluster-12182.66702	3.14541	615.989	-7.6135	3.0677e-70	4.9747e-68
Cluster-4866.0	623.454	2.46358	7.9834	3.5733e-70	5.7799e-68
Cluster-12182.70634	47.7619	2225.35	-5.542	3.6285e-70	5.8544e-68
Cluster-12182.68799	951.521	10.2381	6.5382	4.9423e-70	7.9542e-68
Cluster-12182.60597	34.4001	1751.21	-5.6698	5.7458e-70	9.224e-68
Cluster-12182.78715	1.88435	551.957	-8.1943	6.4707e-70	1.0362e-67
Cluster-9738.0	477.913	0	Inf	7.1612e-70	1.1439e-67
Cluster-12182.65648	764.284	6.01735	6.9888	1.1644e-69	1.8553e-67
Cluster-12182.55597	17.7212	1170.7	-6.0457	1.3253e-69	2.1064e-67
Cluster-25199.1	1040.85	8.64213	6.9122	1.5194e-69	2.4089e-67
Cluster-12182.96901	576.382	1.76807	8.3487	1.5884e-69	2.512e-67
Cluster-12182.79752	592.738	2	8.2112	1.7208e-69	2.7148e-67
Cluster-12182.80755	0	435.74	#NAME?	1.745e-69	2.7462e-67
Cluster-12182.51456	1968.53	41.1842	5.5789	2.4484e-69	3.8437e-67
Cluster-12182.55786	683.691	4	7.4172	2.456e-69	3.8461e-67
Cluster-12182.89334	16.8522	1125.61	-6.0616	2.809e-69	4.3881e-67
Cluster-12182.120854	4121.77	17.1613	7.908	3.3265e-69	5.184e-67
Cluster-12182.70157	17.8742	2813.54	-7.2984	5.0999e-69	7.9282e-67
Cluster-12182.80763	6.82233	745.636	-6.7721	6.1563e-69	9.5472e-67
Cluster-12182.76721	78.3863	3078.21	-5.2953	6.5375e-69	1.0114e-66
Cluster-12182.68599	63.147	2655.52	-5.3941	6.9179e-69	1.0676e-66
Cluster-12182.65788	5.08709	679.645	-7.0618	9.362e-69	1.4414e-66
Cluster-12182.68900	74.8192	3023.84	-5.3368	1.2435e-68	1.9099e-66
Cluster-12182.75009	460.703	0	Inf	1.5781e-68	2.4122e-66
Cluster-12182.76901	459.378	0	Inf	1.5763e-68	2.4122e-66
Cluster-12182.70720	0.630047	8503.7	-13.72	1.5991e-68	2.4385e-66
Cluster-24356.0	592.143	2.53523	7.8677	1.7514e-68	2.6644e-66
Cluster-12182.27014	57.9302	2437.59	-5.395	1.8294e-68	2.7764e-66
Cluster-6026.0	604.808	2.79966	7.7551	2.066e-68	3.1281e-66
Cluster-12182.23484	457.751	0	Inf	2.2469e-68	3.3938e-66
Cluster-12182.56342	20.2337	1207.48	-5.8991	2.8934e-68	4.3601e-66
Cluster-12182.53613	455.345	0	Inf	3.1828e-68	4.785e-66
Cluster-12182.89811	885.699	10.0201	6.4658	3.7125e-68	5.5682e-66
Cluster-12182.25479	575.407	0	Inf	3.7228e-68	5.5706e-66
Cluster-12182.75373	1439.17	25.3333	5.8281	4.2288e-68	6.3128e-66
Cluster-12182.59038	1396.52	14.3951	6.6001	5.076e-68	7.5599e-66
Cluster-12182.71463	737.529	24258	-5.0396	6.3049e-68	9.3684e-66
Cluster-12182.76135	18.9163	1140.36	-5.9137	6.7347e-68	9.9838e-66
Cluster-12182.70987	788.356	7.69524	6.6787	7.3892e-68	1.0929e-65
Cluster-12182.36619	0	413.928	#NAME?	8.3858e-68	1.2374e-65
Cluster-12182.69711	447.741	0	Inf	1.061e-67	1.5619e-65
Cluster-12182.73640	2.15155	530.348	-7.9454	1.1157e-67	1.6387e-65
Cluster-12182.45095	757.6	6.81545	6.7965	1.3652e-67	2.0006e-65
Cluster-12182.107678	1629.51	33.0269	5.6247	2.1755e-67	3.1808e-65
Cluster-12182.83325	14.3487	981.99	-6.0967	2.3792e-67	3.4707e-65
Cluster-12182.62118	585.385	2.89741	7.6585	2.9947e-67	4.3585e-65
Cluster-12182.107527	3.15023	562.046	-7.4791	4.0021e-67	5.8115e-65
Cluster-12182.55708	1789.66	39.3047	5.5088	5.5512e-67	8.0427e-65
Cluster-12182.22101	594.908	3.05951	7.6032	5.7311e-67	8.2846e-65
Cluster-12182.64803	0	405.638	#NAME?	5.9351e-67	8.56e-65
Cluster-12182.80583	0	404.863	#NAME?	6.1847e-67	8.9e-65
Cluster-12182.46511	2.12813	517.246	-7.9251	6.7894e-67	9.7482e-65
Cluster-12182.53503	14.3243	962.035	-6.0696	1.124e-66	1.6103e-64
Cluster-12182.67693	433.456	0	Inf	1.1604e-66	1.6587e-64
Cluster-12182.74302	1043.02	16.6601	5.9682	1.2859e-66	1.8339e-64
Cluster-12182.43655	557.492	2.4645	7.8215	1.6077e-66	2.2878e-64
Cluster-12182.63485	14.5963	962.838	-6.0436	1.7628e-66	2.5029e-64
Cluster-12182.47656	3.3433	1323.01	-8.6283	1.8469e-66	2.6165e-64
Cluster-12182.110192	624.881	4.02884	7.2771	2.5933e-66	3.6658e-64
Cluster-12182.76481	0	395.988	#NAME?	3.1883e-66	4.4969e-64
Cluster-12182.73112	22.4876	3191.83	-7.1491	4.1162e-66	5.7928e-64
Cluster-12182.108398	425.136	0	Inf	5.5424e-66	7.7828e-64
Cluster-12182.76258	91.5159	3278.62	-5.1629	5.5937e-66	7.8377e-64
Cluster-12182.64579	2256.56	4.52676	8.9614	5.7319e-66	8.0137e-64
Cluster-12182.64195	18.3845	1073.28	-5.8674	6.4549e-66	9.0048e-64
Cluster-12182.71482	45.9871	3741.03	-6.3461	6.9829e-66	9.7202e-64
Cluster-12182.66483	4028.61	0	Inf	7.0005e-66	9.7236e-64
Cluster-12182.45693	1.16253	461.211	-8.632	7.1075e-66	9.8507e-64
Cluster-12182.80639	0	391.822	#NAME?	7.2122e-66	9.9742e-64
Cluster-12182.55366	0.94507	446.454	-8.8839	7.7132e-66	1.0644e-63
Cluster-13187.0	983.892	14.8877	6.0463	9.1143e-66	1.255e-63
Cluster-19710.0	1081.31	18.192	5.8933	1.085e-65	1.4909e-63
Cluster-1299.0	481.021	1.04464	8.847	1.167e-65	1.6001e-63
Cluster-12182.67434	167.298	5379.65	-5.007	1.1725e-65	1.6042e-63
Cluster-12182.99740	1140.4	20.3259	5.8101	1.3411e-65	1.8309e-63
Cluster-12182.77967	0	389.104	#NAME?	1.3727e-65	1.87e-63
Cluster-12182.94659	420.182	0	Inf	1.3853e-65	1.8832e-63
Cluster-12182.70806	2.46851	511.291	-7.6944	1.5058e-65	2.0427e-63
Cluster-12182.24272	1018.67	16.5775	5.9413	2.0104e-65	2.7214e-63
Cluster-12182.103982	720.879	7.33855	6.6181	2.3785e-65	3.2129e-63
Cluster-12182.104767	752.082	4.87497	7.2694	3.5036e-65	4.7227e-63
Cluster-12182.48585	0	383.411	#NAME?	3.79e-65	5.0979e-63
Cluster-12182.54092	413.845	0	Inf	4.8799e-65	6.5502e-63
Cluster-12182.66826	892.329	12.8617	6.1164	5.4531e-65	7.3044e-63
Cluster-12182.70012	412.507	0	Inf	5.7693e-65	7.7116e-63
Cluster-12182.38321	412.109	0	Inf	6.1457e-65	8.1976e-63
Cluster-12182.48683	0	379.88	#NAME?	6.5804e-65	8.7592e-63
Cluster-12182.79254	630.841	0	Inf	6.6606e-65	8.8475e-63
Cluster-12182.94621	35.4387	1526.86	-5.4291	7.6284e-65	1.0112e-62
Cluster-12182.86722	955.409	14.9731	5.9957	8.2059e-65	1.0855e-62
Cluster-12182.34882	753.327	8.85616	6.4105	9.3984e-65	1.2407e-62
Cluster-12182.58775	19.7156	1072.71	-5.7658	9.5218e-65	1.2544e-62
Cluster-12182.72787	1568.51	36.1225	5.4403	1.7427e-64	2.2911e-62
Cluster-12182.68313	15.1864	10399.1	-9.4195	2.1073e-64	2.7647e-62
Cluster-12182.56867	2.39533	491.71	-7.6814	2.9363e-64	3.8444e-62
Cluster-12182.67834	14.1326	872.601	-5.9482	2.9497e-64	3.8541e-62
Cluster-12182.77053	264.338	7825.22	-4.8877	3.4496e-64	4.4981e-62
Cluster-12182.53442	8.46565	705.909	-6.3817	3.7e-64	4.8148e-62
Cluster-12182.74762	772.517	9.88958	6.2875	4.088e-64	5.3088e-62
Cluster-12182.75573	484.948	0	Inf	4.1357e-64	5.3599e-62
Cluster-18064.1	401.364	0	Inf	4.2074e-64	5.4417e-62
Cluster-12182.19122	779.626	6.90198	6.8196	4.219e-64	5.4457e-62
Cluster-12182.68508	1117.01	21.1631	5.7219	4.8406e-64	6.2355e-62
Cluster-12182.104003	0	370.376	#NAME?	4.9583e-64	6.3743e-62
Cluster-12182.66489	3228.82	98.1461	5.0399	5.2495e-64	6.735e-62
Cluster-12182.60073	4186.6	0	Inf	6.0248e-64	7.7143e-62
Cluster-12182.87163	10.8414	779.859	-6.1686	6.3464e-64	8.1098e-62
Cluster-12182.109544	1525.31	36.0673	5.4023	6.7482e-64	8.606e-62
Cluster-22019.0	919.41	14.814	5.9557	6.8867e-64	8.7652e-62
Cluster-12182.85241	14.7329	898.213	-5.9299	8.249e-64	1.0478e-61
Cluster-12182.14779	2.13006	1372.69	-9.3319	8.6737e-64	1.0996e-61
Cluster-12182.58400	5.82654	605.832	-6.7001	9.2718e-64	1.1708e-61
Cluster-12182.87840	26.2766	1233.6	-5.553	9.2557e-64	1.1708e-61
Cluster-12182.56146	29.6305	1328.04	-5.4861	1.0387e-63	1.309e-61
Cluster-12182.99481	20.423	1048.64	-5.6822	1.1054e-63	1.3903e-61
Cluster-12182.12023	0	366.513	#NAME?	1.2783e-63	1.6046e-61
Cluster-12182.46248	634.695	5.94296	6.7387	1.6765e-63	2.1003e-61
Cluster-12182.66362	17255.1	627.131	4.7821	1.7145e-63	2.1437e-61
Cluster-12182.57183	631.729	5.66667	6.8007	2.0188e-63	2.5193e-61
Cluster-12182.68463	4.40454	547.367	-6.9574	2.0898e-63	2.6028e-61
Cluster-12182.93893	701.338	7.91503	6.4694	2.2726e-63	2.825e-61
Cluster-12182.88831	581.697	16002.9	-4.7819	2.6533e-63	3.2917e-61
Cluster-12182.48458	391.201	0	Inf	2.6794e-63	3.3177e-61
Cluster-12182.89618	0	714.36	#NAME?	2.7292e-63	3.3728e-61
Cluster-12182.64701	100.231	3184.15	-4.9895	3.1967e-63	3.943e-61
Cluster-12182.27160	0	361.888	#NAME?	3.3089e-63	4.0735e-61
Cluster-12182.93908	651.114	6.61603	6.6208	3.6683e-63	4.5073e-61
Cluster-12182.32440	0	360.852	#NAME?	3.7133e-63	4.5538e-61
Cluster-12182.20387	628.054	5.8546	6.7452	4.13e-63	5.0552e-61
Cluster-12182.74727	389.282	0	Inf	5.0393e-63	6.1564e-61
Cluster-12182.27214	6.14736	603.074	-6.6162	5.3533e-63	6.5274e-61
Cluster-12182.115340	442.437	1.04464	8.7263	6.5193e-63	7.9341e-61
Cluster-12182.77613	54.0621	1894.86	-5.1313	9.932e-63	1.2064e-60
Cluster-12182.63866	1671.93	44.0704	5.2456	1.0423e-62	1.2637e-60
Cluster-12182.67883	1381.52	32.525	5.4086	1.4851e-62	1.7971e-60
Cluster-12182.70543	950.793	16.977	5.8075	1.5055e-62	1.8184e-60
Cluster-12182.104362	0	487.985	#NAME?	1.6652e-62	2.0074e-60
Cluster-14725.0	570.197	4.56682	6.9641	1.7563e-62	2.1133e-60
Cluster-12182.54543	29.3762	1256.53	-5.4187	2.0669e-62	2.4823e-60
Cluster-12182.92984	840.534	0	Inf	2.5744e-62	3.086e-60
Cluster-12182.84674	2.34848	464	-7.6263	2.8042e-62	3.3552e-60
Cluster-12182.79843	378.749	0	Inf	2.9293e-62	3.4984e-60
Cluster-12182.27835	5786.55	141.242	5.3565	3.562e-62	4.2461e-60
Cluster-12182.84344	4.98952	558.13	-6.8056	3.8096e-62	4.5327e-60
Cluster-12182.67222	111.759	3363.41	-4.9115	3.8694e-62	4.5954e-60
Cluster-12182.31910	0	349.52	#NAME?	4.2483e-62	5.0359e-60
Cluster-20399.0	459.993	1.69642	8.083	4.5947e-62	5.4365e-60
Cluster-12182.68499	11039.9	414.111	4.7366	4.8864e-62	5.7709e-60
Cluster-12182.115637	548.249	4.21861	7.0219	5.3081e-62	6.2574e-60
Cluster-12182.16175	804.615	12.5814	5.9989	6.0488e-62	7.1174e-60
Cluster-12182.41962	375.458	0	Inf	6.7324e-62	7.9073e-60
Cluster-12182.105090	5160.47	144.297	5.1604	7.841e-62	9.1924e-60
Cluster-12182.52230	41.7381	1543.33	-5.2085	1.3046e-61	1.5266e-59
Cluster-12182.61866	1081.9	23.121	5.5482	1.342e-61	1.5675e-59
Cluster-21957.0	408.78	0.681545	9.2283	1.3789e-61	1.6078e-59
Cluster-12182.80980	1.2572	404.842	-8.331	1.5152e-61	1.7634e-59
Cluster-12182.63474	46.2314	1659.41	-5.1657	1.6218e-61	1.884e-59
Cluster-12182.20336	503.778	3	7.3917	1.7166e-61	1.9905e-59
Cluster-12182.61825	489.334	2.74106	7.4799	2.17e-61	2.5118e-59
Cluster-12182.19454	490.124	2.78204	7.4609	2.316e-61	2.6759e-59
Cluster-12182.65915	1202.03	27.4166	5.4543	2.3742e-61	2.7381e-59
Cluster-12182.69007	0.314058	358.896	-10.158	2.4235e-61	2.79e-59
Cluster-12182.97083	1462.64	37.5445	5.2838	2.4728e-61	2.8416e-59
Cluster-12182.65810	10.6335	720.495	-6.0823	2.7151e-61	3.1145e-59
Cluster-12182.63910	0	340.086	#NAME?	3.137e-61	3.592e-59
Cluster-12182.68311	590.862	15421.8	-4.706	3.1613e-61	3.6133e-59
Cluster-12182.62562	127.678	3689.83	-4.853	3.3661e-61	3.8405e-59
Cluster-12182.57030	1458.4	38.1362	5.2571	3.5489e-61	4.0419e-59
Cluster-12182.67315	5660.62	75.1309	6.2354	3.8726e-61	4.4027e-59
Cluster-12182.75716	111.372	3250.99	-4.8674	4.4907e-61	5.0963e-59
Cluster-12182.63589	934.859	17.9807	5.7002	4.5299e-61	5.1317e-59
Cluster-12182.56761	5.02975	6293.12	-10.289	4.8739e-61	5.5116e-59
Cluster-12182.48059	23.2345	1054.69	-5.5044	5.2466e-61	5.9227e-59
Cluster-12182.93837	0.918747	385.653	-8.7134	5.4163e-61	6.1035e-59
Cluster-12182.35272	392.759	0	Inf	5.8683e-61	6.6011e-59
Cluster-12182.13946	752.264	11.7247	6.0036	6.5041e-61	7.3034e-59
Cluster-12182.38414	2.03442	432.834	-7.733	7.3536e-61	8.2429e-59
Cluster-12182.111447	584.371	6.08534	6.5854	8.9619e-61	1.0028e-58
Cluster-12182.85017	0	334.974	#NAME?	1.1061e-60	1.2355e-58
Cluster-12182.82963	2.44315	441.56	-7.4977	1.146e-60	1.2779e-58
Cluster-12182.61613	3.31698	473.042	-7.156	1.3305e-60	1.481e-58
Cluster-12182.71936	5.88291	561.754	-6.5773	1.3895e-60	1.544e-58
Cluster-12182.52634	359.935	0	Inf	1.4491e-60	1.6074e-58
Cluster-12182.59291	103.101	2983.51	-4.8549	1.5494e-60	1.7157e-58
Cluster-12182.65452	963.067	19.6874	5.6123	1.5879e-60	1.7522e-58
Cluster-12182.70949	360.126	0	Inf	1.5875e-60	1.7522e-58
Cluster-12182.55245	2702.39	91.1101	4.8905	2.0037e-60	2.2073e-58
Cluster-12182.97142	677.373	9.27995	6.1897	2.3569e-60	2.5919e-58
Cluster-12182.70321	31.6186	1216.45	-5.2658	2.4528e-60	2.6928e-58
Cluster-12182.70909	2252.95	71.7609	4.9725	2.5699e-60	2.8165e-58
Cluster-12182.60918	564.235	5.79482	6.6054	2.6914e-60	2.9445e-58
Cluster-12182.26187	58.4736	1877.66	-5.005	3.2339e-60	3.5321e-58
Cluster-12182.58710	0.581263	361.353	-9.28	3.6863e-60	4.0193e-58
Cluster-12182.73521	44.9554	1762.26	-5.2928	4.1829e-60	4.553e-58
Cluster-12182.66204	32.3724	1246.26	-5.2667	4.2556e-60	4.6242e-58
Cluster-12182.91066	1669.29	49.0148	5.0899	4.8034e-60	5.2106e-58
Cluster-12182.68101	389.282	0.666667	9.1896	4.8131e-60	5.2123e-58
Cluster-7505.0	389.43	0.681545	9.1583	4.9154e-60	5.3141e-58
Cluster-12182.74827	201.5	5261.34	-4.7066	4.9691e-60	5.3631e-58
Cluster-12182.93346	600.414	6.88527	6.4463	5.966e-60	6.4281e-58
Cluster-12182.78994	353.152	0	Inf	6.0689e-60	6.528e-58
Cluster-12182.36616	619.762	7.52676	6.3635	6.1206e-60	6.5725e-58
Cluster-12182.66276	9.51781	654.788	-6.1043	6.3384e-60	6.795e-58
Cluster-12182.92903	352.347	0	Inf	6.764e-60	7.2391e-58
Cluster-12182.80558	1.57512	395.978	-7.9738	8.3267e-60	8.8966e-58
Cluster-12182.67538	1.50098	395.767	-8.0426	8.8685e-60	9.4596e-58
Cluster-12182.52403	350.159	0	Inf	1.0248e-59	1.0913e-57
Cluster-12182.55869	453.244	2.33333	7.6018	1.0594e-59	1.1263e-57
Cluster-12182.82971	711.617	10.9047	6.0281	1.1558e-59	1.2267e-57
Cluster-8695.0	453.209	2.39285	7.5653	1.1588e-59	1.2279e-57
Cluster-12182.4377	350.077	0	Inf	1.3344e-59	1.4115e-57
Cluster-12182.92169	1365.34	73098.7	-5.7425	1.6309e-59	1.7223e-57
Cluster-12182.97939	348.337	0	Inf	1.6803e-59	1.7716e-57
Cluster-12182.18479	1213.62	31.0323	5.2894	1.6891e-59	1.778e-57
Cluster-12182.59376	10.3898	660.974	-5.9913	2.2419e-59	2.3559e-57
Cluster-12182.10825	6.49353	550.563	-6.4058	2.2563e-59	2.3672e-57
Cluster-23586.0	580.04	6.56682	6.4648	2.3536e-59	2.4653e-57
Cluster-12182.57329	4.71666	494.433	-6.7119	2.4691e-59	2.5785e-57
Cluster-12182.65424	0.94507	530.07	-9.1315	2.4698e-59	2.5785e-57
Cluster-12182.45661	381.086	0.681545	9.1271	2.6862e-59	2.7998e-57
Cluster-12182.64765	568.123	6.16367	6.5263	2.826e-59	2.9408e-57
Cluster-12182.80429	502.45	12025.4	-4.581	3.115e-59	3.2363e-57
Cluster-12182.69798	523.077	5.07047	6.6888	3.8489e-59	3.9921e-57
Cluster-12182.26484	42.5294	1432.61	-5.074	4.1983e-59	4.3476e-57
Cluster-12182.74256	110.415	3059.44	-4.7923	4.6545e-59	4.8121e-57
Cluster-14827.0	499.943	4.05951	6.9443	5.087e-59	5.2508e-57
Cluster-12182.78251	511.99	4.50913	6.8271	5.1426e-59	5.2996e-57
Cluster-12182.23874	530.608	5	6.7296	6.4034e-59	6.5883e-57
Cluster-12182.17994	497.455	4.16092	6.9015	6.7092e-59	6.8918e-57
Cluster-12182.105688	562.334	6	6.5503	7.1393e-59	7.3218e-57
Cluster-12182.65128	19.6553	883.114	-5.4896	7.3412e-59	7.5169e-57
Cluster-12182.76075	2084.63	70.185	4.8925	7.8098e-59	7.9839e-57
Cluster-12182.68013	455.185	10771.4	-4.5646	8.3723e-59	8.5452e-57
Cluster-12182.87963	10.678	649.29	-5.9262	8.5489e-59	8.7116e-57
Cluster-12182.81679	188.387	4742.72	-4.6539	1.0553e-58	1.0736e-56
Cluster-12182.99719	386.154	1	8.593	1.2984e-58	1.3189e-56
Cluster-12182.70504	493.8	4.27629	6.8514	1.4894e-58	1.5105e-56
Cluster-12182.111926	749.303	13.5553	5.7886	1.6786e-58	1.6997e-56
Cluster-12182.98751	14.1671	745.841	-5.7183	1.8199e-58	1.8399e-56
Cluster-12182.9807	1014.45	24.4376	5.3754	1.8587e-58	1.8761e-56
Cluster-12182.70529	62.4636	1868.3	-4.9026	1.8955e-58	1.9103e-56
Cluster-12182.15906	335.598	0	Inf	2.4067e-58	2.4216e-56
Cluster-12182.15973	588.854	7.57139	6.2812	2.9993e-58	3.0131e-56
Cluster-1408.0	382.207	1	8.5782	3.0751e-58	3.0844e-56
Cluster-12182.71922	455.118	3	7.2451	3.2764e-58	3.2812e-56
Cluster-12182.11668	568.615	7.01461	6.3409	3.8507e-58	3.8503e-56
Cluster-12182.81111	12.7288	690.36	-5.7612	4.3477e-58	4.3404e-56
Cluster-12182.68613	13.3616	712.806	-5.7373	4.6638e-58	4.6487e-56
Cluster-12182.59785	3.00195	5268.54	-10.777	5.002e-58	4.9781e-56
Cluster-12182.22551	474.34	3.83033	6.9523	5.035e-58	5.0032e-56
Cluster-12182.23349	4.65011	484.25	-6.7023	5.1058e-58	5.0656e-56
Cluster-12182.60542	1030.28	25.3392	5.3455	5.9149e-58	5.8593e-56
Cluster-12182.56426	3.31891	436.759	-7.04	6.2059e-58	6.138e-56
Cluster-12182.74234	492.841	4.56682	6.7538	7.4291e-58	7.3364e-56
Cluster-12182.88064	10.0456	621.117	-5.9502	7.9501e-58	7.8388e-56
Cluster-12182.57609	27.6504	1067.49	-5.2708	7.9825e-58	7.8586e-56
Cluster-12182.58396	550.81	6.71012	6.3591	8.2599e-58	8.1192e-56
Cluster-12182.66392	8.19061	565.777	-6.1101	8.7589e-58	8.5965e-56
Cluster-12182.57912	0.315023	321.181	-9.9937	8.8498e-58	8.6724e-56
Cluster-12182.56982	119.308	3110.92	-4.7046	9.2931e-58	9.0929e-56
Cluster-12182.53628	73.1001	2061.53	-4.8177	9.8032e-58	9.5773e-56
Cluster-12182.28614	22.0053	897.423	-5.3499	1.0105e-57	9.857e-56
Cluster-12182.98055	351.583	0	Inf	1.0376e-57	1.0106e-55
Cluster-12182.65008	2055.77	70.3521	4.8689	1.0698e-57	1.0404e-55
Cluster-17209.1	730.559	4.53706	7.3311	1.0824e-57	1.051e-55
Cluster-12182.52912	3.02634	422.405	-7.1249	1.2129e-57	1.1759e-55
Cluster-12182.45477	1674.06	55.6042	4.912	1.2238e-57	1.1847e-55
Cluster-12182.65051	872.733	19.3252	5.497	1.2291e-57	1.1881e-55
Cluster-12182.12171	1030.13	26.39	5.2867	1.4955e-57	1.4434e-55
Cluster-12182.52043	23.4474	937.206	-5.3209	1.5156e-57	1.4606e-55
Cluster-12182.67240	227.381	5381.92	-4.5649	1.8229e-57	1.7541e-55
Cluster-12182.92497	1473.3	45.7386	5.0095	1.9011e-57	1.8266e-55
Cluster-12182.71348	0	303.368	#NAME?	1.9435e-57	1.8645e-55
Cluster-12182.70729	0.314058	318.365	-9.9854	2.228e-57	2.1342e-55
Cluster-12182.58266	40.5119	1312.41	-5.0177	2.3849e-57	2.2811e-55
Cluster-12182.8786	1143.64	32.0655	5.1565	2.9206e-57	2.7893e-55
Cluster-12182.76218	9.48776	594.936	-5.9705	3.6974e-57	3.526e-55
Cluster-12182.74144	298.824	6873.44	-4.5237	4.2211e-57	4.0194e-55
Cluster-12182.51025	4316.24	180.196	4.5821	4.4322e-57	4.2141e-55
Cluster-12182.88882	595.557	8.68768	6.0991	4.4468e-57	4.2217e-55
Cluster-12182.79803	1804.12	9.66067	7.545	4.4787e-57	4.2457e-55
Cluster-15828.0	354.757	0.695509	8.9945	4.7946e-57	4.5384e-55
Cluster-12182.46970	3.12295	414.332	-7.0517	4.8245e-57	4.5599e-55
Cluster-12182.60177	2196.92	80.2338	4.7751	5.5867e-57	5.2726e-55
Cluster-12182.84138	19.9645	840.675	-5.396	6.2841e-57	5.922e-55
Cluster-12182.59618	18.0742	797.453	-5.4634	7.2229e-57	6.7967e-55
Cluster-12182.67816	1033.81	22338.9	-4.4335	7.8131e-57	7.3412e-55
Cluster-12182.75549	119.189	2988.99	-4.6483	8.3053e-57	7.7922e-55
Cluster-12182.94484	17.8004	783.683	-5.4603	1.0782e-56	1.0101e-54
Cluster-12182.69487	1011.16	27.2054	5.216	1.1582e-56	1.0835e-54
Cluster-12182.95628	615.317	9.55651	6.0087	1.1777e-56	1.1001e-54
Cluster-12182.72471	290.462	6561.01	-4.4975	1.257e-56	1.1725e-54
Cluster-12182.52272	2.20516	379.129	-7.4257	1.4324e-56	1.3341e-54
Cluster-12182.29485	374.873	1.42078	8.0436	1.7622e-56	1.6389e-54
Cluster-12182.32956	9.61055	587.738	-5.9344	1.7692e-56	1.643e-54
Cluster-12182.61041	12.0537	648.764	-5.7501	1.8882e-56	1.751e-54
Cluster-12182.65056	133.88	3283.26	-4.6161	1.9365e-56	1.7931e-54
Cluster-12182.103552	607.083	9.74262	5.9614	1.9948e-56	1.8445e-54
Cluster-12182.66685	1979.21	72.0381	4.78	2.0119e-56	1.8576e-54
Cluster-12182.66000	0.94507	333.952	-8.465	2.2376e-56	2.063e-54
Cluster-9694.0	1308.11	7.68128	7.4119	2.3874e-56	2.198e-54
Cluster-12182.78134	313.512	0	Inf	3.1416e-56	2.8881e-54
Cluster-12182.68772	535.803	7.00339	6.2575	3.244e-56	2.978e-54
Cluster-12182.24296	1.89014	395.23	-7.7081	3.6266e-56	3.3244e-54
Cluster-12182.74659	808.971	18.7412	5.4318	3.6719e-56	3.3611e-54
Cluster-12182.44345	20.5206	827.487	-5.3336	3.957e-56	3.6139e-54
Cluster-12182.74847	369.733	1.34821	8.0993	3.9593e-56	3.6139e-54
Cluster-12182.81547	1.86478	363.892	-7.6084	3.9791e-56	3.6267e-54
Cluster-12182.81265	137.361	3298.84	-4.5859	4.0268e-56	3.665e-54
Cluster-12182.6586	313.208	0	Inf	4.267e-56	3.8781e-54
Cluster-12182.84410	1.76722	363.846	-7.6857	4.4428e-56	4.0322e-54
Cluster-12182.46800	344.893	0	Inf	5.3947e-56	4.8891e-54
Cluster-12182.55722	1099.17	23.8259	5.5277	5.467e-56	4.9476e-54
Cluster-12182.102728	722.13	15.0887	5.5807	5.9891e-56	5.4125e-54
Cluster-12182.7095	509.834	6.17489	6.3675	6.4687e-56	5.8376e-54
Cluster-12182.55839	1092.65	31.1862	5.1308	6.8652e-56	6.1867e-54
Cluster-12182.102796	10.2377	593.506	-5.8573	7.351e-56	6.6152e-54
Cluster-12182.83276	563.466	8.31727	6.0821	8.2564e-56	7.4195e-54
Cluster-12182.99669	53.8739	1534.63	-4.8322	9.0085e-56	8.084e-54
Cluster-12182.64427	12.9707	648.537	-5.6439	9.1813e-56	8.2275e-54
Cluster-12182.110696	4.28451	469.07	-6.7745	1.1824e-55	1.0581e-53
Cluster-12182.85734	307.986	0	Inf	1.2106e-55	1.0818e-53
Cluster-12182.51847	697.546	11	5.9867	1.3239e-55	1.1814e-53
Cluster-22453.0	307.557	0	Inf	1.4253e-55	1.2701e-53
Cluster-12182.112788	386.876	2.08653	7.5346	1.646e-55	1.4647e-53
Cluster-12182.63109	28.9798	2733.6	-6.5596	1.6564e-55	1.4719e-53
Cluster-12182.85830	2.08127	367.152	-7.4628	1.6771e-55	1.4882e-53
Cluster-12182.12412	2.47044	377.291	-7.2548	1.7692e-55	1.5678e-53
Cluster-12182.78182	0	1666.53	#NAME?	1.8533e-55	1.6401e-53
Cluster-12182.12734	391.026	1.78204	7.7776	1.8869e-55	1.6675e-53
Cluster-12656.0	545.871	0.696424	9.6144	1.956e-55	1.7261e-53
Cluster-12182.66178	963.734	26.5324	5.1828	2.0746e-55	1.8283e-53
Cluster-12182.85764	903.864	23.8984	5.2411	2.1889e-55	1.9264e-53
Cluster-12182.58523	0	555.51	#NAME?	2.6388e-55	2.3191e-53
Cluster-1268.0	348.073	1.05769	8.3623	2.7443e-55	2.4086e-53
Cluster-11793.0	830.676	20.4965	5.3408	3.2816e-55	2.8745e-53
Cluster-12182.68296	159.216	5693.83	-5.1603	3.2842e-55	2.8745e-53
Cluster-4331.0	302.348	0	Inf	3.9362e-55	3.4404e-53
Cluster-12182.101581	3359.4	11.9157	8.1392	4.5697e-55	3.9887e-53
Cluster-12182.55623	10.0934	570.256	-5.8201	4.9424e-55	4.3082e-53
Cluster-12182.19428	25.8075	916.547	-5.1503	5.0271e-55	4.376e-53
Cluster-12182.58741	1797.7	62.1227	4.8549	5.3276e-55	4.6312e-53
Cluster-12182.24632	1395.94	3.25958	8.7423	8.2008e-55	7.1192e-53
Cluster-12182.105693	121.329	2872.6	-4.5654	8.556e-55	7.4175e-53
Cluster-12182.87377	315.212	0	Inf	8.9249e-55	7.7269e-53
Cluster-20602.0	389.023	2.39102	7.3461	9.0138e-55	7.7932e-53
Cluster-12182.39597	13556.8	41.366	8.3564	9.3271e-55	8.0532e-53
Cluster-12182.112772	3.65446	404.651	-6.7909	9.4029e-55	8.1077e-53
Cluster-12182.94368	299.246	0	Inf	9.9591e-55	8.5757e-53
Cluster-16846.0	514.827	2.02976	7.9866	1.094e-54	9.4073e-53
Cluster-12182.83572	0.315023	291.94	-9.856	1.1102e-54	9.5342e-53
Cluster-12182.76738	527.077	7.66067	6.1044	1.1977e-54	1.0271e-52
Cluster-12182.72840	3.65736	7044.25	-10.911	1.2176e-54	1.0428e-52
Cluster-12182.72051	3.65736	1666.08	-8.8314	1.2249e-54	1.0477e-52
Cluster-12182.66023	824.161	20.8623	5.304	1.276e-54	1.09e-52
Cluster-12182.98903	480.941	5.98668	6.328	1.2843e-54	1.0956e-52
Cluster-12182.73207	574.654	9.88683	5.861	1.4083e-54	1.1997e-52
Cluster-12182.77247	8.09097	519.712	-6.0053	1.4112e-54	1.2006e-52
Cluster-12182.36586	453.971	4.74106	6.5812	1.6766e-54	1.4245e-52
Cluster-12182.98408	7.11682	486.804	-6.096	1.6916e-54	1.4354e-52
Cluster-12182.43603	915.111	25.1938	5.1828	1.874e-54	1.588e-52
Cluster-12182.34924	86.2171	2136.83	-4.6314	1.9613e-54	1.6598e-52
Cluster-12182.77016	4.33233	417.111	-6.5891	2.0271e-54	1.7132e-52
Cluster-12182.100133	413.974	3.33333	6.9564	2.1414e-54	1.8074e-52
Cluster-12182.44334	961.836	27.5253	5.127	2.267e-54	1.9109e-52
Cluster-12182.96543	3.19695	618.349	-7.5956	2.3302e-54	1.9616e-52
Cluster-12182.94359	7.77305	508.411	-6.0314	2.4307e-54	2.0435e-52
Cluster-12182.18765	17.5872	713.603	-5.3425	2.5743e-54	2.1614e-52
Cluster-12182.37509	325.311	0.724352	8.8109	2.6743e-54	2.2424e-52
Cluster-12182.66504	18.5464	1954.87	-6.7198	3.3324e-54	2.7905e-52
Cluster-12182.70120	194.133	4165.24	-4.4233	3.422e-54	2.8618e-52
Cluster-12182.54223	22.8465	831.746	-5.1861	4.1176e-54	3.439e-52
Cluster-12182.68392	70.4687	2781.96	-5.303	4.6458e-54	3.8751e-52
Cluster-12182.72696	148.09	3383.34	-4.5139	4.6543e-54	3.8771e-52
Cluster-12182.112267	509.705	3.47846	7.1951	5.9434e-54	4.9446e-52
Cluster-12182.35067	505.308	7.43721	6.0863	6.9484e-54	5.7732e-52
Cluster-12182.31388	355.194	1.74106	7.6725	8.7653e-54	7.2733e-52
Cluster-12182.58506	282.318	9169.32	-5.0214	8.8428e-54	7.3281e-52
Cluster-12182.67970	1565.08	50.3157	4.9591	9.0261e-54	7.4703e-52
Cluster-12182.95977	289.4	0	Inf	1.0095e-53	8.3437e-52
Cluster-12182.79719	409.533	0.666667	9.2628	1.0252e-53	8.4627e-52
Cluster-12182.81235	635.834	13.1048	5.6005	1.1367e-53	9.371e-52
Cluster-12182.48342	402.93	3.47938	6.8556	1.1882e-53	9.7831e-52
Cluster-12182.63898	548.261	9.49033	5.8523	1.2764e-53	1.0496e-51
Cluster-5471.1	556.958	9.62633	5.8544	1.3069e-53	1.0733e-51
Cluster-12182.19074	68.3159	1711.23	-4.6467	1.3841e-53	1.1353e-51
Cluster-12182.84972	26.3772	886.75	-5.0712	1.4701e-53	1.2042e-51
Cluster-12182.88843	864.762	24.4655	5.1435	1.6371e-53	1.3393e-51
Cluster-12182.69488	3897.82	183.228	4.411	1.6557e-53	1.3528e-51
Cluster-12182.75111	2.71325	362.755	-7.0628	1.6883e-53	1.3777e-51
Cluster-12182.48034	32.0918	1585.45	-5.6265	1.8907e-53	1.5409e-51
Cluster-12182.66016	815.303	21.866	5.2206	1.9246e-53	1.5645e-51
Cluster-12182.88479	1592.76	61.2596	4.7005	1.923e-53	1.5645e-51
Cluster-12182.60036	2687.75	117.727	4.5129	1.938e-53	1.5734e-51
Cluster-12182.16389	291.009	0	Inf	1.9544e-53	1.5847e-51
Cluster-12182.105942	48.4139	1323.57	-4.7729	1.9623e-53	1.5891e-51
Cluster-12182.34006	823.342	22.113	5.2185	2.9242e-53	2.362e-51
Cluster-12182.56354	398.594	3.53706	6.8162	2.9229e-53	2.362e-51
Cluster-12182.67946	39.2755	1125.09	-4.8403	3.071e-53	2.4775e-51
Cluster-12182.53578	32.0339	974.916	-4.9276	3.1458e-53	2.5346e-51
Cluster-12182.86241	10.3128	545.819	-5.7259	3.2372e-53	2.605e-51
Cluster-12182.68914	3800.41	180.46	4.3964	3.323e-53	2.6707e-51
Cluster-12182.45080	284.245	0	Inf	3.4413e-53	2.7622e-51
Cluster-12182.44307	579.946	10.9494	5.727	3.7601e-53	3.0144e-51
Cluster-12182.39010	1.16253	311.012	-8.0636	4.0975e-53	3.2807e-51
Cluster-12182.77092	53.8447	1407.17	-4.7079	4.1699e-53	3.3345e-51
Cluster-12182.51865	283.401	0	Inf	4.2805e-53	3.4187e-51
Cluster-12182.102908	533.181	9.20346	5.8563	4.3832e-53	3.4963e-51
Cluster-12182.100294	3.94509	391.628	-6.6333	4.4673e-53	3.559e-51
Cluster-12182.57272	50.9188	1536.48	-4.9153	4.4978e-53	3.5788e-51
Cluster-12182.80776	16.7169	673.386	-5.3321	4.7202e-53	3.7511e-51
Cluster-12182.35720	335.907	1.33333	7.9769	4.8397e-53	3.8413e-51
Cluster-12182.8512	1120.09	10.8562	6.689	5.1825e-53	4.1083e-51
Cluster-13111.0	354.825	2.08927	7.408	6.6456e-53	5.2616e-51
Cluster-12182.67400	2324.04	0	Inf	8.1144e-53	6.4165e-51
Cluster-12182.77147	454.896	5.81088	6.2906	8.3812e-53	6.6193e-51
Cluster-12182.101615	1.25623	318.187	-7.9846	8.9067e-53	7.0256e-51
Cluster-12182.65034	940.274	23.3256	5.3331	9.0866e-53	7.1587e-51
Cluster-12182.62301	821.699	23.8189	5.1084	9.3495e-53	7.3568e-51
Cluster-12182.44892	280.01	0	Inf	9.8915e-53	7.7736e-51
Cluster-12182.65968	0.290632	274.189	-9.8818	9.9554e-53	7.8142e-51
Cluster-12182.49638	332.796	1.36218	7.9326	1.0824e-52	8.4854e-51
Cluster-12182.51364	0	259.868	#NAME?	1.1215e-52	8.7814e-51
Cluster-12182.68276	47.5062	1264.87	-4.7347	1.18e-52	9.2277e-51
Cluster-12182.62732	13.0281	589.412	-5.4996	1.2256e-52	9.5728e-51
Cluster-12182.50846	811.552	23.1164	5.1337	1.3934e-52	1.087e-50
Cluster-12182.97145	1.89014	325.387	-7.4275	1.4282e-52	1.1128e-50
Cluster-12182.73084	0	258.68	#NAME?	1.5091e-52	1.1744e-50
Cluster-12182.66108	73.4136	1733.55	-4.5615	1.5854e-52	1.2323e-50
Cluster-12182.97263	5.54267	421.875	-6.2501	1.5918e-52	1.2358e-50
Cluster-12182.106159	766.825	10.7259	6.1597	1.7642e-52	1.3679e-50
Cluster-12182.25065	3.15023	358.87	-6.8319	2.0161e-52	1.5614e-50
Cluster-18385.0	581.639	11.7705	5.6269	2.119e-52	1.6391e-50
Cluster-12182.68034	1172.68	21692.3	-4.2093	2.2101e-52	1.7075e-50
Cluster-12182.63259	317.804	1.08653	8.1923	2.3967e-52	1.8494e-50
Cluster-12182.69185	276.218	0	Inf	2.5139e-52	1.9375e-50
Cluster-12182.103512	0.94507	327.613	-8.4374	2.626e-52	2.0215e-50
Cluster-12182.58929	7.13914	462.484	-6.0175	2.7029e-52	2.0782e-50
Cluster-12182.80697	1284.33	48.3109	4.7325	2.8493e-52	2.1881e-50
Cluster-12182.61155	7006.37	371.525	4.2371	2.9788e-52	2.2848e-50
Cluster-12182.69980	41.9197	1136.73	-4.7611	2.9918e-52	2.292e-50
Cluster-12182.84581	843.48	25.7594	5.0332	3.1276e-52	2.3932e-50
Cluster-12182.96322	0	255.742	#NAME?	3.4931e-52	2.6697e-50
Cluster-12182.34547	274.86	0	Inf	3.6259e-52	2.7679e-50
Cluster-12182.92666	419.838	4.95509	6.4048	3.6906e-52	2.8139e-50
Cluster-12182.64661	326.025	1.40681	7.8564	3.9699e-52	3.0232e-50
Cluster-12182.84441	436.056	5.65243	6.2695	4.1713e-52	3.1728e-50
Cluster-20471.0	1077.04	37.5694	4.8414	4.2876e-52	3.2574e-50
Cluster-12182.63143	19.5471	712.62	-5.1881	4.4989e-52	3.4138e-50
Cluster-12182.41036	1.88435	462.908	-7.9405	5.076e-52	3.8472e-50
Cluster-12182.52252	8.60621	484.813	-5.8159	5.8688e-52	4.4429e-50
Cluster-12182.23453	398.865	4.07439	6.6132	7.1499e-52	5.4063e-50
Cluster-12182.73106	0	502.479	#NAME?	7.6888e-52	5.8069e-50
Cluster-12182.14010	11.7631	554.2	-5.5581	7.8743e-52	5.94e-50
Cluster-12182.72347	0	252.257	#NAME?	8.0276e-52	6.0484e-50
Cluster-12182.43848	7.43378	453.106	-5.9296	1.1311e-51	8.5119e-50
Cluster-12182.58798	3.72764	364.982	-6.6134	1.2289e-51	9.2375e-50
Cluster-12182.15878	350.532	2.33333	7.231	1.3584e-51	1.0199e-49
Cluster-12182.76517	0	250.713	#NAME?	1.3643e-51	1.0231e-49
Cluster-12182.74489	268.577	0	Inf	1.6816e-51	1.2596e-49
Cluster-12182.59918	3.65253	363.859	-6.6383	1.7719e-51	1.3257e-49
Cluster-4991.0	3894.14	15.6009	7.9635	1.78e-51	1.3302e-49
Cluster-12182.111233	81.0502	1827.98	-4.4953	1.9622e-51	1.4646e-49
Cluster-12182.64799	329.977	1.72527	7.5794	1.9867e-51	1.4812e-49
Cluster-12182.65709	268.782	0	Inf	2.0397e-51	1.5189e-49
Cluster-12182.61997	826.867	25.8293	5.0006	2.1775e-51	1.6197e-49
Cluster-12182.57217	480.272	0	Inf	2.2083e-51	1.6406e-49
Cluster-12182.87796	10.6991	521.152	-5.6061	2.2371e-51	1.6601e-49
Cluster-12182.39242	618.824	14.5684	5.4086	2.2704e-51	1.6829e-49
Cluster-12182.75770	11.8692	1578.07	-7.0548	2.8375e-51	2.1008e-49
Cluster-12182.76821	86.1372	5056.08	-5.8752	2.8517e-51	2.1088e-49
Cluster-12182.87714	2.83521	338.087	-6.8978	2.9102e-51	2.1496e-49
Cluster-12182.59031	764.312	21.9129	5.1243	3.1136e-51	2.2972e-49
Cluster-12182.99739	336.981	2.17306	7.2768	3.4153e-51	2.5169e-49
Cluster-12182.77960	0	247.128	#NAME?	3.8983e-51	2.8695e-49
Cluster-12182.53020	13.6728	577.476	-5.4004	4.1946e-51	3.0841e-49
Cluster-12182.12005	1719.4	10.1178	7.4089	4.446e-51	3.2651e-49
Cluster-12182.79830	2069.77	96.6636	4.4204	4.9152e-51	3.6056e-49
Cluster-12182.13189	1145.09	39.2131	4.868	5.633e-51	4.1274e-49
Cluster-12182.82962	73.9729	1683.31	-4.5082	6.0012e-51	4.3921e-49
Cluster-12182.12630	7.06611	638.104	-6.4967	6.5297e-51	4.7735e-49
Cluster-12182.12460	278.493	0.348212	9.6435	6.6113e-51	4.8276e-49
Cluster-12182.2058	333.609	2.08927	7.319	7.8308e-51	5.7115e-49
Cluster-12182.4008	394.379	4.52127	6.4467	8.641e-51	6.2953e-49
Cluster-12182.94390	4.38111	12676	-11.499	8.7788e-51	6.3884e-49
Cluster-23718.0	457.532	7.49399	5.932	9.4221e-51	6.8488e-49
Cluster-12182.98740	394.109	4.47755	6.4597	9.4452e-51	6.8578e-49
Cluster-12182.88550	943.495	18.6288	5.6624	9.8095e-51	7.1142e-49
Cluster-12182.101540	331.594	2.0586	7.3316	1.0128e-50	7.3371e-49
Cluster-12182.57457	1150.28	44.2452	4.7003	1.0758e-50	7.7847e-49
Cluster-12182.47820	367.515	3.41986	6.7477	1.0848e-50	7.8318e-49
Cluster-12182.73420	2.13006	551.813	-8.0171	1.0845e-50	7.8318e-49
Cluster-12182.29688	367.863	3.53523	6.7012	1.1622e-50	8.3808e-49
Cluster-12182.43158	3.04881	337.674	-6.7912	1.5431e-50	1.1115e-48
Cluster-12182.79924	0	242.066	#NAME?	1.6897e-50	1.2158e-48
Cluster-12182.81452	744.459	22.42	5.0533	1.9124e-50	1.3744e-48
Cluster-12182.107199	51.5472	1261.15	-4.6127	1.9882e-50	1.4273e-48
Cluster-12182.87798	337.162	2.53523	7.0552	2.266e-50	1.6249e-48
Cluster-12182.114889	3.67499	351.361	-6.5791	2.2983e-50	1.6463e-48
Cluster-12182.72939	0	240.337	#NAME?	2.4336e-50	1.7412e-48
Cluster-12182.65510	1686.38	50242.7	-4.8969	2.7209e-50	1.9446e-48
Cluster-12182.53299	0	240.251	#NAME?	2.8026e-50	2.0008e-48
Cluster-12182.72601	1.16253	284.325	-7.9341	2.81e-50	2.0038e-48
Cluster-12182.23813	777.753	24.5557	4.9852	3.0387e-50	2.1644e-48
Cluster-12182.72238	1196.93	44.817	4.7391	3.1718e-50	2.2568e-48
Cluster-12182.34317	1.23377	283.831	-7.8458	3.2711e-50	2.3248e-48
Cluster-12182.55220	418.328	5.97363	6.1299	3.6679e-50	2.6039e-48
Cluster-12182.70203	947.527	16221.4	-4.0976	4.1684e-50	2.9559e-48
Cluster-12182.88083	0	238.402	#NAME?	4.3749e-50	3.099e-48
Cluster-12182.111662	313.742	1.76807	7.4713	5.4322e-50	3.8437e-48
Cluster-12182.69291	0	237.947	#NAME?	5.5878e-50	3.9494e-48
Cluster-12182.65089	53.9611	1286.93	-4.5759	5.6529e-50	3.9909e-48
Cluster-12182.43476	458.97	7.95784	5.8499	5.8836e-50	4.1493e-48
Cluster-12182.63852	1312.66	0	Inf	6.0276e-50	4.2461e-48
Cluster-12182.20965	0.314058	249.931	-9.6363	6.3425e-50	4.463e-48
Cluster-12182.72808	3.07706	330.918	-6.7488	6.3582e-50	4.4691e-48
Cluster-12182.89340	941.443	0.696424	10.401	7.4506e-50	5.2312e-48
Cluster-12182.61513	0	236.385	#NAME?	7.9559e-50	5.5799e-48
Cluster-12182.50094	900.761	32.0511	4.8127	8.2817e-50	5.802e-48
Cluster-12182.35374	29.2405	836.625	-4.8385	9.1082e-50	6.374e-48
Cluster-12182.13778	785.628	25.4719	4.9469	9.1572e-50	6.4013e-48
Cluster-12182.38565	682.727	19.7133	5.1141	9.358e-50	6.5345e-48
Cluster-12182.70230	406.481	7105.84	-4.1277	1.0269e-49	7.163e-48
Cluster-12182.60114	1632.14	75.1528	4.4408	1.0686e-49	7.4459e-48
Cluster-12182.14530	5883.17	15.5189	8.5664	1.329e-49	9.2496e-48
Cluster-12182.60469	43.798	1083.96	-4.6293	1.5515e-49	1.0787e-47
Cluster-12182.8638	777.007	7.01461	6.7914	1.7572e-49	1.2203e-47
Cluster-12182.78682	3972.76	217.889	4.1885	1.8274e-49	1.2678e-47
Cluster-12182.50534	11860.2	88.5676	7.0651	1.8914e-49	1.3107e-47
Cluster-12182.581	250.913	0	Inf	1.9435e-49	1.3453e-47
Cluster-12182.66832	1580.76	72.8829	4.4389	2.1069e-49	1.4569e-47
Cluster-12182.67143	40.9745	1248.38	-4.9292	2.1792e-49	1.5053e-47
Cluster-12182.112720	250.546	0	Inf	2.2247e-49	1.5351e-47
Cluster-12182.73243	178.788	6121.86	-5.0977	2.3865e-49	1.6449e-47
Cluster-12182.56507	10.9175	493.076	-5.4971	2.4931e-49	1.7165e-47
Cluster-12182.122864	249.71	0	Inf	2.5795e-49	1.7741e-47
Cluster-12182.32533	366.36	4.34611	6.3974	2.8241e-49	1.9402e-47
Cluster-12182.85862	1061.98	41.3957	4.6811	2.886e-49	1.9806e-47
Cluster-12182.136	463.873	8.72957	5.7317	2.9891e-49	2.0491e-47
Cluster-12182.82885	0	365.88	#NAME?	3.3315e-49	2.2815e-47
Cluster-12182.98937	3.62814	532.239	-7.1967	3.899e-49	2.6672e-47
Cluster-12182.67482	1015.94	40.9939	4.6313	3.9255e-49	2.6824e-47
Cluster-12182.63885	439.654	7.56682	5.8605	4.1859e-49	2.8574e-47
Cluster-12182.48242	247.476	0	Inf	4.2627e-49	2.9067e-47
Cluster-12182.85588	25.7917	760.144	-4.8813	4.2727e-49	2.9104e-47
Cluster-12182.66934	46.8839	1103.74	-4.5572	4.543e-49	3.0912e-47
Cluster-12182.74027	339.783	3.14604	6.7549	4.617e-49	3.1382e-47
Cluster-12182.60259	31.4494	849.735	-4.7559	4.6562e-49	3.1615e-47
Cluster-12182.80696	0	651.103	#NAME?	4.7551e-49	3.2252e-47
Cluster-12182.47809	17.14	601.784	-5.1338	5.1282e-49	3.4746e-47
Cluster-12182.71294	73.1142	2180.57	-4.8984	5.1513e-49	3.4866e-47
Cluster-12182.70773	8307.85	496.679	4.0641	5.5425e-49	3.7474e-47
Cluster-12182.77920	1.88724	289.097	-7.2591	5.6091e-49	3.7884e-47
Cluster-12182.89621	4.39681	350.339	-6.3162	5.8212e-49	3.9275e-47
Cluster-12182.56728	3.437	327.283	-6.5732	6.731e-49	4.5366e-47
Cluster-12182.43138	504.743	11.3774	5.4713	7.0903e-49	4.7737e-47
Cluster-12182.36208	226.254	4019.48	-4.151	7.4868e-49	5.0353e-47
Cluster-12182.67884	16.676	6097.03	-8.5142	7.5384e-49	5.0647e-47
Cluster-12182.89733	246.095	0	Inf	7.6214e-49	5.1151e-47
Cluster-12182.49141	25.478	743.427	-4.8669	7.7104e-49	5.1693e-47
Cluster-12182.60160	467.781	8.6078	5.764	8.15e-49	5.4584e-47
Cluster-12182.24580	764.491	25.8417	4.8867	8.6194e-49	5.7667e-47
Cluster-24159.0	301.923	1.73923	7.4396	9.7144e-49	6.4925e-47
Cluster-12182.62707	35.4538	925.283	-4.7059	1.0015e-48	6.6864e-47
Cluster-12182.26321	344.276	3.55194	6.5988	1.0171e-48	6.7834e-47
Cluster-12182.55115	3.07223	317.73	-6.6924	1.199e-48	7.9886e-47
Cluster-12182.39836	23.0511	703.575	-4.9318	1.2714e-48	8.462e-47
Cluster-12182.53552	347.936	5931.38	-4.0915	1.2744e-48	8.4731e-47
Cluster-12182.73523	34.7795	3062.75	-6.4604	1.3051e-48	8.668e-47
Cluster-12182.76471	243.782	5371.37	-4.4616	1.4633e-48	9.7088e-47
Cluster-12182.75574	299.729	1.75502	7.416	1.4716e-48	9.7535e-47
Cluster-12182.76890	2.1076	489.052	-7.8582	1.4737e-48	9.7572e-47
Cluster-12182.44460	4.79163	358.115	-6.2238	1.4835e-48	9.8123e-47
Cluster-12182.20963	0.581263	368.53	-9.3084	1.5748e-48	1.0405e-46
Cluster-12182.28517	1615.99	17.015	6.5695	1.8121e-48	1.1961e-46
Cluster-12182.79216	6.68453	402.638	-5.9125	1.8673e-48	1.2312e-46
Cluster-12182.31080	694.812	22.2478	4.9649	2.1443e-48	1.4125e-46
Cluster-12182.54953	245.969	0	Inf	2.1703e-48	1.4281e-46
Cluster-12182.97868	515.373	12.304	5.3884	2.287e-48	1.5034e-46
Cluster-12182.92440	277.767	1.08653	7.998	2.3239e-48	1.526e-46
Cluster-12182.117918	776.605	26.5654	4.8696	2.7414e-48	1.7983e-46
Cluster-12182.52041	14.9358	549.897	-5.2023	2.788e-48	1.827e-46
Cluster-12182.69852	288.247	0	Inf	2.9877e-48	1.9558e-46
Cluster-12182.58358	7.42219	406.022	-5.7736	3.2307e-48	2.1128e-46
Cluster-12182.41152	305.128	2.08927	7.1903	3.2608e-48	2.1303e-46
Cluster-12182.90966	581.475	16.0608	5.1781	3.3009e-48	2.1543e-46
Cluster-12182.55972	1320.53	20884.7	-3.9833	3.3688e-48	2.1964e-46
Cluster-12182.59591	0	238.943	#NAME?	3.6165e-48	2.3555e-46
Cluster-18703.0	1107.31	18.4816	5.9048	3.6469e-48	2.3728e-46
Cluster-12182.35669	407.438	1.66667	7.9335	3.6754e-48	2.3889e-46
Cluster-12182.87217	240.238	0	Inf	4.1855e-48	2.7177e-46
Cluster-12182.95331	2.51246	297.204	-6.8862	4.2853e-48	2.7797e-46
Cluster-12182.93121	352.35	4.18976	6.394	4.3544e-48	2.8216e-46
Cluster-12182.76485	1999.1	63.038	4.987	4.8557e-48	3.1433e-46
Cluster-18667.0	264.09	0.724352	8.5101	4.8674e-48	3.1477e-46
Cluster-12182.51552	1134.79	49.7216	4.5124	5.1539e-48	3.3296e-46
Cluster-12182.44864	0.919713	356.643	-8.5991	5.2021e-48	3.3573e-46
Cluster-12182.50468	263.401	0.724352	8.5064	5.5016e-48	3.5452e-46
Cluster-12182.70261	3.77821	331.963	-6.4572	5.5043e-48	3.5452e-46
Cluster-12182.77356	5.98545	371.713	-5.9566	5.6009e-48	3.6038e-46
Cluster-12182.69553	816.078	29.76	4.7773	6.2062e-48	3.9893e-46
Cluster-12182.68452	24.3699	850.495	-5.1251	6.2825e-48	4.0342e-46
Cluster-12182.33533	0	221.8	#NAME?	6.5394e-48	4.195e-46
Cluster-12182.71094	0	2037.76	#NAME?	6.8033e-48	4.3599e-46
Cluster-12182.31790	0.943139	253.529	-8.0705	8.6236e-48	5.5209e-46
Cluster-12182.28536	0	220.799	#NAME?	8.9456e-48	5.7213e-46
Cluster-12182.55007	236.798	0	Inf	9.8758e-48	6.31e-46
Cluster-12182.2516	650.676	1.07256	9.2447	9.9475e-48	6.343e-46
Cluster-12182.67865	1508.97	74.6996	4.3363	9.9376e-48	6.343e-46
Cluster-12182.75846	648.643	20.7245	4.968	1.0011e-47	6.3773e-46
Cluster-12182.64176	328.133	1.37797	7.8956	1.0907e-47	6.9408e-46
Cluster-12182.100382	3.92456	328.93	-6.3891	1.1133e-47	7.0777e-46
Cluster-12182.74438	714.067	11358.2	-3.9915	1.1499e-47	7.3031e-46
Cluster-12182.28216	280.945	1.36309	7.6873	1.2252e-47	7.7735e-46
Cluster-12182.9029	408.794	2.4059	7.4087	1.2975e-47	8.2242e-46
Cluster-12182.19116	297.809	2.13116	7.1266	1.5944e-47	1.0096e-45
Cluster-12182.48335	346.005	4.17306	6.3735	1.6635e-47	1.0523e-45
Cluster-12182.21458	346.676	4.14604	6.3857	1.6976e-47	1.0728e-45
Cluster-12711.0	457.708	9.8422	5.5393	1.7114e-47	1.0805e-45
Cluster-12182.41209	336.034	5505.25	-4.0341	1.7432e-47	1.0995e-45
Cluster-12182.51729	0.290632	230.808	-9.6333	1.8253e-47	1.1501e-45
Cluster-12182.58336	2708.27	153.658	4.1396	1.8804e-47	1.1837e-45
Cluster-12182.64840	48.4853	3967.5	-6.3545	1.8988e-47	1.1941e-45
Cluster-12182.29669	5.59435	358.997	-6.0039	1.9729e-47	1.2395e-45
Cluster-12182.79061	10.5442	452.408	-5.4231	2.258e-47	1.4172e-45
Cluster-12182.102421	345.346	4.17489	6.3702	2.2628e-47	1.4188e-45
Cluster-12182.86520	1.86478	274.837	-7.2034	2.2705e-47	1.4223e-45
Cluster-12182.68378	212.292	3565.99	-4.0702	2.5047e-47	1.5667e-45
Cluster-12182.99277	12.0704	484.406	-5.3267	2.506e-47	1.5667e-45
Cluster-12182.64265	22.477	656.313	-4.8679	2.544e-47	1.5889e-45
Cluster-12182.67815	43.0237	991.354	-4.5262	2.8552e-47	1.7815e-45
Cluster-12182.87482	527.001	13.9285	5.2417	3.0463e-47	1.8989e-45
Cluster-12182.74728	146.545	4081.76	-4.7998	3.4494e-47	2.1481e-45
Cluster-12182.114855	2.17884	281.151	-7.0116	3.9058e-47	2.4299e-45
Cluster-16761.1	398.77	6.98851	5.8344	4.0284e-47	2.5038e-45
Cluster-12182.29427	342.597	4.08927	6.3885	4.1079e-47	2.5487e-45
Cluster-24908.0	334.721	3.82759	6.4504	4.1087e-47	2.5487e-45
Cluster-15216.3	255.017	0.724352	8.4597	4.7804e-47	2.9625e-45
Cluster-12182.67104	405.053	0	Inf	4.828e-47	2.9891e-45
Cluster-12182.73294	41.223	956.917	-4.5369	4.8523e-47	3.0012e-45
Cluster-12182.65868	78.3881	1518.25	-4.2756	5.1134e-47	3.1597e-45
Cluster-12182.69262	4.66981	334.274	-6.1615	5.2765e-47	3.2573e-45
Cluster-12182.81256	8.48825	407.791	-5.5862	5.3867e-47	3.3221e-45
Cluster-19491.0	325.307	3.47938	6.5468	5.5581e-47	3.4245e-45
Cluster-12182.70870	231.065	0	Inf	5.8606e-47	3.6075e-45
Cluster-12182.60555	0	356.612	#NAME?	6.057e-47	3.7247e-45
Cluster-12182.22704	597.198	18.5104	5.0118	6.8863e-47	4.2307e-45
Cluster-12182.86056	0.943139	245.796	-8.0258	7.5787e-47	4.6515e-45
Cluster-12182.33336	176.783	2979	-4.0748	8.1351e-47	4.9883e-45
Cluster-12182.75714	7420.52	475.881	3.9628	8.212e-47	5.0306e-45
Cluster-12182.58241	20.3293	2204.54	-6.7608	9.3254e-47	5.7072e-45
Cluster-12182.73275	0	289.575	#NAME?	9.9524e-47	6.0851e-45
Cluster-12182.52992	1.88821	268.843	-7.1536	1.0215e-46	6.2398e-45
Cluster-12182.88684	3.41068	303.74	-6.4766	1.0673e-46	6.5133e-45
Cluster-12182.111115	10.6774	453.028	-5.407	1.0865e-46	6.6242e-45
Cluster-12182.60402	2.1047	275.901	-7.0344	1.128e-46	6.8702e-45
Cluster-12182.85657	331.878	5241.03	-3.9811	1.2297e-46	7.4828e-45
Cluster-12182.55260	33.8215	864.22	-4.6754	1.3445e-46	8.1735e-45
Cluster-12182.70165	1101.49	0	Inf	1.3717e-46	8.3311e-45
Cluster-12182.86949	916.422	38.9426	4.5566	1.5088e-46	9.1552e-45
Cluster-12182.35267	0	211.921	#NAME?	1.549e-46	9.3901e-45
Cluster-12182.105465	226.691	0	Inf	1.6832e-46	1.0194e-44
Cluster-12182.28143	335.429	4.23257	6.3083	1.7784e-46	1.076e-44
Cluster-12182.87276	369.306	5.92625	5.9616	1.7898e-46	1.0819e-44
Cluster-12182.64401	326.399	3.7699	6.436	1.8427e-46	1.1128e-44
Cluster-12182.20034	348.74	0	Inf	1.9207e-46	1.1588e-44
Cluster-12182.72584	3.00002	295.105	-6.6201	1.9587e-46	1.1806e-44
Cluster-12182.68290	38.9588	885.914	-4.5071	2.3345e-46	1.4058e-44
Cluster-12182.70544	5994.45	390.085	3.9418	2.4585e-46	1.4791e-44
Cluster-12182.66054	225.639	0	Inf	2.5828e-46	1.5524e-44
Cluster-12182.32215	712.946	26.6022	4.7442	2.7117e-46	1.6283e-44
Cluster-12182.96206	474.432	11.8832	5.3192	2.7258e-46	1.6353e-44
Cluster-12182.76146	0	209.799	#NAME?	2.7929e-46	1.674e-44
Cluster-12182.70383	832.027	34.1447	4.6069	2.8078e-46	1.6813e-44
Cluster-12182.68209	102.526	1862.68	-4.1833	2.8229e-46	1.6888e-44
Cluster-12182.78539	2.20323	272.635	-6.9512	2.9748e-46	1.778e-44
Cluster-12182.93620	772.131	30.2521	4.6737	3.1604e-46	1.8872e-44
Cluster-12182.79554	224.58	0	Inf	3.2774e-46	1.9552e-44
Cluster-12182.89872	0.290632	277.466	-9.8989	3.4466e-46	2.0542e-44
Cluster-12182.79790	492.169	13.1865	5.222	3.551e-46	2.1145e-44
Cluster-12182.25722	25.9361	690.543	-4.7347	3.604e-46	2.144e-44
Cluster-12182.83315	3.63103	305.636	-6.3953	3.839e-46	2.2817e-44
Cluster-12182.23619	370.53	3.66667	6.659	4.0224e-46	2.3885e-44
Cluster-12182.14551	11.3545	449.43	-5.3068	4.0323e-46	2.3922e-44
Cluster-12182.75389	501.874	13.4837	5.218	4.0629e-46	2.4081e-44
Cluster-12182.32922	344.994	4.80058	6.1672	4.2209e-46	2.4994e-44
Cluster-12182.68037	0	207.915	#NAME?	4.5815e-46	2.7104e-44
Cluster-12182.93413	620.228	20.8605	4.894	4.6086e-46	2.7239e-44
Cluster-11232.0	787.745	4.56682	7.4304	5.3599e-46	3.1651e-44
Cluster-12182.67036	29.8094	744.289	-4.642	5.6146e-46	3.3124e-44
Cluster-12182.67671	97.6953	1741.85	-4.1562	5.6239e-46	3.3148e-44
Cluster-12182.33547	222.64	0	Inf	5.6864e-46	3.3486e-44
Cluster-12182.101083	451.398	10.7696	5.3894	6.17e-46	3.63e-44
Cluster-12182.46806	1536.17	56.513	4.7646	6.4051e-46	3.7649e-44
Cluster-12182.58817	607.586	19.9333	4.9298	6.597e-46	3.8741e-44
Cluster-12182.67728	15.4841	513.378	-5.0512	6.837e-46	4.0113e-44
Cluster-12182.96965	9.25557	407.935	-5.4619	7.1645e-46	4.1996e-44
Cluster-12182.68575	18584.1	1281.54	3.8581	7.2756e-46	4.2608e-44
Cluster-12182.51745	3678.02	76.7081	5.5834	7.3603e-46	4.3065e-44
Cluster-12182.39543	19.0036	575.844	-4.9213	9.0454e-46	5.2876e-44
Cluster-12182.84528	610.072	20.6407	4.8854	9.1791e-46	5.3609e-44
Cluster-12182.68161	311.598	3.62176	6.4269	9.3147e-46	5.4351e-44
Cluster-12182.55739	507.126	14.3513	5.1431	9.3436e-46	5.447e-44
Cluster-12182.16870	319.029	3.66667	6.4431	9.8462e-46	5.7348e-44
Cluster-12182.86084	1105.45	15974	-3.853	9.9134e-46	5.7686e-44
Cluster-12182.70409	985.349	45.66	4.4316	1.0182e-45	5.9195e-44
Cluster-12182.58925	2.47044	275.345	-6.8003	1.0261e-45	5.9602e-44
Cluster-12182.65271	76.7432	1441.05	-4.2309	1.055e-45	6.1222e-44
Cluster-12182.66365	5.23344	454.328	-6.4398	1.1225e-45	6.5081e-44
Cluster-12182.64729	12.6944	468.725	-5.2065	1.1463e-45	6.6404e-44
Cluster-12182.66748	1397.55	73.7519	4.2441	1.2308e-45	7.123e-44
Cluster-12182.69363	57.6261	1140.12	-4.3063	1.414e-45	8.1762e-44
Cluster-12182.32699	0.942174	346.976	-8.5246	1.4455e-45	8.3504e-44
Cluster-12182.89524	26.7425	699.004	-4.7081	1.4923e-45	8.613e-44
Cluster-12182.55975	1441.54	1.66667	9.7564	1.533e-45	8.8402e-44
Cluster-12182.31000	771.738	31.8217	4.6	1.7117e-45	9.8615e-44
Cluster-12182.50902	9.05464	401.841	-5.4718	1.7347e-45	9.9852e-44
Cluster-12182.65292	0	450.713	#NAME?	1.7666e-45	1.016e-43
Cluster-12182.65469	442.009	5.56499	6.3116	1.8339e-45	1.0537e-43
Cluster-12182.24299	218.016	0	Inf	1.9146e-45	1.0991e-43
Cluster-12182.26198	106.731	1845.13	-4.1117	2.1161e-45	1.2137e-43
Cluster-12182.82846	1533.95	85.067	4.1725	2.1534e-45	1.2339e-43
Cluster-12182.87042	348.657	5.52401	5.9799	2.7815e-45	1.5925e-43
Cluster-12182.88999	908.618	40.9941	4.4702	2.8652e-45	1.6389e-43
Cluster-12182.56882	185.118	2942.78	-3.9907	2.9235e-45	1.6707e-43
Cluster-12182.88427	38.6632	855.109	-4.4671	2.9692e-45	1.6954e-43
Cluster-12182.63134	1516.68	30.5193	5.635	3.0156e-45	1.7203e-43
Cluster-12182.43103	1128.01	56.7732	4.3124	3.0815e-45	1.7564e-43
Cluster-12182.1554	381.439	0.724352	9.0405	3.2501e-45	1.8508e-43
Cluster-12182.60248	0.290632	213.065	-9.5179	3.3613e-45	1.9124e-43
Cluster-12182.34814	372.727	4.56773	6.3505	3.6121e-45	2.0533e-43
Cluster-12182.44148	95.1355	1674.47	-4.1376	3.7699e-45	2.1411e-43
Cluster-12182.91863	43.8477	932.165	-4.41	3.901e-45	2.2136e-43
Cluster-12182.60380	46.5671	962.709	-4.3697	4.0186e-45	2.2783e-43
Cluster-12182.89786	7.59955	371.799	-5.6125	4.2041e-45	2.3813e-43
Cluster-12182.40440	14.6891	490.53	-5.0615	4.2247e-45	2.3909e-43
Cluster-12182.86256	21.5415	600.376	-4.8007	4.2688e-45	2.4137e-43
Cluster-12182.124431	1294.08	17.1911	6.2341	4.3897e-45	2.4799e-43
Cluster-12182.74396	14.5729	489.224	-5.0691	4.5609e-45	2.5743e-43
Cluster-12182.68417	1773.86	24823.2	-3.8067	4.8716e-45	2.7472e-43
Cluster-12182.41873	296.535	3.13391	6.5641	5.1301e-45	2.8905e-43
Cluster-12182.60000	259.177	3897.86	-3.9107	5.796e-45	3.2628e-43
Cluster-12182.53671	14.3447	477.503	-5.0569	5.9457e-45	3.3441e-43
Cluster-14830.0	280.788	2.42169	6.8573	6.0194e-45	3.3826e-43
Cluster-12182.51478	58.6022	1132.42	-4.2723	6.0822e-45	3.4148e-43
Cluster-12182.43411	31.8966	745.807	-4.5473	6.1503e-45	3.45e-43
Cluster-12182.79745	2.90632	280.765	-6.594	6.2744e-45	3.5166e-43
Cluster-12182.37726	4.65011	317.723	-6.0944	6.4325e-45	3.602e-43
Cluster-12182.66576	1361.45	74.3718	4.1942	7.3482e-45	4.1112e-43
Cluster-12182.83280	0	199.636	#NAME?	7.7354e-45	4.3241e-43
Cluster-12182.69565	0.629081	219.718	-8.4482	8.0001e-45	4.4681e-43
Cluster-12182.69128	284.136	4303.52	-3.9209	8.0995e-45	4.5196e-43
Cluster-12182.109968	329.011	5.01461	6.0359	8.2918e-45	4.6229e-43
Cluster-12182.61031	788.676	33.257	4.5677	8.3347e-45	4.6428e-43
Cluster-12182.34512	582.126	20.0887	4.8569	8.5553e-45	4.7615e-43
Cluster-12182.64142	602.55	8653.62	-3.8442	8.8617e-45	4.9278e-43
Cluster-12182.43601	505.429	15.3513	5.0411	1.0014e-44	5.5638e-43
Cluster-12182.68048	842.574	38.2434	4.4615	1.0965e-44	6.0865e-43
Cluster-12182.81381	45.4616	944.413	-4.3767	1.101e-44	6.1062e-43
Cluster-12182.67678	2.44412	264.894	-6.76	1.1897e-44	6.5929e-43
Cluster-12182.91960	115.65	1906.92	-4.0434	1.2343e-44	6.8339e-43
Cluster-12182.69684	584.323	20.6276	4.8241	1.3124e-44	7.2599e-43
Cluster-12182.70548	0.920679	1176.31	-10.319	1.3935e-44	7.7019e-43
Cluster-12182.63721	1316.55	71.4408	4.2039	1.4661e-44	8.0962e-43
Cluster-12182.56250	547.62	18.3781	4.8971	1.5328e-44	8.4575e-43
Cluster-12182.42189	284.833	2.89741	6.6192	1.5844e-44	8.7344e-43
Cluster-12182.122090	822.703	37.2024	4.4669	1.6794e-44	9.2503e-43
Cluster-12182.89168	375.652	7.55651	5.6355	1.9353e-44	1.0651e-42
Cluster-12182.14734	87.5753	1522.58	-4.1198	2.0323e-44	1.1175e-42
Cluster-12182.62696	848.826	38.9998	4.4439	2.1269e-44	1.1685e-42
Cluster-12182.83638	2117.19	107.867	4.2948	2.185e-44	1.1994e-42
Cluster-12182.60789	0	195.721	#NAME?	2.1997e-44	1.2064e-42
Cluster-12182.61587	0.315023	207.749	-9.3652	2.3084e-44	1.2649e-42
Cluster-12182.68023	9.00958	394.223	-5.4514	2.3605e-44	1.2924e-42
Cluster-12182.94892	1145.6	59.8079	4.2596	2.4325e-44	1.3307e-42
Cluster-12182.88017	6.09664	334.721	-5.7788	2.4493e-44	1.3387e-42
Cluster-12182.63234	741.07	10438.7	-3.8162	2.5277e-44	1.3804e-42
Cluster-12182.96283	0.629081	216.132	-8.4244	2.6697e-44	1.4566e-42
Cluster-12182.84486	4.14202	299.962	-6.1783	2.7542e-44	1.5015e-42
Cluster-12182.69396	24.9007	1136.14	-5.5118	2.8551e-44	1.5552e-42
Cluster-12182.55144	608.513	22.7998	4.7382	2.9285e-44	1.5938e-42
Cluster-12182.98314	209.432	0	Inf	2.9404e-44	1.5989e-42
Cluster-12182.116497	613.066	23.5509	4.7022	3.2219e-44	1.7505e-42
Cluster-12182.28075	19.9597	554.519	-4.7961	3.2972e-44	1.7899e-42
Cluster-12182.71483	28.8513	1593.08	-5.787	3.3032e-44	1.7916e-42
Cluster-12182.52555	292.567	4284.29	-3.8722	3.3212e-44	1.7998e-42
Cluster-12182.95058	296.239	3.53615	6.3884	3.4277e-44	1.856e-42
Cluster-12182.82922	8906.15	635.351	3.8092	3.8521e-44	2.084e-42
Cluster-12182.94902	662.324	9155.79	-3.7891	4.0647e-44	2.1972e-42
Cluster-12182.102157	195.668	2970.04	-3.924	4.2114e-44	2.2746e-42
Cluster-12182.66353	7.02601	6045.74	-9.749	4.3672e-44	2.3567e-42
Cluster-12182.66954	208.178	0	Inf	4.5163e-44	2.4351e-42
Cluster-12182.24680	656.505	26.0056	4.6579	4.7659e-44	2.5654e-42
Cluster-12182.58205	0	194.213	#NAME?	4.764e-44	2.5654e-42
Cluster-12182.59749	48.446	942.483	-4.282	4.9995e-44	2.6889e-42
Cluster-12182.40063	393.925	9.05351	5.4433	5.1635e-44	2.7747e-42
Cluster-12182.86759	61.3227	1146.11	-4.2242	5.2148e-44	2.7999e-42
Cluster-12182.48147	3.14058	272.66	-6.4399	5.2929e-44	2.8395e-42
Cluster-12182.69014	194.533	2898.35	-3.8971	5.5414e-44	2.9703e-42
Cluster-12182.31389	566.835	20.3501	4.7998	5.5931e-44	2.9955e-42
Cluster-12182.39837	17.4597	519.16	-4.8941	5.9523e-44	3.1852e-42
Cluster-12182.60354	482.966	6783.99	-3.8121	5.9932e-44	3.2044e-42
Cluster-12182.23341	534.421	18.0739	4.886	6.2039e-44	3.3142e-42
Cluster-12182.83634	6.94511	346.013	-5.6387	6.5903e-44	3.5178e-42
Cluster-14501.0	229.085	0.681545	8.3929	6.622e-44	3.5317e-42
Cluster-12182.41329	34.2323	744.317	-4.4425	6.6444e-44	3.5407e-42
Cluster-24192.0	253.137	1.08653	7.8641	6.7923e-44	3.6165e-42
Cluster-12182.56707	5.95898	329.456	-5.7889	6.8419e-44	3.6399e-42
Cluster-12182.60620	431.96	11	5.2953	7.1617e-44	3.8068e-42
Cluster-24415.0	286.802	0.681545	8.717	7.1767e-44	3.8116e-42
Cluster-12182.60503	425.912	10.8452	5.2954	7.4477e-44	3.9523e-42
Cluster-12182.43453	475.032	14.542	5.0297	7.588e-44	4.0201e-42
Cluster-12182.88287	7.43267	355.318	-5.5791	7.5842e-44	4.0201e-42
Cluster-12182.82529	1.25623	573.492	-8.8345	8.1779e-44	4.329e-42
Cluster-12182.81953	237.83	1.04464	7.8308	8.3787e-44	4.4316e-42
Cluster-12182.54817	6.00777	328.825	-5.7743	8.7346e-44	4.6161e-42
Cluster-12769.0	303.796	1.04464	8.184	9.2293e-44	4.8734e-42
Cluster-12182.86350	847.164	39.7658	4.413	9.5649e-44	5.0465e-42
Cluster-12182.40370	192.443	2877.45	-3.9023	9.881e-44	5.209e-42
Cluster-12182.57150	36.9074	788.144	-4.4165	1.09e-43	5.7413e-42
Cluster-12182.18902	45.5084	909.102	-4.3202	1.1056e-43	5.8181e-42
Cluster-12182.82065	420.355	0	Inf	1.1064e-43	5.8181e-42
Cluster-12182.70566	10.0663	389.145	-5.2727	1.2452e-43	6.5426e-42
Cluster-12182.22874	226.59	0.710388	8.3173	1.2701e-43	6.6679e-42
Cluster-12182.66959	1075.82	57.2067	4.2331	1.335e-43	7.003e-42
Cluster-12182.68897	445.435	12.4409	5.1621	1.3807e-43	7.2369e-42
Cluster-12182.79176	309.135	4.5231	6.0948	1.4727e-43	7.713e-42
Cluster-12182.32714	235.698	1.04372	7.8191	1.5099e-43	7.9011e-42
Cluster-12182.41518	316.797	4.81271	6.0406	1.5125e-43	7.9083e-42
Cluster-12182.42648	432.544	11.8021	5.1957	1.6442e-43	8.5898e-42
Cluster-12182.65265	328.214	5.56865	5.8812	1.707e-43	8.9103e-42
Cluster-12182.53589	10.0886	509.226	-5.6575	1.7872e-43	9.3214e-42
Cluster-12182.52187	10.8434	404.422	-5.221	1.9398e-43	1.0109e-41
Cluster-12182.29599	415.365	10.7268	5.2751	1.9959e-43	1.0393e-41
Cluster-12182.61998	0	189.453	#NAME?	2.0691e-43	1.0765e-41
Cluster-12182.23197	273.974	2.81088	6.6069	2.3619e-43	1.2279e-41
Cluster-12182.74200	202.421	0	Inf	2.4486e-43	1.2719e-41
Cluster-12182.71859	1108.89	61.4966	4.1725	2.5507e-43	1.3239e-41
Cluster-12182.91352	1.18692	224.804	-7.5653	2.7327e-43	1.4172e-41
Cluster-12182.60149	9.6574	383.614	-5.3119	2.7768e-43	1.4389e-41
Cluster-12182.72136	0.628116	208.444	-8.3744	2.843e-43	1.472e-41
Cluster-12182.47358	349.137	7.1737	5.6049	2.9134e-43	1.5072e-41
Cluster-15216.2	201.901	0	Inf	2.9254e-43	1.5122e-41
Cluster-12182.42346	201.256	0	Inf	3.5604e-43	1.839e-41
Cluster-12182.59752	2.75721	384.232	-7.1226	3.5904e-43	1.853e-41
Cluster-12182.124166	416.421	11.0183	5.2401	4.0324e-43	2.0794e-41
Cluster-12182.64742	65964.8	5121.35	3.6871	4.5436e-43	2.3412e-41
Cluster-12182.58052	993.595	14.8492	6.0642	4.5964e-43	2.3665e-41
Cluster-12182.64809	0	187.195	#NAME?	4.6236e-43	2.3786e-41
Cluster-12182.44490	533.22	19.11	4.8023	4.7242e-43	2.4264e-41
Cluster-12182.50807	239.874	1.39285	7.4281	4.7226e-43	2.4264e-41
Cluster-12182.59394	0	186.952	#NAME?	4.7622e-43	2.4439e-41
Cluster-12182.85743	1.84039	237.371	-7.011	5.0293e-43	2.579e-41
Cluster-12182.93627	2.44315	2860.31	-10.193	5.1365e-43	2.6318e-41
Cluster-12182.70899	199.945	0	Inf	5.2971e-43	2.7119e-41
Cluster-12182.70832	45.5301	887.655	-4.2851	5.5158e-43	2.8216e-41
Cluster-12182.70033	259.69	3693.95	-3.8303	5.7326e-43	2.9302e-41
Cluster-12182.36936	3720.49	263.396	3.8202	5.791e-43	2.9577e-41
Cluster-12182.25581	199.406	0	Inf	6.6893e-43	3.4137e-41
Cluster-12182.103845	14.0472	444.734	-4.9846	6.8466e-43	3.4912e-41
Cluster-12182.97958	390.777	9.61054	5.3456	7.0121e-43	3.5728e-41
Cluster-12182.61574	378.592	9.33279	5.3422	7.4709e-43	3.8035e-41
Cluster-12182.66007	3072.71	215.853	3.8314	7.6048e-43	3.8655e-41
Cluster-12182.68473	1458.05	87.6892	4.0555	7.5998e-43	3.8655e-41
Cluster-12182.38048	319.703	5.725	5.8033	7.7939e-43	3.9585e-41
Cluster-12182.86678	453.922	13.9017	5.0291	8.4557e-43	4.2912e-41
Cluster-12182.40620	1356.24	22.6407	5.9045	8.4769e-43	4.2985e-41
Cluster-12182.64673	14625.7	1100.16	3.7327	8.59e-43	4.3524e-41
Cluster-12182.49791	1049	57.6018	4.1868	8.9538e-43	4.5332e-41
Cluster-12182.59943	489.225	8.27812	5.8851	9.5567e-43	4.8346e-41
Cluster-12182.62290	0	184.471	#NAME?	1.0201e-42	5.1563e-41
Cluster-12182.17590	535.304	12.6828	5.3994	1.1342e-42	5.7288e-41
Cluster-12182.93546	3.78028	271.15	-6.1645	1.1936e-42	6.0237e-41
Cluster-12182.37741	0.920679	212.401	-7.8499	1.205e-42	6.0769e-41
Cluster-12182.86434	156.157	2322.37	-3.8945	1.2356e-42	6.2262e-41
Cluster-12182.81141	951.182	51.2599	4.2138	1.2579e-42	6.3335e-41
Cluster-25531.0	450.959	5.56865	6.3395	1.2694e-42	6.3861e-41
Cluster-12182.104382	905.703	46.9796	4.2689	1.4067e-42	7.0716e-41
Cluster-12182.75224	13524.9	1.33333	13.308	1.4225e-42	7.1455e-41
Cluster-12182.51215	134.152	2013.82	-3.908	1.4742e-42	7.399e-41
Cluster-12182.110947	2.68886	252.886	-6.5553	1.4858e-42	7.4514e-41
Cluster-12182.38297	279.701	3.13391	6.4798	1.5116e-42	7.5749e-41
Cluster-12182.74521	92.1006	1479.93	-4.0062	1.5151e-42	7.5867e-41
Cluster-12182.96648	9.55707	369.573	-5.2731	1.6922e-42	8.4665e-41
Cluster-12182.48113	277.94	3.47755	6.3206	1.7147e-42	8.5725e-41
Cluster-12182.11553	11.5963	687.758	-5.8902	1.9804e-42	9.8929e-41
Cluster-12182.63036	3.34137	263.713	-6.3024	2.3559e-42	1.176e-40
Cluster-12182.50087	321.096	5.75319	5.8025	2.3886e-42	1.1914e-40
Cluster-12182.97044	106.824	1649.09	-3.9484	2.525e-42	1.2584e-40
Cluster-12182.9245	1208.49	8.39258	7.1699	2.6328e-42	1.3111e-40
Cluster-12182.89987	18.4869	502.687	-4.7651	2.81e-42	1.3983e-40
Cluster-12182.103582	25.5596	602.115	-4.5581	2.9493e-42	1.4665e-40
Cluster-12182.57484	194.476	0	Inf	3.0285e-42	1.5047e-40
Cluster-12182.67683	3.72377	268.297	-6.1709	3.0519e-42	1.5151e-40
Cluster-12182.93248	2.73571	249.408	-6.5104	3.4726e-42	1.7226e-40
Cluster-12182.84432	194.29	0	Inf	3.8359e-42	1.9014e-40
Cluster-12182.44378	268.573	3.14513	6.416	4.0645e-42	2.0131e-40
Cluster-12182.71953	21.0332	537.338	-4.6751	4.1089e-42	2.0336e-40
Cluster-12182.71966	67.9371	1154.1	-4.0864	4.303e-42	2.128e-40
Cluster-12182.62899	497.211	17.5665	4.823	4.3483e-42	2.1487e-40
Cluster-12182.59426	151.569	2213.37	-3.8682	4.8116e-42	2.3758e-40
Cluster-12182.93	842.596	13.1446	6.0023	4.868e-42	2.4018e-40
Cluster-12182.61965	559.37	22.1798	4.6565	4.9452e-42	2.438e-40
Cluster-12182.77122	15.5621	451.236	-4.8578	5.0532e-42	2.4893e-40
Cluster-12182.78040	222.38	3100	-3.8012	5.216e-42	2.5675e-40
Cluster-12182.69392	291.26	3947.17	-3.7604	5.2598e-42	2.5871e-40
Cluster-12182.68922	331.904	4433.12	-3.7395	5.3947e-42	2.6514e-40
Cluster-12182.85265	0.60469	198.905	-8.3617	6.1248e-42	3.0079e-40
Cluster-12182.84577	26.7778	609.083	-4.5075	6.5068e-42	3.1931e-40
Cluster-12182.71931	223.414	3067.81	-3.7794	6.6162e-42	3.2443e-40
Cluster-12182.65905	102.877	1567.57	-3.9295	6.7391e-42	3.302e-40
Cluster-12182.67276	14.018	429.135	-4.9361	7.2251e-42	3.5374e-40
Cluster-12182.82547	229.621	1.4059	7.3516	7.3671e-42	3.6042e-40
Cluster-12182.3008	71.6745	1198.71	-4.0639	7.5403e-42	3.6861e-40
Cluster-5768.0	222.028	1.0586	7.7124	7.5745e-42	3.7e-40
Cluster-22229.0	597.126	25.458	4.5518	7.7895e-42	3.8021e-40
Cluster-12182.91079	2630.63	187.806	3.8081	7.8211e-42	3.8146e-40
Cluster-12182.108607	291.354	4.70829	5.9514	7.8346e-42	3.8183e-40
Cluster-12182.77890	342.663	7.725	5.4711	8.8658e-42	4.3176e-40
Cluster-22687.0	228.775	1.39102	7.3616	1.0389e-41	5.0552e-40
Cluster-10689.0	555.736	2.82576	7.6196	1.1347e-41	5.5173e-40
Cluster-12182.15272	302.402	5.22318	5.8554	1.1479e-41	5.5772e-40
Cluster-12182.92274	839.142	45.5637	4.203	1.1777e-41	5.7179e-40
Cluster-12182.30114	9.00958	413.186	-5.5192	1.196e-41	5.8021e-40
Cluster-12182.55146	95.9228	1487.12	-3.9545	1.2588e-41	6.1022e-40
Cluster-23553.0	235.572	1.73923	7.0816	1.3555e-41	6.5663e-40
Cluster-12182.62526	444.787	14.8	4.9094	1.3731e-41	6.6462e-40
Cluster-12182.44717	499.5	18.4537	4.7585	1.3781e-41	6.6654e-40
Cluster-12182.17987	47.4213	882.091	-4.2173	1.3981e-41	6.757e-40
Cluster-12182.111864	0	177.16	#NAME?	1.5113e-41	7.2989e-40
Cluster-12182.118072	253.203	0.362176	9.4494	1.6992e-41	8.1998e-40
Cluster-12182.29748	0	176.637	#NAME?	1.7473e-41	8.4255e-40
Cluster-12182.97258	299.76	5.32093	5.816	1.7528e-41	8.4457e-40
Cluster-12182.55484	529.354	20.8921	4.6632	1.8663e-41	8.986e-40
Cluster-12182.97020	218.704	1	7.7728	1.9137e-41	9.2071e-40
Cluster-12182.67356	835.159	23.7533	5.1359	1.9813e-41	9.5255e-40
Cluster-12182.123458	355.749	8.7836	5.3399	2.0214e-41	9.7107e-40
Cluster-12182.16583	226.484	1.37797	7.3607	2.1275e-41	1.0213e-39
Cluster-12182.49422	0	228.177	#NAME?	2.1652e-41	1.0386e-39
Cluster-12182.47663	602.21	26.5697	4.5024	2.2156e-41	1.062e-39
Cluster-12182.53300	251.284	3351.35	-3.7374	2.3212e-41	1.1117e-39
Cluster-12182.74700	9.19616	350.959	-5.2541	2.4009e-41	1.149e-39
Cluster-12182.30945	1152.6	70.1285	4.0387	2.4561e-41	1.1746e-39
Cluster-12182.91881	188.25	0	Inf	2.4809e-41	1.1856e-39
Cluster-7488.0	260.75	3.08744	6.4001	2.5025e-41	1.195e-39
Cluster-12182.115134	4.93798	280.936	-5.8302	2.6672e-41	1.2727e-39
Cluster-12182.34648	187.635	0	Inf	2.7284e-41	1.3009e-39
Cluster-12182.72291	143.392	2044.56	-3.8338	2.8915e-41	1.3777e-39
Cluster-11878.0	331.445	7.27904	5.5089	3.0568e-41	1.4554e-39
Cluster-12182.44500	187.808	0	Inf	3.114e-41	1.4815e-39
Cluster-12182.67617	72.9575	3112.4	-5.4148	3.2512e-41	1.5456e-39
Cluster-12182.68297	3.00002	246.787	-6.3622	3.7257e-41	1.7699e-39
Cluster-12182.93481	733.077	36.9426	4.3106	3.8605e-41	1.8325e-39
Cluster-12182.50877	9.61731	700.801	-6.1872	4.4594e-41	2.1153e-39
Cluster-12182.58845	1392.32	91.0494	3.9347	4.571e-41	2.1666e-39
Cluster-1396.0	186.107	0	Inf	4.7553e-41	2.2523e-39
Cluster-12182.17992	185.76	0	Inf	5.0192e-41	2.3755e-39
Cluster-12182.42690	0	344.048	#NAME?	5.0358e-41	2.3816e-39
Cluster-12182.46464	244.444	2.47755	6.6244	5.1039e-41	2.412e-39
Cluster-12182.30926	403.374	2.05769	7.615	5.52e-41	2.6067e-39
Cluster-12182.40447	15.4097	433.542	-4.8143	5.6728e-41	2.6769e-39
Cluster-12182.62765	8.78454	340.23	-5.2754	5.7517e-41	2.7121e-39
Cluster-12182.73800	10.5089	363.834	-5.1136	5.9892e-41	2.8221e-39
Cluster-12182.25996	9.3472	349.815	-5.2259	6.1064e-41	2.8749e-39
Cluster-12182.84956	94.2126	1404.05	-3.8975	6.1103e-41	2.8749e-39
Cluster-12182.63170	19.4397	492.215	-4.6622	6.1545e-41	2.8935e-39
Cluster-12182.33418	262.99	3.5659	6.2046	6.2074e-41	2.9162e-39
Cluster-12182.103256	581.149	25.3669	4.5179	6.2532e-41	2.9356e-39
Cluster-12182.68002	648.5	8112.01	-3.6449	6.293e-41	2.9521e-39
Cluster-12182.46443	1193.25	74.8936	3.9939	6.678e-41	3.1304e-39
Cluster-12182.44837	0.871895	199.283	-7.8364	6.97e-41	3.2649e-39
Cluster-12182.85798	243.708	2.41986	6.6541	7.0086e-41	3.2806e-39
Cluster-12182.73514	256.42	3370.69	-3.7165	7.0411e-41	3.2934e-39
Cluster-12182.20972	2856.45	34281.6	-3.5851	7.0921e-41	3.3148e-39
Cluster-12182.71147	43.5049	10013.3	-7.8465	7.5578e-41	3.5299e-39
Cluster-12182.70380	3.94606	259.689	-6.0402	8.457e-41	3.947e-39
Cluster-12182.38535	432.666	10.8877	5.3125	8.5344e-41	3.9802e-39
Cluster-24210.0	315.71	6.79482	5.538	8.8971e-41	4.1463e-39
Cluster-12182.85592	184.047	0	Inf	1.0057e-40	4.6834e-39
Cluster-12182.110609	269.728	0	Inf	1.0433e-40	4.8548e-39
Cluster-12182.69419	1860.71	130.845	3.8299	1.0503e-40	4.8839e-39
Cluster-12182.74092	406.929	12.7696	4.994	1.1508e-40	5.3475e-39
Cluster-12182.84806	440.467	15.1224	4.8643	1.1573e-40	5.3739e-39
Cluster-12182.35192	318.674	6.94387	5.5202	1.1951e-40	5.5454e-39
Cluster-20074.0	203.732	0.666667	8.2555	1.2316e-40	5.7103e-39
Cluster-12182.44947	5.30455	284.446	-5.7448	1.3194e-40	6.1133e-39
Cluster-12182.77896	13.671	401.825	-4.8774	1.4257e-40	6.6011e-39
Cluster-12182.37580	19.9712	493.395	-4.6268	1.4707e-40	6.8044e-39
Cluster-12182.93440	11.4228	371.95	-5.0251	1.5535e-40	7.1824e-39
Cluster-12182.82262	182.195	0	Inf	1.6689e-40	7.7099e-39
Cluster-12182.78201	58.4998	967.481	-4.0477	1.6844e-40	7.7762e-39
Cluster-7668.0	181.783	0	Inf	1.6889e-40	7.7912e-39
Cluster-12182.40834	202.642	0.724352	8.128	1.8361e-40	8.4642e-39
Cluster-12182.80720	816.177	7.79665	6.7099	1.8419e-40	8.4848e-39
Cluster-12182.71669	0	169.443	#NAME?	2.1655e-40	9.9682e-39
Cluster-17903.0	881.371	3.85552	7.8367	2.218e-40	1.0203e-38
Cluster-4456.0	181.693	0	Inf	2.2412e-40	1.0302e-38
Cluster-12182.63439	83.2917	1250.72	-3.9084	2.5195e-40	1.1573e-38
Cluster-12182.80506	0.944105	194.771	-7.6886	2.5512e-40	1.171e-38
Cluster-12182.32906	331.239	7.97363	5.3765	2.5802e-40	1.1835e-38
Cluster-12182.68308	181.007	0	Inf	2.6376e-40	1.2089e-38
Cluster-12182.70604	718.178	38.6123	4.2172	2.6643e-40	1.2203e-38
Cluster-12182.49200	796.048	31.9076	4.6409	2.7088e-40	1.2398e-38
Cluster-12182.60780	801.895	44.6266	4.1674	2.9467e-40	1.3477e-38
Cluster-12182.73941	238.68	4552.5	-4.2535	3.1074e-40	1.4202e-38
Cluster-25972.0	224.594	1.76807	6.989	3.1246e-40	1.427e-38
Cluster-12182.77614	350.198	0	Inf	3.1755e-40	1.4492e-38
Cluster-12182.31578	244.103	2.89741	6.3966	3.3051e-40	1.5073e-38
Cluster-12182.53202	1554	23.0068	6.0778	3.5024e-40	1.5961e-38
Cluster-12182.23543	244.033	2.66667	6.5159	3.5776e-40	1.6293e-38
Cluster-12182.24575	180.376	0	Inf	3.6202e-40	1.6475e-38
Cluster-12182.17522	223.18	1.81088	6.9454	3.8942e-40	1.7709e-38
Cluster-12182.52683	155.818	2617.38	-4.0702	4.1078e-40	1.8667e-38
Cluster-12182.85682	590.013	27.3911	4.429	4.238e-40	1.9245e-38
Cluster-12182.9859	2248.28	0.362176	12.6	4.2554e-40	1.931e-38
Cluster-12182.58359	539.325	22.6955	4.5707	4.7871e-40	2.1708e-38
Cluster-12182.9998	235.21	0	Inf	5.0808e-40	2.3023e-38
Cluster-12182.95546	13.5595	398.105	-4.8758	5.3979e-40	2.4443e-38
Cluster-12182.61546	179.155	0	Inf	5.4663e-40	2.4735e-38
Cluster-12182.112086	462.15	17.7144	4.7054	5.7457e-40	2.5981e-38
Cluster-12182.24573	11304.8	76.0417	7.2159	5.779e-40	2.6113e-38
Cluster-12182.93384	54.5479	899.864	-4.0441	6.1409e-40	2.7729e-38
Cluster-12182.38232	1.26009	744.607	-9.2068	6.1564e-40	2.7779e-38
Cluster-12182.62399	943.833	57.0595	4.048	6.2777e-40	2.8306e-38
Cluster-12182.22083	0	165.947	#NAME?	7.1085e-40	3.203e-38
Cluster-12182.69152	531.405	23.1984	4.5177	7.4745e-40	3.3655e-38
Cluster-12182.80363	0	166.05	#NAME?	7.5983e-40	3.4188e-38
Cluster-12182.122453	314.759	7.30605	5.429	7.9906e-40	3.5928e-38
Cluster-12182.93160	538.258	23.6158	4.5105	8.2702e-40	3.716e-38
Cluster-12182.75398	20.0319	475.777	-4.5699	8.2954e-40	3.7246e-38
Cluster-12182.73281	11.0619	449.635	-5.3451	8.3082e-40	3.7278e-38
Cluster-4672.0	205.702	1.02884	7.6434	8.3289e-40	3.7345e-38
Cluster-12182.55930	1580.61	36.852	5.4226	8.8092e-40	3.947e-38
Cluster-12182.58630	713.267	37.9206	4.2334	9.3593e-40	4.1905e-38
Cluster-12182.67180	885.036	51.3268	4.108	9.4354e-40	4.2217e-38
Cluster-12182.64885	3035.28	239.281	3.6651	9.9515e-40	4.4495e-38
Cluster-12182.65143	18.7571	937.424	-5.6432	9.9934e-40	4.4651e-38
Cluster-12182.67668	25275	2187.99	3.53	1.0032e-39	4.479e-38
Cluster-12182.49553	1.5244	204.139	-7.0652	1.1857e-39	5.2905e-38
Cluster-12182.15289	495.765	6.26233	6.3068	1.2109e-39	5.3989e-38
Cluster-15685.1	372.854	11.3804	5.034	1.2781e-39	5.6947e-38
Cluster-12182.78407	176.003	0	Inf	1.3307e-39	5.9248e-38
Cluster-12182.24144	2.78257	227.62	-6.3541	1.3496e-39	6.0048e-38
Cluster-12182.62158	338.248	9.21468	5.198	1.3722e-39	6.1013e-38
Cluster-25428.0	219.05	1.71039	7.0008	1.4382e-39	6.39e-38
Cluster-12182.13533	1.81697	210.011	-6.8528	1.4528e-39	6.4505e-38
Cluster-12182.60096	1010.15	64.1409	3.9772	1.4565e-39	6.4624e-38
Cluster-12182.102562	413.855	14.7087	4.8144	1.527e-39	6.7707e-38
Cluster-12182.4379	211.519	1.39102	7.2485	1.5929e-39	7.0579e-38
Cluster-12182.81361	480.837	19.8605	4.5976	1.5998e-39	7.0836e-38
Cluster-12182.75329	919.854	10714.2	-3.542	1.6285e-39	7.2056e-38
Cluster-12182.103249	311.649	7.20373	5.435	1.6381e-39	7.243e-38
Cluster-12182.89716	175.687	0	Inf	1.6507e-39	7.2938e-38
Cluster-12182.92013	415.889	12.5247	5.0534	1.6695e-39	7.3718e-38
Cluster-12182.12691	262.666	4.14696	5.985	1.6916e-39	7.4642e-38
Cluster-12182.23041	332.429	8.71012	5.2542	1.8079e-39	7.9664e-38
Cluster-12182.73038	58.9662	1094.07	-4.2137	1.8077e-39	7.9664e-38
Cluster-12182.34660	79.2231	1168.35	-3.8824	1.8365e-39	8.0867e-38
Cluster-12182.46989	60.9258	951.041	-3.9644	1.903e-39	8.3679e-38
Cluster-12182.75490	19.7421	471.178	-4.5769	1.9023e-39	8.3679e-38
Cluster-12182.60508	284.323	5.55194	5.6784	2.0421e-39	8.9737e-38
Cluster-12182.74922	541.852	9521.27	-4.1352	2.1148e-39	9.2865e-38
Cluster-12182.66519	3335.7	103.485	5.0105	2.1416e-39	9.3977e-38
Cluster-12182.84158	88.2348	2602.28	-4.8823	2.1471e-39	9.4157e-38
Cluster-12182.63879	2.73282	225.867	-6.3689	2.2157e-39	9.7099e-38
Cluster-12182.97864	216.765	1.75411	6.9492	2.2183e-39	9.7143e-38
Cluster-19593.1	283.399	5.65335	5.6476	2.295e-39	1.0044e-37
Cluster-12182.20664	217.266	1.72618	6.9757	2.2993e-39	1.0055e-37
Cluster-12182.74849	539.764	24.3905	4.4679	2.3097e-39	1.0094e-37
Cluster-12182.47693	1282.87	20.8813	5.941	2.3347e-39	1.0196e-37
Cluster-12182.53996	2.51246	220.61	-6.4563	2.3681e-39	1.0335e-37
Cluster-12182.65334	1367.32	0	Inf	2.4239e-39	1.0571e-37
Cluster-12182.98261	434.399	16.4694	4.7212	2.5202e-39	1.0984e-37
Cluster-12182.80265	174.089	0	Inf	2.5255e-39	1.0999e-37
Cluster-12182.16414	0	162.544	#NAME?	2.536e-39	1.1038e-37
Cluster-12182.39646	372.099	11.7287	4.9876	2.5916e-39	1.1272e-37
Cluster-12182.55819	209.181	1.37705	7.247	2.6595e-39	1.1559e-37
Cluster-12182.68162	2607.85	45506.2	-4.1251	2.6624e-39	1.1564e-37
Cluster-12182.18167	532.908	25.0545	4.4107	2.7072e-39	1.1751e-37
Cluster-12182.65677	21.6361	1878.44	-6.4399	2.8455e-39	1.2343e-37
Cluster-12182.48392	335.982	2.46541	7.0904	2.9653e-39	1.2854e-37
Cluster-12182.43185	318.773	7.95509	5.3245	2.9963e-39	1.2979e-37
Cluster-12182.22296	8.02495	307.374	-5.2594	3.1993e-39	1.3849e-37
Cluster-12182.105353	40.8913	723.974	-4.1461	3.7054e-39	1.6029e-37
Cluster-12182.105776	98.7526	1376.64	-3.8012	3.7236e-39	1.6097e-37
Cluster-12182.66678	118.359	1629.53	-3.7832	3.742e-39	1.6166e-37
Cluster-12182.77259	8.30374	311.529	-5.2295	3.7773e-39	1.6307e-37
Cluster-12182.56604	25.5362	541.396	-4.4061	4.1778e-39	1.8024e-37
Cluster-12182.97817	342.885	9.13181	5.2307	4.3702e-39	1.8841e-37
Cluster-12182.75017	411.875	14.8282	4.7958	4.3773e-39	1.8859e-37
Cluster-12182.109352	199.446	1.04464	7.5769	4.6988e-39	2.023e-37
Cluster-12182.50972	221.27	2.0586	6.748	4.712e-39	2.0274e-37
Cluster-12182.92878	0	184.953	#NAME?	4.7381e-39	2.0372e-37
Cluster-12182.98723	191.348	0.666667	8.165	4.921e-39	2.1144e-37
Cluster-12182.65151	79.5203	1162.12	-3.8693	5.0054e-39	2.1493e-37
Cluster-12182.75493	2027.44	156.155	3.6986	5.1449e-39	2.2077e-37
Cluster-12182.71512	765.44	4.80058	7.3169	5.2705e-39	2.26e-37
Cluster-12182.62949	0	252.491	#NAME?	5.3962e-39	2.3124e-37
Cluster-12182.38381	405.245	8.91476	5.5065	5.4932e-39	2.3524e-37
Cluster-12182.65940	441.398	17.4676	4.6593	5.8968e-39	2.5235e-37
Cluster-12182.38591	285.069	5.82667	5.6125	5.9297e-39	2.5359e-37
Cluster-12182.43930	0	160.344	#NAME?	6.0801e-39	2.5985e-37
Cluster-12182.37080	233.587	2.78204	6.3917	6.1135e-39	2.611e-37
Cluster-12182.48999	171.335	0	Inf	6.8989e-39	2.9445e-37
Cluster-12182.75916	188.831	0	Inf	6.939e-39	2.9596e-37
Cluster-12182.16283	440.285	17.3914	4.662	7.4644e-39	3.1816e-37
Cluster-12182.32592	63.8812	977.609	-3.9358	7.6484e-39	3.2579e-37
Cluster-12182.74766	207.499	2556.4	-3.6229	7.9749e-39	3.3947e-37
Cluster-12182.102909	371.64	12.5365	4.8897	8.1217e-39	3.4549e-37
Cluster-24959.0	266.567	4.87131	5.774	8.3183e-39	3.5361e-37
Cluster-12182.57428	31.7583	1072.4	-5.0776	8.638e-39	3.6696e-37
Cluster-12182.68803	56726.9	1090.85	5.7005	8.9347e-39	3.7931e-37
Cluster-12182.63156	1315.92	96.3491	3.7717	9.7285e-39	4.1274e-37
Cluster-12182.62652	4.0144	240.908	-5.9072	1.0674e-38	4.5255e-37
Cluster-12182.61675	662.466	34.6667	4.2562	1.0958e-38	4.6427e-37
Cluster-12182.64423	6.02733	1493.36	-7.9528	1.0993e-38	4.6544e-37
Cluster-12182.70714	1445.47	107.256	3.7524	1.2021e-38	5.0865e-37
Cluster-12182.54871	564.924	27.5997	4.3553	1.2104e-38	5.1181e-37
Cluster-12182.85643	11.1068	342.916	-4.9483	1.2127e-38	5.1247e-37
Cluster-12182.48048	1191.69	84.9787	3.8098	1.2717e-38	5.3704e-37
Cluster-12182.91110	302.028	7.38227	5.3545	1.2768e-38	5.3883e-37
Cluster-12182.87228	432.056	16.8765	4.6781	1.2916e-38	5.4473e-37
Cluster-12182.17764	307.349	7.43748	5.3689	1.3443e-38	5.6657e-37
Cluster-12182.82211	8.25882	305.074	-5.2071	1.3474e-38	5.6748e-37
Cluster-12182.96905	11409.3	1.39102	13.002	1.3519e-38	5.6901e-37
Cluster-12182.37193	335.283	9.84769	5.0894	1.3671e-38	5.7505e-37
Cluster-12182.48637	499.497	22.8146	4.4524	1.3802e-38	5.798e-37
Cluster-12182.98331	9965.21	0	Inf	1.3797e-38	5.798e-37
Cluster-12182.66508	111.156	1475.97	-3.731	1.4163e-38	5.9458e-37
Cluster-12182.53583	169.628	0	Inf	1.4294e-38	5.9967e-37
Cluster-12182.71430	12.7101	366.962	-4.8516	1.4359e-38	6.0197e-37
Cluster-12182.81249	3.19695	229.893	-6.1681	1.4521e-38	6.084e-37
Cluster-12182.66134	542.436	22177.4	-5.3535	1.4648e-38	6.1329e-37
Cluster-12182.111411	1315.39	62.9005	4.3863	1.4848e-38	6.2129e-37
Cluster-12182.79313	483.629	21.7709	4.4734	1.6978e-38	7.0993e-37
Cluster-12182.54715	15.1203	393.918	-4.7033	1.7186e-38	7.1814e-37
Cluster-12182.114585	1098.55	76.1447	3.8507	1.8564e-38	7.7525e-37
Cluster-12182.55175	863.972	55.0647	3.9718	2.0125e-38	8.3989e-37
Cluster-5666.0	1419.27	1.75411	9.6602	2.0884e-38	8.7096e-37
Cluster-12182.12415	25.4947	520.705	-4.3522	2.1283e-38	8.8705e-37
Cluster-12182.84574	538.848	6181.62	-3.52	2.2322e-38	9.2976e-37
Cluster-12182.98517	17.2786	419.819	-4.6027	2.2807e-38	9.4933e-37
Cluster-12182.68001	194.639	1.04464	7.5417	2.3436e-38	9.7485e-37
Cluster-12182.71590	644.09	30.1617	4.4165	2.3561e-38	9.7944e-37
Cluster-12182.54988	0	214.725	#NAME?	2.3938e-38	9.9446e-37
Cluster-12182.67192	273.465	5.42261	5.6562	2.518e-38	1.0454e-36
Cluster-12182.41776	1395.39	46.6703	4.902	2.6441e-38	1.097e-36
Cluster-12182.65508	1540.26	15.6856	6.6176	2.9935e-38	1.2411e-36
Cluster-12182.55147	68.8324	1000.08	-3.8609	3.1326e-38	1.298e-36
Cluster-12182.100662	140.677	3345.46	-4.5717	3.1893e-38	1.3206e-36
Cluster-12182.71395	186.186	0.696424	8.0626	3.1932e-38	1.3214e-36
Cluster-12182.50644	2.49386	890.636	-8.4803	3.1961e-38	1.3217e-36
Cluster-12182.39757	614.531	33.2333	4.2088	3.2434e-38	1.34e-36
Cluster-12182.99053	1354.3	27.2837	5.6334	3.2445e-38	1.34e-36
Cluster-12182.59833	17.6626	427.617	-4.5975	3.2668e-38	1.3484e-36
Cluster-12182.87947	1355.14	100.317	3.7558	3.5884e-38	1.4801e-36
Cluster-12182.71050	5251.82	56826.1	-3.4357	3.868e-38	1.5945e-36
Cluster-12182.81723	97.3327	1306.43	-3.7466	4.2427e-38	1.7478e-36
Cluster-12182.57184	138.676	1759.59	-3.6654	4.2821e-38	1.7629e-36
Cluster-12182.16311	16.7422	407.084	-4.6038	4.3163e-38	1.7758e-36
Cluster-12182.87777	334.651	10.0331	5.0598	4.4036e-38	1.8105e-36
Cluster-12182.92598	0	155.306	#NAME?	4.6218e-38	1.899e-36
Cluster-12182.74850	183.314	0	Inf	4.6809e-38	1.9221e-36
Cluster-12182.40558	0	199.798	#NAME?	4.7771e-38	1.9603e-36
Cluster-12182.16775	96.0593	1299.44	-3.7578	5.0796e-38	2.0831e-36
Cluster-12182.101067	285.201	6.6403	5.4246	5.1129e-38	2.0954e-36
Cluster-12182.27200	108.238	2175.7	-4.3292	5.2789e-38	2.1621e-36
Cluster-12182.75850	2488.47	26942.1	-3.4365	5.3059e-38	2.1717e-36
Cluster-12182.25222	0	154.899	#NAME?	5.3224e-38	2.1771e-36
Cluster-19025.0	225.401	2.84155	6.3097	5.4212e-38	2.2161e-36
Cluster-12182.63550	563.166	6291.04	-3.4817	5.4652e-38	2.2327e-36
Cluster-12182.95370	409.055	15.8021	4.6941	5.5238e-38	2.2552e-36
Cluster-12182.63419	62.5489	933.247	-3.8992	5.6144e-38	2.2907e-36
Cluster-12182.69498	1569.41	121.013	3.697	5.6776e-38	2.315e-36
Cluster-12182.70031	1407.05	104.659	3.7489	5.8148e-38	2.3694e-36
Cluster-12182.64043	1035.56	39.6757	4.706	5.9629e-38	2.4282e-36
Cluster-12182.22742	468.049	20.627	4.5041	6.3394e-38	2.5799e-36
Cluster-12182.112633	258.533	4.8704	5.7302	6.4264e-38	2.6136e-36
Cluster-12182.50977	0	154.084	#NAME?	6.4993e-38	2.6416e-36
Cluster-12182.78979	394.499	14.6458	4.7515	6.5916e-38	2.6774e-36
Cluster-12182.16199	504.072	24.0186	4.3914	6.9187e-38	2.8085e-36
Cluster-12182.114223	0.315023	163.243	-9.0173	6.9326e-38	2.8123e-36
Cluster-12182.103337	0	153.985	#NAME?	7.1654e-38	2.9031e-36
Cluster-12182.84287	628.626	34.7883	4.1755	7.1623e-38	2.9031e-36
Cluster-12182.70113	496.565	5538.83	-3.4795	7.1991e-38	2.9149e-36
Cluster-12182.46662	223.799	2.7857	6.328	7.2813e-38	2.9463e-36
Cluster-12182.100043	137.541	1727.21	-3.6505	7.4174e-38	2.9995e-36
Cluster-12182.63421	19.5773	854.845	-5.4484	7.6466e-38	3.0902e-36
Cluster-12182.53177	284.205	6.36309	5.4811	7.9209e-38	3.199e-36
Cluster-12182.15776	28.4914	548.24	-4.2662	7.983e-38	3.2221e-36
Cluster-12182.51152	349.004	11.4214	4.9334	8.8332e-38	3.563e-36
Cluster-12182.84329	489.608	22.8829	4.4193	9.1591e-38	3.6921e-36
Cluster-12182.69221	1139.05	81.6683	3.8019	9.2035e-38	3.7054e-36
Cluster-12182.92166	519.88	25.7457	4.3358	9.2004e-38	3.7054e-36
Cluster-12182.66248	1542.09	120.29	3.6803	9.9794e-38	4.0152e-36
Cluster-25070.1	222.688	2.74015	6.3446	1.0127e-37	4.0719e-36
Cluster-12182.115085	329.265	10.2797	5.0014	1.062e-37	4.2676e-36
Cluster-12182.75598	1605.82	26.0903	5.9437	1.1061e-37	4.4419e-36
Cluster-12182.70074	163.692	0	Inf	1.1344e-37	4.553e-36
Cluster-25549.0	163.593	0	Inf	1.2214e-37	4.8987e-36
Cluster-12182.27590	75.2471	1056.31	-3.8112	1.285e-37	5.1505e-36
Cluster-12182.71749	162.735	0	Inf	1.3365e-37	5.3539e-36
Cluster-12182.64250	0.629081	169.174	-8.071	1.3828e-37	5.5357e-36
Cluster-12182.55580	153.845	1858.11	-3.5943	1.4266e-37	5.7075e-36
Cluster-12182.88674	7.62298	285.274	-5.2259	1.4663e-37	5.8627e-36
Cluster-12182.72327	244.413	4.10415	5.8961	1.4749e-37	5.8935e-36
Cluster-12182.61766	2516.79	5.43748	8.8544	1.4802e-37	5.9109e-36
Cluster-12182.74628	28.5702	545.19	-4.2542	1.5042e-37	6.0029e-36
Cluster-12182.78172	464.156	21.5063	4.4318	1.5271e-37	6.0906e-36
Cluster-12182.75237	220.124	2573.47	-3.5473	1.5332e-37	6.1112e-36
Cluster-12182.59251	9.0246	774	-6.4223	1.7562e-37	6.9955e-36
Cluster-12182.79832	254.497	4.80058	5.7283	1.7925e-37	7.1358e-36
Cluster-12182.82548	622.173	34.1428	4.1877	1.7961e-37	7.1455e-36
Cluster-12182.69828	850.531	9499.58	-3.4814	1.8098e-37	7.1955e-36
Cluster-12182.61863	7.8425	284.488	-5.1809	2.0198e-37	8.0258e-36
Cluster-12182.30786	511.549	25.8675	4.3057	2.0251e-37	8.0417e-36
Cluster-12182.111131	225.882	3.23074	6.1276	2.2261e-37	8.8341e-36
Cluster-21683.0	399.088	16.1212	4.6297	2.2477e-37	8.9145e-36
Cluster-12182.43428	3.02634	238.631	-6.3011	2.2824e-37	9.0466e-36
Cluster-12182.68751	1136.69	52.4047	4.439	2.2857e-37	9.0538e-36
Cluster-12182.57442	1.88821	192.969	-6.6752	2.2909e-37	9.0689e-36
Cluster-12182.92764	0	151.095	#NAME?	2.3128e-37	9.1501e-36
Cluster-12182.71007	252.927	4.66667	5.7602	2.3308e-37	9.2153e-36
Cluster-12182.9936	779.669	4.98394	7.2894	2.7634e-37	1.0919e-35
Cluster-12182.25480	251.75	4.92625	5.6754	2.9212e-37	1.1536e-35
Cluster-12182.114804	200.883	1.74106	6.8502	2.9272e-37	1.1552e-35
Cluster-9057.0	171.028	0.333333	9.0031	2.9943e-37	1.181e-35
Cluster-12182.66192	691.736	43.0367	4.0066	3.0756e-37	1.2123e-35
Cluster-12182.25131	464.402	21.6574	4.4224	3.1332e-37	1.2342e-35
Cluster-12182.66258	431.817	9742.57	-4.4958	3.1938e-37	1.2573e-35
Cluster-12182.106959	301.85	8.35252	5.1755	3.2187e-37	1.2663e-35
Cluster-12182.70722	441.267	19.6643	4.488	3.3091e-37	1.3011e-35
Cluster-12182.32913	1672.21	136.155	3.6184	3.6683e-37	1.4414e-35
Cluster-12182.111110	245.481	4.57987	5.7442	3.6884e-37	1.4485e-35
Cluster-12182.35102	14.2922	366.884	-4.682	3.8162e-37	1.4977e-35
Cluster-12182.16310	223.974	3.25958	6.1025	3.8734e-37	1.5192e-35
Cluster-12182.42159	5.88402	254.895	-5.437	4.0912e-37	1.6037e-35
Cluster-12182.39832	994.721	1.72618	9.1706	4.2051e-37	1.6473e-35
Cluster-12182.74816	412.861	17.5223	4.5584	4.2508e-37	1.6642e-35
Cluster-12182.64137	10.6708	321.679	-4.9139	4.3603e-37	1.706e-35
Cluster-12182.79858	900.095	59.939	3.9085	4.543e-37	1.7764e-35
Cluster-12182.63965	9.41072	304.371	-5.0154	4.573e-37	1.7871e-35
Cluster-12182.57877	2645.48	231.361	3.5153	4.7688e-37	1.8624e-35
Cluster-12182.54590	17.9303	401.962	-4.4866	4.9141e-37	1.918e-35
Cluster-12182.73471	569.521	31.3144	4.1849	4.9909e-37	1.9468e-35
Cluster-12182.54779	512.994	26.0697	4.2985	5.0404e-37	1.9649e-35
Cluster-12182.87306	158.997	0	Inf	5.0631e-37	1.9725e-35
Cluster-12182.85747	4.25915	231.412	-5.7638	5.1988e-37	2.0242e-35
Cluster-12182.13091	0.895321	172.873	-7.5931	5.4712e-37	2.1289e-35
Cluster-12182.38229	160.578	0	Inf	6.3174e-37	2.4567e-35
Cluster-6253.0	384.665	0.695509	9.1113	6.4658e-37	2.5129e-35
Cluster-12182.58121	483.587	6604.42	-3.7716	6.5734e-37	2.5532e-35
Cluster-12182.60297	1997.55	167.666	3.5746	6.7267e-37	2.6111e-35
Cluster-12182.59014	54.787	806.454	-3.8797	6.7655e-37	2.6246e-35
Cluster-12182.58540	22.0515	457.733	-4.3756	7.0454e-37	2.7315e-35
Cluster-12182.68441	12200.6	502.088	4.6029	7.282e-37	2.8215e-35
Cluster-12182.20283	65.1552	936.229	-3.8449	7.4042e-37	2.8671e-35
Cluster-12182.44553	32.8892	577.894	-4.1351	7.6013e-37	2.9417e-35
Cluster-12182.35983	670.503	41.1435	4.0265	7.9254e-37	3.0652e-35
Cluster-12182.65450	281.496	3.08927	6.5097	8.0333e-37	3.1051e-35
Cluster-12182.83078	509.222	0	Inf	8.1415e-37	3.145e-35
Cluster-12182.69340	8.28211	290.731	-5.1335	8.4681e-37	3.2692e-35
Cluster-12182.67717	172.86	0	Inf	8.6943e-37	3.3545e-35
Cluster-12182.72490	602.277	34.751	4.1153	8.8644e-37	3.4181e-35
Cluster-12182.50992	365.58	4002.35	-3.4526	8.9728e-37	3.4578e-35
Cluster-12182.42586	157.291	0	Inf	9.1002e-37	3.5048e-35
Cluster-12182.74989	1180.22	91.3737	3.6911	9.3963e-37	3.6166e-35
Cluster-12559.0	202.711	2.04372	6.6321	9.8687e-37	3.7962e-35
Cluster-12182.66584	503.443	25.661	4.2942	1.012e-36	3.8904e-35
Cluster-12182.69937	768.865	50.0849	3.9403	1.055e-36	4.0532e-35
Cluster-12182.53757	597.82	34.2698	4.1247	1.081e-36	4.1507e-35
Cluster-12182.68610	312.691	10.1409	4.9465	1.098e-36	4.2135e-35
Cluster-12182.76434	157.136	0	Inf	1.178e-36	4.5176e-35
Cluster-12182.68456	1189.55	93.2937	3.6725	1.2127e-36	4.6481e-35
Cluster-12182.77286	413.325	17.8859	4.5304	1.216e-36	4.6579e-35
Cluster-12182.66564	15359.4	91.1304	7.397	1.2314e-36	4.714e-35
Cluster-12182.27912	1.18595	176.291	-7.2158	1.3e-36	4.9735e-35
Cluster-12182.76719	873.442	61.8665	3.8195	1.3347e-36	5.1035e-35
Cluster-12182.66527	1077.9	11139.7	-3.3694	1.3554e-36	5.1794e-35
Cluster-10008.0	261.057	5.8704	5.4748	1.3991e-36	5.3434e-35
Cluster-12182.58054	250.683	5.23074	5.5827	1.4344e-36	5.4715e-35
Cluster-12182.88975	289.236	7.86857	5.2	1.4341e-36	5.4715e-35
Cluster-2269.2	156.269	0	Inf	1.4542e-36	5.5437e-35
Cluster-12182.40376	293.208	8.10415	5.1771	1.4636e-36	5.5761e-35
Cluster-12182.98467	8.08904	415.643	-5.6832	1.5023e-36	5.7202e-35
Cluster-12182.28384	235.44	4.21769	5.8028	1.5127e-36	5.7563e-35
Cluster-12182.76907	4.71376	231.743	-5.6195	1.5182e-36	5.7739e-35
Cluster-12182.65216	82.7512	1099.15	-3.7315	1.5194e-36	5.7752e-35
Cluster-12182.86086	3.39015	212.952	-5.973	1.5222e-36	5.7825e-35
Cluster-12182.87387	0.919713	168.628	-7.5184	1.6048e-36	6.0926e-35
Cluster-12182.65007	404.026	17.3131	4.5445	1.6815e-36	6.3798e-35
Cluster-12182.59669	97.7791	1253.87	-3.6807	1.8385e-36	6.9712e-35
Cluster-12182.85048	1.21034	174.703	-7.1733	2.1368e-36	8.0977e-35
Cluster-12182.70378	164.35	0	Inf	2.2494e-36	8.5193e-35
Cluster-12182.92600	301.381	8.77082	5.1027	2.278e-36	8.6227e-35
Cluster-12182.61842	38.3808	708.46	-4.2062	2.3474e-36	8.8798e-35
Cluster-12182.79360	154.825	0	Inf	2.3687e-36	8.9554e-35
Cluster-12182.102126	75.9221	1016.92	-3.7435	2.4027e-36	9.0786e-35
Cluster-12182.26901	17.6012	396.632	-4.4941	2.4157e-36	9.1166e-35
Cluster-12182.91013	315.826	4.4487	6.1496	2.4148e-36	9.1166e-35
Cluster-12182.70037	55.8374	960.158	-4.104	2.4275e-36	9.156e-35
Cluster-12182.54280	1535.36	127.646	3.5884	2.6636e-36	1.004e-34
Cluster-12182.790	486.789	4.88527	6.6387	2.6861e-36	1.0119e-34
Cluster-12182.90135	1216.13	11.9873	6.6646	2.8237e-36	1.0632e-34
Cluster-12182.76577	392.339	16.5562	4.5667	2.9661e-36	1.1161e-34
Cluster-12182.47793	13.3335	341.404	-4.6784	3.0482e-36	1.1463e-34
Cluster-12182.98348	450.212	5	6.4925	3.064e-36	1.1516e-34
Cluster-12182.66207	2822.06	258.293	3.4497	3.0664e-36	1.1518e-34
Cluster-12182.85243	5.68599	246.473	-5.4379	3.1384e-36	1.1781e-34
Cluster-12182.78535	639.003	38.2618	4.0618	3.1975e-36	1.1996e-34
Cluster-12182.99902	0	144.563	#NAME?	3.3348e-36	1.2504e-34
Cluster-12182.63148	154.36	0	Inf	3.4433e-36	1.2904e-34
Cluster-12182.12935	26.3284	487.995	-4.2122	3.4767e-36	1.3021e-34
Cluster-12182.83556	0	144.063	#NAME?	3.5946e-36	1.3455e-34
Cluster-12182.9838	36.1929	599.824	-4.0508	3.5985e-36	1.3461e-34
Cluster-12182.15111	153.65	0	Inf	3.6858e-36	1.378e-34
Cluster-12182.9528	231.582	4.17397	5.794	3.7018e-36	1.3832e-34
Cluster-12182.78152	31.1601	541.205	-4.1184	3.7456e-36	1.3987e-34
Cluster-12182.102869	0.290632	260.167	-9.806	3.7709e-36	1.4073e-34
Cluster-12182.81623	195.23	0.666667	8.194	3.78e-36	1.4099e-34
Cluster-12182.83332	1049.23	71.1898	3.8815	3.8255e-36	1.426e-34
Cluster-12182.72252	357.082	3817.95	-3.4185	4.5494e-36	1.6949e-34
Cluster-12182.39734	153.043	0	Inf	4.6176e-36	1.7193e-34
Cluster-8604.0	261.398	6.14696	5.4102	4.6381e-36	1.7259e-34
Cluster-12182.82197	366.144	9.74171	5.2321	5.044e-36	1.8759e-34
Cluster-12182.65812	4318.65	410.993	3.3934	5.1746e-36	1.9233e-34
Cluster-12182.33368	899.129	66.288	3.7617	5.2381e-36	1.9458e-34
Cluster-12182.99580	152.959	0	Inf	5.2689e-36	1.9561e-34
Cluster-12182.82623	682.179	44.3251	3.944	5.3866e-36	1.9987e-34
Cluster-12182.62895	22.6502	453.463	-4.3234	5.472e-36	2.0291e-34
Cluster-12182.70554	2.7601	1309.59	-8.8902	5.5258e-36	2.0467e-34
Cluster-12182.74366	1626.47	117.488	3.7912	5.5225e-36	2.0467e-34
Cluster-12182.56552	1335.62	109.098	3.6138	5.5531e-36	2.0544e-34
Cluster-12182.69156	1358.99	111.36	3.6092	5.5527e-36	2.0544e-34
Cluster-12182.94666	152.97	0	Inf	5.5762e-36	2.0618e-34
Cluster-12182.83458	3.77738	213.277	-5.8192	5.822e-36	2.1514e-34
Cluster-12182.88860	656.34	42.2234	3.9583	5.8338e-36	2.1546e-34
Cluster-8355.0	152.879	0	Inf	6.0114e-36	2.2189e-34
Cluster-12182.55456	104.872	1284.81	-3.6149	6.1904e-36	2.2836e-34
Cluster-12182.97377	87.4837	2970.55	-5.0856	6.5609e-36	2.4189e-34
Cluster-12182.42679	1101.95	43.7887	4.6534	6.5861e-36	2.4268e-34
Cluster-12182.41519	619.278	38.1401	4.0212	6.734e-36	2.4799e-34
Cluster-12182.70626	936.233	9408.37	-3.329	7.4753e-36	2.7513e-34
Cluster-12182.115818	2.17594	1013.54	-8.8635	7.67e-36	2.8213e-34
Cluster-12182.106529	0	141.737	#NAME?	7.8744e-36	2.8948e-34
Cluster-12182.70574	11.0317	309.861	-4.8119	7.9734e-36	2.9295e-34
Cluster-7188.4	357.152	14.3468	4.6377	8.419e-36	3.0915e-34
Cluster-12182.50130	859.886	62.0038	3.7937	9.2975e-36	3.4121e-34
Cluster-12182.111472	232.346	1.39285	7.3821	9.5055e-36	3.4864e-34
Cluster-12182.85448	280.573	7.92625	5.1456	9.6221e-36	3.5272e-34
Cluster-12182.71341	2030	56.9426	5.1558	9.9794e-36	3.6561e-34
Cluster-12182.13151	16.9452	376.562	-4.4739	1.0034e-35	3.6739e-34
Cluster-12182.70863	10.9624	308.466	-4.8145	1.1179e-35	4.091e-34
Cluster-12182.66611	1026.15	78.8744	3.7015	1.1666e-35	4.2667e-34
Cluster-12182.60173	459.68	23.1336	4.3126	1.2393e-35	4.5301e-34
Cluster-12182.98018	150.352	0	Inf	1.2715e-35	4.6449e-34
Cluster-12182.92683	53.3621	1189.72	-4.4787	1.2793e-35	4.6709e-34
Cluster-12182.38448	383.259	16.5414	4.5342	1.2888e-35	4.7026e-34
Cluster-12182.112561	200.37	2.53523	6.3044	1.2929e-35	4.7149e-34
Cluster-12182.62286	205.975	2256.67	-3.4537	1.3134e-35	4.787e-34
Cluster-12215.1	346.141	14.1249	4.6151	1.3647e-35	4.9711e-34
Cluster-12182.58017	147.667	1701.38	-3.5263	1.427e-35	5.1952e-34
Cluster-12182.63988	273.679	2900.35	-3.4057	1.5276e-35	5.5581e-34
Cluster-12182.106968	213.29	1.04464	7.6737	1.5673e-35	5.6995e-34
Cluster-12182.59952	809.687	45.8495	4.1424	1.5718e-35	5.7127e-34
Cluster-12182.25828	149.776	0	Inf	1.5882e-35	5.7688e-34
Cluster-12182.34904	605.07	38.0346	3.9917	1.6898e-35	6.1344e-34
Cluster-12182.100177	149.428	0	Inf	1.6922e-35	6.1395e-34
Cluster-12182.80958	476.687	25.8032	4.2074	1.7795e-35	6.4527e-34
Cluster-12182.67880	9.01165	283.085	-4.9733	1.855e-35	6.7227e-34
Cluster-12182.66326	1423.41	120.933	3.5571	1.9218e-35	6.9607e-34
Cluster-12182.50081	17.8899	385.871	-4.4309	1.97e-35	7.1313e-34
Cluster-12182.91012	3.04687	199.654	-6.034	2.1154e-35	7.6535e-34
Cluster-12182.41435	445.007	23.0156	4.2731	2.1293e-35	7.6951e-34
Cluster-12182.43942	855.248	63.3586	3.7547	2.1288e-35	7.6951e-34
Cluster-12182.77683	1563.37	134.426	3.5398	2.1497e-35	7.7644e-34
Cluster-12182.75648	878.83	63.0022	3.8021	2.2303e-35	8.0508e-34
Cluster-14264.0	202.387	2.14513	6.5599	2.281e-35	8.2292e-34
Cluster-12182.79027	0	197.578	#NAME?	2.3031e-35	8.3043e-34
Cluster-12182.102479	219.074	3.83033	5.8378	2.6682e-35	9.6154e-34
Cluster-12182.43849	173.415	1905.29	-3.4577	2.7638e-35	9.954e-34
Cluster-12182.54287	222.218	2394.41	-3.4296	2.8332e-35	1.0198e-33
Cluster-12182.62164	175.212	1908.94	-3.4456	2.8733e-35	1.0337e-33
Cluster-12182.54872	806.386	57.7401	3.8038	2.8786e-35	1.035e-33
Cluster-12182.96882	547.535	32.7397	4.0638	2.9444e-35	1.0581e-33
Cluster-12182.93457	3.31891	203.166	-5.9358	3.0849e-35	1.108e-33
Cluster-12182.43451	0	138.85	#NAME?	3.1967e-35	1.1475e-33
Cluster-12182.47743	147.837	0	Inf	3.2278e-35	1.158e-33
Cluster-21569.0	203.299	1.08653	7.5477	3.3919e-35	1.2162e-33
Cluster-12182.59465	8.5183	273.739	-5.0061	3.4435e-35	1.234e-33
Cluster-12182.55834	287.908	8.95967	5.006	3.4912e-35	1.2504e-33
Cluster-12182.45403	269.804	7.59475	5.1508	3.5881e-35	1.2843e-33
Cluster-12182.118518	295.27	7.00339	5.3978	3.7462e-35	1.3402e-33
Cluster-4249.0	485.405	2.82576	7.4244	3.767e-35	1.3469e-33
Cluster-12182.72754	232.999	5.00065	5.5421	4.0791e-35	1.4576e-33
Cluster-12182.29614	147.309	0	Inf	4.2503e-35	1.518e-33
Cluster-12182.67751	1001.82	78.6297	3.6714	4.4101e-35	1.5742e-33
Cluster-12182.51320	273.041	8.20437	5.0566	4.4611e-35	1.5915e-33
Cluster-12182.28762	277.516	8.48277	5.0319	4.4744e-35	1.5953e-33
Cluster-12182.32504	420.444	9.78177	5.4257	4.4776e-35	1.5956e-33
Cluster-12182.71541	1972.1	15.1618	7.0231	4.6508e-35	1.6564e-33
Cluster-12182.48514	815.329	59.4402	3.7779	4.7533e-35	1.6919e-33
Cluster-12182.72778	36.008	570.278	-3.9853	4.7733e-35	1.6981e-33
Cluster-12182.34446	84.8874	1049.26	-3.6277	4.9417e-35	1.757e-33
Cluster-12182.95622	146.567	0	Inf	5.1717e-35	1.8378e-33
Cluster-12182.90583	75.6039	953.025	-3.656	5.5101e-35	1.9569e-33
Cluster-12182.56438	54.5135	755.274	-3.7923	5.5214e-35	1.9599e-33
Cluster-12182.73561	0.944105	159.009	-7.3959	5.6333e-35	1.9985e-33
Cluster-12182.63950	738.899	51.7823	3.8348	5.6505e-35	2.0035e-33
Cluster-12182.67371	405.638	4089.72	-3.3337	5.819e-35	2.0621e-33
Cluster-12182.60323	455.086	0	Inf	6.0181e-35	2.1315e-33
Cluster-12182.63382	6339.85	632.437	3.3255	6.0355e-35	2.1364e-33
Cluster-12182.60680	490.394	27.9067	4.1353	6.3774e-35	2.2562e-33
Cluster-12182.80719	0	137.212	#NAME?	6.3973e-35	2.262e-33
Cluster-12182.98775	267.369	7.497	5.1564	6.561e-35	2.3186e-33
Cluster-12182.65613	249.762	6.24928	5.3207	6.791e-35	2.3985e-33
Cluster-12182.100629	146.033	0	Inf	6.8255e-35	2.4094e-33
Cluster-12182.80463	32.9283	536.058	-4.025	7.1611e-35	2.5265e-33
Cluster-12182.36581	4.41033	213.748	-5.5989	7.3553e-35	2.5935e-33
Cluster-12182.68818	4805	487.434	3.3013	7.4352e-35	2.6203e-33
Cluster-12182.108392	353.048	14.9612	4.5606	7.4733e-35	2.6323e-33
Cluster-21196.0	385.725	18.0095	4.4207	8.4162e-35	2.9627e-33
Cluster-12182.48586	7.85145	257.528	-5.0356	8.6967e-35	3.0598e-33
Cluster-12182.19992	37.4343	577.639	-3.9477	8.7394e-35	3.0731e-33
Cluster-12182.55677	84.2881	1029.44	-3.6104	8.8744e-35	3.1189e-33
Cluster-12182.60055	2050.13	19561.9	-3.2543	9.223e-35	3.2396e-33
Cluster-12182.97986	248.674	6.33398	5.295	9.3421e-35	3.2796e-33
Cluster-12182.97779	584.255	38.0029	3.9424	9.4003e-35	3.2983e-33
Cluster-14850.0	187.747	2.07348	6.5006	9.4076e-35	3.299e-33
Cluster-12182.64722	0	135.46	#NAME?	1.0045e-34	3.5207e-33
Cluster-23727.0	219.369	4.21861	5.7005	1.0148e-34	3.5547e-33
Cluster-12182.110490	310.717	11.3106	4.7798	1.0543e-34	3.6909e-33
Cluster-12182.39358	96.4934	1150.3	-3.5754	1.055e-34	3.6916e-33
Cluster-12182.62619	6266.81	640.478	3.2905	1.063e-34	3.7173e-33
Cluster-12182.42803	144.747	0	Inf	1.1007e-34	3.8474e-33
Cluster-12182.80019	1.23377	163.184	-7.0473	1.1904e-34	4.1584e-33
Cluster-12182.68896	524.712	31.6969	4.0491	1.2591e-34	4.396e-33
Cluster-12182.93719	6.39114	241.321	-5.2387	1.2693e-34	4.4292e-33
Cluster-12182.64718	47.4227	659.552	-3.7978	1.2852e-34	4.4823e-33
Cluster-12182.68734	86.4967	1054.36	-3.6076	1.3011e-34	4.5353e-33
Cluster-12182.87127	345.295	14.6279	4.561	1.3609e-34	4.7411e-33
Cluster-12182.70259	22.0184	413.129	-4.2298	1.4035e-34	4.8869e-33
Cluster-12182.67556	68.301	878.643	-3.6853	1.41e-34	4.907e-33
Cluster-12182.56261	3.72474	202.82	-5.7669	1.4143e-34	4.9193e-33
Cluster-12182.67749	45031.9	46.4906	9.9198	1.4288e-34	4.9668e-33
Cluster-12182.54471	1186.52	15.5775	6.2511	1.4532e-34	5.0488e-33
Cluster-12182.47367	329.607	3350.26	-3.3455	1.5218e-34	5.2844e-33
Cluster-12182.85287	1.74379	172.905	-6.6316	1.6094e-34	5.5856e-33
Cluster-12182.94247	539.96	7.34611	6.1997	1.6462e-34	5.71e-33
Cluster-12182.71539	1207.5	102.21	3.5624	1.6637e-34	5.7676e-33
Cluster-12182.50009	22.9774	424.998	-4.2092	1.6975e-34	5.8818e-33
Cluster-12182.16229	0.630047	278.474	-8.7879	1.738e-34	6.0187e-33
Cluster-12182.70308	642.291	43.546	3.8826	1.7777e-34	6.1531e-33
Cluster-12182.15537	0.630047	150.268	-7.8979	1.8199e-34	6.2955e-33
Cluster-12182.55917	183.899	1944.33	-3.4023	1.8437e-34	6.3744e-33
Cluster-12182.14507	143.231	0	Inf	1.8573e-34	6.4182e-33
Cluster-12182.94015	336.062	14.124	4.5725	1.8766e-34	6.4811e-33
Cluster-12182.9949	186.075	2.10232	6.4678	1.9014e-34	6.5632e-33
Cluster-12075.0	166.434	1.0586	7.2966	1.9968e-34	6.889e-33
Cluster-12182.107629	143.209	0	Inf	2.104e-34	7.2549e-33
Cluster-12182.50384	249.419	6.4487	5.2734	2.1121e-34	7.2787e-33
Cluster-12182.101376	168.316	1821.28	-3.4357	2.144e-34	7.3847e-33
Cluster-12182.63767	134.634	1493.71	-3.4718	2.1816e-34	7.51e-33
Cluster-12182.20600	0	133.767	#NAME?	2.2339e-34	7.6861e-33
Cluster-12182.63137	11.8635	423.943	-5.1593	2.2426e-34	7.7119e-33
Cluster-12182.48304	956.994	77.0648	3.6344	2.269e-34	7.7986e-33
Cluster-1744.0	172.864	1.36309	6.9866	2.2794e-34	7.8298e-33
Cluster-12182.64124	921.966	1.7113	9.0735	2.3114e-34	7.9313e-33
Cluster-12182.99425	10.07	554.326	-5.7826	2.3112e-34	7.9313e-33
Cluster-12182.62172	0	1052.14	#NAME?	2.3386e-34	8.0205e-33
Cluster-12182.70992	66.2538	861.637	-3.701	2.4067e-34	8.2496e-33
Cluster-12182.58965	5.44414	226.336	-5.3776	2.4082e-34	8.2502e-33
Cluster-12182.31471	0	133.255	#NAME?	2.4239e-34	8.2996e-33
Cluster-12182.68424	92843.8	1755.6	5.7248	2.4753e-34	8.4712e-33
Cluster-12182.76535	142.66	0	Inf	2.477e-34	8.4722e-33
Cluster-12182.78923	416.851	22.1337	4.2352	2.4985e-34	8.5412e-33
Cluster-12182.80645	3549.53	355.466	3.3198	2.5843e-34	8.8299e-33
Cluster-12182.72616	0.94507	166.319	-7.4593	2.619e-34	8.9437e-33
Cluster-12182.64946	48.6133	674.561	-3.7945	2.6416e-34	9.0159e-33
Cluster-12182.39056	3.38919	195.59	-5.8507	2.8369e-34	9.6773e-33
Cluster-6450.0	172.824	1.34821	7.0021	2.86e-34	9.7511e-33
Cluster-12182.67767	82.7956	1010.88	-3.6099	2.8741e-34	9.7937e-33
Cluster-12182.43800	65.9574	846.354	-3.6817	2.9138e-34	9.9238e-33
Cluster-12182.69485	2422.07	23.7594	6.6716	2.923e-34	9.9499e-33
Cluster-12182.95218	40743.1	565.942	6.1698	2.9691e-34	1.0101e-32
Cluster-7686.4	142.134	0	Inf	3.0854e-34	1.0492e-32
Cluster-12182.77690	0	137.148	#NAME?	3.1203e-34	1.0605e-32
Cluster-12182.90830	0	132.764	#NAME?	3.1315e-34	1.0637e-32
Cluster-12182.81279	414.482	21.7011	4.2555	3.2274e-34	1.0957e-32
Cluster-12182.75678	1.52633	472.333	-8.2736	3.3023e-34	1.1205e-32
Cluster-12182.6217	189.238	2.53523	6.2219	3.3238e-34	1.1272e-32
Cluster-12182.93315	1172.9	101.466	3.531	3.3376e-34	1.1313e-32
Cluster-12182.72452	0.290632	384.345	-10.369	3.7338e-34	1.2649e-32
Cluster-12182.63992	1632.36	151.231	3.4321	3.7564e-34	1.2719e-32
Cluster-12182.88022	363.015	16.3507	4.4726	3.7657e-34	1.2744e-32
Cluster-12182.70061	0	132.518	#NAME?	3.8925e-34	1.3166e-32
Cluster-12182.99084	349.389	10.6218	5.0397	3.9917e-34	1.3494e-32
Cluster-12182.91724	55.9353	734.607	-3.7151	4.0671e-34	1.3742e-32
Cluster-12182.32662	6.09568	232.433	-5.2529	4.0818e-34	1.3784e-32
Cluster-12182.63916	482.598	8.26416	5.8678	4.1442e-34	1.3987e-32
Cluster-12182.86338	1311.36	27.0207	5.6009	4.1645e-34	1.4049e-32
Cluster-12182.68537	2320.28	225.456	3.3634	4.2506e-34	1.4332e-32
Cluster-12182.87691	18.0109	368.102	-4.3532	4.3221e-34	1.4565e-32
Cluster-12182.120926	237.51	5.78204	5.3603	4.4268e-34	1.491e-32
Cluster-12182.62185	13138.6	788.853	4.0579	4.4511e-34	1.4984e-32
Cluster-12182.59771	789.987	60.0453	3.7177	4.7036e-34	1.5826e-32
Cluster-12182.68839	424.453	4120.02	-3.279	4.7788e-34	1.607e-32
Cluster-12182.68476	7084.52	1.39285	12.312	4.9052e-34	1.6486e-32
Cluster-12182.95307	447.358	25.1052	4.1554	4.9513e-34	1.6633e-32
Cluster-12182.67669	22.4894	414.003	-4.2023	5.2281e-34	1.7553e-32
Cluster-12182.66930	334.986	14.2927	4.5507	5.2321e-34	1.7557e-32
Cluster-12182.63310	454.889	26.0919	4.1238	5.3466e-34	1.7932e-32
Cluster-12182.3010	188.075	2.42078	6.2797	5.4182e-34	1.8163e-32
Cluster-17127.0	1959.38	50.4162	5.2804	5.4391e-34	1.8214e-32
Cluster-20586.0	164.075	1.01488	7.3369	5.4386e-34	1.8214e-32
Cluster-12182.64381	977.904	9100.8	-3.2182	5.6269e-34	1.8833e-32
Cluster-12182.31095	403.148	9.32733	5.4337	5.6624e-34	1.8934e-32
Cluster-12182.76897	57.2536	745.903	-3.7035	5.6629e-34	1.8934e-32
Cluster-12182.75681	517.558	27.6471	4.2265	5.8468e-34	1.9538e-32
Cluster-12182.115332	233.154	4	5.8651	6.0484e-34	2.0201e-32
Cluster-12182.110598	2011.26	36.4249	5.787	6.0826e-34	2.0305e-32
Cluster-12182.82451	1.52537	163.605	-6.7449	6.4588e-34	2.1549e-32
Cluster-12182.74237	44.3911	622.485	-3.8097	6.5585e-34	2.1871e-32
Cluster-12182.20465	2793.77	25919.7	-3.2138	6.8514e-34	2.2836e-32
Cluster-12182.62171	7.13832	479.704	-6.0704	6.887e-34	2.2942e-32
Cluster-12182.108625	197.89	3.14604	5.975	7.1602e-34	2.384e-32
Cluster-15391.0	705.12	0	Inf	7.6055e-34	2.5309e-32
Cluster-12182.70501	1136.79	102.8	3.467	7.6799e-34	2.5544e-32
Cluster-12182.43517	1714.07	161.625	3.4067	7.75e-34	2.5763e-32
Cluster-12182.65433	202.741	2068.62	-3.351	7.9635e-34	2.6459e-32
Cluster-12182.18691	139.963	0	Inf	8.039e-34	2.6696e-32
Cluster-12182.75355	4343.33	464.867	3.2239	8.2281e-34	2.731e-32
Cluster-12182.53522	24.3045	430.238	-4.1458	8.2734e-34	2.7446e-32
Cluster-12182.80865	139.425	0	Inf	8.3763e-34	2.7773e-32
Cluster-12182.42507	202.126	3.62176	5.8024	8.4547e-34	2.8012e-32
Cluster-12182.86837	5.80601	225.504	-5.2795	8.4571e-34	2.8012e-32
Cluster-12182.80423	10.7108	280.009	-4.7083	8.4757e-34	2.8059e-32
Cluster-12182.42978	41.4921	4578.65	-6.7859	8.7145e-34	2.8835e-32
Cluster-12182.10544	771.889	59.9554	3.6864	8.835e-34	2.9218e-32
Cluster-12182.16918	139.228	0	Inf	9.8261e-34	3.2479e-32
Cluster-12182.16921	162.371	1.04464	7.2801	1.0594e-33	3.4998e-32
Cluster-12182.16153	394.416	10.1233	5.284	1.0923e-33	3.6068e-32
Cluster-12182.102160	174.532	1.72618	6.6598	1.1032e-33	3.6407e-32
Cluster-12182.7464	242.709	6.6403	5.1918	1.2138e-33	4.0038e-32
Cluster-12182.45923	2.1047	172.232	-6.3546	1.218e-33	4.0157e-32
Cluster-12182.54127	805.774	62.9626	3.6778	1.2526e-33	4.1276e-32
Cluster-12182.16743	138.53	0	Inf	1.2687e-33	4.1786e-32
Cluster-12182.47109	1.57512	161.917	-6.6836	1.2792e-33	4.2109e-32
Cluster-17490.0	609.862	0	Inf	1.2809e-33	4.2142e-32
Cluster-12182.68339	27.7621	457.34	-4.0421	1.2996e-33	4.2734e-32
Cluster-12182.93340	1.25816	156.498	-6.9587	1.3038e-33	4.2852e-32
Cluster-12182.76129	0	129.251	#NAME?	1.3516e-33	4.4399e-32
Cluster-12182.69178	3629.53	27.7315	7.0321	1.3653e-33	4.4828e-32
Cluster-12182.68286	206.958	2346.38	-3.503	1.3749e-33	4.5118e-32
Cluster-12182.32381	401.218	11.5116	5.1232	1.5172e-33	4.9764e-32
Cluster-22108.0	137.872	0	Inf	1.6266e-33	5.3324e-32
Cluster-12182.22613	436.928	24.7906	4.1395	1.8111e-33	5.9341e-32
Cluster-12182.20162	137.138	0	Inf	1.8731e-33	6.134e-32
Cluster-12182.76104	121.863	3865.65	-4.9874	1.8947e-33	6.2016e-32
Cluster-12182.68985	1844.3	179.685	3.3595	1.9246e-33	6.2963e-32
Cluster-12182.34770	437.396	16602.9	-5.2463	1.9486e-33	6.3716e-32
Cluster-12182.14662	137.219	0	Inf	1.9608e-33	6.4083e-32
Cluster-12182.80186	1559.79	146.891	3.4085	1.965e-33	6.4187e-32
Cluster-12182.56734	137.338	0	Inf	2.0379e-33	6.6534e-32
Cluster-12182.115940	18.6379	367.596	-4.3018	2.0576e-33	6.7143e-32
Cluster-12182.62591	39.3612	573.483	-3.8649	2.062e-33	6.7252e-32
Cluster-12182.54605	11.8521	289.697	-4.6113	2.109e-33	6.875e-32
Cluster-12182.56482	677.155	50.3296	3.75	2.1665e-33	7.0588e-32
Cluster-12182.72818	541.556	5051.81	-3.2216	2.2078e-33	7.1898e-32
Cluster-12182.18090	102.991	1151.34	-3.4827	2.2251e-33	7.2424e-32
Cluster-12182.28443	293.07	11.1327	4.7184	2.2276e-33	7.2467e-32
Cluster-12182.70280	333.699	14.3333	4.5411	2.2891e-33	7.4432e-32
Cluster-12182.73644	217.223	4.95601	5.4539	2.358e-33	7.6631e-32
Cluster-12182.50509	2.42069	175.396	-6.1791	2.4886e-33	8.0836e-32
Cluster-12182.37979	909.306	75.4685	3.5908	2.4923e-33	8.0915e-32
Cluster-12182.94243	165.919	1.42078	6.8677	2.5077e-33	8.1373e-32
Cluster-12182.63026	15.918	335.396	-4.3971	2.6542e-33	8.6082e-32
Cluster-12182.102983	212.228	4.5231	5.5522	2.7501e-33	8.9149e-32
Cluster-12182.86605	0	127.441	#NAME?	2.8555e-33	9.2518e-32
Cluster-12182.74965	6.78127	231.859	-5.0955	2.8782e-33	9.3206e-32
Cluster-12182.69791	92.2964	1056.92	-3.5174	3.0284e-33	9.802e-32
Cluster-12182.102487	0	127.613	#NAME?	3.0381e-33	9.8287e-32
Cluster-12182.73391	152.292	0.696424	7.7727	3.2701e-33	1.0574e-31
Cluster-12182.67890	696.198	52.6785	3.7242	3.3147e-33	1.0712e-31
Cluster-12182.83555	0.581263	142.214	-7.9347	3.4469e-33	1.1134e-31
Cluster-12182.45121	66.8486	1221.96	-4.1922	3.4826e-33	1.1244e-31
Cluster-12182.91101	1740.86	169.167	3.3633	3.5403e-33	1.1424e-31
Cluster-12182.27353	228.38	5.94296	5.2641	3.5546e-33	1.1465e-31
Cluster-12182.43474	136.002	0	Inf	3.5881e-33	1.1567e-31
Cluster-12182.41255	1.2572	237.715	-7.5629	3.5906e-33	1.1569e-31
Cluster-12182.69981	273.508	2652.56	-3.2777	3.7972e-33	1.2228e-31
Cluster-12182.55652	334.528	15.4118	4.44	3.8532e-33	1.2402e-31
Cluster-12182.70955	249.242	7.80031	4.9979	4.0576e-33	1.3054e-31
Cluster-12182.20781	135.559	0	Inf	4.1579e-33	1.337e-31
Cluster-12182.45384	805.228	22.0326	5.1917	4.3266e-33	1.3905e-31
Cluster-12182.80314	299.207	2862.82	-3.2582	4.3912e-33	1.4106e-31
Cluster-12182.70751	157.553	1	7.2997	4.4115e-33	1.4164e-31
Cluster-12182.68263	94.921	1057.7	-3.4781	4.8926e-33	1.5701e-31
Cluster-12182.110988	10.9371	279.355	-4.6748	4.9335e-33	1.5824e-31
Cluster-12182.12837	2426.88	37.027	6.0344	5.3459e-33	1.7138e-31
Cluster-12182.92118	1170.21	60.2245	4.2803	5.4386e-33	1.7427e-31
Cluster-12182.24083	0.943139	147.022	-7.2843	5.6277e-33	1.8024e-31
Cluster-12182.4651	205.44	4.26233	5.5909	5.6948e-33	1.8229e-31
Cluster-12182.69524	582.602	5357.64	-3.201	5.7008e-33	1.824e-31
Cluster-12182.95418	0	141.091	#NAME?	5.9897e-33	1.9154e-31
Cluster-12182.88111	69.7966	828.758	-3.5697	6.1932e-33	1.9795e-31
[truncated: 22,470 more rows]

## Sheet: BFS3vsRFS3-total.DEG
gene_id	LrR_readcount	LrG_readcount	log2FoldChange	pval	padj
Cluster-12182.68562	15.4051	104443	-12.727	1.4006e-170	8.7962e-166
Cluster-12182.68476	3.37638	21697.7	-12.65	1.2379e-132	3.8872e-128
Cluster-12182.66726	0.337539	3513.01	-13.345	5.9502e-113	1.2456e-108
Cluster-12182.68881	2.3688	2976.14	-10.295	1.0088e-101	1.5839e-97
Cluster-12182.13759	19098.8	69.4932	8.1024	9.9795e-101	1.2535e-96
Cluster-12182.67668	50.2749	42194.4	-9.713	2.7007e-100	2.8269e-96
Cluster-12182.20465	15354	55.9677	8.0998	1.0852e-99	9.7362e-96
Cluster-12182.68834	8.09584	4048.48	-8.966	9.9331e-99	7.798e-95
Cluster-8376.0	0.340551	3574.44	-13.358	1.2625e-96	8.8103e-93
Cluster-12182.67909	247.64	46620	-7.5566	4.8244e-94	3.0299e-90
Cluster-12182.68415	205.799	37907.5	-7.5251	2.8923e-93	1.6514e-89
Cluster-12182.124311	3199.23	8.05998	8.6327	4.35e-93	2.2767e-89
Cluster-12182.65334	0.326477	1627.55	-12.283	2.8281e-92	1.3663e-88
Cluster-12182.20972	22972	88.7868	8.0153	5.2018e-87	2.3335e-83
Cluster-12182.82509	3.0499	1701.8	-9.1241	4.6137e-85	1.9317e-81
Cluster-12182.64812	3169.55	15.7449	7.6532	1.5731e-83	6.1748e-80
Cluster-12182.38904	8740.75	64.4974	7.0824	3.0587e-83	1.13e-79
Cluster-12182.65110	46987.7	440.558	6.7368	7.5289e-81	2.6269e-77
Cluster-12182.40157	0	981.064	#NAME?	5.2927e-80	1.7495e-76
Cluster-12182.61048	1503.96	4.26822	8.4609	3.6758e-79	1.1543e-75
Cluster-12182.69178	135.935	13128.2	-6.5936	2.9861e-77	8.9303e-74
Cluster-12182.68198	13.4801	2313.75	-7.4233	4.0767e-77	1.1638e-73
Cluster-12182.1289	1.00155	978.45	-9.9321	1.2615e-75	3.4446e-72
Cluster-12182.14661	42472.9	528.467	6.3286	3.3699e-74	8.8183e-71
Cluster-12182.66326	0.337539	5472.48	-13.985	7.2545e-72	1.8224e-68
Cluster-12182.63534	16.2802	2488.64	-7.2561	1.7813e-71	4.3028e-68
Cluster-12182.23913	5612.65	69.0054	6.3458	8.2784e-71	1.9256e-67
Cluster-8883.0	0	663.731	#NAME?	2.6343e-69	5.9087e-66
Cluster-12182.106314	819.618	1.96515	8.7042	1.1441e-68	2.4777e-65
Cluster-12182.69362	43.5329	3549.13	-6.3492	1.377e-68	2.8827e-65
Cluster-12182.67443	116839	1917.76	5.9289	3.6244e-68	7.3428e-65
Cluster-12182.27206	8496.9	17.1694	8.951	3.604e-67	7.0732e-64
Cluster-12182.98331	44218.6	760.096	5.8623	6.2038e-67	1.1807e-63
Cluster-12182.85589	0	1321.15	#NAME?	6.7018e-67	1.2379e-63
Cluster-12182.33848	23115	393.777	5.8753	1.2416e-66	2.2278e-63
Cluster-12182.68990	2.31348	782.231	-8.4014	1.0794e-65	1.8831e-62
Cluster-12182.96905	50542.3	960.65	5.7173	1.0656e-64	1.8087e-61
Cluster-12182.66354	2.69626	4778.02	-10.791	3.0334e-63	5.0134e-60
Cluster-12182.4884	42283.4	897.699	5.5577	7.7036e-62	1.2406e-58
Cluster-12182.66356	0.340551	7516.23	-14.43	1.6089e-61	2.5262e-58
Cluster-12182.39879	785.13	0	Inf	7.1685e-61	1.0981e-57
Cluster-12182.19960	0.337539	1287.18	-11.897	7.4818e-61	1.1188e-57
Cluster-12182.68057	1.70275	7647.03	-12.133	1.0376e-60	1.5155e-57
Cluster-12182.66798	9.65385	1036	-6.7457	1.1988e-60	1.7111e-57
Cluster-12182.119192	458.137	0	Inf	6.5549e-60	9.1483e-57
Cluster-12182.62099	825.609	6.68905	6.9475	4.3931e-59	5.9979e-56
Cluster-12182.76543	1.67964	570.728	-8.4085	8.6514e-59	1.1561e-55
Cluster-12182.9686	56340.6	1387.67	5.3434	1.2622e-58	1.6514e-55
Cluster-12182.27781	2694.55	51.9049	5.698	1.8092e-58	2.3189e-55
Cluster-12182.78702	1.6877	560.135	-8.3746	2.5139e-58	3.1576e-55
Cluster-12182.87925	16685	406.015	5.3609	2.7527e-58	3.3899e-55
Cluster-12182.68246	2.36277	663.545	-8.1336	4.4896e-58	5.4225e-55
Cluster-12182.105988	1282.95	18.1237	6.1454	5.9568e-58	7.0587e-55
Cluster-588.0	431.523	0.325973	10.37	1.2872e-56	1.497e-53
Cluster-12182.55064	1219.76	18.3771	6.0525	2.0554e-56	2.347e-53
Cluster-12182.78736	0	439.705	#NAME?	3.2942e-56	3.6944e-53
Cluster-12182.68629	0.67809	688.861	-9.9885	3.5479e-56	3.9091e-53
Cluster-12182.48933	1.66858	507.231	-8.2479	9.0919e-56	9.845e-53
Cluster-12182.76242	7.32126	760.785	-6.6993	1.0681e-55	1.137e-52
Cluster-12182.123088	0	403.366	#NAME?	1.1121e-55	1.164e-52
Cluster-12182.24530	9.04816	927.194	-6.6791	1.7409e-55	1.7924e-52
Cluster-12182.15975	835.289	9.46953	6.4628	1.935e-55	1.9601e-52
Cluster-12182.65061	2.66209	3460.71	-10.344	2.1317e-55	2.125e-52
Cluster-12182.105299	23.9653	1350.57	-5.8165	4.9493e-55	4.8568e-52
Cluster-12182.30490	1510.65	19.147	6.3019	2.4557e-54	2.3728e-51
Cluster-12182.111393	5.00575	624.715	-6.9635	4.8558e-54	4.6206e-51
Cluster-12182.49615	13.2592	931.77	-6.1349	7.5846e-54	7.1096e-51
Cluster-12182.83078	20.925	1169.86	-5.805	4.204e-53	3.8828e-50
Cluster-12182.10319	827.916	11.5737	6.1606	5.1058e-53	4.6473e-50
Cluster-12182.46800	0	363.89	#NAME?	6.8119e-53	6.1117e-50
Cluster-12182.59836	0	360.701	#NAME?	1.0526e-52	9.3107e-50
Cluster-12182.70012	7.0209	2617.72	-8.5424	1.5118e-52	1.3187e-49
Cluster-12182.66362	36.81	16433.1	-8.8023	2.1796e-52	1.8752e-49
Cluster-17359.0	344.22	0	Inf	3.355e-52	2.8474e-49
Cluster-12182.68558	12.7718	3716.29	-8.1848	5.98e-52	5.0075e-49
Cluster-12182.43474	0	349.304	#NAME?	8.154e-52	6.7382e-49
Cluster-12182.61299	0	428.683	#NAME?	1.0345e-51	8.3344e-49
Cluster-12182.70750	6.93947	713.14	-6.6832	1.0351e-51	8.3344e-49
Cluster-12182.39832	0	1269.42	#NAME?	1.4526e-51	1.1548e-48
Cluster-12182.71050	52637.1	1784.59	4.8824	1.4964e-51	1.1748e-48
Cluster-12182.66892	0.337539	364.199	-10.075	2.1719e-51	1.684e-48
Cluster-12182.69032	21.533	1091.5	-5.6636	3.7322e-51	2.8585e-48
Cluster-17196.0	8338.41	269.088	4.9536	4.2772e-51	3.2364e-48
Cluster-12182.18902	396.101	1.31631	8.2332	8.0527e-51	6.0208e-48
Cluster-12182.74983	8.31876	1281.42	-7.2672	1.4869e-50	1.0986e-47
Cluster-12182.51254	19.3331	985.991	-5.6724	2.5112e-50	1.8339e-47
Cluster-12182.71738	95651.4	3426.5	4.803	2.9286e-50	2.1141e-47
Cluster-12182.58766	66645.2	2450.62	4.7653	1.2029e-49	8.585e-47
Cluster-12182.67300	1.00155	8864.28	-13.112	1.3206e-49	9.3189e-47
Cluster-12182.64043	50.4311	1812.57	-5.1676	2.6371e-49	1.8402e-46
Cluster-12182.97142	22.3445	1035.81	-5.5347	3.4803e-49	2.402e-46
Cluster-12182.15513	0	314.383	#NAME?	4.5047e-49	3.0752e-46
Cluster-12182.58776	0	313.702	#NAME?	4.9164e-49	3.3201e-46
Cluster-12182.66423	4.9977	11798.3	-11.205	8.3868e-49	5.6034e-46
Cluster-12182.49624	9.0411	637.322	-6.1394	8.9407e-49	5.9107e-46
Cluster-14797.1	415.594	2.60779	7.3162	9.4863e-49	6.206e-46
Cluster-12182.33984	2.62287	752.605	-8.1646	1.1717e-48	7.5861e-46
Cluster-12182.54312	0	305.326	#NAME?	2.3208e-48	1.4873e-45
Cluster-12182.61616	0	303.592	#NAME?	3.0778e-48	1.9525e-45
Cluster-12182.52635	34629.7	1363.46	4.6667	4.225e-48	2.6535e-45
Cluster-12182.122980	3496.94	123.88	4.8191	1.1241e-47	6.9902e-45
Cluster-12182.57877	178.986	4893.97	-4.7731	1.1407e-47	7.0233e-45
Cluster-12182.76616	13.9626	720.926	-5.6902	4.2336e-47	2.5814e-44
Cluster-12182.74022	27.8396	1077.87	-5.2749	6.5564e-47	3.9593e-44
Cluster-12182.41205	14932.4	558.726	4.7402	1.4204e-46	8.4957e-44
Cluster-12182.75005	53.716	3320.81	-5.95	1.6928e-46	1.003e-43
Cluster-12182.68885	3109.15	193227	-5.9576	7.8376e-46	4.6003e-43
Cluster-12182.39509	303.107	0.938824	8.3348	5.7862e-45	3.3453e-42
Cluster-12182.58457	0	266.583	#NAME?	5.8059e-45	3.3453e-42
Cluster-12182.124431	5879.33	249.182	4.5604	6.6549e-45	3.7996e-42
Cluster-12182.103298	0	829.963	#NAME?	9.0088e-45	5.0972e-42
Cluster-12182.113417	1389.55	46.1423	4.9124	1.0803e-44	6.0578e-42
Cluster-12182.70109	31.6792	1061.18	-5.066	1.7204e-44	9.5615e-42
Cluster-12182.56908	23.995	889.448	-5.2121	1.7867e-44	9.8433e-42
Cluster-12182.36208	1722.03	61.9693	4.7964	1.9502e-44	1.065e-41
Cluster-12182.69031	193.568	4866.71	-4.652	1.9829e-44	1.0736e-41
Cluster-12182.70972	1441.64	30.4693	5.5642	3.8977e-44	2.0922e-41
Cluster-12182.59707	0.326477	2097.26	-12.649	6.6685e-44	3.5492e-41
Cluster-12182.118020	68842.4	1239.86	5.7951	7.2194e-44	3.7818e-41
Cluster-12182.86517	0.67809	414.556	-9.2559	7.2259e-44	3.7818e-41
Cluster-12182.83010	0.340551	349.783	-10.004	8.6672e-44	4.4986e-41
Cluster-12182.71814	17229	813.312	4.4049	1.0487e-43	5.3985e-41
Cluster-12182.79821	11.0331	564.901	-5.6781	1.573e-43	8.0318e-41
Cluster-12182.71341	103.819	2568.59	-4.6288	1.6358e-43	8.2851e-41
Cluster-12182.10898	960.935	28.8452	5.058	2.0638e-43	1.0369e-40
Cluster-12182.67450	426.168	8881.06	-4.3812	4.3211e-43	2.1538e-40
Cluster-12182.68386	0	246.599	#NAME?	4.5041e-43	2.2274e-40
Cluster-18776.0	335.01	0.97792	8.4203	3.0341e-42	1.4887e-39
Cluster-12182.114681	0	238.039	#NAME?	3.4148e-42	1.6625e-39
Cluster-12182.49524	9591.86	478.777	4.3244	4.797e-42	2.3175e-39
Cluster-12182.115897	867.394	27.4243	4.9832	5.012e-42	2.4028e-39
Cluster-12182.45661	0	454.873	#NAME?	5.6688e-42	2.6972e-39
Cluster-12182.22101	0.326477	1662.26	-12.314	7.3206e-42	3.4527e-39
Cluster-12182.67178	149.018	3772.9	-4.6621	7.3667e-42	3.4527e-39
Cluster-12182.40376	9.53518	498.794	-5.709	7.6312e-42	3.5502e-39
Cluster-12182.28701	3775.67	182.011	4.3746	1.6933e-41	7.8195e-39
Cluster-12182.97316	3.99817	668.524	-7.3855	2.1865e-41	1.0024e-38
Cluster-12182.69655	0	937.874	#NAME?	3.7893e-41	1.7245e-38
Cluster-12182.70494	27.1773	80326	-11.529	4.4757e-41	2.0222e-38
Cluster-12182.87401	31.8046	918.868	-4.8526	4.8197e-41	2.1621e-38
Cluster-12182.106299	332.251	0	Inf	5.2748e-41	2.3495e-38
Cluster-12182.68803	113.546	125569	-10.111	6.2975e-41	2.7853e-38
Cluster-24849.0	409.475	7.01813	5.8665	1.329e-40	5.837e-38
Cluster-12656.0	30.559	874.463	-4.8387	1.6948e-40	7.3919e-38
Cluster-12182.109959	0	258.387	#NAME?	1.7352e-40	7.5156e-38
Cluster-12182.64095	30.7306	877.874	-4.8363	1.9532e-40	8.4019e-38
Cluster-12182.64124	33.919	1357.79	-5.323	2.6035e-40	1.1123e-37
Cluster-12182.73163	555.981	14.3778	5.2731	2.9224e-40	1.2401e-37
Cluster-12182.13440	0	221.565	#NAME?	4.7908e-40	2.0193e-37
Cluster-12182.68897	1.97293	995.5	-8.9789	7.7965e-40	3.2644e-37
Cluster-12182.18414	0	215.887	#NAME?	8.2651e-40	3.4376e-37
Cluster-12182.67545	1046.18	41.7867	4.6459	1.2253e-39	5.0626e-37
Cluster-12182.85968	53.5202	20222.9	-8.5617	1.3277e-39	5.4501e-37
Cluster-12182.65376	0	212.395	#NAME?	1.5946e-39	6.5029e-37
Cluster-23661.0	18.2649	835.64	-5.5157	2.0214e-39	8.1904e-37
Cluster-12182.66258	5.76122	364.344	-5.9828	2.094e-39	8.43e-37
Cluster-12182.64236	35567.5	2081.58	4.0948	3.0939e-39	1.2376e-36
Cluster-12182.70939	0	358.364	#NAME?	3.3132e-39	1.317e-36
Cluster-12182.83099	11.7766	484.55	-5.3626	3.4862e-39	1.377e-36
Cluster-12182.72626	0.667027	332.26	-8.9604	4.2918e-39	1.6846e-36
Cluster-12182.32504	927.74	36.5195	4.667	4.5252e-39	1.7543e-36
Cluster-7505.0	16.0258	879.471	-5.7782	4.5034e-39	1.7543e-36
Cluster-12182.66818	0.681102	232.355	-8.4142	6.1652e-39	2.3754e-36
Cluster-12182.86370	537.675	14.9682	5.1668	6.3157e-39	2.4186e-36
Cluster-13388.0	0	205.161	#NAME?	1.1426e-38	4.349e-36
Cluster-12182.75271	0	269.231	#NAME?	1.297e-38	4.9069e-36
Cluster-12182.85849	2043.09	35.1526	5.861	1.3763e-38	5.1758e-36
Cluster-12182.61326	0.326477	1000.88	-11.582	1.5979e-38	5.9735e-36
Cluster-12182.64393	46.9221	1261.94	-4.7492	1.6254e-38	6.0402e-36
Cluster-12182.51023	11385.1	442.471	4.6854	1.7401e-38	6.4285e-36
Cluster-12182.33444	6.28953	415.425	-6.0455	2.611e-38	9.5895e-36
Cluster-12182.74847	0	542.456	#NAME?	2.8102e-38	1.0261e-35
Cluster-12182.65109	280.919	2.85557	6.6202	3.1305e-38	1.1364e-35
Cluster-12182.68162	441.326	8096.57	-4.1974	3.4522e-38	1.246e-35
Cluster-12182.59166	0	200.454	#NAME?	3.7986e-38	1.3632e-35
Cluster-12182.75755	0	199.57	#NAME?	4.4155e-38	1.5756e-35
Cluster-12182.65248	0	2062.77	#NAME?	5.6023e-38	1.9879e-35
Cluster-12182.43128	2161.74	115.594	4.2251	5.7818e-38	2.04e-35
Cluster-12182.69888	74.2364	1485	-4.3222	7.6787e-38	2.6942e-35
Cluster-12182.68592	7850.27	233948	-4.8973	1.2781e-37	4.4596e-35
Cluster-21176.0	0	195.856	#NAME?	1.4686e-37	5.0956e-35
Cluster-19789.0	246.506	0	Inf	1.6531e-37	5.7045e-35
Cluster-12182.46388	10.4724	1065.48	-6.6688	1.6945e-37	5.8153e-35
Cluster-12182.67896	81.6066	2009.49	-4.622	1.9846e-37	6.7739e-35
Cluster-12182.82335	5.68285	1312.84	-7.8519	2.3703e-37	8.0468e-35
Cluster-12182.58845	53.4993	2478.48	-5.5338	2.3856e-37	8.0553e-35
Cluster-12182.110310	5.57223	335.832	-5.9133	2.602e-37	8.739e-35
Cluster-12182.76590	19402	1250.45	3.9557	5.2942e-37	1.7686e-34
Cluster-12182.13159	0	1069.66	#NAME?	7.0386e-37	2.3389e-34
Cluster-12182.38915	0	189.968	#NAME?	7.498e-37	2.4752e-34
Cluster-12182.66406	37589.3	2472.68	3.9262	7.5275e-37	2.4752e-34
Cluster-12182.68430	121.485	85800.4	-9.4641	8.3739e-37	2.7391e-34
Cluster-12182.64002	108.066	1921.55	-4.1523	8.6886e-37	2.8274e-34
Cluster-16355.0	0.337539	201.233	-9.2196	9.5181e-37	3.0813e-34
Cluster-12182.16891	0.667027	229.628	-8.4273	1.1982e-36	3.8591e-34
Cluster-12182.70985	148.797	2529.54	-4.0875	1.7783e-36	5.6982e-34
Cluster-12182.101219	2.9936	265.368	-6.47	2.9693e-36	9.4663e-34
Cluster-12182.58537	34.1039	781.895	-4.519	3.239e-36	1.0274e-33
Cluster-12182.107707	727.922	0.63395	10.165	4.6258e-36	1.4599e-33
Cluster-12182.76787	3.33716	2058.95	-9.2691	6.7063e-36	2.1059e-33
Cluster-12182.38197	14.4155	3053.89	-7.7269	7.7954e-36	2.4357e-33
Cluster-12182.66706	0.326477	920.881	-11.462	8.9883e-36	2.7946e-33
Cluster-12182.85615	0.337539	192.579	-9.1562	9.9086e-36	3.0655e-33
Cluster-12182.65945	107.565	2778.7	-4.6911	1.0009e-35	3.0814e-33
Cluster-12182.24634	4615.34	300.825	3.9394	1.0185e-35	3.1202e-33
Cluster-12182.44759	175.029	0	Inf	1.228e-35	3.744e-33
Cluster-12182.10750	1502.19	85.955	4.1273	1.996e-35	6.0558e-33
Cluster-12182.57025	1270.62	69.9546	4.183	2.081e-35	6.2835e-33
Cluster-12182.66170	21708.8	1416.35	3.938	2.436e-35	7.3201e-33
Cluster-12182.95218	106.021	139751	-10.364	2.5237e-35	7.5475e-33
Cluster-12182.68757	58.1295	2226.66	-5.2595	2.7509e-35	8.188e-33
Cluster-12182.62146	104.668	1756.31	-4.0687	2.857e-35	8.4639e-33
Cluster-12182.82180	4.08661	273.826	-6.0662	3.642e-35	1.0739e-32
Cluster-13053.0	0.326477	393.583	-10.235	4.2973e-35	1.2612e-32
Cluster-12182.49791	167.748	2615.52	-3.9627	4.4878e-35	1.3109e-32
Cluster-12182.36275	5.10826	290.14	-5.8278	5.8951e-35	1.7141e-32
Cluster-12182.13945	883.152	44.7425	4.3029	6.9592e-35	2.0141e-32
Cluster-13472.0	0	173.631	#NAME?	7.2598e-35	2.0915e-32
Cluster-12182.67494	42.8867	863.503	-4.3316	8.4181e-35	2.4141e-32
Cluster-12182.66685	292.154	4285.02	-3.8745	8.6738e-35	2.4664e-32
Cluster-12182.75807	1.63238	278.212	-7.4131	8.679e-35	2.4664e-32
Cluster-12182.61135	7.64472	334.036	-5.4494	1.2577e-34	3.558e-32
Cluster-12182.100238	1031.53	56.5779	4.1884	2.8949e-34	8.153e-32
Cluster-12182.70949	0	168.496	#NAME?	2.9618e-34	8.3041e-32
Cluster-12182.45785	28.63	1437.08	-5.6495	3.6992e-34	1.0325e-31
Cluster-12182.29293	17.2003	470.435	-4.7735	4.1174e-34	1.1442e-31
Cluster-12182.65368	3.39346	247.556	-6.1889	4.5936e-34	1.2709e-31
Cluster-12182.68989	2.28534	1837.33	-9.651	4.9486e-34	1.3631e-31
Cluster-12182.68584	0	986.121	#NAME?	5.7081e-34	1.5655e-31
Cluster-12182.71463	5035.1	188.622	4.7385	5.8195e-34	1.5891e-31
Cluster-24291.0	0	285.219	#NAME?	6.7242e-34	1.8282e-31
Cluster-12182.35316	0	163.518	#NAME?	1.215e-33	3.289e-31
Cluster-12182.61475	3.26477	243.713	-6.2221	1.3452e-33	3.6259e-31
Cluster-12182.69335	160.108	2327.84	-3.8619	1.4103e-33	3.7851e-31
Cluster-12182.71820	364.693	10.779	5.0804	1.5271e-33	4.0813e-31
Cluster-12182.68001	7.29711	1675.73	-7.8432	1.5363e-33	4.0884e-31
Cluster-12182.117359	247.328	3.9272	5.9768	1.692e-33	4.4838e-31
Cluster-12182.68267	180.646	139322	-9.591	1.911e-33	5.0429e-31
Cluster-12182.113892	809.157	12.032	6.0715	2.04e-33	5.3606e-31
Cluster-12182.87595	589.867	27.5276	4.4214	2.3033e-33	6.0273e-31
Cluster-12182.13765	1551.66	101.192	3.9387	3.8409e-33	9.9877e-31
Cluster-12182.27717	15.0202	731.812	-5.6065	3.8485e-33	9.9877e-31
Cluster-14573.0	18.4248	468.432	-4.6681	4.2024e-33	1.0861e-30
Cluster-12182.49998	10.4827	1647.89	-7.2965	4.6888e-33	1.2069e-30
Cluster-12182.43710	6.34988	423.599	-6.0598	5.57e-33	1.4278e-30
Cluster-12182.79683	1998.51	137.767	3.8586	5.9505e-33	1.5192e-30
Cluster-12182.68506	368.592	284065	-9.59	7.8612e-33	1.9988e-30
Cluster-12182.74346	0	158.946	#NAME?	1.0107e-32	2.5596e-30
Cluster-12182.69450	9.25498	675.945	-6.1905	1.016e-32	2.5626e-30
Cluster-12182.96725	1.01262	185.646	-7.5183	1.0778e-32	2.7076e-30
Cluster-12182.78507	1079.3	67.4963	3.9991	1.4299e-32	3.5777e-30
Cluster-12182.77300	6.74974	286.535	-5.4077	1.9344e-32	4.8209e-30
Cluster-12182.61378	0	209.295	#NAME?	2.1667e-32	5.3785e-30
Cluster-12182.72949	0	642.111	#NAME?	2.2218e-32	5.4935e-30
Cluster-12182.71787	15.6964	1782.44	-6.8273	2.5345e-32	6.2421e-30
Cluster-12182.41815	0.326477	289.111	-9.7904	3.921e-32	9.6192e-30
Cluster-12182.56824	4.69132	509.348	-6.7625	4.4651e-32	1.0912e-29
Cluster-12182.105150	2317.25	172.458	3.7481	4.514e-32	1.0988e-29
Cluster-12182.47358	1253.95	11.4676	6.7728	5.8608e-32	1.4212e-29
Cluster-12182.74694	0.337539	161.083	-8.8985	6.3132e-32	1.525e-29
Cluster-12182.108953	0.326477	163.1	-8.9646	7.6025e-32	1.8294e-29
Cluster-12182.68441	145.395	23496	-7.3363	1.2271e-31	2.9414e-29
Cluster-12182.28479	5112.49	413.783	3.6271	1.348e-31	3.2189e-29
Cluster-12182.44995	0	148.089	#NAME?	1.5664e-31	3.7168e-29
Cluster-12182.70280	59.5235	945.29	-3.9892	1.5683e-31	3.7168e-29
Cluster-12182.31494	0.97943	175.152	-7.4824	1.8914e-31	4.4657e-29
Cluster-12182.41842	0	184.631	#NAME?	3.0657e-31	7.2112e-29
Cluster-12182.69218	0	242.542	#NAME?	4.0957e-31	9.5979e-29
Cluster-12182.43325	36.6565	748.905	-4.3526	4.2657e-31	9.9585e-29
Cluster-12182.556	0	145.101	#NAME?	4.2812e-31	9.9585e-29
Cluster-12182.11443	1437.69	102.123	3.8154	4.3868e-31	1.0166e-28
Cluster-12182.103120	72.4232	1067.4	-3.8815	5.3254e-31	1.2296e-28
Cluster-12182.28216	18.9611	436.58	-4.5251	5.5138e-31	1.2684e-28
Cluster-12182.57183	9.1524	2182.87	-7.8979	5.5914e-31	1.2807e-28
Cluster-12182.61031	11.01	668.532	-5.9241	5.6079e-31	1.2807e-28
Cluster-12182.13767	215.294	3.58571	5.9079	5.696e-31	1.2961e-28
Cluster-12182.63833	1.34211	178.102	-7.0521	6.4927e-31	1.4721e-28
Cluster-12182.18868	2842.09	25.7938	6.7838	8.7536e-31	1.9776e-28
Cluster-12182.32985	641.679	36.3953	4.14	9.9494e-31	2.2317e-28
Cluster-12182.66523	4.02632	224.522	-5.8013	9.9391e-31	2.2317e-28
Cluster-12182.67565	2.00108	189.629	-6.5663	1.1237e-30	2.5116e-28
Cluster-12182.59269	268.795	5882.41	-4.4518	1.1338e-30	2.5249e-28
Cluster-12182.63829	7.31622	275.148	-5.233	1.1377e-30	2.5249e-28
Cluster-12182.28778	29.717	561.338	-4.2395	1.1421e-30	2.5257e-28
Cluster-12182.11442	1098.09	76.7412	3.8389	1.2595e-30	2.7755e-28
Cluster-12182.40134	1686.95	128.49	3.7147	1.3262e-30	2.9122e-28
Cluster-12182.80741	1.01563	1341.26	-10.367	1.6237e-30	3.5531e-28
Cluster-22992.0	199.008	2.87046	6.1154	2.1026e-30	4.5852e-28
Cluster-12182.74728	9.63775	304.209	-4.9802	2.2941e-30	4.9853e-28
Cluster-12182.66956	18.3453	1227.75	-6.0645	2.9968e-30	6.4901e-28
Cluster-19766.1	0.337539	147.588	-8.7723	4.592e-30	9.9105e-28
Cluster-12182.101996	1.69372	214.736	-6.9862	4.7338e-30	1.0182e-27
Cluster-12182.111019	0	205.5	#NAME?	8.1208e-30	1.7407e-27
Cluster-12182.37708	2124.59	176.932	3.5859	8.9357e-30	1.9088e-27
Cluster-12182.72473	1.34512	167.57	-6.9609	1.0805e-29	2.3004e-27
Cluster-12182.42580	0	1416.52	#NAME?	1.5107e-29	3.2053e-27
Cluster-12182.56050	27.3161	503.11	-4.2031	1.7957e-29	3.7972e-27
Cluster-12182.37835	1.66053	776.761	-8.8697	1.859e-29	3.9179e-27
Cluster-12182.60122	13.9171	568.058	-5.3511	1.8715e-29	3.9311e-27
Cluster-12182.68051	35.0834	2615.61	-6.2202	2.1251e-29	4.4487e-27
Cluster-12182.46683	3.66063	910.432	-7.9583	2.1787e-29	4.5459e-27
Cluster-12182.35565	68.458	952.967	-3.7991	2.2168e-29	4.6101e-27
Cluster-12182.76162	20.1034	414.031	-4.3642	2.5675e-29	5.3218e-27
Cluster-12182.74765	2.65606	250.89	-6.5616	2.7002e-29	5.5785e-27
Cluster-12182.18806	0.97943	158.003	-7.3338	2.8255e-29	5.8182e-27
Cluster-12182.39222	7.07216	251.734	-5.1536	3.1889e-29	6.5449e-27
Cluster-12182.29294	0.97943	255.093	-8.0249	3.206e-29	6.5586e-27
Cluster-9430.0	5.25177	229.693	-5.4508	3.412e-29	6.9575e-27
Cluster-12182.68435	3099.24	288294	-6.5395	3.9811e-29	8.0916e-27
Cluster-12182.25051	42.415	800.354	-4.238	4.3505e-29	8.8139e-27
Cluster-12182.30687	0	273.162	#NAME?	4.5298e-29	9.1475e-27
Cluster-12182.100814	1.64345	171.471	-6.7051	4.5709e-29	9.2011e-27
Cluster-12182.11308	216.503	4.80583	5.4935	5.0581e-29	1.0149e-26
Cluster-12182.64352	11.5787	305.031	-4.7194	5.6129e-29	1.1227e-26
Cluster-12182.8776	1.01563	153.864	-7.2431	8.3923e-29	1.6732e-26
Cluster-12182.52487	12.4456	314.872	-4.6611	9.4508e-29	1.8783e-26
Cluster-12182.95301	46.3216	685.625	-3.8877	9.9221e-29	1.9658e-26
Cluster-21835.0	0.326477	138.643	-8.7302	1.0591e-28	2.0916e-26
Cluster-7333.0	0	264.192	#NAME?	1.152e-28	2.268e-26
Cluster-12182.37681	0	129.397	#NAME?	1.4476e-28	2.8412e-26
Cluster-12182.60518	84.9252	1288.45	-3.9233	1.5669e-28	3.0656e-26
Cluster-12182.5039	954.518	0.987232	9.9172	1.7327e-28	3.3795e-26
Cluster-12182.27779	210.48	4.68791	5.4886	1.9252e-28	3.7434e-26
Cluster-20319.0	326.859	13.9761	4.5476	1.9612e-28	3.8016e-26
Cluster-12182.67749	1526.34	155627	-6.6719	2.0049e-28	3.8743e-26
Cluster-12182.56441	17.7086	1478.65	-6.3837	2.2488e-28	4.3322e-26
Cluster-12182.82445	914.571	9284.46	-3.3437	2.5672e-28	4.9306e-26
Cluster-12182.100932	1572.38	135.145	3.5404	2.8143e-28	5.3888e-26
Cluster-12182.72382	627.357	42.2393	3.8926	3.4871e-28	6.6567e-26
Cluster-12182.29276	18.7663	378.266	-4.3332	3.5572e-28	6.7699e-26
Cluster-16962.2	1238.06	101.934	3.6024	3.69e-28	7.0014e-26
Cluster-12182.66464	183.329	2028.98	-3.4682	3.7153e-28	7.0282e-26
Cluster-12182.70757	63.8741	849.619	-3.7335	3.8081e-28	7.182e-26
Cluster-12182.91791	10.2294	282.004	-4.7849	4.2601e-28	8.0104e-26
Cluster-12182.70037	162.357	1.91985	6.402	4.7914e-28	8.9826e-26
Cluster-12182.53625	44.9008	1348.69	-4.9087	6.6448e-28	1.242e-25
Cluster-12182.72823	0	123.623	#NAME?	7.3551e-28	1.3707e-25
Cluster-12182.8403	120.401	0	Inf	7.4626e-28	1.3866e-25
Cluster-1684.1	1971.76	42.5721	5.5334	8.1747e-28	1.5145e-25
Cluster-12182.120770	299.532	12.4852	4.5844	8.4067e-28	1.5529e-25
Cluster-12182.32422	0.326477	154.055	-8.8823	8.6154e-28	1.5867e-25
Cluster-12182.64295	6.52953	232.382	-5.1534	9.1958e-28	1.6887e-25
Cluster-12182.68838	1.64646	5013.14	-11.572	9.9609e-28	1.8239e-25
Cluster-12182.73837	394.116	3990.19	-3.3398	1.0536e-27	1.9236e-25
Cluster-12182.32498	0	121.97	#NAME?	1.0993e-27	2.0013e-25
Cluster-12182.85524	22.258	410.034	-4.2033	1.1339e-27	2.0582e-25
Cluster-12182.68448	412.352	4169.53	-3.3379	1.1963e-27	2.1653e-25
Cluster-12182.90323	1600.85	143.544	3.4793	1.2869e-27	2.3226e-25
Cluster-12182.98932	1620.76	89.7253	4.175	1.8187e-27	3.2727e-25
Cluster-12182.70602	16.6074	343.965	-4.3724	1.8275e-27	3.2793e-25
Cluster-12182.67759	45.4109	631.641	-3.798	1.8862e-27	3.3749e-25
Cluster-12182.63382	143.509	6121.61	-5.4147	1.9813e-27	3.535e-25
Cluster-12182.82568	6.47047	222.476	-5.1036	2.1858e-27	3.8888e-25
Cluster-12182.111472	11.1002	983.783	-6.4697	2.2729e-27	4.0324e-25
Cluster-12182.68473	207.21	3305.26	-3.9956	2.4201e-27	4.2814e-25
Cluster-12182.72832	13.2815	302.155	-4.5078	2.5584e-27	4.5134e-25
Cluster-12182.68599	8.7086	252.048	-4.8551	2.6375e-27	4.64e-25
Cluster-12182.18167	1649.26	151.284	3.4465	2.9681e-27	5.2069e-25
Cluster-12182.78565	0.67809	691.575	-9.9942	3.0719e-27	5.374e-25
Cluster-12182.62569	1070.86	91.1304	3.5547	3.2168e-27	5.6119e-25
Cluster-12182.99201	175.838	3.17533	5.7912	3.2641e-27	5.6786e-25
Cluster-12182.68149	20.9823	385.642	-4.2	3.3888e-27	5.8792e-25
Cluster-12182.97152	0	246.267	#NAME?	3.5766e-27	6.188e-25
Cluster-12182.104620	0	119.137	#NAME?	3.7234e-27	6.4243e-25
Cluster-12182.61244	10152.3	1061.57	3.2575	3.7358e-27	6.4281e-25
Cluster-12182.12664	3.74606	261.967	-6.1279	3.8478e-27	6.6026e-25
Cluster-12182.111751	1.67159	210.099	-6.9737	3.9844e-27	6.8185e-25
Cluster-12182.87340	4.64006	213.854	-5.5263	4.0633e-27	6.9345e-25
Cluster-10757.0	0.652953	134.462	-7.686	5.4159e-27	9.2179e-25
Cluster-12182.115340	1306.29	116.515	3.4869	5.5153e-27	9.3616e-25
Cluster-12182.72713	173.563	1820.52	-3.3908	6.1239e-27	1.0367e-24
Cluster-12182.59159	0.667027	321.99	-8.9151	6.7387e-27	1.1377e-24
Cluster-12182.68132	5.98819	213.379	-5.1552	7.4023e-27	1.2464e-24
Cluster-12182.22390	7.08525	223.591	-4.9799	9.9325e-27	1.6679e-24
Cluster-12182.14642	394.712	21.4269	4.2033	1.0767e-26	1.8001e-24
Cluster-9127.0	0.67809	131.844	-7.6031	1.0777e-26	1.8001e-24
Cluster-12182.81236	2.29941	888.937	-8.5947	1.217e-26	2.0273e-24
Cluster-12182.66973	12.7178	287.155	-4.4969	1.3136e-26	2.1825e-24
Cluster-12182.68673	3.27884	555.354	-7.4041	1.4806e-26	2.4535e-24
Cluster-12182.68658	1795.9	26051.8	-3.8586	1.5412e-26	2.5472e-24
Cluster-12182.82478	0	114.552	#NAME?	1.6452e-26	2.7119e-24
Cluster-12182.57680	0.67809	843.295	-10.28	1.6595e-26	2.7283e-24
Cluster-12182.43889	13664.8	1495.15	3.1921	1.8499e-26	3.0226e-24
Cluster-12182.68424	1029.14	124446	-6.9179	1.8529e-26	3.0226e-24
Cluster-12182.94213	49.6907	651.15	-3.7119	1.8504e-26	3.0226e-24
Cluster-12182.40980	116.145	0	Inf	1.9255e-26	3.1328e-24
Cluster-12182.89117	1.30591	618.836	-8.8884	2.0131e-26	3.2669e-24
Cluster-12182.91712	0.675078	129.978	-7.589	2.0447e-26	3.3098e-24
Cluster-12182.60665	3611.29	378.457	3.2543	2.3276e-26	3.7578e-24
Cluster-12182.69310	60.1001	738.627	-3.6194	2.7928e-26	4.4974e-24
Cluster-12182.87428	8.02246	464.843	-5.8566	2.9003e-26	4.6586e-24
Cluster-12182.16040	0.652953	129.099	-7.6273	3.1579e-26	5.0595e-24
Cluster-12182.85823	23.1523	386.898	-4.0627	3.2087e-26	5.1277e-24
Cluster-12182.40711	2381.64	246.621	3.2716	4.5938e-26	7.3225e-24
Cluster-12182.81984	13.4914	286.09	-4.4064	4.6278e-26	7.3581e-24
Cluster-12182.19801	30.8412	1548.76	-5.6501	5.0583e-26	8.0222e-24
Cluster-15982.0	1.33405	187.906	-7.1381	5.1247e-26	8.107e-24
Cluster-12182.65299	1540.19	128.699	3.581	6.0169e-26	9.4947e-24
Cluster-12182.72856	13.3416	346.826	-4.7002	6.3423e-26	9.9829e-24
Cluster-12182.24517	2.67014	159.545	-5.9009	7.5187e-26	1.1776e-23
Cluster-12182.68793	24.2393	1704.49	-6.1359	7.5095e-26	1.1776e-23
Cluster-12182.48742	29.5521	443.164	-3.9065	7.6346e-26	1.1927e-23
Cluster-12182.16775	742.165	50.6786	3.8723	8.6171e-26	1.3429e-23
Cluster-13619.0	1.69372	143.117	-6.4009	1.0975e-25	1.7061e-23
Cluster-12182.99695	747.164	63.6445	3.5533	1.1546e-25	1.7904e-23
Cluster-12182.66501	19.2084	335.906	-4.1282	1.4746e-25	2.281e-23
Cluster-12182.90986	212.124	6.85243	4.9521	1.5056e-25	2.3233e-23
Cluster-12182.58365	666.271	32.1133	4.3749	1.5385e-25	2.3682e-23
Cluster-12182.33108	4.57067	247.735	-5.7602	1.5707e-25	2.4119e-23
Cluster-14724.0	0	383.195	#NAME?	1.5812e-25	2.4221e-23
Cluster-12182.83194	3107.59	338.083	3.2003	2.1387e-25	3.2681e-23
Cluster-12182.67315	193.298	4684.95	-4.5991	2.1811e-25	3.3249e-23
Cluster-12182.34489	4.28341	284.233	-6.0522	2.5887e-25	3.9341e-23
Cluster-12182.74888	872.576	79.5905	3.4546	2.5934e-25	3.9341e-23
Cluster-12182.69951	446.81	4002.29	-3.1631	2.728e-25	4.1284e-23
Cluster-12182.66824	370.528	3347.44	-3.1754	3.0198e-25	4.5591e-23
Cluster-12182.32605	10.1321	240.636	-4.5698	3.2805e-25	4.9408e-23
Cluster-12182.78760	34.344	471.853	-3.7802	3.4156e-25	5.1319e-23
Cluster-12182.48402	14.4012	1101.71	-6.2574	3.6657e-25	5.4945e-23
Cluster-423.0	235.954	0	Inf	4.1857e-25	6.259e-23
Cluster-12182.41070	0	649.073	#NAME?	4.5798e-25	6.8321e-23
Cluster-12182.39977	79.7958	859.189	-3.4286	4.7096e-25	7.009e-23
Cluster-21645.0	9.7943	239.633	-4.6127	4.7464e-25	7.0472e-23
Cluster-12182.57960	3.26477	161.616	-5.6295	4.9708e-25	7.3629e-23
Cluster-12182.115066	711.129	63.1381	3.4935	5.727e-25	8.463e-23
Cluster-12182.113039	18.7171	324.799	-4.1171	5.8303e-25	8.5955e-23
Cluster-12182.65202	26.4171	394.151	-3.8992	6.1388e-25	9.0291e-23
Cluster-12182.101457	33372.9	278.865	6.903	6.3547e-25	9.3248e-23
Cluster-12182.114679	0	499.367	#NAME?	6.416e-25	9.3929e-23
Cluster-12182.20943	3.36832	161.282	-5.5814	6.6098e-25	9.6541e-23
Cluster-12182.70493	9.09942	227.205	-4.6421	6.6981e-25	9.7603e-23
Cluster-10377.0	2.29941	147.433	-6.0027	6.7339e-25	9.7897e-23
Cluster-12182.73188	10.6333	462.788	-5.4437	8.0384e-25	1.1659e-22
Cluster-12182.85036	3584.03	299.819	3.5794	8.8728e-25	1.284e-22
Cluster-12182.111793	7.3625	207.377	-4.8159	8.9586e-25	1.2934e-22
Cluster-12182.78633	4.99567	192.917	-5.2712	9.0058e-25	1.2973e-22
Cluster-12182.63762	0	182.032	#NAME?	9.2454e-25	1.3287e-22
Cluster-12182.37305	508.457	39.6501	3.6807	9.8144e-25	1.4073e-22
Cluster-12182.63259	15.635	290.898	-4.2177	1.0387e-24	1.486e-22
Cluster-12182.43805	4.33669	220.748	-5.6697	1.0973e-24	1.5663e-22
Cluster-12182.68314	132.202	1274.05	-3.2686	1.2532e-24	1.7848e-22
Cluster-12182.64322	100.833	0	Inf	1.3617e-24	1.9348e-22
Cluster-12182.50746	1.00155	225.561	-7.8151	1.3789e-24	1.9549e-22
Cluster-18728.0	0	119.968	#NAME?	1.4232e-24	2.0131e-22
Cluster-12182.86338	21.6037	1607.42	-6.2173	1.5333e-24	2.164e-22
Cluster-12182.91564	6.29758	193.857	-4.944	1.5984e-24	2.2507e-22
Cluster-12182.82962	582.359	49.9424	3.5436	1.669e-24	2.3449e-22
Cluster-12182.49782	6.77789	535.945	-6.3051	1.7648e-24	2.474e-22
Cluster-12182.22045	16.0037	291.991	-4.1894	1.8e-24	2.5178e-22
Cluster-12182.1275	1138.39	116.093	3.2936	1.8621e-24	2.5988e-22
Cluster-12182.24007	5.69889	185.467	-5.0243	1.9124e-24	2.6631e-22
Cluster-12182.16276	0	318.976	#NAME?	2.211e-24	3.0721e-22
Cluster-12182.71301	78.4438	3846.15	-5.6156	2.5148e-24	3.4865e-22
Cluster-12182.20104	5087.23	268.89	4.2418	2.6111e-24	3.6121e-22
Cluster-20609.0	0	114.635	#NAME?	3.0717e-24	4.2399e-22
Cluster-12182.68702	13045.8	433.892	4.9101	3.2366e-24	4.4577e-22
Cluster-18403.0	0.326477	108.792	-8.3804	3.3273e-24	4.5727e-22
Cluster-12182.91013	9.22579	222.96	-4.595	3.3456e-24	4.5877e-22
Cluster-12182.68519	132.588	1245.23	-3.2314	3.7039e-24	5.068e-22
Cluster-12182.15165	0	101.026	#NAME?	3.8158e-24	5.2098e-22
Cluster-12182.21265	3298.36	388.478	3.0858	3.9919e-24	5.4383e-22
Cluster-12182.45419	26.7797	382.928	-3.8379	4.0615e-24	5.5212e-22
Cluster-12182.59957	0	237.355	#NAME?	4.2729e-24	5.796e-22
Cluster-12182.39244	33.4068	705.763	-4.401	4.4362e-24	6.0045e-22
Cluster-12182.1822	437.92	9.95873	5.4586	5.1683e-24	6.9804e-22
Cluster-12182.51409	6.61398	191.573	-4.8562	5.5291e-24	7.4517e-22
Cluster-12182.41732	4.03836	453.212	-6.8103	6.4324e-24	8.6321e-22
Cluster-12182.61541	12258.6	1525.83	3.0061	6.4324e-24	8.6321e-22
Cluster-12182.1373	1.01563	119.096	-6.8736	6.4668e-24	8.6597e-22
Cluster-12182.74901	177.82	1590.68	-3.1612	6.6346e-24	8.8655e-22
Cluster-12182.101950	0	162.742	#NAME?	7.2173e-24	9.6237e-22
Cluster-21658.0	50.2401	572.569	-3.5105	7.8539e-24	1.045e-21
Cluster-12182.118396	328.388	17.925	4.1954	8.1356e-24	1.0802e-21
Cluster-12182.80306	8.39718	206.43	-4.6196	9.2413e-24	1.2245e-21
Cluster-12182.37962	547.296	27.8024	4.299	9.4257e-24	1.2463e-21
Cluster-12182.67980	4.35077	1104.86	-7.9884	1.0769e-23	1.4209e-21
Cluster-12182.30039	652.865	61.4227	3.4099	1.3199e-23	1.7379e-21
Cluster-12182.104997	11.7082	238.783	-4.3501	1.3286e-23	1.7456e-21
Cluster-12182.16839	1.64345	127.853	-6.2816	1.4117e-23	1.851e-21
Cluster-12182.16774	614.09	56.6324	3.4388	1.4153e-23	1.8518e-21
Cluster-12182.74677	11.9874	733.501	-5.9352	1.4864e-23	1.9408e-21
Cluster-12182.72327	2.61181	507.642	-7.6026	1.5056e-23	1.9618e-21
Cluster-12182.94493	2.2964	1090.55	-8.8915	1.5684e-23	2.0393e-21
Cluster-12182.91528	38.6246	891.018	-4.5279	1.7022e-23	2.2087e-21
Cluster-12182.99750	0.652953	164.243	-7.9746	1.7496e-23	2.2656e-21
Cluster-12182.26416	17.6773	290.914	-4.0406	1.7743e-23	2.2929e-21
Cluster-12182.85662	425.368	33.8302	3.6523	1.8907e-23	2.4332e-21
Cluster-23456.0	0	96.8994	#NAME?	1.8889e-23	2.4332e-21
Cluster-12182.69	4388.63	187.714	4.5472	2.0347e-23	2.6132e-21
Cluster-12182.65613	4.70539	635.996	-7.0786	2.0791e-23	2.6648e-21
Cluster-12182.67918	0.97943	116.203	-6.8905	2.2965e-23	2.9375e-21
Cluster-12182.42586	606.217	56.6994	3.4184	2.382e-23	3.0406e-21
Cluster-12182.74967	8.81487	273.887	-4.9575	2.5678e-23	3.2711e-21
Cluster-12182.50081	183.347	6.73188	4.7674	2.6016e-23	3.3075e-21
Cluster-12182.72954	2.95236	313.458	-6.7303	2.658e-23	3.3724e-21
Cluster-12182.45898	0.326477	103.288	-8.3055	2.6897e-23	3.4057e-21
Cluster-12182.55617	5598.47	702.814	2.9938	3.0737e-23	3.8841e-21
Cluster-12182.5023	11.4431	229.848	-4.3281	3.1177e-23	3.9318e-21
Cluster-12182.111173	646.177	61.9449	3.3829	3.1426e-23	3.9552e-21
Cluster-12182.83464	78.3077	777.512	-3.3116	3.1666e-23	3.9775e-21
Cluster-12182.15559	18.7442	295.641	-3.9793	3.3725e-23	4.2276e-21
Cluster-12182.53886	0	94.9583	#NAME?	3.3944e-23	4.2466e-21
Cluster-12182.64433	1675.07	12810.9	-2.9351	3.4432e-23	4.2991e-21
Cluster-12182.66448	144.402	1560.53	-3.4339	3.4848e-23	4.3424e-21
Cluster-12182.26194	6142.56	781.315	2.9749	3.5124e-23	4.3682e-21
Cluster-12182.14071	35.4562	433.792	-3.6129	3.6699e-23	4.555e-21
Cluster-12182.73559	90.3307	6524.98	-6.1746	3.8373e-23	4.7534e-21
Cluster-12182.68209	1230.11	62.0555	4.3091	3.9955e-23	4.9397e-21
Cluster-12182.86379	1266.04	85.3261	3.8912	4.1211e-23	5.0849e-21
Cluster-12182.48588	2903.77	358.155	3.0193	4.3434e-23	5.3487e-21
Cluster-12182.37723	1.35618	118.977	-6.455	4.4514e-23	5.471e-21
Cluster-12182.97921	0	100.285	#NAME?	4.4974e-23	5.5137e-21
Cluster-9906.0	0	94.8882	#NAME?	4.5038e-23	5.5137e-21
Cluster-12182.116141	189.435	5.50882	5.1038	4.8467e-23	5.9221e-21
Cluster-12182.74645	8781.62	1024.8	3.0991	4.9328e-23	6.0156e-21
Cluster-12182.40968	13.6872	248.444	-4.182	5.5795e-23	6.7909e-21
Cluster-12182.87050	59.8343	615.698	-3.3632	5.7614e-23	6.9988e-21
Cluster-12182.45377	1.97293	150.305	-6.2514	5.8277e-23	7.0657e-21
Cluster-15006.0	1.64345	163.041	-6.6324	6.411e-23	7.7579e-21
Cluster-12182.82701	7276.02	954.464	2.9304	6.7925e-23	8.2038e-21
Cluster-23132.0	5.40259	172.701	-4.9985	7.1069e-23	8.567e-21
Cluster-12182.50241	21.2333	314.413	-3.8883	7.6433e-23	9.196e-21
Cluster-12182.115950	682.285	68.0976	3.3247	7.8189e-23	9.3892e-21
Cluster-12182.53343	0.326477	287.619	-9.783	8.6969e-23	1.0424e-20
Cluster-12182.91091	0	133.791	#NAME?	9.0529e-23	1.083e-20
Cluster-12182.98364	0.67809	158.996	-7.8733	9.2836e-23	1.1084e-20
Cluster-12182.41782	36.1225	429.176	-3.5706	9.5415e-23	1.1371e-20
Cluster-12182.102939	35.2792	722.769	-4.3566	1.003e-22	1.1931e-20
Cluster-12182.68260	57.0221	592.859	-3.3781	1.0248e-22	1.2166e-20
Cluster-12182.4474	351.055	26.6518	3.7194	1.0607e-22	1.2569e-20
Cluster-12182.77723	3525.74	452.364	2.9624	1.1698e-22	1.3836e-20
Cluster-12182.46346	0.337539	202.68	-9.2299	1.2707e-22	1.5001e-20
Cluster-12182.67004	7.34738	560.446	-6.2532	1.4347e-22	1.6906e-20
Cluster-12182.79803	14.7588	3678.88	-7.9615	1.4621e-22	1.7195e-20
Cluster-12182.32762	2345.29	294.272	2.9945	1.4851e-22	1.7433e-20
Cluster-12182.33918	204.389	9.50242	4.4269	1.5711e-22	1.8408e-20
Cluster-12182.64630	304.994	2416.76	-2.9862	1.6514e-22	1.9314e-20
Cluster-12182.58134	205.561	1690.92	-3.0402	1.7069e-22	1.9925e-20
Cluster-12182.32463	2.32153	129.557	-5.8024	1.7243e-22	2.0091e-20
Cluster-12182.114353	756.196	80.2114	3.2369	1.7802e-22	2.0704e-20
Cluster-12182.66584	42.8992	1037.29	-4.5957	1.8749e-22	2.1765e-20
Cluster-12182.114216	4.01224	148.482	-5.2097	2.009e-22	2.3279e-20
Cluster-12182.32669	545.485	52.7168	3.3712	2.0496e-22	2.3706e-20
Cluster-12182.30821	0.326477	435.26	-10.381	2.3116e-22	2.6687e-20
Cluster-12182.22259	15.5425	257.313	-4.0492	2.3187e-22	2.6719e-20
Cluster-12182.78173	23.0881	675.822	-4.8714	2.4155e-22	2.7784e-20
Cluster-12182.20493	1208.97	141.68	3.0931	2.4716e-22	2.8346e-20
Cluster-12182.26651	4.57067	870.891	-7.5739	2.4734e-22	2.8346e-20
Cluster-12182.68351	612.492	61.7344	3.3105	2.9347e-22	3.3572e-20
Cluster-12182.74528	85.6052	783.978	-3.195	3.2075e-22	3.6626e-20
Cluster-12182.88256	21.0116	296.142	-3.817	3.4759e-22	3.9619e-20
Cluster-12182.24730	1.95886	194.17	-6.6312	3.5322e-22	4.0187e-20
Cluster-12182.75405	447.624	5.57259	6.3278	3.7379e-22	4.2451e-20
Cluster-12182.52083	9.92705	501.029	-5.6574	3.766e-22	4.2693e-20
Cluster-12182.86345	12.3863	330.82	-4.7392	3.8482e-22	4.3547e-20
Cluster-12182.24162	242.08	14.3747	4.0739	3.8701e-22	4.3715e-20
Cluster-12182.38096	12.772	229.12	-4.165	4.3296e-22	4.8818e-20
Cluster-12182.111867	190.561	8.49409	4.4877	4.5362e-22	5.1056e-20
Cluster-12182.64764	4223.58	566.536	2.8982	4.7702e-22	5.3594e-20
Cluster-12182.44554	655.562	52.2208	3.65	4.8967e-22	5.4917e-20
Cluster-12182.3744	242.917	14.8936	4.0277	5.0219e-22	5.622e-20
Cluster-12182.72252	874.363	36.0549	4.6	5.1997e-22	5.8108e-20
Cluster-21140.0	26.1942	335.337	-3.6783	5.5401e-22	6.1801e-20
Cluster-12182.37748	116.079	1379.3	-3.5708	5.9765e-22	6.6551e-20
Cluster-1518.0	109.171	1.289	6.4042	6.2938e-22	6.996e-20
Cluster-12182.106609	0	104.68	#NAME?	6.5842e-22	7.3059e-20
Cluster-19387.0	157.271	5.40936	4.8616	6.9177e-22	7.6624e-20
Cluster-19493.0	167.181	6.3786	4.712	6.9574e-22	7.6928e-20
Cluster-12182.28474	291.104	20.5298	3.8257	7.1825e-22	7.9278e-20
Cluster-12182.16677	3.37539	280.134	-6.3749	7.6143e-22	8.3897e-20
Cluster-6829.0	1.32803	111.255	-6.3884	8.5905e-22	9.4486e-20
Cluster-12182.14832	5215.91	154.67	5.0757	9.2976e-22	1.0208e-19
Cluster-12182.54965	0	339.73	#NAME?	9.8571e-22	1.0785e-19
Cluster-12182.67333	3986.27	417.415	3.2555	9.8448e-22	1.0785e-19
Cluster-12182.62574	16.96	260.111	-3.9389	9.9216e-22	1.0837e-19
Cluster-8604.0	83.4247	755.575	-3.179	1.0407e-21	1.1347e-19
Cluster-12182.65573	2.32455	123.758	-5.7344	1.1217e-21	1.2209e-19
Cluster-12182.50436	3218.96	434.22	2.8901	1.1316e-21	1.2295e-19
Cluster-12182.70152	483.456	3581.59	-2.8891	1.1358e-21	1.232e-19
Cluster-18585.3	2.98555	156.316	-5.7103	1.151e-21	1.2464e-19
Cluster-12182.110490	9.59553	365.779	-5.2525	1.1585e-21	1.2523e-19
Cluster-12182.65206	417.04	3090.36	-2.8895	1.289e-21	1.391e-19
Cluster-12182.45488	0.990492	168.183	-7.4077	1.3115e-21	1.4128e-19
Cluster-12182.95957	131.406	3.09093	5.4098	1.344e-21	1.4454e-19
Cluster-12182.74554	24.0543	312.04	-3.6974	1.5588e-21	1.6735e-19
Cluster-12182.68242	134.856	1099.06	-3.0268	1.5844e-21	1.6981e-19
Cluster-12182.107538	3.61939	214.144	-5.8867	1.6224e-21	1.7358e-19
Cluster-12182.86332	0	258.144	#NAME?	1.719e-21	1.836e-19
Cluster-12182.18229	25.1866	319.083	-3.6632	1.754e-21	1.8703e-19
Cluster-12182.120204	31.9463	382.743	-3.5827	1.7631e-21	1.8767e-19
Cluster-12182.52282	27.1733	349.028	-3.6831	1.7679e-21	1.8787e-19
Cluster-12182.25704	1.33909	109.013	-6.3471	1.8038e-21	1.9136e-19
Cluster-12182.62619	495.343	10999.1	-4.4728	1.9191e-21	2.0325e-19
Cluster-12182.48973	33.7182	383.876	-3.509	1.9473e-21	2.0589e-19
Cluster-24276.0	730.427	3.45042	7.7258	1.9701e-21	2.0795e-19
Cluster-12182.41016	916.393	108.327	3.0806	2.0839e-21	2.1959e-19
Cluster-12182.77680	4.25526	181.568	-5.4151	2.1387e-21	2.2499e-19
Cluster-12182.52670	0	119.267	#NAME?	2.1749e-21	2.2842e-19
Cluster-12182.56755	10.3953	199.286	-4.2608	2.3214e-21	2.4339e-19
Cluster-12182.66016	62.5837	2934.66	-5.5513	2.5085e-21	2.6258e-19
Cluster-12182.72153	1.63238	127.382	-6.286	2.549e-21	2.6637e-19
Cluster-12182.4699	0.337539	91.5761	-8.0838	2.7243e-21	2.8421e-19
Cluster-12182.111172	771.604	88.6962	3.1209	2.8701e-21	2.9893e-19
Cluster-12182.52480	0	84.5695	#NAME?	3.1843e-21	3.311e-19
Cluster-21777.0	0.664016	97.4928	-7.1979	3.319e-21	3.4454e-19
Cluster-12182.40216	60.9586	600.488	-3.3002	3.3663e-21	3.4888e-19
Cluster-12182.11965	124.565	2.74386	5.5045	3.3851e-21	3.5024e-19
Cluster-14341.0	6.00226	159.255	-4.7297	3.5058e-21	3.6213e-19
Cluster-12182.55580	2.28534	164.669	-6.171	3.5987e-21	3.7112e-19
Cluster-12182.43811	0	83.8601	#NAME?	3.7053e-21	3.8149e-19
Cluster-12171.1	7.64571	174.781	-4.5148	3.7141e-21	3.8177e-19
Cluster-12182.65150	202.249	1555.86	-2.9435	3.7409e-21	3.8389e-19
Cluster-12138.1	2.37783	157.172	-6.0466	3.7726e-21	3.8652e-19
Cluster-14895.1	0.326477	108.443	-8.3757	4.1057e-21	4.1996e-19
Cluster-12182.69137	12.7752	253.469	-4.3104	4.1722e-21	4.2607e-19
Cluster-12182.80967	0	84.9212	#NAME?	4.197e-21	4.2791e-19
Cluster-12182.69159	556.603	59.2732	3.2312	4.5317e-21	4.6128e-19
Cluster-12182.43948	36.8076	395.944	-3.4272	4.5986e-21	4.6733e-19
Cluster-12182.79660	111.91	1.97446	5.8247	4.9373e-21	5.0094e-19
Cluster-12182.67906	215.952	1620.46	-2.9076	5.7913e-21	5.8664e-19
Cluster-12182.15291	0	148.294	#NAME?	5.8659e-21	5.9324e-19
Cluster-12182.54680	0.993504	238.634	-7.9081	5.9196e-21	5.9771e-19
Cluster-12182.62954	52.6611	508.054	-3.2702	5.9741e-21	6.0224e-19
Cluster-12182.92243	22.6194	841.526	-5.2174	6.413e-21	6.4545e-19
Cluster-12182.33615	1.64345	109.419	-6.057	6.659e-21	6.6914e-19
Cluster-12182.67400	197.167	1927.4	-3.2892	7.2838e-21	7.3075e-19
Cluster-12182.54430	41.5838	429.985	-3.3702	8.0253e-21	8.0386e-19
Cluster-22203.1	7.39059	167.712	-4.5042	8.8561e-21	8.8566e-19
Cluster-12182.51771	0.337539	89.0405	-8.0433	9.5525e-21	9.5379e-19
Cluster-12182.58017	295.454	23.7112	3.6393	1.0282e-20	1.025e-18
Cluster-12182.69046	1759.32	11735.1	-2.7377	1.058e-20	1.053e-18
Cluster-12182.70259	0	81.928	#NAME?	1.0596e-20	1.053e-18
Cluster-7690.1	0	141.883	#NAME?	1.0635e-20	1.0552e-18
Cluster-12182.18016	25.6887	310.048	-3.5933	1.1617e-20	1.1508e-18
Cluster-12182.88748	1961.86	271.432	2.8536	1.1797e-20	1.1668e-18
Cluster-12182.37872	3.62443	130.629	-5.1716	1.2017e-20	1.1867e-18
Cluster-12182.49005	8.3962	175.718	-4.3874	1.2105e-20	1.1934e-18
Cluster-12182.30114	79.4027	0	Inf	1.2641e-20	1.2444e-18
Cluster-12182.87913	27.1052	320.269	-3.5626	1.2693e-20	1.2475e-18
Cluster-12182.68380	146.719	5.56638	4.7202	1.3206e-20	1.296e-18
Cluster-12182.67449	178.731	1344.41	-2.9111	1.3567e-20	1.3292e-18
Cluster-12182.71975	257.178	1846.73	-2.8441	1.4484e-20	1.4169e-18
Cluster-12182.66920	49.2714	2330.14	-5.5635	1.5044e-20	1.4694e-18
Cluster-12182.19176	16.0067	237.175	-3.8892	1.6159e-20	1.5759e-18
Cluster-12182.64579	452.994	3089.88	-2.77	1.778e-20	1.7312e-18
Cluster-12182.27141	12.3391	207.498	-4.0718	1.7956e-20	1.7457e-18
Cluster-12182.57977	0	80.3307	#NAME?	1.8568e-20	1.8023e-18
Cluster-12182.35071	41.6957	543.439	-3.7041	1.877e-20	1.8192e-18
Cluster-12182.3498	17.6642	3711.8	-7.7151	1.9736e-20	1.9098e-18
Cluster-18210.2	1.984	110.577	-5.8005	2.0063e-20	1.9385e-18
Cluster-12182.54715	1.33405	102.606	-6.2652	2.0126e-20	1.9416e-18
Cluster-12182.59589	12431.7	1875.26	2.7289	2.1179e-20	2.0401e-18
Cluster-12182.62971	75.363	647.985	-3.104	2.1496e-20	2.0674e-18
Cluster-12182.6698	0	107.178	#NAME?	2.2007e-20	2.1134e-18
Cluster-12182.38642	36.3448	551.107	-3.9225	2.3012e-20	2.2065e-18
Cluster-12182.68025	36.943	382.382	-3.3716	2.3086e-20	2.2102e-18
Cluster-12182.59584	23.1573	286.383	-3.6284	2.4389e-20	2.3314e-18
Cluster-12182.68769	67.4836	590.945	-3.1304	2.5603e-20	2.4437e-18
Cluster-12182.86251	6.616	156.874	-4.5675	2.6038e-20	2.4815e-18
Cluster-12182.16845	0	105.992	#NAME?	2.6289e-20	2.5016e-18
Cluster-12182.66564	371.133	20043.3	-5.755	2.6404e-20	2.5087e-18
Cluster-12182.43798	14.3452	219.567	-3.936	2.7475e-20	2.6066e-18
Cluster-12182.64118	57.8871	624.889	-3.4323	2.8421e-20	2.6922e-18
Cluster-12182.40991	19.6211	260.172	-3.729	2.8728e-20	2.7172e-18
Cluster-8939.0	1.64345	105.652	-6.0064	2.9065e-20	2.7449e-18
Cluster-16993.0	0	121.485	#NAME?	2.9489e-20	2.7808e-18
Cluster-12182.41500	5.78936	146.698	-4.6633	3.2226e-20	3.0344e-18
Cluster-12182.96047	9.01092	176.521	-4.292	3.2432e-20	3.0492e-18
Cluster-12182.55141	3.0338	121.024	-5.318	3.264e-20	3.0641e-18
Cluster-12182.57182	0	472.485	#NAME?	3.3195e-20	3.1116e-18
Cluster-7471.0	0	101.247	#NAME?	3.4483e-20	3.2275e-18
Cluster-12182.20166	290.805	24.1757	3.5884	3.6537e-20	3.4146e-18
Cluster-12182.65022	719.536	4791.12	-2.7352	3.9362e-20	3.6732e-18
Cluster-12182.67392	554.708	3730.29	-2.7495	3.9548e-20	3.6851e-18
Cluster-10985.0	0	78.7907	#NAME?	4.0017e-20	3.7233e-18
Cluster-12182.82623	3709.26	553.325	2.7449	4.0487e-20	3.7614e-18
Cluster-12182.61512	2641.66	385.893	2.7752	4.3029e-20	3.9917e-18
Cluster-12182.75802	115.703	1351.65	-3.5462	4.3291e-20	4.0101e-18
Cluster-12182.61825	147.524	1096.36	-2.8937	4.7785e-20	4.4199e-18
Cluster-12182.69273	493.376	3758.25	-2.9293	4.9165e-20	4.5408e-18
Cluster-12182.59453	20.7292	263.466	-3.6679	5.0972e-20	4.7008e-18
Cluster-12182.18186	14.2838	217.136	-3.9261	5.6607e-20	5.2128e-18
Cluster-12182.36017	0	77.7267	#NAME?	5.8505e-20	5.3798e-18
Cluster-12182.52618	0	77.9828	#NAME?	5.9401e-20	5.4541e-18
Cluster-12182.59026	3.71293	150.926	-5.3451	6.0871e-20	5.5809e-18
Cluster-12182.63490	58.0497	515.551	-3.1508	6.3414e-20	5.8056e-18
Cluster-13877.0	3.95392	128.807	-5.0258	6.3666e-20	5.8202e-18
Cluster-12182.93159	1715.23	245.408	2.8051	6.5117e-20	5.9442e-18
Cluster-12182.2217	0	119.051	#NAME?	6.9366e-20	6.3229e-18
Cluster-12182.67976	30.3388	331.225	-3.4486	7.1651e-20	6.5217e-18
Cluster-24998.1	227.546	16.0618	3.8245	7.4875e-20	6.8053e-18
Cluster-12182.42905	121.941	3.55592	5.0998	7.7371e-20	7.022e-18
Cluster-12182.15608	3056.81	459.768	2.7331	7.843e-20	7.1078e-18
Cluster-12182.62185	25622.5	4036.39	2.6663	8.1893e-20	7.4109e-18
Cluster-12182.67165	13.3617	205.452	-3.9426	9.7653e-20	8.8245e-18
Cluster-12182.72254	18.4187	242.6	-3.7193	9.8653e-20	8.902e-18
Cluster-12182.65963	366.288	2455.35	-2.7449	9.9193e-20	8.9379e-18
Cluster-12182.68693	383.403	8692.54	-4.5028	1.0602e-19	9.5352e-18
Cluster-12182.68910	866.467	5634.82	-2.7012	1.0613e-19	9.5352e-18
Cluster-12182.19203	11.6107	192.132	-4.0486	1.0963e-19	9.8359e-18
Cluster-19531.0	2.02923	155.654	-6.2613	1.1273e-19	1.0099e-17
Cluster-7069.0	3.38443	120.594	-5.1551	1.1388e-19	1.0188e-17
Cluster-12182.58646	1.64345	411.845	-7.9692	1.1993e-19	1.0714e-17
Cluster-12182.38762	2310.24	345.389	2.7417	1.4171e-19	1.2642e-17
Cluster-12182.114281	180.685	10.5467	4.0986	1.4402e-19	1.283e-17
Cluster-12182.109214	1.30591	97.2521	-6.2186	1.4451e-19	1.2856e-17
Cluster-12182.65884	31.0754	326.915	-3.3951	1.5474e-19	1.3727e-17
Cluster-21034.0	0.652953	167.654	-8.0043	1.5475e-19	1.3727e-17
Cluster-12182.63473	0	258.002	#NAME?	1.5739e-19	1.3942e-17
Cluster-12182.68930	176.302	1239.8	-2.814	1.6135e-19	1.4272e-17
Cluster-12182.82591	53.476	476.301	-3.1549	1.777e-19	1.5697e-17
Cluster-5777.1	0	105.118	#NAME?	1.8822e-19	1.6603e-17
Cluster-12182.24327	2.00913	125.624	-5.9664	1.9748e-19	1.7395e-17
Cluster-12182.68450	2.64801	291.74	-6.7836	1.978e-19	1.7399e-17
Cluster-4734.0	387.033	15.6605	4.6272	2.1203e-19	1.8624e-17
Cluster-12182.68438	164.937	1717.81	-3.3806	2.2604e-19	1.9827e-17
Cluster-12182.59152	3.59124	121.793	-5.0838	2.2697e-19	1.9881e-17
Cluster-12182.57769	0.681102	117.874	-7.4352	2.2869e-19	2.0004e-17
Cluster-12182.31158	85.9313	681.04	-2.9865	2.3117e-19	2.0193e-17
Cluster-12182.29245	42.8757	406.251	-3.2441	2.3393e-19	2.0405e-17
Cluster-12182.44149	0	74.9229	#NAME?	2.4401e-19	2.1255e-17
Cluster-12182.45704	9.68502	172.687	-4.1563	2.5011e-19	2.1756e-17
Cluster-12182.66659	39.3175	381.081	-3.2769	2.5965e-19	2.2554e-17
Cluster-12182.18717	6.08671	145.433	-4.5785	2.6574e-19	2.3052e-17
Cluster-12182.104118	4569.57	724.152	2.6577	2.6873e-19	2.3279e-17
Cluster-12182.89892	3.60532	121.14	-5.0704	2.778e-19	2.4031e-17
Cluster-12182.58997	1.95886	273.832	-7.1271	2.8814e-19	2.4892e-17
Cluster-12182.88544	2.6651	110.592	-5.3749	2.8915e-19	2.4945e-17
Cluster-12182.64327	0.681102	400.11	-9.1983	2.9285e-19	2.5229e-17
Cluster-12182.55323	18.4248	236.488	-3.682	2.9844e-19	2.5676e-17
Cluster-18856.0	2.31348	154.102	-6.0577	3.0205e-19	2.5951e-17
Cluster-12182.36605	9.42283	303.689	-5.0103	3.0357e-19	2.6046e-17
Cluster-12182.84917	2.69023	110.451	-5.3595	3.128e-19	2.6801e-17
Cluster-12182.97958	82.3062	647.603	-2.976	3.4524e-19	2.954e-17
Cluster-12182.59926	838.947	113.148	2.8904	3.5215e-19	3.009e-17
Cluster-12182.124301	277.052	24.4968	3.4995	3.6964e-19	3.1542e-17
Cluster-12182.34896	22.8497	401.198	-4.1341	4.0114e-19	3.4183e-17
Cluster-26194.2	1.31998	172.821	-7.0326	4.2061e-19	3.5794e-17
Cluster-9211.0	0	73.446	#NAME?	4.2544e-19	3.6156e-17
Cluster-12182.57679	14.9357	378.636	-4.664	4.3934e-19	3.7287e-17
Cluster-12182.64958	0	73.4303	#NAME?	4.5955e-19	3.895e-17
Cluster-25336.0	0.326477	113.132	-8.4368	4.7438e-19	4.0153e-17
Cluster-9035.1	0	73.4557	#NAME?	4.9193e-19	4.1582e-17
Cluster-12182.77729	15.83	1201.45	-6.246	4.9744e-19	4.1991e-17
Cluster-12182.109968	24.486	435.746	-4.1535	5.0475e-19	4.2551e-17
Cluster-12182.37266	0	72.8197	#NAME?	5.2866e-19	4.4506e-17
Cluster-12182.54188	0	224.616	#NAME?	5.4236e-19	4.5599e-17
Cluster-12182.11553	82.9261	0.329077	7.9773	5.4888e-19	4.6085e-17
Cluster-12182.69395	5.97411	139.729	-4.5478	5.6492e-19	4.7369e-17
Cluster-12182.80830	3510.71	555.201	2.6607	5.8256e-19	4.8783e-17
Cluster-12182.44519	2.28534	105.14	-5.5238	5.903e-19	4.9365e-17
Cluster-12182.68747	45.4475	1053.4	-4.5347	5.9431e-19	4.9635e-17
Cluster-12182.68445	493.158	3113.33	-2.6583	6.774e-19	5.6452e-17
Cluster-12182.69020	169.214	2053.77	-3.6014	6.7774e-19	5.6452e-17
Cluster-12182.26467	12.1751	898.864	-6.2061	6.7893e-19	5.6476e-17
Cluster-12182.59377	0	72.6113	#NAME?	6.9184e-19	5.7474e-17
Cluster-12182.75233	8561.03	1405.83	2.6064	7.2279e-19	5.9966e-17
Cluster-12182.97676	2.68925	107.476	-5.3207	7.5274e-19	6.2368e-17
Cluster-12182.66608	573.514	3550.25	-2.63	7.73e-19	6.3963e-17
Cluster-12182.62970	159.901	1717.84	-3.4253	8.1304e-19	6.7187e-17
Cluster-12182.106245	2.28534	104.186	-5.5106	8.2795e-19	6.833e-17
Cluster-19188.0	0.681102	83.6133	-6.9397	8.3409e-19	6.8746e-17
Cluster-12182.54823	2657.85	420.086	2.6615	8.3919e-19	6.9076e-17
Cluster-12182.110055	88.5747	2087.62	-4.5588	8.4729e-19	6.9651e-17
Cluster-12182.68402	598.288	3679.52	-2.6206	8.8823e-19	7.2921e-17
Cluster-12182.29906	70.3669	0	Inf	8.9393e-19	7.3293e-17
Cluster-12182.52769	7.38659	148.795	-4.3323	9.4402e-19	7.7299e-17
Cluster-12182.52438	90.3062	680.517	-2.9137	9.6309e-19	7.8758e-17
Cluster-12182.58313	6782.83	1111.31	2.6096	1.0594e-18	8.6522e-17
Cluster-12182.7960	76.0809	0.304873	7.9632	1.0773e-18	8.787e-17
Cluster-6569.2	5.66374	137.14	-4.5978	1.0808e-18	8.8039e-17
Cluster-12182.95190	17.5137	222.737	-3.6688	1.0828e-18	8.8091e-17
Cluster-12182.74362	27.2949	1350.64	-5.6289	1.1029e-18	8.9607e-17
Cluster-12182.101272	7.22471	1387.97	-7.5858	1.1055e-18	8.9703e-17
Cluster-12182.29356	3.01069	110.398	-5.1965	1.1484e-18	9.3066e-17
Cluster-12182.78238	0.664016	82.7125	-6.9607	1.1537e-18	9.3369e-17
Cluster-12182.63340	24.8772	272.006	-3.4507	1.17e-18	9.4574e-17
Cluster-12182.68266	5.10826	560.24	-6.7771	1.2355e-18	9.9723e-17
Cluster-12182.79014	52.0561	437.166	-3.07	1.2369e-18	9.9723e-17
Cluster-12182.56251	11.906	219.135	-4.2021	1.2861e-18	1.0356e-16
Cluster-12182.19541	3.69683	134.29	-5.1829	1.3408e-18	1.0782e-16
Cluster-12182.72442	154.535	1056.24	-2.7729	1.4688e-18	1.1796e-16
Cluster-13763.0	75.1685	0.329077	7.8356	1.5239e-18	1.2223e-16
Cluster-12182.108400	30.5527	309.355	-3.3399	1.5768e-18	1.2631e-16
Cluster-12182.18065	6.36795	138.686	-4.4449	1.6033e-18	1.2827e-16
Cluster-12182.68802	0	70.5135	#NAME?	1.6291e-18	1.3017e-16
Cluster-12182.38048	865.256	123.347	2.8104	1.6405e-18	1.3091e-16
Cluster-12182.73093	0	339.496	#NAME?	1.7435e-18	1.3879e-16
Cluster-12182.73329	230.5	12592.2	-5.7716	1.7427e-18	1.3879e-16
Cluster-12182.21996	17.5788	556.824	-4.9853	1.757e-18	1.3968e-16
Cluster-12182.82410	79.5515	753.225	-3.2431	1.8156e-18	1.4416e-16
Cluster-12182.80338	10.3661	197.716	-4.2535	1.8522e-18	1.4687e-16
Cluster-12182.80012	1285.16	195.827	2.7143	1.8931e-18	1.4993e-16
Cluster-12182.98614	0	70.4288	#NAME?	1.9288e-18	1.5257e-16
Cluster-12182.13651	773.296	26.0265	4.893	1.9424e-18	1.5345e-16
Cluster-12182.26396	0	391.129	#NAME?	1.9985e-18	1.5768e-16
Cluster-12182.46138	5.25681	157.121	-4.9015	2.0499e-18	1.6154e-16
Cluster-12182.15514	1.01262	93.7624	-6.5328	2.1458e-18	1.6888e-16
Cluster-16894.0	0	85.0213	#NAME?	2.1493e-18	1.6894e-16
Cluster-12182.47518	2.99962	107.703	-5.1661	2.1829e-18	1.7136e-16
Cluster-12182.90331	1176.39	177.392	2.7294	2.2024e-18	1.7269e-16
Cluster-12182.82439	1.30591	247.964	-7.5689	2.2673e-18	1.7755e-16
Cluster-12182.91283	0	70.0041	#NAME?	2.295e-18	1.795e-16
Cluster-12182.64315	9.94008	231.807	-4.5435	2.3252e-18	1.8163e-16
Cluster-12182.23864	541.038	69.9286	2.9518	2.6059e-18	2.0327e-16
Cluster-12182.55660	225.986	19.0146	3.5711	2.6119e-18	2.0327e-16
Cluster-12182.65251	0	948.262	#NAME?	2.6119e-18	2.0327e-16
Cluster-12182.117866	68.2073	0	Inf	2.6234e-18	2.0391e-16
Cluster-12182.83329	32.356	314.991	-3.2832	2.8299e-18	2.1969e-16
Cluster-12182.17366	9.35246	160.078	-4.0973	2.8429e-18	2.2043e-16
Cluster-12182.69511	282.363	1773.08	-2.6506	2.888e-18	2.2364e-16
Cluster-12182.34018	4.41511	119.405	-4.7573	2.8969e-18	2.2406e-16
Cluster-12182.61084	908.533	132.904	2.7732	2.9233e-18	2.2582e-16
Cluster-21835.1	0	112.276	#NAME?	2.9495e-18	2.2757e-16
Cluster-12182.42088	19.3949	232.668	-3.5845	2.9748e-18	2.2924e-16
Cluster-12182.30567	0.337539	450.364	-10.382	3.0984e-18	2.3847e-16
Cluster-12182.70768	201.498	2144.14	-3.4116	3.1335e-18	2.4088e-16
Cluster-12182.46482	25.8435	337.506	-3.707	3.1429e-18	2.413e-16
Cluster-10614.0	292.177	29.4559	3.3102	3.3252e-18	2.5499e-16
Cluster-12182.39317	3.34921	109.897	-5.0362	3.4595e-18	2.6496e-16
Cluster-12182.80499	0.340551	95.4189	-8.1303	3.4662e-18	2.6515e-16
Cluster-12182.67140	18.3363	222.808	-3.603	3.4961e-18	2.6712e-16
Cluster-9521.0	2.35472	99.6516	-5.4033	3.6038e-18	2.7501e-16
Cluster-12182.54824	94.133	1.87454	5.6501	3.6104e-18	2.7518e-16
Cluster-12182.12977	89.9505	0	Inf	3.7069e-18	2.8197e-16
Cluster-15451.0	0.340551	74.7296	-7.7777	3.7085e-18	2.8197e-16
Cluster-12182.114107	702.785	97.7195	2.8464	3.7718e-18	2.8644e-16
Cluster-12182.50396	171.765	8.89641	4.2711	3.9559e-18	3.0005e-16
Cluster-12182.64742	86031.7	14882.1	2.5313	4.1705e-18	3.1595e-16
Cluster-12182.51456	6207.81	1053.53	2.5589	4.295e-18	3.2499e-16
Cluster-12182.56101	120.699	832.105	-2.7853	4.7805e-18	3.613e-16
Cluster-12182.88247	1.34813	88.0956	-6.03	4.8191e-18	3.6377e-16
Cluster-12182.10983	242.048	8.88509	4.7678	4.8507e-18	3.6572e-16
Cluster-12182.87615	2.38386	98.8382	-5.3737	4.9532e-18	3.73e-16
Cluster-12182.41776	135.643	1118.8	-3.0441	5.3923e-18	4.0558e-16
Cluster-12182.91373	0	420.295	#NAME?	5.412e-18	4.0658e-16
Cluster-12182.15393	1.99506	95.5525	-5.5818	5.4764e-18	4.1092e-16
Cluster-12182.50125	283.483	26.1679	3.4374	5.5671e-18	4.1723e-16
Cluster-12182.51426	208.602	16.5269	3.6579	5.6411e-18	4.2227e-16
Cluster-12404.1	1.69673	128.011	-6.2374	5.9382e-18	4.4398e-16
Cluster-12182.43804	19.377	955.001	-5.6231	6.1922e-18	4.6242e-16
Cluster-12182.25488	0.326477	73.6392	-7.8174	6.3222e-18	4.7157e-16
Cluster-12182.30933	79.8807	748.236	-3.2276	6.6353e-18	4.9433e-16
Cluster-12182.93911	16.3151	205.217	-3.6529	6.69e-18	4.9782e-16
Cluster-12182.55124	31.1355	534.532	-4.1016	6.6999e-18	4.9796e-16
Cluster-12182.62903	96.3164	682.09	-2.8241	7.2076e-18	5.3444e-16
Cluster-12182.9474	0	407.266	#NAME?	7.2065e-18	5.3444e-16
Cluster-12182.63489	3.61337	111.045	-4.9417	7.3611e-18	5.4518e-16
Cluster-11044.0	0.667027	78.4331	-6.8776	7.421e-18	5.4896e-16
Cluster-12182.57370	0	67.2308	#NAME?	7.4732e-18	5.5218e-16
Cluster-12182.93121	23.6216	598.722	-4.6637	7.7163e-18	5.6947e-16
Cluster-15863.0	0	67.2201	#NAME?	8.0796e-18	5.9557e-16
Cluster-12182.5198	0.97943	82.7204	-6.4002	8.1974e-18	6.0355e-16
Cluster-10434.0	0	67.3255	#NAME?	8.5005e-18	6.2513e-16
Cluster-21645.2	10.1623	160.5	-3.9813	8.7456e-18	6.424e-16
Cluster-12182.69852	86.1223	619.306	-2.8462	8.8908e-18	6.5231e-16
Cluster-9521.1	1.02165	82.1786	-6.3298	9.0399e-18	6.6248e-16
Cluster-21786.0	0	67.0301	#NAME?	9.1188e-18	6.6748e-16
Cluster-12182.85556	5.6064	131.959	-4.5569	9.4706e-18	6.9242e-16
Cluster-12182.62749	281.001	5293.25	-4.2355	9.591e-18	7.0041e-16
Cluster-12182.68129	1.99506	189.948	-6.573	9.6672e-18	7.0515e-16
Cluster-12182.43934	491.022	64.6129	2.9259	9.7077e-18	7.0728e-16
Cluster-12182.67377	650.004	22204.6	-5.0943	1.0055e-17	7.3174e-16
Cluster-12182.64632	0	66.5986	#NAME?	1.0905e-17	7.9266e-16
Cluster-12182.57385	9.38061	154.25	-4.0394	1.1475e-17	8.3315e-16
Cluster-12182.62312	1402.07	7940.17	-2.5016	1.1668e-17	8.462e-16
Cluster-12182.71081	13769.3	2452.17	2.4893	1.1924e-17	8.6375e-16
Cluster-12182.108634	2.93829	183.618	-5.9656	1.1961e-17	8.6545e-16
Cluster-12182.29961	0	66.5221	#NAME?	1.1983e-17	8.6602e-16
Cluster-12182.109914	1722.42	267.536	2.6866	1.2231e-17	8.8292e-16
Cluster-12182.68951	69327.5	12439	2.4786	1.2814e-17	9.2399e-16
Cluster-12182.58238	13999.1	2500.51	2.485	1.3062e-17	9.4075e-16
Cluster-12182.37672	6.0274	128.526	-4.4144	1.3122e-17	9.4403e-16
Cluster-12182.104256	21.1522	231.76	-3.4538	1.3494e-17	9.6962e-16
Cluster-12182.23887	0.97943	83.7794	-6.4185	1.3598e-17	9.7602e-16
Cluster-12182.90624	45.1938	445.534	-3.3013	1.3705e-17	9.8258e-16
Cluster-12182.71517	0	158.187	#NAME?	1.4302e-17	1.0242e-15
Cluster-12182.51660	1855.32	310.033	2.5812	1.45e-17	1.0372e-15
Cluster-12182.71879	277.627	28.807	3.2687	1.5738e-17	1.1244e-15
Cluster-12182.55576	1.63238	88.6602	-5.7632	1.6092e-17	1.1485e-15
Cluster-12182.27608	64.3706	0	Inf	1.6205e-17	1.1552e-15
Cluster-12182.3442	0	65.8224	#NAME?	1.6502e-17	1.175e-15
Cluster-12182.68355	1.33405	84.6877	-5.9883	1.6823e-17	1.1952e-15
Cluster-12182.79852	11.7987	170.074	-3.8495	1.6809e-17	1.1952e-15
Cluster-12182.79202	16.3111	302.44	-4.2127	1.7409e-17	1.2355e-15
Cluster-17603.1	2.68218	98.9626	-5.2054	1.8449e-17	1.3078e-15
Cluster-12182.68000	3.3824	104.584	-4.9505	1.8626e-17	1.3188e-15
Cluster-12182.19998	0.97943	106.058	-6.7587	1.8689e-17	1.3218e-15
Cluster-12182.72632	1.69673	88.1282	-5.6988	1.8714e-17	1.3221e-15
Cluster-12182.75224	64.2056	2091.34	-5.0256	1.8897e-17	1.3335e-15
Cluster-12182.75972	29.0339	531.673	-4.1947	1.9048e-17	1.3427e-15
Cluster-12182.62399	272.906	1643.82	-2.5906	1.9217e-17	1.353e-15
Cluster-12182.52887	5.02382	118.544	-4.5605	2.1289e-17	1.4972e-15
Cluster-12182.39782	381.304	46.3505	3.0403	2.2031e-17	1.5477e-15
Cluster-12182.94063	1.64646	293.032	-7.4755	2.5845e-17	1.8136e-15
Cluster-12182.67415	6.24528	1347.93	-7.7538	2.5904e-17	1.8155e-15
Cluster-23867.0	0	64.8984	#NAME?	2.593e-17	1.8155e-15
Cluster-12182.32697	78.0689	0.935719	6.3825	2.5975e-17	1.8166e-15
Cluster-10416.1	0.326477	70.8361	-7.7614	2.6468e-17	1.849e-15
Cluster-12182.45290	11.0211	336.409	-4.9319	2.8253e-17	1.9716e-15
Cluster-12182.67784	68.3261	4542.94	-6.055	2.8744e-17	2.0036e-15
Cluster-12182.89688	21.124	226.814	-3.4246	2.9189e-17	2.0323e-15
Cluster-12559.0	13.5585	228.568	-4.0754	2.9736e-17	2.0681e-15
Cluster-12182.26876	37.6745	322.895	-3.0994	2.979e-17	2.0696e-15
Cluster-24356.0	1535.35	255.56	2.5868	3.0058e-17	2.0859e-15
Cluster-12182.14010	130.232	6.68905	4.2831	3.0218e-17	2.0947e-15
Cluster-12182.68418	2.30746	828.405	-8.4879	3.217e-17	2.2276e-15
Cluster-12182.69485	333.282	1934.24	-2.5369	3.3037e-17	2.2851e-15
Cluster-12182.70377	632.664	3556.52	-2.491	3.5688e-17	2.4657e-15
Cluster-12182.13797	694.246	103.593	2.7445	3.6981e-17	2.5494e-15
Cluster-12182.58914	3.26477	792.254	-7.9228	3.6944e-17	2.5494e-15
Cluster-12182.71726	57.1497	443.937	-2.9575	3.7054e-17	2.5517e-15
Cluster-12182.79323	7.0732	133.171	-4.2348	3.7991e-17	2.6134e-15
Cluster-12182.55466	60.3753	454.115	-2.911	3.9009e-17	2.6804e-15
Cluster-12182.100774	159.092	10.9007	3.8674	3.9396e-17	2.7041e-15
Cluster-12182.3354	0.97943	79.0234	-6.3342	3.9499e-17	2.7082e-15
Cluster-9667.0	0	63.4328	#NAME?	4.3185e-17	2.9577e-15
Cluster-12182.28156	17.0514	199.018	-3.5449	4.5778e-17	3.1318e-15
Cluster-12182.36765	1.63238	86.0094	-5.7194	4.7619e-17	3.2543e-15
Cluster-12182.82685	13.2712	175.899	-3.7284	5.3429e-17	3.6473e-15
Cluster-12182.90574	10.8464	267.724	-4.6255	5.3771e-17	3.6667e-15
Cluster-12182.17724	27.7874	457.03	-4.0398	5.6502e-17	3.8488e-15
Cluster-12182.59605	91.1109	616.126	-2.7575	5.7348e-17	3.8987e-15
Cluster-20649.0	0	63.2139	#NAME?	5.7359e-17	3.8987e-15
Cluster-12182.31034	63.3433	832.868	-3.7168	5.8084e-17	3.9437e-15
Cluster-12182.48542	20.888	355.054	-4.0873	5.8286e-17	3.9532e-15
Cluster-12182.36968	8.38913	140.898	-4.07	6.3181e-17	4.2805e-15
Cluster-12182.41274	23.765	239.148	-3.331	6.3701e-17	4.3111e-15
Cluster-12182.69063	370.046	11382	-4.9429	6.5356e-17	4.4183e-15
Cluster-12182.74763	120.824	778.329	-2.6875	6.5475e-17	4.4216e-15
Cluster-12182.63897	49.0153	386.443	-2.979	6.6607e-17	4.4932e-15
Cluster-12182.97718	10.7448	156.908	-3.8682	6.7504e-17	4.5489e-15
Cluster-12182.70205	395.591	2246.05	-2.5053	7.0931e-17	4.7747e-15
Cluster-12182.97796	125.28	0	Inf	7.3682e-17	4.9546e-15
Cluster-12182.1219	2.01214	167.986	-6.3835	7.4221e-17	4.9854e-15
Cluster-12182.62271	10.7067	194.316	-4.1818	7.6483e-17	5.1319e-15
Cluster-12182.123737	25.8701	367.022	-3.8265	7.7441e-17	5.1906e-15
Cluster-12182.79254	973.199	158.177	2.6212	8.0367e-17	5.381e-15
Cluster-8023.0	0.337539	67.8257	-7.6506	8.7852e-17	5.8759e-15
Cluster-12182.68141	0.337539	361.824	-10.066	9.0222e-17	6.028e-15
Cluster-12182.88205	211.679	19.5624	3.4357	9.3194e-17	6.2199e-15
Cluster-12182.41367	2.04331	227.141	-6.7965	9.5045e-17	6.3368e-15
Cluster-12182.31157	1492.99	37.2657	5.3242	9.7376e-17	6.4853e-15
Cluster-12182.17038	1.00758	137.688	-7.0944	9.8025e-17	6.5216e-15
Cluster-12182.90059	287.413	6.57734	5.4495	9.9847e-17	6.6358e-15
Cluster-12182.22762	42.8176	344.527	-3.0083	1.003e-16	6.659e-15
Cluster-12182.57862	35.1407	301.182	-3.0994	1.0229e-16	6.7764e-15
Cluster-12182.91090	1.67159	84.3979	-5.6579	1.0222e-16	6.7764e-15
Cluster-12182.122106	239.216	24.3478	3.2964	1.0313e-16	6.8249e-15
Cluster-24166.0	320.427	38.8191	3.0452	1.1042e-16	7.2999e-15
Cluster-12182.116020	995.282	164.118	2.6004	1.1458e-16	7.5668e-15
Cluster-12182.163	13.6952	244.63	-4.1589	1.1616e-16	7.6634e-15
Cluster-12182.91053	1533.7	266.525	2.5247	1.1988e-16	7.9005e-15
Cluster-12182.56694	0	61.7293	#NAME?	1.2169e-16	8.0111e-15
Cluster-12182.77053	678.331	93.1472	2.8644	1.2939e-16	8.5089e-15
Cluster-12182.75486	2.28534	359.701	-7.2982	1.3624e-16	8.9501e-15
Cluster-12182.73446	399.284	18.5527	4.4277	1.3694e-16	8.9871e-15
Cluster-12182.79802	11.7783	551.197	-5.5484	1.3736e-16	9.0051e-15
Cluster-12182.68500	2.34366	178.128	-6.248	1.3934e-16	9.125e-15
Cluster-12182.74483	1.63238	133.835	-6.3573	1.4661e-16	9.5912e-15
Cluster-12182.36772	0	61.1824	#NAME?	1.506e-16	9.8421e-15
Cluster-12182.87996	2.35571	89.4755	-5.2473	1.5398e-16	1.0053e-14
Cluster-12182.80842	255.218	1465.03	-2.5211	1.5882e-16	1.0358e-14
Cluster-12182.89533	217.721	8.17106	4.7358	1.7115e-16	1.115e-14
Cluster-12182.69404	620.352	4346.77	-2.8088	1.9012e-16	1.2373e-14
Cluster-12182.52059	828.089	136.122	2.6049	1.9163e-16	1.2459e-14
Cluster-12182.76713	32.7084	597.912	-4.1922	1.9314e-16	1.2544e-14
Cluster-12182.93612	24.4511	236.258	-3.2724	1.9439e-16	1.2612e-14
Cluster-12182.69938	7637.35	1452.95	2.3941	2.0211e-16	1.3099e-14
Cluster-12182.80872	180.09	1175.64	-2.7067	2.1415e-16	1.3866e-14
Cluster-12182.101326	6128.51	705.431	3.119	2.1776e-16	1.4084e-14
Cluster-12182.76136	80.0315	1.61497	5.631	2.2245e-16	1.4373e-14
Cluster-12182.61939	3.33514	134.087	-5.3293	2.2861e-16	1.4756e-14
Cluster-12182.68125	78.2292	530.582	-2.7618	2.3179e-16	1.4946e-14
Cluster-11058.0	985.328	167.051	2.5603	2.3883e-16	1.5384e-14
Cluster-12182.19686	0	68.1625	#NAME?	2.3964e-16	1.542e-14
Cluster-12182.80378	12.7278	164.121	-3.6887	2.4549e-16	1.5781e-14
Cluster-18776.2	459.075	18.9898	4.5954	2.4674e-16	1.5845e-14
Cluster-12182.7469	95.0742	3.18154	4.9013	2.4771e-16	1.5891e-14
Cluster-12182.57813	430.549	60.0234	2.8426	2.4894e-16	1.5953e-14
Cluster-6579.0	0	84.3816	#NAME?	2.4994e-16	1.6001e-14
Cluster-12182.66527	2796.03	518.178	2.4319	2.5525e-16	1.6323e-14
Cluster-12182.85430	3.6948	169.366	-5.5185	2.5549e-16	1.6323e-14
Cluster-12182.67088	12.2598	194.951	-3.9911	2.6625e-16	1.6993e-14
Cluster-12182.36796	312.808	38.4542	3.0241	2.6954e-16	1.7186e-14
Cluster-12182.41043	0.337539	65.7185	-7.6051	2.8089e-16	1.7892e-14
Cluster-12182.59665	425.971	59.6166	2.837	2.85e-16	1.8135e-14
Cluster-12182.58677	12945.8	2486.11	2.3805	2.9018e-16	1.8446e-14
Cluster-12182.65874	24.5417	232.693	-3.2451	2.9232e-16	1.8563e-14
Cluster-12182.44605	1463.72	260.486	2.4904	2.9522e-16	1.8728e-14
Cluster-12182.11128	28.9214	258.169	-3.1581	3.0644e-16	1.942e-14
Cluster-12182.91372	0	59.4043	#NAME?	3.2086e-16	2.0314e-14
Cluster-12182.63431	77.4522	515.827	-2.7355	3.241e-16	2.0498e-14
Cluster-12182.69680	8.75487	136.065	-3.9581	3.2666e-16	2.0639e-14
Cluster-12182.59825	16.0489	183.051	-3.5117	3.31e-16	2.0893e-14
Cluster-12182.53956	135.92	896.628	-2.7218	3.3279e-16	2.0985e-14
Cluster-12182.33123	13.3798	373.67	-4.8036	3.452e-16	2.1745e-14
Cluster-12182.35963	106.986	4.81141	4.4748	3.5793e-16	2.2524e-14
Cluster-14366.0	194.901	5.99801	5.0221	3.65e-16	2.2946e-14
Cluster-12182.48442	58.1666	0	Inf	3.739e-16	2.3482e-14
Cluster-12182.64995	283.285	1578.91	-2.4786	3.7492e-16	2.3523e-14
Cluster-12182.57302	42.1546	328.554	-2.9624	3.7541e-16	2.353e-14
Cluster-12182.9846	269.514	16.6838	4.0138	3.9514e-16	2.4742e-14
Cluster-12182.98086	21.4575	245.053	-3.5135	4.075e-16	2.549e-14
Cluster-12182.93160	1504.68	270.244	2.4771	4.0845e-16	2.5525e-14
Cluster-12182.79404	32.6473	278.844	-3.0944	4.1286e-16	2.5775e-14
Cluster-8904.0	0.326477	796.898	-11.253	4.1413e-16	2.5828e-14
Cluster-12182.67617	261.737	29.9173	3.1291	4.1556e-16	2.5892e-14
Cluster-12182.66332	2269.34	11722.8	-2.369	4.2306e-16	2.6333e-14
Cluster-9264.0	457.977	66.3945	2.7861	4.2585e-16	2.648e-14
Cluster-12182.85707	21.3801	213.364	-3.319	4.3506e-16	2.7026e-14
Cluster-12182.92110	0.652953	130.265	-7.6403	4.3898e-16	2.7243e-14
Cluster-12182.22171	0	58.9266	#NAME?	4.5768e-16	2.8375e-14
Cluster-12182.93041	2.38386	86.9171	-5.1883	4.6041e-16	2.8516e-14
Cluster-18296.1	2.30746	151.247	-6.0345	4.7141e-16	2.9169e-14
Cluster-12182.95981	1.01262	73.0634	-6.173	4.7653e-16	2.9457e-14
Cluster-12182.112009	676.705	110.384	2.616	5.1194e-16	3.1614e-14
Cluster-12182.82078	85.4177	557.894	-2.7074	5.1656e-16	3.1868e-14
Cluster-12182.75092	0	151.199	#NAME?	5.2891e-16	3.2598e-14
Cluster-18211.1	0	87.6328	#NAME?	5.3337e-16	3.2841e-14
Cluster-12182.24405	3304.66	550.83	2.5848	5.4748e-16	3.3677e-14
Cluster-12182.65802	1414.25	255.266	2.47	5.6121e-16	3.4487e-14
Cluster-16138.1	2.01214	82.9489	-5.3654	6.149e-16	3.775e-14
Cluster-12182.59049	0.97943	72.3159	-6.2062	6.473e-16	3.97e-14
Cluster-12182.89926	2087.23	390.127	2.4196	6.5206e-16	3.9953e-14
Cluster-12182.16657	22.3435	217.54	-3.2834	6.67e-16	4.0829e-14
Cluster-15099.0	15.9514	289.854	-4.1836	6.7231e-16	4.1113e-14
Cluster-12182.67994	84.6273	2470.01	-4.8673	7.1327e-16	4.3576e-14
Cluster-12182.94133	262.522	31.2334	3.0713	7.5604e-16	4.6144e-14
Cluster-12182.69108	3356.82	16733	-2.3175	7.6255e-16	4.6496e-14
Cluster-12182.46940	0	58.5114	#NAME?	7.6654e-16	4.6694e-14
Cluster-12182.18556	445.231	14.318	4.9586	7.8972e-16	4.806e-14
Cluster-12182.33205	2384.97	70.9839	5.0703	8.0091e-16	4.8694e-14
Cluster-12182.102350	230.006	25.0966	3.1961	8.3444e-16	5.0683e-14
Cluster-25824.0	1.01262	78.2377	-6.2717	8.4614e-16	5.1344e-14
Cluster-23634.1	1.31697	111.555	-6.4044	8.5806e-16	5.2017e-14
Cluster-12182.75850	7007.94	1373.83	2.3508	8.9921e-16	5.4459e-14
Cluster-12182.40370	385.386	54.3655	2.8255	9.0748e-16	5.4907e-14
Cluster-12182.76783	243.168	1338.61	-2.4607	9.1152e-16	5.5099e-14
Cluster-12182.66355	0	124.3	#NAME?	9.3741e-16	5.6609e-14
Cluster-12182.82689	8.27051	130.431	-3.9792	9.6944e-16	5.8487e-14
Cluster-24381.0	38.3914	300.325	-2.9677	1.0177e-15	6.134e-14
Cluster-12182.43308	6.96159	253.451	-5.1861	1.0236e-15	6.1634e-14
Cluster-11099.1	1.65752	78.5757	-5.567	1.0486e-15	6.3083e-14
Cluster-12182.56894	0.667027	174.738	-8.0332	1.0515e-15	6.3197e-14
Cluster-12182.50947	2.01516	81.4284	-5.3366	1.0616e-15	6.3737e-14
Cluster-12182.64593	495.268	2589.39	-2.3863	1.0626e-15	6.3737e-14
Cluster-12182.102210	0.340551	171.973	-8.9801	1.0751e-15	6.4426e-14
Cluster-12182.65268	130.279	8.63	3.9161	1.1082e-15	6.6347e-14
Cluster-12182.101067	57.3676	398.902	-2.7977	1.1446e-15	6.846e-14
Cluster-12182.15277	682.895	113.227	2.5924	1.1681e-15	6.9804e-14
Cluster-12182.65436	320.948	1718.47	-2.4207	1.1696e-15	6.9826e-14
Cluster-12182.53498	80.982	517.336	-2.6754	1.2041e-15	7.1816e-14
Cluster-12182.67920	859.289	4367.46	-2.3456	1.214e-15	7.2335e-14
Cluster-12182.74055	0	234.755	#NAME?	1.2357e-15	7.3561e-14
Cluster-12182.104745	13.9634	218.895	-3.9705	1.2553e-15	7.4657e-14
Cluster-12182.84717	18.0711	188.117	-3.3799	1.2819e-15	7.6165e-14
Cluster-12182.73391	12.0236	201.479	-4.0667	1.2923e-15	7.6711e-14
Cluster-12182.55538	0	56.6934	#NAME?	1.2966e-15	7.6892e-14
Cluster-12182.37470	7.83544	127.285	-4.0219	1.3355e-15	7.9124e-14
Cluster-12182.28914	15.0031	170.557	-3.5069	1.3556e-15	8.0245e-14
Cluster-12182.72107	112.123	791.886	-2.8202	1.4061e-15	8.3153e-14
Cluster-12182.57089	2479.79	476.625	2.3793	1.4174e-15	8.3742e-14
Cluster-12182.42324	0	94.5124	#NAME?	1.4415e-15	8.5085e-14
Cluster-16614.0	0	389.231	#NAME?	1.4855e-15	8.7602e-14
Cluster-12182.68401	1396.75	6975.51	-2.3202	1.5274e-15	8.9988e-14
Cluster-12182.55483	260.103	8.84132	4.8787	1.5424e-15	9.0787e-14
Cluster-12182.37699	0.340551	68.3768	-7.6495	1.6027e-15	9.425e-14
Cluster-12182.54576	256.506	2946.23	-3.5218	1.6427e-15	9.6511e-14
Cluster-26212.1	1308.41	42.6383	4.9395	1.666e-15	9.7789e-14
Cluster-12182.68517	1027.2	5107.49	-2.3139	1.6998e-15	9.9677e-14
Cluster-12182.66906	1.67159	444.605	-8.0552	1.7117e-15	1.0028e-13
Cluster-12182.72502	274.658	1469.83	-2.4199	1.7364e-15	1.0163e-13
Cluster-12182.35730	0	56.395	#NAME?	1.7765e-15	1.0388e-13
Cluster-12182.71791	443.145	2260.78	-2.351	1.8156e-15	1.0607e-13
Cluster-20165.1	0.337539	61.5146	-7.5097	1.8839e-15	1.0996e-13
Cluster-12182.84574	2276.93	235.871	3.271	1.9332e-15	1.1273e-13
Cluster-12182.34787	222.786	25.0275	3.1541	1.9376e-15	1.1278e-13
Cluster-12182.92169	3949.33	783.634	2.3334	1.936e-15	1.1278e-13
Cluster-12182.51462	48.9707	2053.34	-5.3899	1.96e-15	1.1398e-13
Cluster-12182.33953	18.5974	190.438	-3.3561	1.9678e-15	1.1432e-13
Cluster-12182.28559	51.4881	364.387	-2.8232	1.9871e-15	1.1534e-13
Cluster-12182.77363	33319.7	3148.07	3.4038	2.0188e-15	1.1707e-13
Cluster-12182.97568	697.683	63.2521	3.4634	2.0371e-15	1.1802e-13
Cluster-12182.65951	91.2563	748.507	-3.036	2.0784e-15	1.2031e-13
Cluster-8278.0	24.9875	329.537	-3.7212	2.1177e-15	1.2247e-13
Cluster-12182.86316	3.64152	94.2852	-4.6944	2.2154e-15	1.28e-13
Cluster-12182.12095	654.156	110.638	2.5638	2.2256e-15	1.2847e-13
Cluster-12182.17188	2.03126	139.138	-6.098	2.2387e-15	1.2911e-13
Cluster-12182.72867	329.897	8362.14	-4.6638	2.2659e-15	1.3055e-13
Cluster-12182.34218	4758.39	952.856	2.3201	2.3635e-15	1.3606e-13
Cluster-12182.62230	0.652953	65.2328	-6.6425	2.3734e-15	1.365e-13
Cluster-12182.112219	7.05507	117.917	-4.063	2.535e-15	1.4566e-13
Cluster-12182.61269	171.085	5.1107	5.0651	2.7008e-15	1.5505e-13
Cluster-12182.362	32.7669	262.811	-3.0037	2.7512e-15	1.578e-13
Cluster-12182.79143	11.7163	200.825	-4.0994	2.8026e-15	1.606e-13
Cluster-12182.61780	5.06309	103.426	-4.3524	2.8295e-15	1.6199e-13
Cluster-12182.36045	15.0252	166.92	-3.4737	2.8497e-15	1.63e-13
Cluster-12182.57852	388.965	47.8236	3.0238	2.9051e-15	1.6602e-13
Cluster-12182.69390	0	56.2295	#NAME?	2.9229e-15	1.6688e-13
Cluster-12182.86946	26.1714	879.989	-5.0714	3.0006e-15	1.7116e-13
Cluster-12182.59613	20.9994	199.785	-3.25	3.0389e-15	1.7319e-13
Cluster-12182.58771	539.219	2709.88	-2.3293	3.0723e-15	1.7494e-13
Cluster-12182.86952	0	55.1484	#NAME?	3.1123e-15	1.7705e-13
Cluster-2275.1	142.513	11.2024	3.6692	3.1227e-15	1.7748e-13
Cluster-12182.56515	10.4114	138.796	-3.7367	3.2547e-15	1.8482e-13
Cluster-12182.67074	293.42	1940	-2.725	3.3146e-15	1.8805e-13
Cluster-12182.65355	187.754	1020.33	-2.4421	3.4227e-15	1.9401e-13
Cluster-12182.91078	31.6823	519.604	-4.0357	3.5005e-15	1.9824e-13
Cluster-12182.84898	0.652953	64.57	-6.6277	3.7221e-15	2.106e-13
Cluster-12182.71906	28.0437	234.644	-3.0647	3.7541e-15	2.1222e-13
Cluster-12182.116874	186.094	2.24892	6.3707	3.7586e-15	2.1228e-13
Cluster-12182.65397	520.805	2606.42	-2.3233	3.8073e-15	2.1484e-13
Cluster-20779.0	0	54.5624	#NAME?	3.9258e-15	2.2133e-13
Cluster-12182.47082	0.652953	64.277	-6.6212	3.9747e-15	2.2388e-13
Cluster-12182.65868	302.783	25.1281	3.5909	3.99e-15	2.2454e-13
Cluster-12182.63001	5744.5	1178.5	2.2852	4.2087e-15	2.3664e-13
Cluster-12182.40594	2.00913	77.924	-5.2774	4.2945e-15	2.4124e-13
Cluster-12182.42108	227.447	1197.81	-2.3968	4.4087e-15	2.4744e-13
Cluster-12182.72378	244.7	1290.86	-2.3992	4.4485e-15	2.4945e-13
Cluster-19307.0	0.326477	59.8709	-7.5187	4.4528e-15	2.4947e-13
Cluster-12182.71661	0	60.8297	#NAME?	4.5652e-15	2.5531e-13
Cluster-18237.0	0	54.2935	#NAME?	4.5619e-15	2.5531e-13
Cluster-12182.34886	42.5967	308.491	-2.8564	4.7458e-15	2.6517e-13
Cluster-12182.30741	0	54.4081	#NAME?	4.7983e-15	2.6787e-13
Cluster-12182.4713	191.721	20.0467	3.2576	4.8252e-15	2.6913e-13
Cluster-12396.0	0	76.6718	#NAME?	4.9246e-15	2.7443e-13
Cluster-12182.49001	0.664016	63.6426	-6.5826	4.9335e-15	2.7468e-13
Cluster-12182.86360	1.02165	67.7819	-6.0519	4.9877e-15	2.7745e-13
Cluster-22279.0	0	54.2356	#NAME?	5.0184e-15	2.7892e-13
Cluster-12182.83493	41.8512	303.999	-2.8607	5.1039e-15	2.8342e-13
Cluster-12182.117467	136.544	10.6653	3.6784	5.5471e-15	3.0775e-13
Cluster-12182.26919	3418.06	183.637	4.2183	5.8226e-15	3.2275e-13
Cluster-12182.113969	0	53.6591	#NAME?	5.8359e-15	3.2321e-13
Cluster-12182.68569	6403.52	1322.58	2.2755	5.8725e-15	3.2495e-13
Cluster-12182.67662	2992.98	609.321	2.2963	5.8817e-15	3.2517e-13
Cluster-12182.57601	149.46	12.823	3.543	5.9976e-15	3.3129e-13
Cluster-6662.0	0	53.8445	#NAME?	6.0232e-15	3.3241e-13
Cluster-12182.68052	3416.3	696.066	2.2951	6.0743e-15	3.3493e-13
Cluster-12182.22331	0.675078	63.1495	-6.5476	6.4011e-15	3.5264e-13
Cluster-12182.28221	0.667027	229.283	-8.4252	6.4204e-15	3.534e-13
Cluster-6807.0	73.6136	458.863	-2.64	6.5576e-15	3.6063e-13
Cluster-12182.43247	32.8878	847.062	-4.6868	6.704e-15	3.6836e-13
Cluster-12182.104092	1279.39	246.186	2.3776	6.8319e-15	3.7442e-13
Cluster-12182.64474	4.30252	96.0586	-4.4807	6.8213e-15	3.7442e-13
Cluster-12182.78551	1444.71	281.689	2.3586	6.8382e-15	3.7442e-13
Cluster-12182.93874	158.691	864.977	-2.4464	6.8377e-15	3.7442e-13
Cluster-12182.55535	4.31057	96.0177	-4.4773	6.8527e-15	3.7489e-13
Cluster-12182.70151	26.1667	224.539	-3.1012	6.9797e-15	3.8151e-13
Cluster-12182.58485	333.425	48.1596	2.7915	7.1611e-15	3.9108e-13
Cluster-12182.68408	448.654	22.4922	4.3181	7.2625e-15	3.9628e-13
Cluster-12182.111004	823.46	150.176	2.455	7.316e-15	3.9885e-13
Cluster-12182.32373	2935.35	595.758	2.3007	7.3582e-15	4.008e-13
Cluster-12182.71772	2.69023	82.3915	-4.9367	7.3655e-15	4.0085e-13
Cluster-12182.52582	3003.68	614.046	2.2903	7.597e-15	4.1309e-13
Cluster-12182.93664	0.681102	63.8446	-6.5506	7.7453e-15	4.2079e-13
Cluster-12182.36868	15.4462	163.842	-3.407	7.8562e-15	4.2645e-13
Cluster-12182.33355	99.4813	579.565	-2.5425	7.9201e-15	4.2954e-13
Cluster-12188.1	0	142.28	#NAME?	8.1285e-15	4.4047e-13
Cluster-12182.72179	3.68976	89.8035	-4.6052	8.2011e-15	4.4402e-13
Cluster-12182.11555	65.0338	0.914619	6.1519	8.463e-15	4.5741e-13
Cluster-12182.62533	428.171	2129.21	-2.3141	8.4631e-15	4.5741e-13
Cluster-12182.79020	375.563	57.6419	2.7039	8.4762e-15	4.5773e-13
Cluster-12182.106322	5.34126	141.141	-4.7238	8.5937e-15	4.6368e-13
Cluster-12182.91110	127.507	714.623	-2.4866	8.9099e-15	4.8032e-13
Cluster-12182.27590	162.106	15.3532	3.4003	9.1724e-15	4.9405e-13
Cluster-12182.28779	5957.41	1252.01	2.2504	9.1871e-15	4.9442e-13
Cluster-12182.77275	3.05088	84.2711	-4.7877	9.4357e-15	5.0736e-13
Cluster-12182.83717	18.2659	179.697	-3.2983	9.5428e-15	5.1268e-13
Cluster-12182.46159	6754.64	1417.89	2.2521	9.5676e-15	5.1358e-13
Cluster-12182.44782	1037.21	97.0634	3.4176	9.7779e-15	5.2442e-13
Cluster-5030.0	2.04331	75.5921	-5.2093	9.9657e-15	5.3403e-13
Cluster-12182.95430	0.337539	95.7921	-8.1487	1.0054e-14	5.3829e-13
Cluster-12182.24680	119.857	675.524	-2.4947	1.0132e-14	5.4203e-13
Cluster-12182.73642	2.02825	242.781	-6.9033	1.0174e-14	5.4382e-13
Cluster-8235.0	3.64152	452.497	-6.9572	1.0266e-14	5.4826e-13
Cluster-24906.1	9.05517	179.994	-4.3131	1.0348e-14	5.5215e-13
Cluster-12182.114446	101.482	5.38826	4.2353	1.0761e-14	5.7371e-13
Cluster-12182.14566	549.662	74.9955	2.8737	1.081e-14	5.7581e-13
Cluster-12182.57899	393.561	61.8788	2.6691	1.0851e-14	5.7753e-13
Cluster-12182.22076	1303.81	248.561	2.3911	1.1073e-14	5.8884e-13
Cluster-12182.72094	70.684	1.62987	5.4386	1.1234e-14	5.9693e-13
Cluster-12182.16821	34.9692	527.05	-3.9138	1.1342e-14	6.0213e-13
Cluster-12182.55070	3.99012	91.8304	-4.5245	1.143e-14	6.0627e-13
Cluster-5530.1	3.6385	89.2958	-4.6172	1.1574e-14	6.1339e-13
Cluster-12182.64175	15575.8	3325.54	2.2276	1.1926e-14	6.3152e-13
Cluster-12182.48734	10.8856	135.393	-3.6367	1.2011e-14	6.3548e-13
Cluster-12182.71686	20.3836	258.874	-3.6668	1.2295e-14	6.4996e-13
Cluster-12182.58749	91.8273	536.32	-2.5461	1.2366e-14	6.532e-13
Cluster-12182.111233	23.4818	211.135	-3.1685	1.2413e-14	6.5509e-13
Cluster-21280.1	0	52.5454	#NAME?	1.2692e-14	6.6929e-13
Cluster-12182.34829	1.63238	72.0708	-5.4644	1.3061e-14	6.8818e-13
Cluster-12182.26040	5.97411	105.717	-4.1453	1.3606e-14	7.1626e-13
Cluster-12182.67723	805.266	16169.1	-4.3276	1.3858e-14	7.2895e-13
Cluster-18716.0	0.652953	61.4421	-6.5561	1.3883e-14	7.2963e-13
Cluster-12182.44555	3456.98	723.036	2.2574	1.4252e-14	7.484e-13
Cluster-12182.13552	536.99	92.0517	2.5444	1.4655e-14	7.6893e-13
Cluster-12182.39666	114.527	645.551	-2.4948	1.4848e-14	7.7841e-13
Cluster-12182.82399	2.3527	153.523	-6.028	1.518e-14	7.9516e-13
Cluster-12182.80833	142.404	5.42736	4.7136	1.538e-14	8.0492e-13
Cluster-12182.17598	3.34921	86.0757	-4.6837	1.5433e-14	8.0701e-13
Cluster-12182.117466	376.559	24.6047	3.9359	1.5529e-14	8.1137e-13
Cluster-12182.36373	2493.65	515.385	2.2745	1.5554e-14	8.12e-13
Cluster-12182.35572	121.287	740.72	-2.6105	1.5696e-14	8.1876e-13
Cluster-12182.59291	0	125.043	#NAME?	1.5934e-14	8.3045e-13
Cluster-12182.61859	0	51.9805	#NAME?	1.598e-14	8.322e-13
Cluster-12182.64241	415.576	11.5852	5.1648	1.6098e-14	8.3761e-13
Cluster-12182.48870	0	80.3428	#NAME?	1.6199e-14	8.4217e-13
Cluster-12182.55560	2970.46	621.203	2.2576	1.6245e-14	8.4387e-13
Cluster-12182.71306	1.01563	65.0308	-6.0007	1.6319e-14	8.4703e-13
Cluster-12182.66361	259.09	34.2302	2.9201	1.641e-14	8.5107e-13
Cluster-12182.93074	8.39423	120.088	-3.8386	1.6441e-14	8.5196e-13
Cluster-12182.68980	84.2051	770.952	-3.1947	1.6587e-14	8.5881e-13
Cluster-12182.70811	246.098	1239.98	-2.333	1.6862e-14	8.7231e-13
Cluster-7870.0	11.7555	139.374	-3.5676	1.6941e-14	8.7567e-13
Cluster-12182.90189	1144.17	222.296	2.3638	1.7467e-14	9.0215e-13
Cluster-12182.29583	98.9518	565.793	-2.5155	1.763e-14	9.0982e-13
Cluster-12182.48726	68.6863	798.523	-3.5392	1.7717e-14	9.1352e-13
Cluster-19078.1	99.0596	1.31321	6.2371	1.7762e-14	9.1512e-13
Cluster-12182.42963	3488.05	737.458	2.2418	1.7999e-14	9.2656e-13
Cluster-12182.69316	146.879	786.924	-2.4216	1.8173e-14	9.3473e-13
Cluster-12182.42959	2.02622	74.4828	-5.2	1.8742e-14	9.6323e-13
Cluster-6773.0	0	88.6052	#NAME?	1.916e-14	9.8392e-13
Cluster-12182.64967	6.08972	103.727	-4.0903	2.0458e-14	1.0497e-12
Cluster-12182.27080	188.742	21.5266	3.1322	2.0875e-14	1.0702e-12
Cluster-7011.0	3.01671	82.647	-4.7759	2.1185e-14	1.0852e-12
Cluster-12182.23374	265.94	36.3834	2.8697	2.1872e-14	1.1195e-12
Cluster-6203.0	2.63996	217.968	-6.3675	2.2406e-14	1.1459e-12
Cluster-12182.96424	1.3622	67.7242	-5.6357	2.3203e-14	1.1857e-12
Cluster-12182.67718	41.8845	1923.43	-5.5211	2.3431e-14	1.1964e-12
Cluster-12182.46380	20.7795	186.809	-3.1683	2.3948e-14	1.2218e-12
Cluster-12182.57365	4061.1	865.848	2.2297	2.4086e-14	1.2278e-12
Cluster-12182.60431	382.361	1850.54	-2.2749	2.4156e-14	1.2304e-12
Cluster-12182.39597	842.084	7255.62	-3.1071	2.5748e-14	1.31e-12
Cluster-15396.0	0	82.3637	#NAME?	2.5761e-14	1.31e-12
Cluster-12182.56072	129.02	694.241	-2.4278	2.6197e-14	1.3311e-12
Cluster-12182.80090	48.5728	359.482	-2.8877	2.7838e-14	1.4134e-12
Cluster-12182.92958	278.298	39.3482	2.8223	2.7907e-14	1.4157e-12
Cluster-12182.28891	62.3947	0.97792	5.9956	2.844e-14	1.4416e-12
Cluster-12182.93002	2563.93	541.692	2.2428	2.897e-14	1.4673e-12
Cluster-12182.92723	4.68732	93.6989	-4.3212	2.9007e-14	1.468e-12
Cluster-12182.114503	107.603	0.914619	6.8783	2.9156e-14	1.4743e-12
Cluster-12182.51956	0	50.6141	#NAME?	2.9358e-14	1.4834e-12
Cluster-12182.66763	15869.8	3475.79	2.1909	2.9884e-14	1.5087e-12
Cluster-12182.85623	0.67809	59.7086	-6.4603	3.0166e-14	1.5217e-12
Cluster-12182.56317	1.67964	70.026	-5.3817	3.1919e-14	1.6088e-12
Cluster-12182.51289	0	153.392	#NAME?	3.2385e-14	1.6311e-12
Cluster-12182.115264	354.771	20.6676	4.1014	3.2669e-14	1.644e-12
Cluster-12182.71422	3148.07	669.313	2.2337	3.279e-14	1.6488e-12
Cluster-12182.49684	2067.98	433.058	2.2556	3.3141e-14	1.6651e-12
Cluster-26346.0	0	107.094	#NAME?	3.3399e-14	1.6767e-12
Cluster-12182.38131	12.0719	138.502	-3.5202	3.3509e-14	1.6798e-12
Cluster-12182.93161	109.83	7.56568	3.8597	3.3513e-14	1.6798e-12
Cluster-12182.66428	2721.42	576.65	2.2386	3.3609e-14	1.6832e-12
Cluster-12182.48778	1.00155	91.3564	-6.5112	3.3995e-14	1.7012e-12
Cluster-12182.67414	11.2409	238.181	-4.4052	3.4282e-14	1.7142e-12
Cluster-12182.91116	0	50.6224	#NAME?	3.4497e-14	1.7236e-12
Cluster-12182.95661	1.32803	66.4956	-5.6459	3.7523e-14	1.8733e-12
Cluster-12182.37797	3.73401	85.75	-4.5213	3.7694e-14	1.8803e-12
Cluster-12182.65107	115.386	625.476	-2.4385	3.8108e-14	1.8995e-12
Cluster-12182.69796	36.5109	262.216	-2.8444	3.9468e-14	1.9657e-12
Cluster-12182.87403	289.126	41.8835	2.7872	3.9656e-14	1.9735e-12
Cluster-12182.102866	45.1352	633.489	-3.811	4.1064e-14	2.0412e-12
Cluster-12182.107016	584.611	54.8342	3.4143	4.1082e-14	2.0412e-12
Cluster-12182.65382	1.34211	65.96	-5.619	4.1797e-14	2.0751e-12
Cluster-12182.64040	100.825	556.963	-2.4657	4.2359e-14	2.1013e-12
Cluster-12182.112267	1611.17	264.343	2.6076	4.378e-14	2.1701e-12
Cluster-9608.0	0	51.4927	#NAME?	4.3825e-14	2.1706e-12
Cluster-9003.0	7.29711	110.362	-3.9188	4.6367e-14	2.2948e-12
Cluster-12182.67197	892.227	4311.48	-2.2727	4.6622e-14	2.3055e-12
Cluster-12182.36592	113.808	616.479	-2.4374	4.7374e-14	2.3409e-12
Cluster-25968.1	8.02246	113.433	-3.8217	4.8141e-14	2.3769e-12
Cluster-12182.93984	4092.59	765.961	2.4177	4.8704e-14	2.4028e-12
Cluster-12182.36770	5604.13	90.9448	5.9454	4.8861e-14	2.4087e-12
Cluster-24028.1	10.8343	129.797	-3.5826	5.0359e-14	2.4806e-12
Cluster-12182.30615	0	49.5015	#NAME?	5.0608e-14	2.4909e-12
Cluster-12182.71169	2992.1	647.396	2.2084	5.1334e-14	2.5247e-12
Cluster-12182.68393	14.9147	152.989	-3.3586	5.2248e-14	2.5676e-12
Cluster-12182.67285	4185.83	915.428	2.193	5.4433e-14	2.6729e-12
Cluster-12182.123149	844.611	122.336	2.7874	5.5156e-14	2.7063e-12
Cluster-12182.90135	552.141	2559.72	-2.2129	5.5496e-14	2.7208e-12
Cluster-12182.69908	466.122	3325.7	-2.8349	5.6004e-14	2.7436e-12
Cluster-12182.62540	190.069	950.788	-2.3226	5.6481e-14	2.7648e-12
Cluster-12182.20375	9.87598	123.198	-3.6409	5.673e-14	2.7748e-12
Cluster-12182.30738	24.5189	402.577	-4.0373	5.7504e-14	2.8105e-12
Cluster-12182.56516	15.1087	153.232	-3.3423	5.8453e-14	2.8546e-12
Cluster-12182.68799	256.117	1243.86	-2.28	5.8942e-14	2.8763e-12
Cluster-12182.67343	123	1482.06	-3.5909	5.9869e-14	2.9193e-12
Cluster-12182.101376	468.758	72.9115	2.6846	5.9981e-14	2.9225e-12
Cluster-12182.56138	813.08	52.6045	3.9501	6.01e-14	2.926e-12
Cluster-12182.28400	6883.43	168.556	5.3518	6.0557e-14	2.9459e-12
Cluster-11265.5	0.675078	58.4323	-6.4356	6.4521e-14	3.1363e-12
Cluster-12182.18294	193.787	23.2735	3.0577	6.647e-14	3.2286e-12
Cluster-12182.80481	17.2604	164.266	-3.2505	6.9322e-14	3.3645e-12
Cluster-12182.44350	0	61.066	#NAME?	6.9658e-14	3.3782e-12
Cluster-12182.42320	12.3391	137.199	-3.475	7.142e-14	3.461e-12
Cluster-12182.62701	19.0144	172.205	-3.179	7.1746e-14	3.4741e-12
Cluster-5150.0	0	49.0895	#NAME?	7.2355e-14	3.5009e-12
Cluster-12182.55498	152.239	15.7957	3.2687	7.2845e-14	3.5219e-12
Cluster-12182.44506	63.397	1.2859	5.6236	7.3237e-14	3.5381e-12
Cluster-8097.0	1.66858	77.7212	-5.5416	7.3807e-14	3.5629e-12
Cluster-12182.85846	287.801	42.836	2.7482	7.4877e-14	3.6118e-12
Cluster-12182.51206	0	169.269	#NAME?	7.5366e-14	3.6326e-12
Cluster-12182.53755	124.286	934.839	-2.911	7.5622e-14	3.6421e-12
Cluster-12182.28434	232.018	31.2733	2.8912	7.6551e-14	3.6841e-12
Cluster-12182.51421	4.33368	88.899	-4.3585	7.6653e-14	3.6862e-12
Cluster-12182.69595	1145.99	237.415	2.2711	7.7041e-14	3.702e-12
Cluster-12182.69026	214.085	1046.14	-2.2888	7.7676e-14	3.7296e-12
Cluster-12182.91798	0	48.7817	#NAME?	7.8652e-14	3.7736e-12
Cluster-12182.45826	0	48.7048	#NAME?	8.0317e-14	3.8506e-12
Cluster-12182.64333	5.65569	325.712	-5.8478	8.1986e-14	3.9276e-12
Cluster-12182.104278	133.64	6.05263	4.4646	8.2661e-14	3.9569e-12
Cluster-12182.65102	6.36998	419.05	-6.0397	8.7111e-14	4.1667e-12
Cluster-12182.58373	177.988	890.173	-2.3223	8.7913e-14	4.2019e-12
Cluster-12182.83366	12.6937	166.432	-3.7127	9.2618e-14	4.4234e-12
Cluster-12182.66357	127.553	667.893	-2.3885	9.2739e-14	4.4258e-12
Cluster-12182.71023	0	116.079	#NAME?	9.3412e-14	4.4545e-12
Cluster-12182.100344	664.84	127.411	2.3835	9.5089e-14	4.5311e-12
Cluster-11627.0	1.69974	67.3996	-5.3094	9.5447e-14	4.5447e-12
Cluster-12182.61855	136.792	701.045	-2.3575	9.707e-14	4.6185e-12
Cluster-4523.0	220.53	7.3863	4.9	9.8922e-14	4.703e-12
Cluster-12182.87773	1292.68	270.157	2.2585	1.021e-13	4.8504e-12
Cluster-12182.89997	86.9753	482.402	-2.4716	1.0307e-13	4.893e-12
Cluster-12182.96921	78.6691	449.637	-2.5149	1.0318e-13	4.8944e-12
Cluster-12182.49727	29.1153	220.876	-2.9234	1.0375e-13	4.9179e-12
Cluster-12182.40121	13.1234	145.15	-3.4673	1.0501e-13	4.9738e-12
Cluster-12182.25830	0.337539	53.3762	-7.305	1.059e-13	5.0122e-12
Cluster-12182.54327	165.201	830.925	-2.3305	1.0681e-13	5.0514e-12
Cluster-12182.12734	67.4347	394.59	-2.5488	1.0967e-13	5.1828e-12
Cluster-12182.66863	3.67169	83.1463	-4.5011	1.1029e-13	5.2079e-12
Cluster-12182.8017	273.567	17.9518	3.9297	1.1152e-13	5.2622e-12
Cluster-12182.70204	0.652953	72.8304	-6.8014	1.1271e-13	5.3143e-12
Cluster-12182.70977	0	48.3108	#NAME?	1.1452e-13	5.3954e-12
Cluster-12182.82140	69.5065	406.602	-2.5484	1.1488e-13	5.4083e-12
Cluster-12182.67510	71.7542	413.892	-2.5281	1.1548e-13	5.4328e-12
Cluster-12182.52436	16.2045	249.326	-3.9436	1.1595e-13	5.4506e-12
Cluster-20299.0	0.652953	56.9126	-6.4456	1.1682e-13	5.4877e-12
Cluster-19268.0	0	48.2178	#NAME?	1.1745e-13	5.5128e-12
Cluster-12182.43728	80.7652	3.42001	4.5617	1.2175e-13	5.7106e-12
Cluster-12182.54928	158.42	988.948	-2.6421	1.267e-13	5.9383e-12
Cluster-12182.56578	0	47.9329	#NAME?	1.2692e-13	5.9443e-12
Cluster-12182.105766	0	47.8789	#NAME?	1.2881e-13	6.0282e-12
Cluster-12182.44401	0	54.8465	#NAME?	1.3147e-13	6.148e-12
Cluster-12182.92456	4.00118	84.8514	-4.4064	1.3409e-13	6.2657e-12
Cluster-12182.74520	3600.05	804.565	2.1617	1.3528e-13	6.3145e-12
Cluster-12182.98388	0	1316.67	#NAME?	1.3533e-13	6.3145e-12
Cluster-12182.111251	502.891	89.2552	2.4942	1.3611e-13	6.3463e-12
Cluster-12182.58904	3.59124	82.6073	-4.5237	1.3873e-13	6.4635e-12
Cluster-12182.53450	6.30563	123.921	-4.2966	1.4051e-13	6.5415e-12
Cluster-24877.0	3.02476	77.3633	-4.6768	1.4093e-13	6.5561e-12
Cluster-12182.102275	234.112	4.07506	5.8442	1.4332e-13	6.6624e-12
Cluster-8003.0	41.8844	277.111	-2.726	1.4442e-13	6.7088e-12
Cluster-12182.31792	38.0619	261.136	-2.7784	1.4457e-13	6.7105e-12
Cluster-12182.31095	46.5596	886.752	-4.2514	1.4566e-13	6.7561e-12
Cluster-5476.0	8.64124	151.76	-4.1344	1.4589e-13	6.762e-12
Cluster-12182.95148	12.7038	135.944	-3.4197	1.4831e-13	6.8689e-12
Cluster-12182.46475	15.586	149.316	-3.2601	1.5459e-13	7.1548e-12
Cluster-12182.59640	44.0059	410.695	-3.2223	1.6146e-13	7.467e-12
Cluster-12182.69321	114.575	5.22799	4.4539	1.6168e-13	7.4696e-12
Cluster-12182.78040	393.223	67.9665	2.5324	1.6175e-13	7.4696e-12
Cluster-12182.53752	1882.64	409.391	2.2012	1.6293e-13	7.5183e-12
Cluster-12182.71650	0	47.4739	#NAME?	1.6983e-13	7.8312e-12
Cluster-12182.120609	292.22	14.215	4.3616	1.7227e-13	7.9376e-12
Cluster-20944.0	2.98555	216.78	-6.1821	1.7347e-13	7.9871e-12
Cluster-9655.1	0.652953	56.1625	-6.4265	1.7617e-13	8.1056e-12
Cluster-12182.40408	11.7532	288.231	-4.6161	1.7797e-13	8.1823e-12
Cluster-12182.40026	6.70549	100.833	-3.9105	1.8497e-13	8.498e-12
Cluster-12182.67485	7.10338	154.514	-4.4431	1.9299e-13	8.8599e-12
Cluster-10174.0	0	46.9818	#NAME?	1.9444e-13	8.9199e-12
Cluster-12182.74361	7.28905	105.323	-3.8529	1.9501e-13	8.9398e-12
Cluster-12182.49560	2263.42	498.946	2.1816	1.9588e-13	8.9731e-12
Cluster-23950.0	2.61181	99.6578	-5.2539	2.0202e-13	9.2475e-12
Cluster-12182.117340	281.978	43.1142	2.7094	2.0316e-13	9.2929e-12
Cluster-12182.28385	79.0721	3.61985	4.4492	2.0541e-13	9.3892e-12
Cluster-23129.1	0	83.4815	#NAME?	2.0588e-13	9.4035e-12
Cluster-12182.54287	387.315	66.5877	2.5402	2.1052e-13	9.6088e-12
Cluster-12182.113938	28.4945	212.485	-2.8986	2.1335e-13	9.7306e-12
Cluster-12182.59222	1557.24	6767.68	-2.1197	2.1466e-13	9.7834e-12
Cluster-12182.68915	10103.3	2332.75	2.1147	2.1861e-13	9.9508e-12
Cluster-12182.74752	0	46.8563	#NAME?	2.1865e-13	9.9508e-12
Cluster-12182.41035	46.0444	0	Inf	2.1932e-13	9.9741e-12
Cluster-12182.17738	6.10582	130.318	-4.4157	2.2593e-13	1.0267e-11
Cluster-12182.49500	82.8477	672.473	-3.0209	2.2672e-13	1.0288e-11
Cluster-12300.1	7.38561	104.939	-3.8287	2.266e-13	1.0288e-11
Cluster-12182.73761	182.269	882.726	-2.2759	2.2881e-13	1.0376e-11
Cluster-12182.20808	377.708	66.0799	2.515	2.3712e-13	1.0745e-11
Cluster-12182.63398	334.354	1548.31	-2.2112	2.373e-13	1.0745e-11
Cluster-12182.63807	0.340551	76.6291	-7.8139	2.4334e-13	1.1011e-11
Cluster-12182.16388	32.115	407.245	-3.6646	2.4857e-13	1.1239e-11
Cluster-12182.68172	781.718	3411.22	-2.1256	2.5398e-13	1.1475e-11
Cluster-12182.66695	484.434	89.7709	2.432	2.5684e-13	1.1596e-11
Cluster-12182.23936	187.123	2.48739	6.2332	2.5807e-13	1.1643e-11
Cluster-12182.123969	2.00108	76.0945	-5.2489	2.6081e-13	1.1759e-11
Cluster-12182.106402	78.543	3.49262	4.4911	2.6359e-13	1.1876e-11
Cluster-12182.64835	110.963	1727.41	-3.9605	2.6398e-13	1.1884e-11
Cluster-12182.111657	381.561	66.5241	2.52	2.7048e-13	1.2169e-11
Cluster-21482.0	243.537	0.984128	7.9511	2.7522e-13	1.2373e-11
Cluster-15471.0	2.70031	72.8247	-4.7532	2.8214e-13	1.2675e-11
Cluster-12182.41296	46.1316	291.475	-2.6595	2.9069e-13	1.305e-11
Cluster-12182.62611	2918.82	247.806	3.5581	3.0412e-13	1.3643e-11
Cluster-1400.0	90.9253	5.38206	4.0785	3.0623e-13	1.3728e-11
Cluster-12182.81721	0.337539	211.353	-9.2904	3.192e-13	1.4299e-11
Cluster-12182.41083	2.64801	72.9317	-4.7836	3.2171e-13	1.4401e-11
Cluster-12182.43649	28.5187	210.319	-2.8826	3.2546e-13	1.4559e-11
Cluster-12182.88779	0.664016	151.616	-7.835	3.3457e-13	1.4955e-11
Cluster-12182.61188	0.667027	54.7363	-6.3586	3.3695e-13	1.5051e-11
Cluster-12182.31638	4.96955	88.7589	-4.1587	3.3893e-13	1.5129e-11
Cluster-12182.122187	1.67159	64.7226	-5.275	3.4194e-13	1.5252e-11
Cluster-12182.68842	1003.01	196.105	2.3546	3.451e-13	1.5382e-11
Cluster-12182.12899	57.8552	0	Inf	3.4643e-13	1.5431e-11
Cluster-12182.68325	93.7543	494.652	-2.3995	3.4917e-13	1.5542e-11
Cluster-17224.0	121.47	10.8429	3.4858	3.6759e-13	1.635e-11
Cluster-12182.28560	26.2498	1205.1	-5.5207	3.6992e-13	1.6442e-11
Cluster-10904.0	12.1443	129.002	-3.409	3.7314e-13	1.6573e-11
Cluster-12182.42455	747.065	152.803	2.2896	3.844e-13	1.7062e-11
Cluster-12182.97236	8.74179	110.371	-3.6583	3.9057e-13	1.7323e-11
Cluster-12182.36838	413.239	61.3296	2.7523	3.9367e-13	1.7448e-11
Cluster-11985.0	3.03281	115.348	-5.2492	3.9407e-13	1.7454e-11
Cluster-15246.0	0.993504	86.8218	-6.4494	4.2182e-13	1.866e-11
Cluster-19955.0	87.0122	4.56362	4.253	4.219e-13	1.866e-11
Cluster-15391.0	1506.96	334.367	2.1721	4.227e-13	1.8682e-11
Cluster-1555.0	122.983	1.61497	6.2508	4.2915e-13	1.8954e-11
Cluster-12182.44817	13.3788	158.715	-3.5684	4.3291e-13	1.9107e-11
Cluster-12182.22434	1.63238	63.9467	-5.2918	4.3365e-13	1.9126e-11
Cluster-12182.52167	275.731	44.1793	2.6418	4.4637e-13	1.9673e-11
Cluster-12182.78105	4.08661	95.0801	-4.5402	4.5431e-13	2.0009e-11
Cluster-12182.43048	53.9842	322.373	-2.5781	4.6587e-13	2.0504e-11
Cluster-12182.11237	42.9141	270.902	-2.6582	4.6874e-13	2.0615e-11
Cluster-12182.123059	55.2355	330.838	-2.5825	4.6975e-13	2.0645e-11
Cluster-12182.67639	23111.9	5492.81	2.073	4.7242e-13	2.0748e-11
Cluster-12182.36826	1.34512	60.7745	-5.4977	4.7558e-13	2.0872e-11
Cluster-12182.40161	21.554	174.67	-3.0186	4.8801e-13	2.1403e-11
Cluster-12182.88577	11.017	123.478	-3.4864	4.8984e-13	2.1468e-11
Cluster-12182.91573	2623.16	178.721	3.8755	5.0492e-13	2.2114e-11
Cluster-12182.86870	78.9995	784.838	-3.3125	5.0607e-13	2.2148e-11
Cluster-12182.1152	141.791	14.9633	3.2443	5.1691e-13	2.2607e-11
Cluster-6087.4	9.84586	147.958	-3.9095	5.2188e-13	2.2809e-11
Cluster-12182.63123	202.32	948.662	-2.2293	5.2562e-13	2.2956e-11
Cluster-16599.0	0	58.0405	#NAME?	5.2646e-13	2.2977e-11
Cluster-12182.54801	203.503	1668.88	-3.0358	5.2695e-13	2.2982e-11
Cluster-12182.77875	40.0902	259.01	-2.6917	5.2975e-13	2.3089e-11
Cluster-12182.66418	87.9784	590.031	-2.7456	5.3587e-13	2.3339e-11
Cluster-7959.0	10.3661	118.472	-3.5146	5.3885e-13	2.3452e-11
Cluster-12182.69654	1.96992	67.5495	-5.0997	5.3931e-13	2.3456e-11
Cluster-12182.51549	1401.56	310.284	2.1754	5.6489e-13	2.4552e-11
Cluster-12182.100666	0.667027	68.009	-6.6718	5.7948e-13	2.5169e-11
Cluster-23196.1	4.57067	84.771	-4.2131	5.819e-13	2.5256e-11
Cluster-12182.97898	34.7019	232.518	-2.7443	5.8837e-13	2.5519e-11
Cluster-12182.32701	11.7954	268.388	-4.508	5.9357e-13	2.5727e-11
Cluster-12182.56049	3.59124	78.25	-4.4455	6.1416e-13	2.6601e-11
Cluster-12182.36514	55.454	326.434	-2.5574	6.3176e-13	2.7331e-11
Cluster-12182.68791	83.008	590.502	-2.8306	6.3189e-13	2.7331e-11
Cluster-12182.96718	153.434	735.511	-2.2611	6.3466e-13	2.7432e-11
Cluster-12182.66987	288.276	43.0698	2.7427	6.3917e-13	2.7608e-11
Cluster-12182.92984	183.928	868.468	-2.2393	6.5113e-13	2.8106e-11
Cluster-12182.27505	2.34968	115.88	-5.624	7.0715e-13	3.0503e-11
Cluster-12182.91525	628.174	126.069	2.3169	7.2783e-13	3.1373e-11
Cluster-12182.79621	75.2017	410.273	-2.4477	7.3062e-13	3.1472e-11
Cluster-12182.70513	1524.97	345.628	2.1415	7.4214e-13	3.1946e-11
Cluster-12182.15272	40.5011	257.835	-2.6704	7.7341e-13	3.3247e-11
Cluster-12182.68859	210.048	970.707	-2.2083	7.7309e-13	3.3247e-11
Cluster-12182.31028	3.93179	80.1441	-4.3493	7.9871e-13	3.4287e-11
Cluster-12182.37255	8.60805	816.293	-6.5673	7.9861e-13	3.4287e-11
Cluster-12182.54033	13.7043	186.876	-3.7694	8.0131e-13	3.4375e-11
Cluster-12182.123275	223.449	32.833	2.7667	8.0987e-13	3.4719e-11
Cluster-12182.22363	27.2437	198.999	-2.8688	8.4159e-13	3.6054e-11
Cluster-12182.41276	1.65752	62.0899	-5.2273	8.4599e-13	3.6218e-11
Cluster-12182.105288	1071.66	224.016	2.2582	8.4957e-13	3.6346e-11
Cluster-12182.73401	167.116	21.1815	2.98	8.5203e-13	3.6416e-11
Cluster-17127.0	346.913	1522.81	-2.1341	8.5236e-13	3.6416e-11
Cluster-12182.109352	6.34687	316.495	-5.64	8.6021e-13	3.6727e-11
Cluster-12182.62958	41.9736	264.706	-2.6568	8.6404e-13	3.6865e-11
Cluster-12182.39383	3.38443	110.978	-5.0352	8.6813e-13	3.7014e-11
Cluster-8086.0	0	50.7479	#NAME?	9.1155e-13	3.8839e-11
Cluster-12182.38931	3.6586	116.929	-4.9982	9.1232e-13	3.8846e-11
Cluster-12182.48743	0	44.3433	#NAME?	9.3343e-13	3.9718e-11
Cluster-12182.85555	136.472	664.355	-2.2833	9.4547e-13	4.0203e-11
Cluster-12182.78876	4.36785	93.072	-4.4134	9.4886e-13	4.0319e-11
Cluster-12182.69406	10.4804	213.73	-4.35	9.6153e-13	4.083e-11
Cluster-12182.59325	4894.65	1168.26	2.0668	1.0372e-12	4.4012e-11
Cluster-12182.27848	8.01342	103.467	-3.6906	1.0487e-12	4.4472e-11
Cluster-12182.87281	0.681102	53.0659	-6.2838	1.0525e-12	4.4602e-11
Cluster-12182.48872	1.30591	207.434	-7.3115	1.0644e-12	4.5078e-11
Cluster-10210.1	62.62	468.211	-2.9025	1.0688e-12	4.5233e-11
Cluster-12182.45504	51.5295	300.631	-2.5445	1.0721e-12	4.5342e-11
Cluster-12182.52862	78.7498	4.18366	4.2344	1.1774e-12	4.9763e-11
Cluster-12182.29888	235.208	36.3168	2.6952	1.1819e-12	4.9909e-11
Cluster-12182.74145	2.68218	69.5342	-4.6962	1.1825e-12	4.9909e-11
Cluster-12182.69438	6.47047	92.7255	-3.841	1.195e-12	5.0402e-11
Cluster-12182.60236	228.67	1493.09	-2.707	1.1958e-12	5.0405e-11
Cluster-12182.69110	1.01563	106.174	-6.7079	1.2022e-12	5.064e-11
Cluster-12182.78594	66.7103	363.796	-2.4471	1.2111e-12	5.0981e-11
Cluster-12182.43082	71.734	393.897	-2.4571	1.2394e-12	5.2138e-11
Cluster-12182.15078	107.046	8.86536	3.5939	1.2525e-12	5.2653e-11
Cluster-12182.120070	0	52.3806	#NAME?	1.2619e-12	5.3013e-11
Cluster-18929.0	5.37844	154.098	-4.8405	1.2715e-12	5.338e-11
Cluster-12182.66842	1017.5	225.079	2.1765	1.2914e-12	5.4179e-11
Cluster-12182.36674	2119.98	498.409	2.0886	1.3176e-12	5.5242e-11
Cluster-12182.101932	74.2485	3.57702	4.3755	1.3413e-12	5.6197e-11
Cluster-12182.66918	96.6614	491.102	-2.345	1.3502e-12	5.6522e-11
Cluster-12182.82072	8.43848	368.817	-5.4498	1.3509e-12	5.6522e-11
Cluster-12182.91850	102.805	8.55601	3.5868	1.3531e-12	5.6579e-11
Cluster-12182.30715	647.017	135.319	2.2574	1.3686e-12	5.7189e-11
Cluster-12182.37727	253.466	40.6124	2.6418	1.3739e-12	5.737e-11
Cluster-12182.86712	2.31348	66.6997	-4.8495	1.3785e-12	5.7527e-11
Cluster-12182.15506	24.2171	314.842	-3.7005	1.4274e-12	5.9525e-11
Cluster-12182.12028	42.5755	0	Inf	1.4436e-12	6.0122e-11
Cluster-12182.56592	1492.1	179.877	3.0523	1.4433e-12	6.0122e-11
Cluster-12182.23927	2.9936	117.43	-5.2938	1.4493e-12	6.0319e-11
Cluster-12182.9245	2409.23	565.355	2.0913	1.4549e-12	6.0512e-11
Cluster-12182.43439	0	43.2544	#NAME?	1.5017e-12	6.2359e-11
Cluster-12182.47981	5.42067	86.15	-3.9903	1.5014e-12	6.2359e-11
Cluster-12182.64161	141.024	675.749	-2.2605	1.5023e-12	6.2359e-11
Cluster-12182.27396	33.8908	225.948	-2.737	1.5394e-12	6.3858e-11
Cluster-12182.101163	1.00155	55.1738	-5.7837	1.5545e-12	6.4443e-11
Cluster-12182.68225	1030.67	230.006	2.1638	1.5944e-12	6.6053e-11
Cluster-12182.63899	68.1266	368.637	-2.4359	1.6285e-12	6.7421e-11
Cluster-12182.79547	129.755	622.394	-2.262	1.6588e-12	6.8627e-11
Cluster-12182.68751	360.894	1553.81	-2.1062	1.7305e-12	7.155e-11
Cluster-18029.0	2882.25	682.856	2.0775	1.7573e-12	7.2607e-11
Cluster-12182.56895	0	43.1579	#NAME?	1.8282e-12	7.549e-11
Cluster-12182.14104	0.340551	95.6827	-8.1342	1.834e-12	7.5679e-11
Cluster-13111.0	83.9259	1153.62	-3.7809	1.8447e-12	7.6071e-11
Cluster-22554.0	0	43.0586	#NAME?	1.8801e-12	7.748e-11
Cluster-12182.93765	1399.46	324.074	2.1105	1.8881e-12	7.7758e-11
Cluster-12182.12496	2454.07	185.013	3.7295	1.8911e-12	7.7828e-11
Cluster-12182.68898	0	43.0245	#NAME?	1.8983e-12	7.8077e-11
Cluster-14766.3	0.340551	49.0652	-7.1707	1.9039e-12	7.8254e-11
Cluster-12182.63794	0.652953	51.1537	-6.2917	1.9147e-12	7.8645e-11
Cluster-22749.0	2.71537	68.3501	-4.6537	1.9316e-12	7.9288e-11
Cluster-12182.71595	2330.08	553.317	2.0742	1.9384e-12	7.9515e-11
Cluster-12182.72421	610.554	2634.58	-2.1094	1.9624e-12	8.045e-11
Cluster-12182.53564	118.004	572.849	-2.2793	2.1624e-12	8.859e-11
Cluster-17940.0	0.340551	47.2114	-7.1151	2.2053e-12	9.029e-11
Cluster-12182.104016	2696.82	645.606	2.0625	2.2178e-12	9.0682e-11
Cluster-6206.0	0	49.665	#NAME?	2.2174e-12	9.0682e-11
Cluster-12182.60259	1373.65	322.348	2.0913	2.2303e-12	9.1131e-11
Cluster-12182.47851	23.4536	174.883	-2.8985	2.2426e-12	9.1575e-11
Cluster-12182.39583	59.0425	326.25	-2.4662	2.3211e-12	9.4722e-11
Cluster-12182.49575	11.011	140.247	-3.671	2.396e-12	9.7675e-11
Cluster-12182.53279	13.0975	142.123	-3.4398	2.3966e-12	9.7675e-11
Cluster-12182.55245	5657.11	1385.33	2.0298	2.4099e-12	9.8151e-11
Cluster-12182.95546	300.122	8.23157	5.1882	2.4538e-12	9.9876e-11
Cluster-20058.0	9.55632	109.449	-3.5177	2.4616e-12	1.0013e-10
Cluster-12182.60811	99.7894	6.4388	3.954	2.4863e-12	1.0105e-10
Cluster-12182.71259	5.42171	86.6803	-3.9989	2.4875e-12	1.0105e-10
Cluster-12182.74969	25.6123	185.592	-2.8572	2.5143e-12	1.0207e-10
Cluster-12182.68927	119.814	572.248	-2.2558	2.519e-12	1.022e-10
Cluster-12182.41845	94.8291	542.223	-2.5155	2.5216e-12	1.0224e-10
Cluster-12182.51898	262.212	2319.29	-3.1449	2.5731e-12	1.0426e-10
Cluster-12182.46443	420.811	2243.58	-2.4146	2.5831e-12	1.046e-10
Cluster-12182.40294	0	42.4787	#NAME?	2.6272e-12	1.0631e-10
Cluster-12182.30828	122.799	584.635	-2.2512	2.6359e-12	1.066e-10
Cluster-12182.15924	200.653	19.506	3.3627	2.6754e-12	1.0812e-10
Cluster-12182.73279	6.22518	90.961	-3.8691	2.6778e-12	1.0815e-10
Cluster-12182.115901	45.9268	0.304873	7.235	2.7098e-12	1.0937e-10
Cluster-7752.1	5.92083	88.2158	-3.8972	2.772e-12	1.1181e-10
Cluster-12182.89133	1566.77	6304.98	-2.0087	2.8163e-12	1.1353e-10
Cluster-12182.10529	134.339	9.18996	3.8697	2.995e-12	1.2065e-10
Cluster-12323.1	1.02165	77.0072	-6.236	3.116e-12	1.2545e-10
Cluster-12182.66051	0.664016	84.3942	-6.9898	3.2316e-12	1.3002e-10
Cluster-12182.99817	3.93984	188.804	-5.5826	3.2603e-12	1.3109e-10
Cluster-2090.0	0	42.0131	#NAME?	3.2662e-12	1.3124e-10
Cluster-8514.0	414.474	81.6395	2.3439	3.3052e-12	1.3272e-10
Cluster-12182.34362	87.3578	547.365	-2.6475	3.3325e-12	1.3373e-10
Cluster-12182.31504	67.4948	2.88598	4.5476	3.3499e-12	1.3435e-10
Cluster-12182.51320	68.275	418.546	-2.616	3.3582e-12	1.3459e-10
Cluster-12182.101167	9.58041	107.909	-3.4936	3.3748e-12	1.3517e-10
Cluster-12182.71943	16978.8	4275.58	1.9895	3.3813e-12	1.3533e-10
Cluster-12182.77206	10.7298	113.531	-3.4034	3.383e-12	1.3533e-10
Cluster-15945.0	0.337539	46.5047	-7.1062	3.4002e-12	1.3593e-10
Cluster-12182.67323	3.99817	75.8718	-4.2462	3.4176e-12	1.3654e-10
Cluster-12182.84929	215.032	1580.26	-2.8775	3.5377e-12	1.4125e-10
Cluster-12182.79691	3.35124	71.3678	-4.4125	3.5557e-12	1.4187e-10
Cluster-15907.0	24.0503	182.603	-2.9246	3.562e-12	1.4204e-10
Cluster-12182.11999	203.074	22.5147	3.1731	3.6633e-12	1.4598e-10
Cluster-12182.65265	2.68421	227.586	-6.4058	3.7347e-12	1.4873e-10
Cluster-1733.0	40.8607	0	Inf	3.7416e-12	1.4891e-10
Cluster-25327.0	0	148.645	#NAME?	3.7466e-12	1.4902e-10
Cluster-12182.102390	0	41.8199	#NAME?	3.7592e-12	1.4942e-10
Cluster-12182.30679	0.326477	46.3364	-7.149	3.8718e-12	1.538e-10
Cluster-12182.11086	94.1779	7.2988	3.6897	3.8788e-12	1.5398e-10
Cluster-12182.482	6.52953	91.3164	-3.8058	3.8882e-12	1.5426e-10
Cluster-12182.67063	2.36075	64.0975	-4.763	3.9773e-12	1.577e-10
Cluster-12182.121049	51.8576	0.97792	5.7287	4.0857e-12	1.6189e-10
Cluster-12182.101176	28.0813	194.169	-2.7896	4.0983e-12	1.6229e-10
Cluster-12182.91143	0.67809	49.9432	-6.2027	4.1403e-12	1.6385e-10
Cluster-12182.110163	1182.56	276.064	2.0988	4.3289e-12	1.712e-10
Cluster-12182.67461	17.7085	331.226	-4.2253	4.335e-12	1.7134e-10
Cluster-12182.102776	10440.8	2134.59	2.2902	4.3714e-12	1.7267e-10
Cluster-20914.0	25.7554	329.221	-3.6761	4.3768e-12	1.7277e-10
Cluster-8155.0	9.4098	105.079	-3.4812	4.5368e-12	1.7898e-10
Cluster-12182.88911	134.429	618.734	-2.2025	4.6298e-12	1.8253e-10
Cluster-12182.68082	1.02165	98.692	-6.594	4.8981e-12	1.9299e-10
Cluster-12182.79784	0.667027	49.5663	-6.2155	4.9352e-12	1.9432e-10
Cluster-12182.64142	983.383	226.368	2.1191	4.9952e-12	1.9656e-10
Cluster-12182.57725	102.883	494.74	-2.2657	5.0598e-12	1.9898e-10
Cluster-12182.38953	0.681102	49.4031	-6.1806	5.118e-12	2.0115e-10
Cluster-12182.97976	176.217	25.1088	2.8111	5.1594e-12	2.0265e-10
Cluster-12182.80122	200.305	868.363	-2.1161	5.294e-12	2.078e-10
Cluster-3110.0	392.165	71.7864	2.4497	5.3446e-12	2.0966e-10
Cluster-12182.45531	4.31057	76.5978	-4.1514	5.3761e-12	2.1069e-10
Cluster-12182.65934	54.3368	299.933	-2.4646	5.3776e-12	2.1069e-10
Cluster-12182.85320	581.216	126.743	2.1972	5.4098e-12	2.1182e-10
Cluster-12182.23855	156.137	0	Inf	5.565e-12	2.1776e-10
Cluster-12182.69138	116.468	547.751	-2.2336	5.6277e-12	2.2008e-10
Cluster-12182.109215	11.6629	115.635	-3.3096	5.6626e-12	2.213e-10
Cluster-23577.0	170.546	23.5995	2.8533	5.8129e-12	2.2704e-10
Cluster-12182.90541	3.3261	70.0726	-4.3969	5.8592e-12	2.287e-10
Cluster-12182.47517	3.38141	365.782	-6.7572	5.9226e-12	2.3103e-10
Cluster-12182.84414	53.5411	298.154	-2.4773	5.9897e-12	2.3351e-10
Cluster-12182.77724	152.043	687.981	-2.1779	6.0293e-12	2.349e-10
Cluster-12182.41904	12.1903	119.53	-3.2936	6.1156e-12	2.3812e-10
Cluster-20437.0	2.62287	65.2073	-4.6358	6.1364e-12	2.3878e-10
Cluster-12182.21842	212.307	33.6637	2.6569	6.1432e-12	2.389e-10
Cluster-12182.41841	0	40.9512	#NAME?	6.235e-12	2.4232e-10
Cluster-19749.1	0.337539	45.1321	-7.063	6.257e-12	2.4293e-10
Cluster-20322.0	0	59.4119	#NAME?	6.2586e-12	2.4293e-10
Cluster-22048.0	29.1104	247.034	-3.0851	6.3307e-12	2.4558e-10
Cluster-21685.0	0	40.8221	#NAME?	6.47e-12	2.5083e-10
Cluster-12182.67691	355.22	1471.72	-2.0507	6.4857e-12	2.5128e-10
Cluster-6116.1	0	40.5033	#NAME?	6.5124e-12	2.5216e-10
Cluster-12182.66922	1.30591	159.972	-6.9366	6.5512e-12	2.5351e-10
Cluster-12879.0	0	40.7607	#NAME?	6.5852e-12	2.5466e-10
Cluster-12182.36468	4.58173	106.707	-4.5416	6.6084e-12	2.5541e-10
Cluster-12182.38066	16.6446	139.571	-3.0679	6.6208e-12	2.5573e-10
Cluster-12182.10446	58.9258	1.97446	4.8994	6.6263e-12	2.5578e-10
Cluster-12182.92126	290.676	52.8889	2.4584	6.6359e-12	2.56e-10
Cluster-12182.45268	69.7079	358.989	-2.3645	6.6776e-12	2.5745e-10
Cluster-9011.0	2.97449	67.4666	-4.5035	6.7196e-12	2.5891e-10
Cluster-12182.98513	274.881	1164.05	-2.0823	6.7282e-12	2.5908e-10
Cluster-12182.41103	103.561	492.573	-2.2499	6.8412e-12	2.6327e-10
Cluster-13592.0	155.372	6.40234	4.601	6.8682e-12	2.6415e-10
Cluster-18739.0	4.36687	76.1579	-4.1243	6.9736e-12	2.6803e-10
Cluster-12182.63716	56.2125	1.62987	5.1081	7.1987e-12	2.7652e-10
Cluster-14365.0	0.67809	48.6637	-6.1652	7.2214e-12	2.7722e-10
Cluster-22033.1	0.652953	48.6475	-6.2192	7.2951e-12	2.7988e-10
Cluster-12182.22030	10.0828	123.393	-3.6133	7.3555e-12	2.8202e-10
Cluster-12182.111631	13.7335	124.653	-3.1821	7.4109e-12	2.8397e-10
Cluster-12182.54418	7.00886	124.58	-4.1517	7.5094e-12	2.8757e-10
Cluster-12182.22742	32.1036	222.324	-2.7919	7.5318e-12	2.8825e-10
Cluster-12182.62865	125.543	2623.55	-4.3853	7.6348e-12	2.9202e-10
Cluster-12182.69435	0	40.1928	#NAME?	7.7612e-12	2.9667e-10
Cluster-12182.17785	652.098	144.332	2.1757	7.8076e-12	2.9814e-10
Cluster-12182.52369	2845.38	321.903	3.1439	7.809e-12	2.9814e-10
Cluster-12182.61049	16.6596	138.265	-3.053	7.931e-12	3.0261e-10
Cluster-12182.84559	288.707	1235.05	-2.0969	7.9363e-12	3.0263e-10
Cluster-12182.46678	0	42.241	#NAME?	7.9634e-12	3.0348e-10
Cluster-12182.64240	517.263	109.733	2.2369	8.0644e-12	3.0714e-10
Cluster-12182.13886	663.443	146.931	2.1748	8.2224e-12	3.1297e-10
Cluster-12182.75019	111.635	519.389	-2.218	8.2551e-12	3.1402e-10
Cluster-12182.58664	8.11698	160.631	-4.3067	8.2774e-12	3.1468e-10
Cluster-12182.104227	206.237	22.1883	3.2164	8.4302e-12	3.203e-10
Cluster-12182.71654	6065.98	1128.88	2.4258	8.5325e-12	3.2399e-10
Cluster-12182.39813	355.563	67.4055	2.3992	8.5386e-12	3.2402e-10
Cluster-12182.66222	18.4871	144.8	-2.9695	8.6464e-12	3.2792e-10
Cluster-18637.0	1.66858	57.3239	-5.1024	8.739e-12	3.3123e-10
Cluster-12182.93157	246.688	42.2517	2.5456	8.796e-12	3.3319e-10
Cluster-18459.0	19.0114	238.635	-3.6499	9.1039e-12	3.4464e-10
Cluster-12182.32854	0	40.218	#NAME?	9.1474e-12	3.4608e-10
Cluster-12182.16679	35.7575	218.943	-2.6142	9.2751e-12	3.507e-10
Cluster-12182.18452	173.193	24.7377	2.8076	9.3171e-12	3.5208e-10
Cluster-12182.36230	80.9582	5.5819	3.8583	9.4815e-12	3.5807e-10
Cluster-10517.0	9.43592	110.366	-3.548	9.6306e-12	3.6349e-10
Cluster-12182.5098	154.49	925.057	-2.582	9.7932e-12	3.694e-10
Cluster-12182.53770	67.0458	3.19954	4.3892	1.0104e-11	3.809e-10
Cluster-5530.0	3.69984	70.4156	-4.2504	1.0197e-11	3.8416e-10
Cluster-12182.60616	839.81	165.123	2.3465	1.0265e-11	3.865e-10
Cluster-12182.19682	62.9479	330.358	-2.3918	1.0324e-11	3.8847e-10
Cluster-12182.56211	13.7465	159.498	-3.5364	1.0425e-11	3.9206e-10
Cluster-23540.1	653.199	146.388	2.1577	1.0716e-11	4.0274e-10
Cluster-12182.75185	211.436	1832.59	-3.1156	1.0809e-11	4.0601e-10
Cluster-12182.112269	2.63394	64.0038	-4.6029	1.0942e-11	4.1076e-10
Cluster-12182.31439	19.7819	149.454	-2.9174	1.1034e-11	4.1397e-10
Cluster-12182.88919	484.677	104.093	2.2191	1.1195e-11	4.1976e-10
Cluster-12182.27496	1.35016	56.4118	-5.3848	1.1341e-11	4.2484e-10
Cluster-12182.87514	5.42773	184.723	-5.0889	1.1344e-11	4.2484e-10
Cluster-12182.24819	6.66228	87.9516	-3.7226	1.1401e-11	4.2671e-10
Cluster-12182.102833	1.31998	53.8792	-5.3511	1.1481e-11	4.2944e-10
Cluster-12182.55722	4660.93	1108.22	2.0724	1.1758e-11	4.3955e-10
Cluster-12182.46406	104.207	487.24	-2.2252	1.1837e-11	4.4223e-10
Cluster-12182.123469	0	39.6226	#NAME?	1.1847e-11	4.4236e-10
Cluster-12182.26722	0.667027	47.6522	-6.1587	1.1862e-11	4.4264e-10
Cluster-12182.56294	704.955	2779.41	-1.9792	1.2017e-11	4.4815e-10
Cluster-12182.88394	0	64.34	#NAME?	1.2278e-11	4.5761e-10
Cluster-12182.48398	0.326477	103.588	-8.3097	1.2286e-11	4.5767e-10
Cluster-12182.38980	421.529	88.1689	2.2573	1.2325e-11	4.5883e-10
Cluster-12182.47693	2309.52	550.611	2.0685	1.2652e-11	4.7054e-10
Cluster-12182.86507	1000.99	237.557	2.0751	1.2654e-11	4.7054e-10
Cluster-12182.24632	3654.68	243.381	3.9085	1.2953e-11	4.8138e-10
Cluster-12182.61520	2994.17	744.781	2.0073	1.314e-11	4.8801e-10
Cluster-12182.16071	1.32803	86.0874	-6.0184	1.3205e-11	4.9016e-10
Cluster-22485.0	0	39.5325	#NAME?	1.3259e-11	4.9186e-10
Cluster-12182.18912	55.5518	296.079	-2.4141	1.3277e-11	4.9223e-10
Cluster-12182.70581	19.0452	690.878	-5.1809	1.3354e-11	4.948e-10
Cluster-12182.68674	1709.84	426.767	2.0023	1.3541e-11	5.0144e-10
Cluster-12182.66647	53.3104	547.621	-3.3607	1.3585e-11	5.0276e-10
Cluster-12182.78226	57.3769	1.87144	4.9382	1.3856e-11	5.125e-10
Cluster-12182.39432	138.149	11.7811	3.5517	1.3906e-11	5.1403e-10
Cluster-18792.0	1.30591	53.3516	-5.3524	1.3979e-11	5.1644e-10
Cluster-12182.27297	1.02165	50.4023	-5.6245	1.4005e-11	5.1708e-10
Cluster-12182.68062	300.065	1227.23	-2.0321	1.4053e-11	5.1856e-10
Cluster-25685.0	0	39.3029	#NAME?	1.4174e-11	5.2273e-10
Cluster-12182.21297	0.97943	60.6873	-5.9533	1.4273e-11	5.2605e-10
Cluster-12182.106924	281.7	51.98	2.4381	1.4511e-11	5.3453e-10
Cluster-12182.43991	4768.1	1236.08	1.9476	1.4533e-11	5.3491e-10
Cluster-12182.45778	3.34921	67.5599	-4.3343	1.4547e-11	5.3491e-10
Cluster-12182.75232	109.365	6.94925	3.9762	1.4542e-11	5.3491e-10
Cluster-12182.39531	387.166	78.9164	2.2946	1.5147e-11	5.5664e-10
Cluster-12182.76227	5759.57	1497.7	1.9432	1.5381e-11	5.6491e-10
Cluster-12182.49386	355.027	70.983	2.3224	1.5477e-11	5.6809e-10
Cluster-12182.4871	0	39.2177	#NAME?	1.5844e-11	5.8123e-10
Cluster-12182.76963	56.7619	1.97446	4.8454	1.6624e-11	6.0947e-10
Cluster-12182.74112	497.842	108.267	2.2011	1.6914e-11	6.1976e-10
Cluster-12182.64473	48.7847	266.334	-2.4487	1.7203e-11	6.2962e-10
Cluster-12182.79614	215.024	910.301	-2.0818	1.7194e-11	6.2962e-10
Cluster-12182.77824	291.986	55.4272	2.3972	1.7308e-11	6.331e-10
Cluster-12182.90651	7.13651	88.4365	-3.6314	1.7485e-11	6.392e-10
Cluster-12182.70722	1294	319.568	2.0176	1.7518e-11	6.4003e-10
Cluster-12182.68787	10023.7	2642.82	1.9233	1.7775e-11	6.4903e-10
Cluster-8125.0	0	75.6314	#NAME?	1.8022e-11	6.5766e-10
Cluster-8974.0	14.6887	176.605	-3.5877	1.8085e-11	6.5959e-10
Cluster-12182.30404	58.5972	473.079	-3.0132	1.8195e-11	6.6323e-10
Cluster-12182.97705	1608.12	403.256	1.9956	1.824e-11	6.6447e-10
Cluster-12182.92149	183.736	6.35998	4.8525	1.9334e-11	7.0391e-10
Cluster-12182.14164	152.893	18.3374	3.0597	1.9574e-11	7.1223e-10
Cluster-12182.45884	252.247	1032.62	-2.0334	1.9657e-11	7.1486e-10
Cluster-12182.58855	87.1549	415.047	-2.2516	1.9988e-11	7.2647e-10
Cluster-12182.56252	164.693	706.899	-2.1017	2.1061e-11	7.6501e-10
Cluster-12182.25040	19.0335	143.918	-2.9186	2.1227e-11	7.7061e-10
Cluster-12182.44652	1170.41	289.41	2.0158	2.1282e-11	7.7215e-10
Cluster-12182.59700	1709.8	433.506	1.9797	2.1336e-11	7.7368e-10
Cluster-12182.67707	22.549	260.655	-3.531	2.1508e-11	7.7944e-10
Cluster-12182.85572	91.2184	428.938	-2.2334	2.1553e-11	7.8062e-10
Cluster-8157.0	0	72.146	#NAME?	2.1867e-11	7.9153e-10
Cluster-12182.77669	786.087	21.2879	5.2066	2.2033e-11	7.9709e-10
Cluster-12182.114417	69.1244	3.885	4.1532	2.2092e-11	7.9878e-10
Cluster-17477.1	16.9932	134.827	-2.9881	2.2234e-11	8.0344e-10
Cluster-12182.75756	801.091	119.534	2.7445	2.2545e-11	8.1421e-10
Cluster-12518.0	6.98372	121.259	-4.118	2.2639e-11	8.1667e-10
Cluster-16846.0	1356.24	102.42	3.727	2.2634e-11	8.1667e-10
Cluster-12182.84338	711.35	2752.2	-1.952	2.308e-11	8.321e-10
Cluster-12182.30592	2.95236	69.6613	-4.5604	2.3132e-11	8.3348e-10
Cluster-12182.73943	40.7021	231.179	-2.5058	2.3314e-11	8.3957e-10
Cluster-12182.23847	297.361	52.7438	2.4951	2.3613e-11	8.4966e-10
Cluster-12182.61533	2.61181	62.2031	-4.5739	2.3621e-11	8.4966e-10
Cluster-12182.84634	34.0125	205.975	-2.5983	2.3705e-11	8.5218e-10
Cluster-12182.112271	93.1251	8.16874	3.511	2.446e-11	8.7881e-10
Cluster-12182.9882	732.002	172.276	2.0871	2.4692e-11	8.8664e-10
Cluster-12182.18293	96.4434	8.87468	3.4419	2.4928e-11	8.9463e-10
Cluster-12182.97727	10571.1	879.858	3.5867	2.5051e-11	8.9852e-10
Cluster-12182.75951	140.928	609.646	-2.113	2.5163e-11	9.0202e-10
Cluster-12182.61766	4149.9	1088.83	1.9303	2.5332e-11	9.0757e-10
Cluster-12859.1	46.0714	469.396	-3.3489	2.5582e-11	9.1599e-10
Cluster-12182.87453	194.698	31.8016	2.6141	2.5869e-11	9.2576e-10
Cluster-12182.107696	57.4375	300.116	-2.3855	2.6357e-11	9.4268e-10
Cluster-12182.73904	16.2658	151.863	-3.2229	2.6532e-11	9.4837e-10
Cluster-21196.0	1099.43	272.251	2.0137	2.658e-11	9.4956e-10
Cluster-12182.43354	366.02	1446.14	-1.9822	2.7799e-11	9.9254e-10
Cluster-12182.62191	11.5956	109.706	-3.242	2.8082e-11	1.0021e-09
Cluster-12182.2221	13.6088	118.772	-3.1256	2.8336e-11	1.0106e-09
Cluster-12182.38283	971.375	13.9457	6.1221	2.903e-11	1.0347e-09
Cluster-12182.115297	0.664016	45.9986	-6.1142	2.9271e-11	1.0427e-09
Cluster-12182.67379	275.522	7562.55	-4.7786	2.9583e-11	1.0533e-09
Cluster-12182.45525	51.9421	273.168	-2.3948	2.9611e-11	1.0536e-09
Cluster-12182.9218	37.2946	0	Inf	2.9775e-11	1.0589e-09
Cluster-12182.28668	11.6479	138.26	-3.5692	3.0382e-11	1.0798e-09
Cluster-12182.59020	91.3143	423.025	-2.2118	3.0532e-11	1.0846e-09
Cluster-12182.66766	649.558	4643.36	-2.8376	3.0592e-11	1.0861e-09
Cluster-12182.41352	13.7204	119.012	-3.1167	3.0625e-11	1.0867e-09
Cluster-12182.10251	52.7801	1.2437	5.4073	3.0663e-11	1.0874e-09
Cluster-12182.106725	9.28012	98.7663	-3.4118	3.0735e-11	1.0893e-09
Cluster-12182.4107	11.8929	110.945	-3.2217	3.206e-11	1.1351e-09
Cluster-12182.42819	43.9958	349.209	-2.9887	3.2062e-11	1.1351e-09
Cluster-12182.67682	68.443	336.8	-2.2989	3.2325e-11	1.1437e-09
Cluster-12182.62602	52.5124	277.524	-2.4019	3.2385e-11	1.1452e-09
Cluster-12182.68489	165.636	1306.46	-2.9796	3.2503e-11	1.1487e-09
Cluster-12182.71216	716.859	2715.76	-1.9216	3.2571e-11	1.1505e-09
Cluster-12182.29003	9.11547	121.457	-3.736	3.2729e-11	1.1554e-09
Cluster-12791.0	6.63512	84.9629	-3.6786	3.2895e-11	1.1606e-09
Cluster-12182.45405	11863	805.639	3.8802	3.3105e-11	1.1674e-09
Cluster-12182.46709	77.6466	563.514	-2.8595	3.3661e-11	1.1863e-09
Cluster-12182.26160	65.1819	570.038	-3.1285	3.3926e-11	1.195e-09
Cluster-12182.23412	2.01214	62.3612	-4.9538	3.4089e-11	1.2001e-09
Cluster-12182.72666	67.8019	0.325973	7.7004	3.4343e-11	1.2083e-09
Cluster-23481.0	0.340551	42.162	-6.9519	3.4707e-11	1.2205e-09
Cluster-12182.45296	34.3309	204.606	-2.5753	3.4951e-11	1.2284e-09
Cluster-12182.69334	1907.44	492.11	1.9546	3.4999e-11	1.2293e-09
Cluster-12182.71294	1.3622	55.4889	-5.3482	3.5444e-11	1.2443e-09
Cluster-12182.90235	28.7949	220.579	-2.9374	3.7258e-11	1.3072e-09
Cluster-12182.49205	127.26	564.066	-2.1481	3.7415e-11	1.312e-09
Cluster-12182.83762	0	61.0706	#NAME?	3.7674e-11	1.32e-09
Cluster-15345.0	1.69974	53.9767	-4.9889	3.7685e-11	1.32e-09
Cluster-12182.94936	141.532	17.7815	2.9927	3.7744e-11	1.3213e-09
Cluster-10891.0	0	37.7337	#NAME?	3.7801e-11	1.3226e-09
Cluster-12182.51922	5.32214	76.6966	-3.8491	3.8846e-11	1.3584e-09
Cluster-22149.0	0	37.6338	#NAME?	3.8926e-11	1.3604e-09
Cluster-12182.51649	3533.73	936.935	1.9152	3.9739e-11	1.3881e-09
Cluster-12182.121038	20.5824	148.376	-2.8498	4.0079e-11	1.3992e-09
Cluster-12182.87377	16.2185	362.553	-4.4825	4.0199e-11	1.4026e-09
Cluster-12182.68282	614.084	142.586	2.1066	4.0544e-11	1.4138e-09
Cluster-12182.99731	43.562	240.038	-2.4621	4.1437e-11	1.4442e-09
Cluster-12182.84220	221.068	39.2456	2.4939	4.2215e-11	1.4705e-09
Cluster-12182.67539	1.30591	52.2219	-5.3215	4.2391e-11	1.4758e-09
Cluster-14250.0	1.01262	47.9895	-5.5666	4.3284e-11	1.506e-09
Cluster-12182.64916	213.426	971.96	-2.1872	4.3314e-11	1.5062e-09
Cluster-12182.67619	61.199	1717.52	-4.8107	4.3395e-11	1.5082e-09
Cluster-12182.120960	4492.07	1197.17	1.9078	4.3935e-11	1.5262e-09
Cluster-12182.56195	135.015	580.901	-2.1052	4.4137e-11	1.5323e-09
Cluster-12182.30364	1.01262	47.8927	-5.5636	4.4286e-11	1.5367e-09
Cluster-12182.85406	1002.73	249.594	2.0063	4.4314e-11	1.5368e-09
Cluster-12182.57816	6394.85	1719.11	1.8952	4.5296e-11	1.57e-09
Cluster-6451.0	3.68073	66.8476	-4.1828	4.5337e-11	1.5705e-09
Cluster-12182.80264	2.04331	55.7384	-4.7697	4.5886e-11	1.5887e-09
Cluster-12182.38158	0.664016	60.7177	-6.5148	4.6036e-11	1.593e-09
Cluster-12182.10533	180.569	9.10757	4.3093	4.64e-11	1.6047e-09
Cluster-12182.71042	20.5153	145.358	-2.8248	4.6427e-11	1.6047e-09
Cluster-12182.91310	195.37	804.736	-2.0423	4.711e-11	1.6275e-09
Cluster-12182.29026	2.02523	55.9598	-4.7882	4.756e-11	1.6421e-09
Cluster-12182.78523	0.340551	212.431	-9.2849	4.819e-11	1.6629e-09
Cluster-10623.0	0.337539	100.706	-8.2209	4.8794e-11	1.6819e-09
Cluster-12182.55317	27.0157	173.008	-2.679	4.8793e-11	1.6819e-09
Cluster-4384.0	57.5408	1.58767	5.1796	4.9133e-11	1.6927e-09
Cluster-12182.90144	173.576	27.4187	2.6623	5.0102e-11	1.7251e-09
Cluster-12182.100761	30.979	186.861	-2.5926	5.2325e-11	1.8007e-09
Cluster-12182.72101	33.2788	345.001	-3.3739	5.2359e-11	1.8008e-09
Cluster-12182.45220	121.046	659.953	-2.4468	5.2586e-11	1.8067e-09
Cluster-12182.79694	941.407	233.571	2.011	5.2562e-11	1.8067e-09
Cluster-8903.0	4.05846	363.735	-6.4858	5.2729e-11	1.8106e-09
Cluster-15397.0	0	52.1547	#NAME?	5.2911e-11	1.8159e-09
Cluster-11861.0	0.340551	41.2227	-6.9194	5.2975e-11	1.8171e-09
Cluster-12182.109207	15.1718	124.178	-3.033	5.3517e-11	1.8347e-09
Cluster-11160.0	0	37.1444	#NAME?	5.3587e-11	1.8351e-09
Cluster-12182.90879	9.26303	96.1522	-3.3758	5.3576e-11	1.8351e-09
Cluster-12182.67975	1186	302.292	1.9721	5.3915e-11	1.8453e-09
Cluster-12182.64778	230.655	41.7654	2.4654	5.3959e-11	1.8458e-09
Cluster-12182.119503	68.6239	4.06885	4.076	5.407e-11	1.8486e-09
Cluster-12182.34614	0	77.6851	#NAME?	5.4838e-11	1.8738e-09
Cluster-12182.805	102.416	3.17844	5.01	5.5133e-11	1.8829e-09
Cluster-12182.68772	143.566	608.464	-2.0835	5.5491e-11	1.894e-09
Cluster-12182.86594	3.59124	66.5612	-4.2121	5.5532e-11	1.8944e-09
Cluster-12182.42685	0	36.9539	#NAME?	5.6685e-11	1.9327e-09
Cluster-12182.58604	1829.15	6861.82	-1.9074	5.6826e-11	1.9365e-09
Cluster-12182.9500	0	36.9154	#NAME?	5.7334e-11	1.9527e-09
Cluster-12182.44216	424.807	94.1385	2.174	5.7858e-11	1.9695e-09
Cluster-12182.41588	6.6522	100.426	-3.9162	5.8284e-11	1.9829e-09
Cluster-12182.18640	2.67315	59.9815	-4.4879	5.8717e-11	1.9966e-09
Cluster-12182.28037	54.0053	277.739	-2.3626	5.974e-11	2.0303e-09
Cluster-12182.102868	0.664016	48.4249	-6.1884	6.0268e-11	2.0471e-09
Cluster-12182.23630	739.835	180.89	2.0321	6.0356e-11	2.049e-09
Cluster-12182.110473	385.847	13.7922	4.8061	6.1259e-11	2.0785e-09
Cluster-12182.54288	3143.87	841.595	1.9013	6.1426e-11	2.083e-09
Cluster-17987.0	1.00155	664.002	-9.3728	6.1769e-11	2.0935e-09
Cluster-12182.71894	1915.24	503.345	1.9279	6.2294e-11	2.1102e-09
Cluster-12182.124097	462.179	104.216	2.1489	6.2427e-11	2.1136e-09
Cluster-12182.48413	1243.26	320.328	1.9565	6.3505e-11	2.1489e-09
Cluster-12182.70165	101.564	1594.43	-3.9726	6.47e-11	2.1882e-09
Cluster-12182.55621	5.07108	367.216	-6.1782	6.4854e-11	2.1922e-09
Cluster-12182.10755	0	36.7793	#NAME?	6.5177e-11	2.2019e-09
Cluster-12182.17558	85.8158	563.864	-2.716	6.583e-11	2.2228e-09
Cluster-12182.94101	86.5634	398.279	-2.2019	6.8494e-11	2.3115e-09
Cluster-14624.1	1.3622	55.5414	-5.3495	6.9335e-11	2.3386e-09
Cluster-12182.45114	5.77732	76.8176	-3.733	6.9923e-11	2.3572e-09
Cluster-23830.0	3.70888	73.1247	-4.3013	7.0218e-11	2.3659e-09
Cluster-12182.92854	0	36.5199	#NAME?	7.0383e-11	2.3702e-09
Cluster-12182.74138	3189.45	860.175	1.8906	7.0807e-11	2.3832e-09
Cluster-12182.110669	366.73	80.7643	2.1829	7.1296e-11	2.3983e-09
Cluster-13187.0	1219.99	313.389	1.9608	7.1959e-11	2.4193e-09
Cluster-12182.43046	32.5611	219.17	-2.7508	7.2175e-11	2.424e-09
Cluster-12182.65167	3829.59	1039.62	1.8811	7.2168e-11	2.424e-09
Cluster-12182.57168	106.305	11.6179	3.1938	7.2724e-11	2.4411e-09
Cluster-12182.72129	2518.74	532.222	2.2426	7.3182e-11	2.4552e-09
Cluster-12182.77299	65.6793	317.42	-2.2729	7.4327e-11	2.4923e-09
Cluster-12182.105303	24.065	247.393	-3.3618	7.449e-11	2.4964e-09
Cluster-12182.56178	104.667	463.309	-2.1462	7.4883e-11	2.5082e-09
Cluster-12182.103727	100.205	10.5592	3.2464	7.5236e-11	2.5187e-09
Cluster-12182.64990	81.7004	375.509	-2.2004	7.5433e-11	2.524e-09
Cluster-12182.110112	522.726	120.321	2.1192	7.6025e-11	2.5424e-09
Cluster-12182.74580	423.755	94.2844	2.1681	7.7662e-11	2.5958e-09
Cluster-12182.70013	6.36494	168.218	-4.724	7.8463e-11	2.6212e-09
Cluster-12182.86868	116.499	507.194	-2.1222	7.9497e-11	2.6543e-09
Cluster-13090.0	237.593	0	Inf	8.2479e-11	2.7524e-09
Cluster-12182.56186	552.847	130.667	2.081	8.4901e-11	2.8317e-09
Cluster-12182.44400	2.35773	56.586	-4.585	8.4965e-11	2.8323e-09
Cluster-12182.10757	0	36.1791	#NAME?	8.5052e-11	2.8337e-09
Cluster-12182.95742	10.8555	150.906	-3.7972	8.5389e-11	2.8435e-09
Cluster-12182.45893	155.658	639.624	-2.0388	8.6102e-11	2.8657e-09
Cluster-12182.96883	40.4954	221.15	-2.4492	8.6632e-11	2.8818e-09
Cluster-12182.39646	1744.65	290.622	2.5857	8.7792e-11	2.9186e-09
Cluster-12182.61098	0	40.7805	#NAME?	8.7832e-11	2.9186e-09
Cluster-12182.94978	16.0439	124.799	-2.9595	8.8073e-11	2.9251e-09
Cluster-12182.49017	23.2807	154.861	-2.7338	8.8346e-11	2.9326e-09
Cluster-12182.108218	17.6629	153.316	-3.1177	8.8452e-11	2.9346e-09
Cluster-12182.28699	59.5637	2.86178	4.3795	8.8808e-11	2.9448e-09
Cluster-13739.0	4.03031	67.2131	-4.0598	9.0702e-11	3.006e-09
Cluster-12182.49056	33.7895	194.994	-2.5288	9.084e-11	3.009e-09
Cluster-11308.0	296.961	60.6137	2.2926	9.2101e-11	3.0492e-09
Cluster-12182.63674	151.387	624.236	-2.0439	9.227e-11	3.0532e-09
Cluster-7686.5	0.67809	43.6951	-6.0099	9.2832e-11	3.0701e-09
Cluster-16008.0	0.97943	46.735	-5.5764	9.5383e-11	3.1529e-09
Cluster-12182.92246	5.24575	74.5839	-3.8296	9.5567e-11	3.1573e-09
Cluster-12182.45459	10.0427	168.292	-4.0668	9.6083e-11	3.1727e-09
Cluster-7738.0	96.2443	9.59629	3.3262	9.6419e-11	3.1821e-09
Cluster-12182.16440	36.6937	492.232	-3.7457	9.7043e-11	3.201e-09
Cluster-12182.87484	2115.86	567.629	1.8982	9.8753e-11	3.2557e-09
Cluster-21188.2	7.69297	86.4731	-3.4906	9.9074e-11	3.2645e-09
Cluster-12182.110277	35.0734	0	Inf	1.02e-10	3.3592e-09
Cluster-12182.113413	35.0653	0	Inf	1.0224e-10	3.3652e-09
Cluster-12182.73402	4952.97	1274.21	1.9587	1.0243e-10	3.3698e-09
Cluster-12182.32722	20.5032	142.198	-2.794	1.0526e-10	3.4611e-09
Cluster-12182.96771	0	35.6892	#NAME?	1.0751e-10	3.5334e-09
Cluster-12182.70373	180.933	727.177	-2.0069	1.0793e-10	3.5453e-09
Cluster-12182.14890	342.128	17.9543	4.2521	1.0969e-10	3.6013e-09
Cluster-12182.81554	1080.11	279.081	1.9524	1.0981e-10	3.6033e-09
Cluster-13096.1	0	67.5526	#NAME?	1.1067e-10	3.6295e-09
Cluster-12182.67487	15.2623	120.235	-2.9778	1.1091e-10	3.6355e-09
Cluster-20852.0	0	35.8467	#NAME?	1.1204e-10	3.6705e-09
Cluster-12182.30896	1.99807	54.0027	-4.7564	1.1221e-10	3.6744e-09
Cluster-15848.0	1.64646	71.9729	-5.45	1.1337e-10	3.7104e-09
Cluster-12182.24074	75.3566	5.73534	3.7158	1.1438e-10	3.7414e-09
Cluster-12182.58314	131.68	14.438	3.1891	1.1472e-10	3.7504e-09
Cluster-12182.66209	86.8212	455.918	-2.3927	1.1859e-10	3.8752e-09
Cluster-12182.65452	413.485	1553.84	-1.9099	1.1898e-10	3.886e-09
Cluster-12182.70016	20.9562	144.129	-2.7819	1.1939e-10	3.897e-09
Cluster-12182.14297	15.4553	119.616	-2.9522	1.2028e-10	3.9241e-09
Cluster-12182.52756	99.5387	9.59987	3.3742	1.2094e-10	3.9437e-09
Cluster-13050.3	0	35.5749	#NAME?	1.215e-10	3.9598e-09
Cluster-12182.63450	0	198.023	#NAME?	1.2226e-10	3.9825e-09
Cluster-12182.50721	4.76771	94.9092	-4.3152	1.2247e-10	3.9875e-09
Cluster-12182.41836	117.783	505.558	-2.1017	1.2396e-10	4.0316e-09
Cluster-12182.90234	2.00612	57.7709	-4.8479	1.239e-10	4.0316e-09
Cluster-12182.67569	22.733	249.106	-3.4539	1.2403e-10	4.0318e-09
Cluster-5961.0	0.337539	39.5842	-6.8737	1.2679e-10	4.1195e-09
Cluster-12182.12056	175.454	29.3262	2.5808	1.2754e-10	4.1417e-09
Cluster-22678.1	95.0457	9.74647	3.2857	1.2841e-10	4.1678e-09
Cluster-12182.72820	22.1949	147.098	-2.7285	1.2883e-10	4.1793e-09
Cluster-12182.10294	0.675078	71.1253	-6.7192	1.2939e-10	4.1952e-09
Cluster-12182.43165	31.0843	182.01	-2.5498	1.3339e-10	4.3227e-09
Cluster-12182.12565	77.2562	574.524	-2.8946	1.3349e-10	4.3236e-09
Cluster-22723.2	0	97.3155	#NAME?	1.3605e-10	4.4043e-09
Cluster-12182.97507	11.5787	101.962	-3.1385	1.3631e-10	4.4082e-09
Cluster-15233.0	0	53.3146	#NAME?	1.363e-10	4.4082e-09
Cluster-17729.1	0	35.4661	#NAME?	1.3713e-10	4.4324e-09
Cluster-12182.45518	92.3698	407.572	-2.1416	1.3804e-10	4.4595e-09
Cluster-12182.77889	235.504	46.0072	2.3558	1.3858e-10	4.4747e-09
Cluster-14392.0	1263.62	108.072	3.5475	1.3944e-10	4.5001e-09
Cluster-17190.0	0.340551	39.5133	-6.8583	1.4072e-10	4.5391e-09
Cluster-12182.88993	69.53	4.73942	3.8749	1.4286e-10	4.6058e-09
Cluster-12182.53698	34.5782	0	Inf	1.4382e-10	4.6343e-09
Cluster-12182.52026	483.141	1799.78	-1.8973	1.4397e-10	4.6368e-09
Cluster-12182.83845	458.227	81.1442	2.4975	1.4424e-10	4.6431e-09
Cluster-12182.68434	51.4609	533.504	-3.3739	1.4592e-10	4.6948e-09
Cluster-12182.68167	138.707	628.149	-2.1791	1.4768e-10	4.749e-09
Cluster-12182.4231	4.38395	67.6652	-3.9481	1.4931e-10	4.7989e-09
Cluster-18817.0	204.833	806.409	-1.9771	1.5071e-10	4.8415e-09
Cluster-12182.85860	57.6217	2.5116	4.5199	1.5086e-10	4.8438e-09
Cluster-12182.94965	4.68327	71.618	-3.9347	1.5376e-10	4.9343e-09
Cluster-9243.0	0.652953	42.7103	-6.0315	1.5398e-10	4.939e-09
Cluster-12182.112105	0	35.0602	#NAME?	1.5489e-10	4.9645e-09
Cluster-12182.50195	1.67159	50.6364	-4.9209	1.5493e-10	4.9645e-09
Cluster-12182.41115	512.754	121.747	2.0744	1.5594e-10	4.9944e-09
Cluster-12182.10213	22.436	148.298	-2.7246	1.5726e-10	5.0339e-09
Cluster-12182.65730	141.084	576.479	-2.0307	1.6038e-10	5.131e-09
Cluster-12182.75398	273.456	23.5105	3.5399	1.621e-10	5.1835e-09
Cluster-6087.0	5.92083	78.8304	-3.7349	1.6259e-10	5.1965e-09
Cluster-11612.1	0.326477	38.9671	-6.8991	1.6414e-10	5.2435e-09
Cluster-12182.106447	15.9957	176.651	-3.4652	1.6653e-10	5.3161e-09
Cluster-12182.34166	144.542	21.6592	2.7384	1.6658e-10	5.3161e-09
Cluster-12182.42790	52.108	257.753	-2.3064	1.6722e-10	5.3339e-09
Cluster-12182.56760	25.2569	170.503	-2.7551	1.6776e-10	5.3482e-09
Cluster-18334.1	1.00758	53.9126	-5.7417	1.6841e-10	5.3662e-09
Cluster-12182.95249	8.79803	88.9676	-3.338	1.7254e-10	5.4949e-09
Cluster-12182.51915	7.00382	81.4468	-3.5396	1.736e-10	5.5258e-09
Cluster-12182.15548	0	34.9105	#NAME?	1.7699e-10	5.631e-09
Cluster-12182.72334	743.274	2672.54	-1.8462	1.7853e-10	5.6759e-09
Cluster-20959.0	0	34.8808	#NAME?	1.7858e-10	5.6759e-09
Cluster-12182.67151	180.402	1813.78	-3.3297	1.8012e-10	5.7201e-09
Cluster-12182.9316	0	54.9644	#NAME?	1.8015e-10	5.7201e-09
Cluster-12182.15948	0.67809	55.9584	-6.3667	1.8116e-10	5.7493e-09
Cluster-12182.83331	4195.01	630.546	2.734	1.8696e-10	5.9304e-09
Cluster-12182.93493	234.982	45.3991	2.3718	1.9029e-10	6.0329e-09
Cluster-12182.89912	3.95091	65.2095	-4.0448	1.9223e-10	6.0913e-09
Cluster-12182.97429	0	34.6058	#NAME?	1.9406e-10	6.1462e-09
Cluster-12182.56534	36.095	198.764	-2.4612	1.9992e-10	6.3284e-09
Cluster-9108.0	20.9685	139.378	-2.7327	2.0143e-10	6.3732e-09
Cluster-12182.64739	140.667	20.1942	2.8003	2.044e-10	6.4638e-09
Cluster-12182.93040	0.340551	64.5431	-7.5662	2.0774e-10	6.5662e-09
Cluster-12182.86339	247.436	946.665	-1.9358	2.0864e-10	6.5913e-09
Cluster-12182.42027	665.177	166.521	1.998	2.1017e-10	6.6364e-09
Cluster-12182.80390	47.1742	241.205	-2.3542	2.129e-10	6.719e-09
Cluster-12182.81775	9390.81	40294.6	-2.1013	2.1379e-10	6.7437e-09
Cluster-12182.95883	658.714	164.799	1.9989	2.146e-10	6.7659e-09
Cluster-12182.94082	211.978	814.207	-1.9415	2.2411e-10	7.0622e-09
Cluster-12182.46393	57.406	2.93376	4.2904	2.2603e-10	7.1191e-09
Cluster-12182.44806	18.6624	553.856	-4.8913	2.2839e-10	7.1897e-09
Cluster-12022.0	0.664016	41.7685	-5.9751	2.3075e-10	7.2599e-09
Cluster-25059.2	46.4943	368.135	-2.9851	2.3085e-10	7.2599e-09
Cluster-21943.0	15.0431	293.646	-4.2869	2.3203e-10	7.2934e-09
Cluster-12182.41759	68.1557	313.679	-2.2024	2.3297e-10	7.3194e-09
[truncated: 7,934 more rows]
