# Supplementary material for: Comparative transcriptome analysis of two contrasting wolfberry genotypes during fruit development and ripening and characterization of the LrMYB1 transcription factor that regulates flavonoid biosynthesis
Source: BMC Genomics. 2020 Apr 10;21:295. doi: 10.1186/s12864-020-6663-4 (PMC7147035; doi:10.1186/s12864-020-6663-4)
Supplement: Supplementary file 3 — Additional file 3. GO enrichment analysis of DEGs at three developmental stages. [file 12864_2020_6663_MOESM3_ESM.xlsx]

## Sheet: BFS1vsRFS1.DEG_GO_enrichment
GO_accession	Description	Term_type	Over_represented_pValue	Corrected_pValue	DEG_item	DEG_list	Bg_item	Bg_list	Enrichment score	Gene_names
GO:0016209	antioxidant activity	molecular_function	2.6677e-05	0.14608	114	11662	442	63519	0.257919	Cluster-12182.114585,Cluster-12182.99093,Cluster-12182.99668,Cluster-12182.89120,Cluster-12182.21944,Cluster-15532.0,Cluster-12182.32111,Cluster-12182.99902,Cluster-12182.70113,Cluster-12182.119000,Cluster-12182.13483,Cluster-12182.95339,Cluster-12182.88779,Cluster-12182.70682,Cluster-12182.33934,Cluster-12182.34527,Cluster-12182.67140,Cluster-12182.67137,Cluster-12182.67245,Cluster-12182.16318,C…
GO:0046906	tetrapyrrole binding	molecular_function	0.00068407	0.65285	194	11662	890	63519	0.217978	Cluster-12182.48996,Cluster-12182.23753,Cluster-7784.0,Cluster-12182.21943,Cluster-12182.12794,Cluster-12182.63396,Cluster-7011.0,Cluster-12182.9472,Cluster-18459.0,Cluster-12182.20112,Cluster-12182.47749,Cluster-12182.63988,Cluster-12182.72186,Cluster-12182.50433,Cluster-12182.91573,Cluster-12182.17276,Cluster-12182.646,Cluster-11793.0,Cluster-12182.73864,Cluster-12182.116007,Cluster-12182.47704…
GO:0004866	endopeptidase inhibitor activity	molecular_function	0.001277	0.65285	49	11662	204	63519	0.240196	Cluster-12182.63310,Cluster-12182.33907,Cluster-12182.107500,Cluster-2269.1,Cluster-19576.0,Cluster-12182.77045,Cluster-12182.74790,Cluster-12182.13159,Cluster-12182.66355,Cluster-12182.67749,Cluster-12182.3498,Cluster-12182.37447,Cluster-16346.0,Cluster-12182.69178,Cluster-12182.85764,Cluster-12182.93252,Cluster-12182.83280,Cluster-21349.0,Cluster-12182.68592,Cluster-12182.87592,Cluster-25222.0,…
GO:0061135	endopeptidase regulator activity	molecular_function	0.001277	0.65285	49	11662	204	63519	0.240196	Cluster-12182.74790,Cluster-2269.1,Cluster-19576.0,Cluster-12182.77045,Cluster-12182.107500,Cluster-12182.63310,Cluster-12182.33907,Cluster-12182.93252,Cluster-16346.0,Cluster-12182.69178,Cluster-12182.85764,Cluster-12182.37447,Cluster-12182.3498,Cluster-12182.13159,Cluster-12182.66355,Cluster-12182.67749,Cluster-21349.0,Cluster-12182.83280,Cluster-12182.123281,Cluster-12182.43096,Cluster-12182.6…
GO:0045454	cell redox homeostasis	biological_process	0.0012926	0.65285	78	11662	310	63519	0.251613	Cluster-12182.65235,Cluster-12182.63371,Cluster-12182.79562,Cluster-12182.73900,Cluster-12182.64030,Cluster-12182.42820,Cluster-12182.37833,Cluster-12182.53703,Cluster-12182.48900,Cluster-12182.73080,Cluster-12182.33395,Cluster-12182.65691,Cluster-12182.82263,Cluster-12182.46973,Cluster-12182.65674,Cluster-12182.62653,Cluster-12182.87,Cluster-12182.84681,Cluster-12182.44581,Cluster-12182.16963,Cl…
GO:0030414	peptidase inhibitor activity	molecular_function	0.0013143	0.65285	51	11662	215	63519	0.237209	Cluster-12182.107500,Cluster-12182.33907,Cluster-12182.63310,Cluster-12182.74790,Cluster-12182.77045,Cluster-19576.0,Cluster-2269.1,Cluster-12182.3498,Cluster-12182.37447,Cluster-12182.67749,Cluster-12182.66355,Cluster-12182.13159,Cluster-12182.93252,Cluster-12182.4435,Cluster-12182.69178,Cluster-12182.85764,Cluster-16346.0,Cluster-12182.83280,Cluster-21349.0,Cluster-12182.27161,Cluster-12182.722…
GO:0061134	peptidase regulator activity	molecular_function	0.0013143	0.65285	51	11662	215	63519	0.237209	Cluster-12182.13948,Cluster-12182.12460,Cluster-12182.67885,Cluster-12182.28400,Cluster-12182.82390,Cluster-12182.68419,Cluster-8805.0,Cluster-12182.3497,Cluster-12182.5817,Cluster-9849.0,Cluster-12182.77640,Cluster-15863.0,Cluster-12182.112461,Cluster-12182.81271,Cluster-12182.33901,Cluster-12182.115899,Cluster-12182.52869,Cluster-12182.37747,Cluster-12182.45373,Cluster-12182.115708,Cluster-3984…
GO:0043603	cellular amide metabolic process	biological_process	0.0013586	0.65285	638	11662	3169	63519	0.201325	Cluster-12182.109818,Cluster-12182.55623,Cluster-12182.88978,Cluster-12182.88873,Cluster-12182.15169,Cluster-12182.35694,Cluster-12182.20616,Cluster-12182.59942,Cluster-12182.89147,Cluster-12182.63693,Cluster-12182.89120,Cluster-12182.41426,Cluster-12182.85376,Cluster-12182.69108,Cluster-12182.79545,Cluster-23099.0,Cluster-12182.21136,Cluster-12182.69338,Cluster-12182.7043,Cluster-12182.14152,Clu…
GO:0051187	cofactor catabolic process	biological_process	0.001376	0.65285	31	11662	98	63519	0.316327	Cluster-12182.57089,Cluster-3984.0,Cluster-12182.71343,Cluster-12182.81607,Cluster-12182.55686,Cluster-12182.26135,Cluster-4136.1,Cluster-12182.78682,Cluster-12182.61006,Cluster-12182.60047,Cluster-12182.55382,Cluster-12182.13011,Cluster-17209.1,Cluster-12182.101427,Cluster-12182.4377,Cluster-12182.114417,Cluster-11878.0,Cluster-12182.103431,Cluster-12182.92666,Cluster-12182.24573,Cluster-12182.2…
GO:0016491	oxidoreductase activity	molecular_function	0.0014767	0.65285	1167	11662	5863	63519	0.199045	Cluster-12182.66250,Cluster-12182.59613,Cluster-12182.32090,Cluster-12182.67503,Cluster-12182.62380,Cluster-12182.62962,Cluster-12182.87796,Cluster-12182.67128,Cluster-7752.1,Cluster-12182.65691,Cluster-12182.84854,Cluster-12182.64040,Cluster-12182.6431,Cluster-12182.54784,Cluster-12182.65709,Cluster-9218.0,Cluster-12182.90340,Cluster-12182.10446,Cluster-12182.588,Cluster-12182.62590,Cluster-1218…
GO:0006787	porphyrin-containing compound catabolic process	biological_process	0.0015881	0.65285	30	11662	94	63519	0.319149	Cluster-12182.22425,Cluster-12182.92666,Cluster-12182.24573,Cluster-12182.103431,Cluster-11878.0,Cluster-12182.114417,Cluster-12182.4377,Cluster-17209.1,Cluster-12182.36581,Cluster-12182.17442,Cluster-12182.69888,Cluster-12182.13013,Cluster-12182.66644,Cluster-12182.59453,Cluster-12182.53755,Cluster-12182.8512,Cluster-12182.69023,Cluster-12182.18579,Cluster-12182.81607,Cluster-12182.55686,Cluster…
GO:0033015	tetrapyrrole catabolic process	biological_process	0.0015881	0.65285	30	11662	94	63519	0.319149	Cluster-12182.26135,Cluster-12182.78682,Cluster-4136.1,Cluster-12182.61006,Cluster-12182.13011,Cluster-12182.55382,Cluster-12182.60047,Cluster-12182.57089,Cluster-3984.0,Cluster-12182.71343,Cluster-12182.81607,Cluster-12182.55686,Cluster-12182.53755,Cluster-12182.69023,Cluster-12182.8512,Cluster-12182.18579,Cluster-12182.66644,Cluster-12182.59453,Cluster-12182.36581,Cluster-12182.17442,Cluster-12…
GO:0004867	serine-type endopeptidase inhibitor activity	molecular_function	0.0016702	0.65285	30	11662	110	63519	0.272727	Cluster-12182.74790,Cluster-19576.0,Cluster-12182.77045,Cluster-12182.52869,Cluster-3984.0,Cluster-12182.115708,Cluster-12182.33907,Cluster-12182.63310,Cluster-12182.93252,Cluster-12182.33901,Cluster-12182.69178,Cluster-12182.85764,Cluster-12182.81271,Cluster-12182.37447,Cluster-12182.3498,Cluster-12182.115899,Cluster-12182.67749,Cluster-12182.13159,Cluster-8805.0,Cluster-12182.3497,Cluster-15863…
GO:0020037	heme binding	molecular_function	0.0018549	0.65285	182	11662	846	63519	0.21513	Cluster-12182.12565,Cluster-12182.109846,Cluster-13187.0,Cluster-12182.88779,Cluster-12182.13483,Cluster-12182.26847,Cluster-21678.2,Cluster-12182.120788,Cluster-12182.69680,Cluster-12182.31581,Cluster-12182.56406,Cluster-12182.86517,Cluster-12182.79719,Cluster-12182.20615,Cluster-12182.11938,Cluster-12182.50471,Cluster-12182.111235,Cluster-12182.2307,Cluster-12182.11988,Cluster-12182.119000,Clus…
GO:0004601	peroxidase activity	molecular_function	0.0026053	0.65285	66	11662	271	63519	0.243542	Cluster-12182.41804,Cluster-12182.49330,Cluster-12182.120770,Cluster-12182.69742,Cluster-12182.86040,Cluster-12182.58677,Cluster-12182.91922,Cluster-11230.0,Cluster-12182.27558,Cluster-12182.61077,Cluster-12182.119000,Cluster-12182.21944,Cluster-15532.0,Cluster-12182.99902,Cluster-12182.89120,Cluster-12182.114585,Cluster-12182.69680,Cluster-12182.56406,Cluster-12182.120788,Cluster-12182.16318,Clu…
GO:0006804	obsolete peroxidase reaction	biological_process	0.0026053	0.65285	66	11662	271	63519	0.243542	Cluster-12182.4872,Cluster-12182.106300,Cluster-12182.63988,Cluster-12182.70681,Cluster-12182.56544,Cluster-12182.95729,Cluster-5885.0,Cluster-12182.87523,Cluster-12182.21943,Cluster-7784.0,Cluster-12182.69739,Cluster-12182.23753,Cluster-12182.55317,Cluster-18856.0,Cluster-12182.66527,Cluster-12182.49897,Cluster-12182.7589,Cluster-12182.29048,Cluster-12182.111393,Cluster-12182.47704,Cluster-11793…
GO:0022613	ribonucleoprotein complex biogenesis	biological_process	0.0026673	0.65285	384	11662	1941	63519	0.197836	Cluster-12182.61064,Cluster-12182.65291,Cluster-12182.27082,Cluster-12182.77716,Cluster-12182.107146,Cluster-12182.31627,Cluster-12182.94807,Cluster-12182.113382,Cluster-12182.19468,Cluster-12182.85680,Cluster-12182.94103,Cluster-12182.61049,Cluster-12182.55819,Cluster-12182.62866,Cluster-12182.67162,Cluster-12182.63365,Cluster-12182.74740,Cluster-12182.39578,Cluster-12182.67368,Cluster-12182.181…
GO:0046149	pigment catabolic process	biological_process	0.0026752	0.65285	28	11662	89	63519	0.314607	Cluster-17209.1,Cluster-12182.4377,Cluster-12182.114417,Cluster-11878.0,Cluster-12182.103431,Cluster-12182.92666,Cluster-12182.24573,Cluster-12182.22425,Cluster-12182.69023,Cluster-12182.53755,Cluster-12182.8512,Cluster-12182.59453,Cluster-12182.66644,Cluster-12182.69888,Cluster-12182.13013,Cluster-12182.17442,Cluster-12182.36581,Cluster-12182.57089,Cluster-3984.0,Cluster-12182.71343,Cluster-1218…
GO:0015996	chlorophyll catabolic process	biological_process	0.0026797	0.65285	27	11662	85	63519	0.317647	Cluster-12182.13011,Cluster-12182.55382,Cluster-12182.60047,Cluster-12182.61006,Cluster-4136.1,Cluster-12182.78682,Cluster-12182.26135,Cluster-12182.55686,Cluster-12182.71343,Cluster-3984.0,Cluster-12182.57089,Cluster-12182.36581,Cluster-12182.17442,Cluster-12182.69888,Cluster-12182.13013,Cluster-12182.66644,Cluster-12182.59453,Cluster-12182.53755,Cluster-12182.8512,Cluster-12182.69023,Cluster-12…
GO:0047746	chlorophyllase activity	molecular_function	0.0026797	0.65285	27	11662	85	63519	0.317647	Cluster-12182.26135,Cluster-4136.1,Cluster-12182.78682,Cluster-12182.61006,Cluster-12182.60047,Cluster-12182.55382,Cluster-12182.13011,Cluster-12182.57089,Cluster-3984.0,Cluster-12182.71343,Cluster-12182.55686,Cluster-12182.53755,Cluster-12182.69023,Cluster-12182.8512,Cluster-12182.59453,Cluster-12182.66644,Cluster-12182.13013,Cluster-12182.69888,Cluster-12182.17442,Cluster-12182.36581,Cluster-17…
GO:0016151	nickel cation binding	molecular_function	0.0026911	0.65285	41	11662	146	63519	0.280822	Cluster-12182.72389,Cluster-12182.64176,Cluster-12182.56436,Cluster-12182.65191,Cluster-12182.21513,Cluster-12182.66548,Cluster-12182.106629,Cluster-12182.84554,Cluster-12182.67036,Cluster-12182.45893,Cluster-12182.69095,Cluster-12182.66506,Cluster-12182.90879,Cluster-12182.36985,Cluster-12182.68068,Cluster-12182.28392,Cluster-12182.31575,Cluster-12182.75490,Cluster-12182.102371,Cluster-12182.102…
GO:0016705	oxidoreductase activity, acting on paired donors, with incorporation or reduction of molecular oxygen	molecular_function	0.0027421	0.65285	215	11662	981	63519	0.219164	Cluster-12182.36768,Cluster-12182.65271,Cluster-12182.62687,Cluster-12182.16040,Cluster-17987.0,Cluster-12182.69304,Cluster-12182.90390,Cluster-12182.72922,Cluster-5187.0,Cluster-12182.28995,Cluster-12182.88831,Cluster-12182.50471,Cluster-12182.111235,Cluster-12182.2307,Cluster-12182.31581,Cluster-12182.109691,Cluster-12182.26847,Cluster-21678.2,Cluster-12182.20615,Cluster-12182.74915,Cluster-121…
GO:0003847	1-alkyl-2-acetylglycerophosphocholine esterase activity	molecular_function	0.0030711	0.65418	11	11662	24	63519	0.458333	Cluster-12182.13013,Cluster-12182.13011,Cluster-12182.60047,Cluster-12182.69023,Cluster-12182.479,Cluster-19749.1,Cluster-12182.78682,Cluster-12182.66644,Cluster-12182.71343,Cluster-12182.55686,Cluster-12182.57089
GO:0008247	1-alkyl-2-acetylglycerophosphocholine esterase complex	cellular_component	0.0030711	0.65418	11	11662	24	63519	0.458333	Cluster-12182.13013,Cluster-12182.13011,Cluster-12182.60047,Cluster-12182.479,Cluster-12182.69023,Cluster-19749.1,Cluster-12182.66644,Cluster-12182.78682,Cluster-12182.71343,Cluster-12182.55686,Cluster-12182.57089
GO:0016684	oxidoreductase activity, acting on peroxide as acceptor	molecular_function	0.00332	0.65418	70	11662	290	63519	0.241379	Cluster-12182.114585,Cluster-12182.89120,Cluster-12182.21944,Cluster-12182.99902,Cluster-15532.0,Cluster-12182.119000,Cluster-12182.13483,Cluster-12182.34527,Cluster-12182.88779,Cluster-12182.70682,Cluster-12182.16318,Cluster-12182.69680,Cluster-12182.56406,Cluster-12182.120788,Cluster-12182.69742,Cluster-12182.49330,Cluster-12182.120770,Cluster-12182.41804,Cluster-12182.27558,Cluster-12182.61077…
GO:0055114	oxidation-reduction process	biological_process	0.0035202	0.65418	1186	11662	5995	63519	0.197832	Cluster-12182.72984,Cluster-12182.66755,Cluster-12182.79351,Cluster-12182.51025,Cluster-4866.0,Cluster-12182.14623,Cluster-12182.70682,Cluster-2780.0,Cluster-12182.32111,Cluster-12182.98514,Cluster-23634.1,Cluster-12182.74265,Cluster-12182.27320,Cluster-12182.95820,Cluster-12182.86667,Cluster-12182.48752,Cluster-12182.77142,Cluster-12182.64885,Cluster-12182.72185,Cluster-12182.69115,Cluster-12182…
GO:0042254	ribosome biogenesis	biological_process	0.0035236	0.65418	377	11662	1916	63519	0.196764	Cluster-12182.51884,Cluster-12182.70062,Cluster-12182.60375,Cluster-12182.18220,Cluster-12182.55431,Cluster-12182.106449,Cluster-12182.63886,Cluster-12182.109556,Cluster-12182.38096,Cluster-12182.4228,Cluster-12182.74922,Cluster-12182.10795,Cluster-12182.62070,Cluster-12182.28384,Cluster-12182.64093,Cluster-25959.0,Cluster-12182.57100,Cluster-12182.73459,Cluster-12182.26514,Cluster-12182.69613,Cl…
GO:0000042	protein targeting to Golgi	biological_process	0.0038228	0.65418	13	11662	31	63519	0.419355	Cluster-12182.90598,Cluster-12182.87370,Cluster-12182.78259,Cluster-12182.19397,Cluster-12182.55009,Cluster-12182.81446,Cluster-12182.69094,Cluster-12182.76663,Cluster-12182.90609,Cluster-12182.70992,Cluster-12182.17626,Cluster-12182.69176,Cluster-12182.52059
GO:0000301	retrograde transport, vesicle recycling within Golgi	biological_process	0.0038228	0.65418	13	11662	31	63519	0.419355	Cluster-12182.55009,Cluster-12182.81446,Cluster-12182.69094,Cluster-12182.19397,Cluster-12182.90598,Cluster-12182.78259,Cluster-12182.87370,Cluster-12182.52059,Cluster-12182.69176,Cluster-12182.70992,Cluster-12182.17626,Cluster-12182.76663,Cluster-12182.90609
GO:0034067	protein localization to Golgi apparatus	biological_process	0.0038228	0.65418	13	11662	31	63519	0.419355	Cluster-12182.52059,Cluster-12182.69176,Cluster-12182.17626,Cluster-12182.70992,Cluster-12182.90609,Cluster-12182.76663,Cluster-12182.81446,Cluster-12182.69094,Cluster-12182.55009,Cluster-12182.19397,Cluster-12182.78259,Cluster-12182.87370,Cluster-12182.90598
GO:0072600	establishment of protein localization to Golgi	biological_process	0.0038228	0.65418	13	11662	31	63519	0.419355	Cluster-12182.90609,Cluster-12182.76663,Cluster-12182.17626,Cluster-12182.70992,Cluster-12182.69176,Cluster-12182.52059,Cluster-12182.78259,Cluster-12182.87370,Cluster-12182.90598,Cluster-12182.19397,Cluster-12182.81446,Cluster-12182.69094,Cluster-12182.55009
GO:0030529	ribonucleoprotein complex	cellular_component	0.0040388	0.67019	492	11662	2498	63519	0.196958	Cluster-12182.95892,Cluster-12182.86263,Cluster-12182.34718,Cluster-12182.51652,Cluster-12182.55230,Cluster-12182.89920,Cluster-12182.53259,Cluster-12182.5142,Cluster-12182.113069,Cluster-12182.55744,Cluster-358.0,Cluster-12182.82275,Cluster-12182.64969,Cluster-12182.77655,Cluster-12182.67645,Cluster-12182.17366,Cluster-12182.62172,Cluster-12182.43787,Cluster-12182.85898,Cluster-12182.23732,Clust…
GO:0005506	iron ion binding	molecular_function	0.0043291	0.69723	189	11662	883	63519	0.214043	Cluster-12182.108448,Cluster-12182.54326,Cluster-12182.57816,Cluster-12182.81942,Cluster-23461.0,Cluster-18403.0,Cluster-12182.55602,Cluster-12182.18377,Cluster-12182.46482,Cluster-12182.26366,Cluster-12182.74522,Cluster-12182.22681,Cluster-12182.23932,Cluster-12182.117918,Cluster-12182.50251,Cluster-12182.117330,Cluster-12182.38297,Cluster-12182.27896,Cluster-12182.29276,Cluster-12182.56436,Clus…
GO:0019725	cellular homeostasis	biological_process	0.0045485	0.71164	107	11662	462	63519	0.231602	Cluster-12182.70033,Cluster-12182.75575,Cluster-12182.47192,Cluster-12182.75622,Cluster-12182.15207,Cluster-5050.0,Cluster-12182.67663,Cluster-12182.84890,Cluster-12182.42140,Cluster-12182.72787,Cluster-12182.94906,Cluster-12182.67692,Cluster-12182.85009,Cluster-12182.52656,Cluster-18703.0,Cluster-12182.53698,Cluster-12182.65128,Cluster-12182.42708,Cluster-12182.19674,Cluster-12182.63394,Cluster-…
GO:0008202	steroid metabolic process	biological_process	0.0049443	0.75208	108	11662	451	63519	0.239468	Cluster-12182.62428,Cluster-12182.106080,Cluster-12182.68417,Cluster-12182.66919,Cluster-12182.48925,Cluster-12182.54133,Cluster-12182.56966,Cluster-12182.3796,Cluster-12182.85592,Cluster-12182.79777,Cluster-12182.79776,Cluster-12182.9145,Cluster-12182.65510,Cluster-12182.104767,Cluster-12182.58054,Cluster-12182.66465,Cluster-12182.39928,Cluster-12182.67086,Cluster-12182.103315,Cluster-12182.7705…
GO:0006547	histidine metabolic process	biological_process	0.0054012	0.77834	34	11662	115	63519	0.295652	Cluster-12182.49918,Cluster-12182.98797,Cluster-12182.80254,Cluster-12182.35383,Cluster-12182.27320,Cluster-22812.0,Cluster-12182.38330,Cluster-12182.84581,Cluster-12182.82098,Cluster-12182.27137,Cluster-12182.51615,Cluster-12182.23619,Cluster-12182.73549,Cluster-12182.69111,Cluster-12182.55697,Cluster-12182.75808,Cluster-23290.0,Cluster-12182.42196,Cluster-12182.66035,Cluster-12182.76029,Cluster…
GO:0052803	imidazole-containing compound metabolic process	biological_process	0.0054012	0.77834	34	11662	115	63519	0.295652	Cluster-12182.47052,Cluster-12182.19660,Cluster-12182.113998,Cluster-12182.38219,Cluster-12182.67503,Cluster-24522.0,Cluster-12182.42196,Cluster-12182.76029,Cluster-12182.66035,Cluster-12182.75808,Cluster-12182.55697,Cluster-12182.69111,Cluster-23290.0,Cluster-12182.23619,Cluster-12182.27137,Cluster-12182.51615,Cluster-12182.73549,Cluster-12182.27082,Cluster-12182.73312,Cluster-12182.57503,Cluste…
GO:0031072	heat shock protein binding	molecular_function	0.0057327	0.80493	24	11662	78	63519	0.307692	Cluster-12182.75573,Cluster-12182.51492,Cluster-12182.68068,Cluster-12182.56342,Cluster-12182.53165,Cluster-12182.20686,Cluster-12182.75575,Cluster-12182.52887,Cluster-12182.72332,Cluster-12182.52884,Cluster-12182.65191,Cluster-12182.18812,Cluster-12182.66548,Cluster-12182.100838,Cluster-12182.67890,Cluster-12182.72389,Cluster-12182.45412,Cluster-12182.58852,Cluster-12182.69095,Cluster-12182.5740…
GO:0004602	glutathione peroxidase activity	molecular_function	0.0065714	0.89962	14	11662	41	63519	0.341463	Cluster-12182.49897,Cluster-12182.91922,Cluster-12182.89120,Cluster-12182.50403,Cluster-12182.85890,Cluster-12182.45138,Cluster-12182.61077,Cluster-12182.87523,Cluster-12182.41804,Cluster-12182.82110,Cluster-12182.98105,Cluster-15532.0,Cluster-12182.77602,Cluster-12182.86040
GO:0006979	response to oxidative stress	biological_process	0.006973	0.93133	71	11662	305	63519	0.232787	Cluster-12182.86040,Cluster-12182.58677,Cluster-12182.73888,Cluster-12182.27558,Cluster-12182.61077,Cluster-11230.0,Cluster-12182.91922,Cluster-12182.120770,Cluster-12182.49330,Cluster-12182.41804,Cluster-12182.69742,Cluster-12182.120788,Cluster-12182.56406,Cluster-12182.69680,Cluster-12182.70682,Cluster-12182.88779,Cluster-12182.34527,Cluster-12182.13483,Cluster-12182.114813,Cluster-12182.16318,…
GO:0043604	amide biosynthetic process	biological_process	0.0073827	0.95586	566	11662	2863	63519	0.197695	Cluster-12182.18131,Cluster-12182.60741,Cluster-12182.9810,Cluster-12182.67831,Cluster-12182.27482,Cluster-12182.76471,Cluster-12182.44662,Cluster-12182.17542,Cluster-12182.58481,Cluster-14606.0,Cluster-12182.56663,Cluster-25710.0,Cluster-12182.76719,Cluster-12182.10575,Cluster-12182.95434,Cluster-12182.112837,Cluster-12182.74327,Cluster-12182.26049,Cluster-12182.71544,Cluster-12182.94892,Cluster…
GO:0006694	steroid biosynthetic process	biological_process	0.0076005	0.95586	105	11662	443	63519	0.23702	Cluster-12182.68568,Cluster-12182.62185,Cluster-12182.57385,Cluster-12182.75853,Cluster-12182.64147,Cluster-12182.93181,Cluster-12182.79945,Cluster-12182.71350,Cluster-12182.111425,Cluster-12182.68260,Cluster-12182.64892,Cluster-12182.62457,Cluster-12182.33336,Cluster-12182.41955,Cluster-12182.63512,Cluster-12182.93180,Cluster-12182.44393,Cluster-12182.116273,Cluster-12182.33984,Cluster-25088.2,C…
GO:0016854	racemase and epimerase activity	molecular_function	0.0085401	0.95586	30	11662	102	63519	0.294118	Cluster-12182.116863,Cluster-12182.74079,Cluster-12182.33673,Cluster-12182.64914,Cluster-12182.57503,Cluster-12182.62688,Cluster-12182.93546,Cluster-12182.52169,Cluster-12182.68668,Cluster-12182.117458,Cluster-12182.94892,Cluster-12182.112919,Cluster-12182.35149,Cluster-12182.27230,Cluster-12182.7698,Cluster-12182.34572,Cluster-12182.16921,Cluster-12182.77943,Cluster-12182.69111,Cluster-12182.442…
GO:0015099	nickel cation transmembrane transporter activity	molecular_function	0.0089979	0.95586	5	11662	8	63519	0.625	Cluster-12182.34186,Cluster-23567.0,Cluster-12182.87485,Cluster-12182.15148,Cluster-12182.15147
GO:0015675	nickel cation transport	biological_process	0.0089979	0.95586	5	11662	8	63519	0.625	Cluster-12182.15148,Cluster-12182.15147,Cluster-12182.87485,Cluster-23567.0,Cluster-12182.34186
GO:0035444	nickel cation transmembrane transport	biological_process	0.0089979	0.95586	5	11662	8	63519	0.625	Cluster-12182.34186,Cluster-23567.0,Cluster-12182.87485,Cluster-12182.15148,Cluster-12182.15147
GO:0000746	conjugation	biological_process	0.0095107	0.95586	30	11662	104	63519	0.288462	Cluster-12182.15018,Cluster-12182.63807,Cluster-12182.15017,Cluster-12182.120443,Cluster-12182.82846,Cluster-12182.60500,Cluster-12182.48147,Cluster-12182.46205,Cluster-12182.3607,Cluster-12182.44444,Cluster-12182.62146,Cluster-12182.95876,Cluster-12182.50740,Cluster-12182.38414,Cluster-12182.72113,Cluster-12182.46204,Cluster-12182.86963,Cluster-12182.74232,Cluster-12182.82843,Cluster-12182.48146…
GO:0045088	regulation of innate immune response	biological_process	0.0095517	0.95586	5	11662	11	63519	0.454545	Cluster-12182.51442,Cluster-5961.0,Cluster-12182.120053,Cluster-9241.0,Cluster-12182.73074
GO:0004421	hydroxymethylglutaryl-CoA synthase activity	molecular_function	0.0096393	0.95586	5	11662	9	63519	0.555556	Cluster-12182.51392,Cluster-12182.74668,Cluster-5870.0,Cluster-12182.37726,Cluster-12182.58087
GO:0046950	cellular ketone body metabolic process	biological_process	0.0096393	0.95586	5	11662	9	63519	0.555556	Cluster-12182.51392,Cluster-12182.74668,Cluster-12182.58087,Cluster-5870.0,Cluster-12182.37726
GO:0009654	photosystem II oxygen evolving complex	cellular_component	0.0098385	0.95586	23	11662	80	63519	0.2875	Cluster-12182.76791,Cluster-12182.20711,Cluster-12182.68247,Cluster-17179.0,Cluster-12182.68402,Cluster-12182.68567,Cluster-12182.57417,Cluster-12182.18422,Cluster-12182.69908,Cluster-12182.30503,Cluster-12182.68968,Cluster-12182.59567,Cluster-12182.112821,Cluster-12182.57245,Cluster-12182.34955,Cluster-12182.59785,Cluster-12182.45503,Cluster-12182.71105,Cluster-12182.93440,Cluster-12182.66175,Cl…
GO:0008771	[citrate (pro-3S)-lyase] ligase activity	molecular_function	0.0099014	0.95586	3	11662	4	63519	0.75	Cluster-12182.99979,Cluster-12182.64390,Cluster-12182.119181
GO:0015948	methanogenesis	biological_process	0.010349	0.95586	30	11662	103	63519	0.291262	Cluster-12182.77395,Cluster-12182.91057,Cluster-12182.66445,Cluster-12182.70973,Cluster-12182.74941,Cluster-12182.58537,Cluster-12182.482,Cluster-12182.86706,Cluster-12182.101427,Cluster-12182.65527,Cluster-12182.58665,Cluster-12182.89147,Cluster-19492.5,Cluster-12182.76290,Cluster-12182.93041,Cluster-12182.92105,Cluster-12182.86705,Cluster-12182.14836,Cluster-12182.60273,Cluster-12182.74677,Clus…
GO:0015975	energy derivation by oxidation of reduced inorganic compounds	biological_process	0.010349	0.95586	30	11662	103	63519	0.291262	Cluster-12182.74941,Cluster-12182.66445,Cluster-12182.70973,Cluster-12182.77395,Cluster-12182.91057,Cluster-12182.58537,Cluster-12182.482,Cluster-12182.101427,Cluster-12182.86706,Cluster-12182.58665,Cluster-12182.89147,Cluster-19492.5,Cluster-12182.65527,Cluster-12182.86705,Cluster-12182.92105,Cluster-12182.76290,Cluster-12182.93041,Cluster-12182.14836,Cluster-12182.60273,Cluster-12182.110787,Clu…
GO:0043447	alkane biosynthetic process	biological_process	0.010349	0.95586	30	11662	103	63519	0.291262	Cluster-12182.64701,Cluster-12182.123520,Cluster-12182.50435,Cluster-12182.60273,Cluster-12182.74677,Cluster-12182.68391,Cluster-12182.105767,Cluster-12182.110787,Cluster-12182.102350,Cluster-12182.48228,Cluster-12182.87151,Cluster-12182.50433,Cluster-12182.482,Cluster-12182.86706,Cluster-12182.101427,Cluster-12182.77395,Cluster-12182.91057,Cluster-12182.70973,Cluster-12182.66445,Cluster-12182.74…
GO:0005840	ribosome	cellular_component	0.010366	0.95586	366	11662	1899	63519	0.192733	Cluster-12182.58828,Cluster-12182.21033,Cluster-115.0,Cluster-12182.58506,Cluster-12182.60692,Cluster-12182.71195,Cluster-12182.19730,Cluster-12182.68002,Cluster-12182.69379,Cluster-904.0,Cluster-12182.63586,Cluster-12182.45597,Cluster-12182.72051,Cluster-12182.65226,Cluster-12182.48521,Cluster-12182.73112,Cluster-12182.68391,Cluster-12182.16043,Cluster-12182.30015,Cluster-12182.54581,Cluster-121…
GO:0008610	lipid biosynthetic process	biological_process	0.010413	0.95586	302	11662	1413	63519	0.21373	Cluster-12182.95648,Cluster-12182.28852,Cluster-12182.33984,Cluster-12182.37673,Cluster-12182.71916,Cluster-12182.104826,Cluster-12182.74446,Cluster-12182.35547,Cluster-12182.74232,Cluster-12182.72581,Cluster-12182.43531,Cluster-12182.57817,Cluster-12182.74257,Cluster-12182.74256,Cluster-12182.62454,Cluster-12182.74749,Cluster-12182.46269,Cluster-12182.82807,Cluster-12182.62185,Cluster-12182.9344…
GO:0004827	proline-tRNA ligase activity	molecular_function	0.010636	0.95586	9	11662	21	63519	0.428571	Cluster-12182.38934,Cluster-12182.68730,Cluster-12182.109616,Cluster-12182.48795,Cluster-12182.96290,Cluster-12182.66437,Cluster-12182.45662,Cluster-12182.7043,Cluster-12182.35694
GO:0006433	prolyl-tRNA aminoacylation	biological_process	0.010636	0.95586	9	11662	21	63519	0.428571	Cluster-12182.7043,Cluster-12182.35694,Cluster-12182.66437,Cluster-12182.45662,Cluster-12182.38934,Cluster-12182.68730,Cluster-12182.109616,Cluster-12182.48795,Cluster-12182.96290
GO:0004592	pantoate-beta-alanine ligase activity	molecular_function	0.010648	0.95586	6	11662	12	63519	0.5	Cluster-12182.40239,Cluster-12182.71974,Cluster-12182.60201,Cluster-12182.68333,Cluster-12182.86950,Cluster-12182.69108
GO:0009401	phosphoenolpyruvate-dependent sugar phosphotransferase system	biological_process	0.012262	1	34	11662	122	63519	0.278689	Cluster-12182.117394,Cluster-12182.120121,Cluster-12182.54282,Cluster-12182.57530,Cluster-12182.102669,Cluster-18663.0,Cluster-5934.0,Cluster-12182.68493,Cluster-12182.66037,Cluster-12182.67192,Cluster-12182.52618,Cluster-12182.10025,Cluster-12182.80889,Cluster-12182.61825,Cluster-12182.67793,Cluster-12182.74076,Cluster-12182.76128,Cluster-12182.57529,Cluster-12182.67830,Cluster-12182.25611,Clust…
GO:0000152	nuclear ubiquitin ligase complex	cellular_component	0.01271	1	126	11662	552	63519	0.228261	Cluster-12182.36843,Cluster-12182.49100,Cluster-12182.89537,Cluster-12182.122866,Cluster-12182.85316,Cluster-12182.11162,Cluster-12182.99389,Cluster-12182.11229,Cluster-12182.81498,Cluster-12182.74129,Cluster-12182.58767,Cluster-12182.47727,Cluster-12182.23089,Cluster-12182.72234,Cluster-12182.62413,Cluster-4740.0,Cluster-12182.20298,Cluster-12182.56479,Cluster-12182.92430,Cluster-12182.72895,Clu…
GO:0005680	anaphase-promoting complex	cellular_component	0.01271	1	126	11662	552	63519	0.228261	Cluster-12182.63081,Cluster-12182.103319,Cluster-12182.91768,Cluster-12182.62754,Cluster-12182.36985,Cluster-11038.0,Cluster-12182.79357,Cluster-12182.113644,Cluster-12182.66007,Cluster-12182.95596,Cluster-12182.52059,Cluster-12182.43307,Cluster-12182.39824,Cluster-12182.6217,Cluster-12182.70604,Cluster-12182.107693,Cluster-12182.97375,Cluster-12182.39780,Cluster-15953.0,Cluster-12182.22110,Clust…
GO:0031461	cullin-RING ubiquitin ligase complex	cellular_component	0.01271	1	126	11662	552	63519	0.228261	Cluster-12182.62884,Cluster-12182.59057,Cluster-9496.0,Cluster-12182.49101,Cluster-12182.65720,Cluster-12182.54426,Cluster-12182.106824,Cluster-12182.80821,Cluster-12182.16222,Cluster-12182.65146,Cluster-12182.33135,Cluster-12182.15098,Cluster-12182.5053,Cluster-12182.8147,Cluster-12182.52955,Cluster-16056.0,Cluster-12182.21377,Cluster-12182.88457,Cluster-12182.50004,Cluster-12182.87477,Cluster-1…
GO:0009061	anaerobic respiration	biological_process	0.012879	1	31	11662	109	63519	0.284404	Cluster-12182.14836,Cluster-12182.65527,Cluster-12182.58665,Cluster-19492.5,Cluster-12182.89147,Cluster-12182.76290,Cluster-12182.93041,Cluster-12182.86705,Cluster-12182.92105,Cluster-12182.482,Cluster-12182.86706,Cluster-12182.101427,Cluster-12182.91057,Cluster-12182.77395,Cluster-12182.66445,Cluster-12182.74941,Cluster-12182.70973,Cluster-12182.58537,Cluster-12182.75075,Cluster-12182.102350,Clu…
GO:0016857	racemase and epimerase activity, acting on carbohydrates and derivatives	molecular_function	0.012965	1	25	11662	82	63519	0.304878	Cluster-12182.35149,Cluster-12182.94892,Cluster-12182.112919,Cluster-12182.77943,Cluster-12182.44238,Cluster-12182.64892,Cluster-12182.69111,Cluster-12182.55697,Cluster-12182.39896,Cluster-12182.27230,Cluster-12182.16921,Cluster-12182.34572,Cluster-12182.74076,Cluster-12182.65510,Cluster-12182.83956,Cluster-12182.49027,Cluster-12182.67503,Cluster-12182.121265,Cluster-12182.116863,Cluster-12182.74…
GO:0006518	peptide metabolic process	biological_process	0.013113	1	515	11662	2637	63519	0.195298	Cluster-12182.62525,Cluster-12182.75859,Cluster-12182.62164,Cluster-12182.20525,Cluster-12182.58876,Cluster-12182.47915,Cluster-12182.48732,Cluster-12182.68730,Cluster-12182.65905,Cluster-12182.78663,Cluster-12182.43353,Cluster-12182.77541,Cluster-12182.55896,Cluster-12182.82622,Cluster-12182.67600,Cluster-12182.73470,Cluster-12182.24125,Cluster-12182.70240,Cluster-12182.52433,Cluster-12182.78173…
GO:0000151	ubiquitin ligase complex	cellular_component	0.013179	1	129	11662	566	63519	0.227915	Cluster-12182.79845,Cluster-12182.84554,Cluster-12182.48799,Cluster-12182.39824,Cluster-12182.43307,Cluster-12182.6217,Cluster-12182.39780,Cluster-12182.70604,Cluster-12182.107693,Cluster-12182.62754,Cluster-12182.63081,Cluster-12182.103319,Cluster-12182.66007,Cluster-12182.52059,Cluster-12182.79357,Cluster-12182.49211,Cluster-12182.94273,Cluster-12182.52955,Cluster-12182.5053,Cluster-12182.33135…
GO:0003854	3-beta-hydroxy-delta5-steroid dehydrogenase activity	molecular_function	0.013764	1	68	11662	281	63519	0.241993	Cluster-12182.66392,Cluster-12182.66959,Cluster-12182.69085,Cluster-12182.31752,Cluster-12182.86963,Cluster-12182.72787,Cluster-12182.66429,Cluster-12182.84368,Cluster-12182.72254,Cluster-12182.48048,Cluster-12182.84828,Cluster-12182.55055,Cluster-12182.99053,Cluster-12182.76053,Cluster-17201.1,Cluster-12182.96619,Cluster-12182.74174,Cluster-12182.85511,Cluster-12182.63768,Cluster-12182.79351,Clu…
GO:0033764	steroid dehydrogenase activity, acting on the CH-OH group of donors, NAD or NADP as acceptor	molecular_function	0.013764	1	68	11662	281	63519	0.241993	Cluster-12182.64147,Cluster-12182.57385,Cluster-12182.75853,Cluster-12182.68568,Cluster-12182.62185,Cluster-12182.116273,Cluster-12182.41955,Cluster-12182.63512,Cluster-12182.33336,Cluster-12182.64892,Cluster-12182.111425,Cluster-12182.68260,Cluster-12182.34960,Cluster-12182.80899,Cluster-12182.72581,Cluster-12182.62312,Cluster-12182.78875,Cluster-12182.28852,Cluster-12182.64040,Cluster-9218.0,Cl…
GO:0048511	rhythmic process	biological_process	0.013923	1	15	11662	47	63519	0.319149	Cluster-12182.56857,Cluster-12182.87153,Cluster-12182.48900,Cluster-12182.70777,Cluster-12182.114056,Cluster-12182.93908,Cluster-12182.64093,Cluster-12182.64438,Cluster-12182.77122,Cluster-12182.87132,Cluster-12182.57425,Cluster-12182.78839,Cluster-12182.69407,Cluster-12182.61091,Cluster-12182.69721
GO:0000105	histidine biosynthetic process	biological_process	0.014269	1	32	11662	113	63519	0.283186	Cluster-12182.66035,Cluster-12182.76029,Cluster-12182.42196,Cluster-12182.67503,Cluster-24522.0,Cluster-12182.38219,Cluster-12182.113998,Cluster-12182.19660,Cluster-12182.47052,Cluster-12182.73549,Cluster-12182.51615,Cluster-12182.27137,Cluster-12182.23619,Cluster-12182.55697,Cluster-12182.69111,Cluster-12182.75808,Cluster-12182.66291,Cluster-12182.57503,Cluster-12182.73312,Cluster-12182.27082,Cl…
GO:0008209	androgen metabolic process	biological_process	0.014582	1	68	11662	282	63519	0.241135	Cluster-12182.57385,Cluster-12182.75853,Cluster-12182.64147,Cluster-12182.68568,Cluster-12182.62185,Cluster-12182.64892,Cluster-12182.33336,Cluster-12182.63512,Cluster-12182.41955,Cluster-12182.116273,Cluster-12182.111425,Cluster-12182.68260,Cluster-12182.62312,Cluster-12182.78875,Cluster-12182.72581,Cluster-12182.80899,Cluster-12182.34960,Cluster-12182.33984,Cluster-12182.72579,Cluster-9218.0,Cl…
GO:0008210	estrogen metabolic process	biological_process	0.014582	1	68	11662	282	63519	0.241135	Cluster-12182.96619,Cluster-12182.85511,Cluster-12182.74174,Cluster-12182.63768,Cluster-12182.63767,Cluster-12182.79351,Cluster-12182.53559,Cluster-12182.58054,Cluster-12182.104767,Cluster-12182.65510,Cluster-12182.79776,Cluster-12182.79777,Cluster-12182.54133,Cluster-12182.48925,Cluster-12182.62428,Cluster-12182.3796,Cluster-12182.85592,Cluster-12182.66959,Cluster-12182.66392,Cluster-12182.69085…
GO:0016229	steroid dehydrogenase activity	molecular_function	0.014582	1	68	11662	282	63519	0.241135	Cluster-12182.65510,Cluster-12182.58054,Cluster-12182.104767,Cluster-12182.79777,Cluster-12182.79776,Cluster-12182.3796,Cluster-12182.85592,Cluster-12182.48925,Cluster-12182.54133,Cluster-12182.62428,Cluster-12182.74174,Cluster-12182.85511,Cluster-12182.96619,Cluster-12182.79351,Cluster-12182.63767,Cluster-12182.53559,Cluster-12182.63768,Cluster-12182.72254,Cluster-12182.66429,Cluster-12182.84368…
GO:0008207	C21-steroid hormone metabolic process	biological_process	0.015228	1	68	11662	283	63519	0.240283	Cluster-12182.66429,Cluster-12182.84368,Cluster-12182.72254,Cluster-12182.84828,Cluster-12182.48048,Cluster-12182.55055,Cluster-12182.76053,Cluster-12182.99053,Cluster-17201.1,Cluster-12182.66959,Cluster-12182.66392,Cluster-12182.69085,Cluster-12182.31752,Cluster-12182.72787,Cluster-12182.86963,Cluster-12182.58054,Cluster-12182.104767,Cluster-12182.65510,Cluster-12182.79776,Cluster-12182.79777,Cl…
GO:0031012	extracellular matrix	cellular_component	0.016033	1	65	11662	276	63519	0.235507	Cluster-12182.65580,Cluster-12182.20954,Cluster-12182.57642,Cluster-12182.114036,Cluster-12182.76129,Cluster-12182.63866,Cluster-12182.60373,Cluster-19673.1,Cluster-12182.88316,Cluster-20437.0,Cluster-12182.113052,Cluster-17070.1,Cluster-12182.64243,Cluster-12182.33535,Cluster-12182.104417,Cluster-12182.59539,Cluster-12182.43625,Cluster-12182.80987,Cluster-12182.20521,Cluster-12182.72947,Cluster-…
GO:0003735	structural constituent of ribosome	molecular_function	0.016582	1	281	11662	1482	63519	0.189609	Cluster-12182.31627,Cluster-12182.27082,Cluster-12182.65291,Cluster-12182.61064,Cluster-12182.55819,Cluster-12182.61049,Cluster-12182.19468,Cluster-12182.94807,Cluster-12182.85680,Cluster-12182.94103,Cluster-12182.39578,Cluster-12182.67368,Cluster-12182.74740,Cluster-12182.67162,Cluster-12182.62866,Cluster-12182.26368,Cluster-12182.72037,Cluster-12182.101274,Cluster-12182.68288,Cluster-12182.3024…
GO:0004398	histidine decarboxylase activity	molecular_function	0.017221	1	2	11662	2	63519	1	Cluster-23290.0,Cluster-22812.0
GO:0009439	cyanate metabolic process	biological_process	0.017321	1	7	11662	15	63519	0.466667	Cluster-12182.28256,Cluster-12182.84251,Cluster-12182.89841,Cluster-12182.56618,Cluster-12182.87458,Cluster-12182.55220,Cluster-12182.55195
GO:0042262	DNA protection	biological_process	0.018023	1	8	11662	22	63519	0.363636	Cluster-12182.28777,Cluster-12182.23340,Cluster-12182.30509,Cluster-12110.0,Cluster-12182.300,Cluster-12182.91338,Cluster-12182.112592,Cluster-12182.7846
GO:0016701	oxidoreductase activity, acting on single donors with incorporation of molecular oxygen	molecular_function	0.018471	1	54	11662	221	63519	0.244344	Cluster-12182.67725,Cluster-12182.27321,Cluster-5501.0,Cluster-12182.68424,Cluster-12182.18377,Cluster-7971.0,Cluster-12182.26072,Cluster-12182.40322,Cluster-12182.19010,Cluster-12182.70364,Cluster-12182.79293,Cluster-12182.90340,Cluster-12182.50667,Cluster-12182.66291,Cluster-12182.48527,Cluster-12182.50411,Cluster-12182.43910,Cluster-12182.55697,Cluster-12182.23619,Cluster-12182.53498,Cluster-1…
GO:0006550	isoleucine catabolic process	biological_process	0.018869	1	51	11662	203	63519	0.251232	Cluster-5870.0,Cluster-12182.90024,Cluster-12182.34960,Cluster-12182.51392,Cluster-12182.74232,Cluster-12182.54044,Cluster-12182.67159,Cluster-12182.16680,Cluster-12182.43435,Cluster-12182.37726,Cluster-9218.0,Cluster-12182.95648,Cluster-12182.68188,Cluster-12182.28852,Cluster-12182.69115,Cluster-12182.6768,Cluster-12182.107774,Cluster-12182.80794,Cluster-12182.74257,Cluster-12182.74256,Cluster-1…
GO:0006574	valine catabolic process	biological_process	0.018869	1	51	11662	203	63519	0.251232	Cluster-5870.0,Cluster-12182.90024,Cluster-12182.34960,Cluster-12182.51392,Cluster-12182.74232,Cluster-12182.54044,Cluster-12182.67159,Cluster-12182.16680,Cluster-12182.43435,Cluster-12182.37726,Cluster-9218.0,Cluster-12182.68188,Cluster-12182.95648,Cluster-12182.28852,Cluster-12182.69115,Cluster-12182.6768,Cluster-12182.80794,Cluster-12182.107774,Cluster-12182.74257,Cluster-12182.74256,Cluster-1…
GO:0051213	dioxygenase activity	molecular_function	0.019356	1	68	11662	285	63519	0.238596	Cluster-12182.102978,Cluster-12182.45274,Cluster-12182.26321,Cluster-12182.83327,Cluster-12182.16791,Cluster-12182.35848,Cluster-12182.74915,Cluster-12182.80963,Cluster-12182.68371,Cluster-12182.45610,Cluster-12182.58833,Cluster-12182.85064,Cluster-12182.68539,Cluster-12182.69981,Cluster-12182.70104,Cluster-12182.17569,Cluster-12182.72922,Cluster-12182.90024,Cluster-12182.79293,Cluster-12182.9424…
GO:0007029	endoplasmic reticulum organization	biological_process	0.019735	1	22	11662	76	63519	0.289474	Cluster-21645.0,Cluster-12182.66473,Cluster-19992.0,Cluster-12182.63081,Cluster-12182.38627,Cluster-12182.18028,Cluster-12182.71343,Cluster-12182.51949,Cluster-12182.55639,Cluster-12182.53659,Cluster-12182.109245,Cluster-12182.70544,Cluster-12182.89823,Cluster-12182.22478,Cluster-12182.68951,Cluster-12182.69229,Cluster-12182.69023,Cluster-20738.0,Cluster-21645.2,Cluster-12182.70661,Cluster-12182.…
GO:0044267	cellular protein metabolic process	biological_process	0.02023	1	1736	11662	8866	63519	0.195804	Cluster-12182.88457,Cluster-12182.55230,Cluster-12182.96901,Cluster-12182.95892,Cluster-12182.79912,Cluster-12182.91604,Cluster-12182.86263,Cluster-12182.64969,Cluster-2116.0,Cluster-12182.68799,Cluster-12182.89920,Cluster-12182.69375,Cluster-12182.60963,Cluster-12182.4694,Cluster-12182.77286,Cluster-12182.4683,Cluster-12182.62375,Cluster-12182.65451,Cluster-17070.0,Cluster-24298.2,Cluster-12182.…
.75539,Cluster-12182.5645,Cluster-12182.80987,Cluster-12182.93761,Cluster-12182.54843,Cluster-12182.44187,Cluster-12182.63482,Cluster-12182.50549,Cluster-12182.83474,Cluster-12182.81928,Cluster-26281.1,Cluster-12182.93035,Cluster-12182.46682,Cluster-12182.35897,Cluster-12182.57739,Cluster-12182.84554,Cluster-12182.72690,Cluster-12182.61612,Cluster-12182.50060,Cluster-12182.123776,Cluster-12182.61…
GO:0006552	leucine catabolic process	biological_process	0.020401	1	51	11662	204	63519	0.25	Cluster-12182.6768,Cluster-12182.69115,Cluster-12182.80794,Cluster-12182.107774,Cluster-12182.68188,Cluster-12182.95648,Cluster-12182.28852,Cluster-12182.43435,Cluster-12182.37726,Cluster-9218.0,Cluster-12182.67159,Cluster-12182.16680,Cluster-12182.51392,Cluster-12182.54044,Cluster-12182.74232,Cluster-12182.34960,Cluster-5870.0,Cluster-12182.90024,Cluster-12182.74259,Cluster-12182.73815,Cluster-1…
GO:0009083	branched-chain amino acid catabolic process	biological_process	0.020401	1	51	11662	204	63519	0.25	Cluster-12182.114973,Cluster-12182.74327,Cluster-12182.70530,Cluster-12182.67355,Cluster-12182.74259,Cluster-12182.73815,Cluster-12182.75494,Cluster-12182.57817,Cluster-12182.74256,Cluster-12182.74749,Cluster-12182.74257,Cluster-12182.65691,Cluster-12182.101659,Cluster-12182.74668,Cluster-12182.95648,Cluster-12182.68188,Cluster-12182.28852,Cluster-12182.43435,Cluster-12182.37726,Cluster-9218.0,Cl…
GO:0050518	2-C-methyl-D-erythritol 4-phosphate cytidylyltransferase activity	molecular_function	0.020503	1	5	11662	10	63519	0.5	Cluster-12182.66919,Cluster-12182.67086,Cluster-12182.43094,Cluster-12182.61612,Cluster-12182.54753
GO:0005618	cell wall	cellular_component	0.020549	1	52	11662	223	63519	0.233184	Cluster-12182.19311,Cluster-12182.67427,Cluster-7053.0,Cluster-5295.0,Cluster-12182.1219,Cluster-12182.81257,Cluster-2275.1,Cluster-12182.68888,Cluster-12182.44044,Cluster-12182.79307,Cluster-12182.56618,Cluster-16846.0,Cluster-12182.6015,Cluster-12182.68951,Cluster-12182.70975,Cluster-12182.99717,Cluster-12182.20104,Cluster-12182.39271,Cluster-12182.67168,Cluster-12182.66787,Cluster-12182.61842,…
GO:0048037	cofactor binding	molecular_function	0.020719	1	415	11662	2002	63519	0.207293	Cluster-12182.75086,Cluster-12182.73356,Cluster-12182.106080,Cluster-12182.94872,Cluster-12182.54133,Cluster-12182.65517,Cluster-12182.24055,Cluster-12182.93916,Cluster-12182.99810,Cluster-12182.95876,Cluster-12182.35694,Cluster-12182.73725,Cluster-12182.54656,Cluster-12182.63768,Cluster-12182.65209,Cluster-12182.85511,Cluster-12182.70221,Cluster-12182.57282,Cluster-12182.74174,Cluster-12182.1661…
GO:0006412	translation	biological_process	0.021267	1	462	11662	2381	63519	0.194036	Cluster-8179.0,Cluster-12182.98491,Cluster-12182.61476,Cluster-12182.5645,Cluster-12182.66150,Cluster-12182.76922,Cluster-12182.75076,Cluster-12182.91439,Cluster-12182.73224,Cluster-12182.48093,Cluster-12182.36100,Cluster-12182.80071,Cluster-12182.82914,Cluster-12182.65158,Cluster-12182.63879,Cluster-11144.0,Cluster-12182.88892,Cluster-12182.33020,Cluster-12182.98712,Cluster-12182.59365,Cluster-1…
GO:0006464	cellular protein modification process	biological_process	0.02191	1	1148	11662	5666	63519	0.202612	Cluster-12182.88457,Cluster-12182.96901,Cluster-12182.79912,Cluster-12182.91604,Cluster-12182.68799,Cluster-12182.69375,Cluster-12182.77286,Cluster-12182.4694,Cluster-12182.4683,Cluster-12182.62375,Cluster-17070.0,Cluster-24298.2,Cluster-12182.87477,Cluster-12182.50004,Cluster-12182.98013,Cluster-12182.18420,Cluster-12182.11290,Cluster-12182.1021,Cluster-12182.84240,Cluster-12182.64608,Cluster-62…
GO:0036211	protein modification process	biological_process	0.02191	1	1148	11662	5666	63519	0.202612	Cluster-12182.60599,Cluster-12182.49211,Cluster-12182.70564,Cluster-12182.70100,Cluster-6906.1,Cluster-12182.43610,Cluster-12182.83157,Cluster-12182.22762,Cluster-12182.74692,Cluster-12182.64431,Cluster-12182.73533,Cluster-12182.28517,Cluster-12182.75076,Cluster-25375.0,Cluster-12182.40545,Cluster-12182.120269,Cluster-12182.75494,Cluster-12182.52754,Cluster-12182.77468,Cluster-12182.48799,Cluster…
GO:0007423	sensory organ development	biological_process	0.022484	1	5	11662	9	63519	0.555556	Cluster-12182.63589,Cluster-12182.39432,Cluster-9233.0,Cluster-12182.72929,Cluster-12182.25990
GO:0050662	coenzyme binding	molecular_function	0.022981	1	341	11662	1633	63519	0.208818	Cluster-12182.78875,Cluster-12182.62312,Cluster-12182.80899,Cluster-12182.84019,Cluster-12182.89618,Cluster-12182.68847,Cluster-12182.72579,Cluster-12182.107774,Cluster-12182.28529,Cluster-12182.79747,Cluster-12182.68188,Cluster-12182.68912,Cluster-12182.110352,Cluster-12182.89992,Cluster-12182.69624,Cluster-12182.96868,Cluster-12182.60469,Cluster-12182.103702,Cluster-12182.64541,Cluster-12182.40…
GO:0009891	positive regulation of biosynthetic process	biological_process	0.023143	1	36	11662	149	63519	0.241611	Cluster-12182.55021,Cluster-12182.41447,Cluster-12182.2297,Cluster-12182.492,Cluster-12182.64093,Cluster-12182.72123,Cluster-12182.27595,Cluster-12182.81096,Cluster-12182.112030,Cluster-12182.66150,Cluster-12182.10632,Cluster-12182.55017,Cluster-12182.68089,Cluster-12182.81578,Cluster-12182.112577,Cluster-12182.90170,Cluster-12182.66946,Cluster-12182.65642,Cluster-12182.71371,Cluster-12182.81744,…
GO:0010557	positive regulation of macromolecule biosynthetic process	biological_process	0.023143	1	36	11662	149	63519	0.241611	Cluster-12182.26049,Cluster-12182.24977,Cluster-12182.110341,Cluster-12182.123375,Cluster-12182.80830,Cluster-12182.84688,Cluster-12182.110339,Cluster-12182.120938,Cluster-21145.1,Cluster-12182.110338,Cluster-12879.0,Cluster-12182.67284,Cluster-12182.48527,Cluster-12182.67917,Cluster-12182.69990,Cluster-12182.11253,Cluster-12182.72123,Cluster-12182.81096,Cluster-12182.27595,Cluster-12182.41447,Cl…
GO:0031328	positive regulation of cellular biosynthetic process	biological_process	0.023143	1	36	11662	149	63519	0.241611	Cluster-12182.123375,Cluster-12182.110341,Cluster-12182.24977,Cluster-12182.26049,Cluster-12182.80830,Cluster-12182.48527,Cluster-12182.67284,Cluster-12879.0,Cluster-12182.110338,Cluster-12182.120938,Cluster-21145.1,Cluster-12182.84688,Cluster-12182.110339,Cluster-12182.11253,Cluster-12182.69990,Cluster-12182.67917,Cluster-12182.27595,Cluster-12182.81096,Cluster-12182.72123,Cluster-12182.492,Clus…
GO:0051173	positive regulation of nitrogen compound metabolic process	biological_process	0.023143	1	36	11662	149	63519	0.241611	Cluster-12182.10632,Cluster-12182.66150,Cluster-12182.81578,Cluster-12182.55017,Cluster-12182.68089,Cluster-12182.112030,Cluster-12182.81744,Cluster-12182.71371,Cluster-12182.112577,Cluster-12182.65642,Cluster-12182.66946,Cluster-12182.90170,Cluster-12182.64093,Cluster-12182.492,Cluster-12182.41447,Cluster-12182.2297,Cluster-12182.55021,Cluster-12182.81096,Cluster-12182.27595,Cluster-12182.72123,…
GO:0006364	rRNA processing	biological_process	0.023171	1	76	11662	321	63519	0.23676	Cluster-12182.41859,Cluster-12182.70907,Cluster-12182.106300,Cluster-12182.55436,Cluster-12182.52699,Cluster-12182.74865,Cluster-12182.63886,Cluster-12182.44350,Cluster-12182.13918,Cluster-12182.73230,Cluster-12182.64093,Cluster-25959.0,Cluster-12182.60323,Cluster-12182.107233,Cluster-12182.63964,Cluster-12182.63370,Cluster-12182.26514,Cluster-12182.66640,Cluster-12182.55566,Cluster-12182.13547,C…
GO:0016072	rRNA metabolic process	biological_process	0.023171	1	76	11662	321	63519	0.23676	Cluster-12182.60323,Cluster-25959.0,Cluster-12182.107233,Cluster-12182.63964,Cluster-12182.26514,Cluster-12182.63370,Cluster-12182.66640,Cluster-12182.44350,Cluster-12182.13918,Cluster-12182.73230,Cluster-12182.64093,Cluster-12182.55436,Cluster-12182.52699,Cluster-12182.74865,Cluster-12182.63886,Cluster-12182.41859,Cluster-12182.70907,Cluster-12182.106300,Cluster-12182.40347,Cluster-12182.110197,…
GO:0004568	chitinase activity	molecular_function	0.023175	1	8	11662	21	63519	0.380952	Cluster-12182.117217,Cluster-12182.48152,Cluster-12182.39243,Cluster-12182.55207,Cluster-12182.90015,Cluster-12182.60935,Cluster-12182.71299,Cluster-15099.0
GO:0019538	protein metabolic process	biological_process	0.023724	1	2208	11662	11346	63519	0.194606	Cluster-12182.77286,Cluster-12182.4694,Cluster-12182.69375,Cluster-12182.60963,Cluster-12182.64969,Cluster-2116.0,Cluster-12182.91604,Cluster-12182.67487,Cluster-12182.79912,Cluster-12182.95892,Cluster-12182.62172,Cluster-12182.18420,Cluster-12182.50004,Cluster-12182.87477,Cluster-12182.98013,Cluster-24298.2,Cluster-17070.0,Cluster-12182.62375,Cluster-14110.0,Cluster-12182.65960,Cluster-12182.905…
r-12182.110074,Cluster-12182.95649,Cluster-12182.61621,Cluster-12182.117842,Cluster-12182.109642,Cluster-12182.52059,Cluster-12182.88393,Cluster-12182.13903,Cluster-12182.23135,Cluster-12182.43046,Cluster-12182.66215,Cluster-12182.53957,Cluster-12182.49964,Cluster-12182.68013,Cluster-12182.31647,Cluster-12182.75160,Cluster-12182.22945,Cluster-12182.52752,Cluster-16780.0,Cluster-15335.0,Cluster-12…
GO:0070567	cytidylyltransferase activity	molecular_function	0.024065	1	8	11662	21	63519	0.380952	Cluster-12182.67086,Cluster-12182.66919,Cluster-12182.39220,Cluster-12182.54753,Cluster-12182.43094,Cluster-12182.69755,Cluster-12182.41806,Cluster-12182.61612
GO:0043412	macromolecule modification	biological_process	0.024274	1	1328	11662	6586	63519	0.20164	Cluster-12182.63646,Cluster-12182.62949,Cluster-12182.66097,Cluster-12182.101238,Cluster-12182.106959,Cluster-12182.53472,Cluster-12182.17815,Cluster-12182.46866,Cluster-12182.43519,Cluster-12182.68068,Cluster-12182.71597,Cluster-12182.112912,Cluster-12182.77288,Cluster-12182.103885,Cluster-12182.55260,Cluster-12182.75038,Cluster-12182.98024,Cluster-12182.68769,Cluster-12182.92355,Cluster-12182.2…
GO:0043043	peptide biosynthetic process	biological_process	0.024477	1	475	11662	2453	63519	0.19364	Cluster-12182.96543,Cluster-10008.0,Cluster-12182.105850,Cluster-12182.73973,Cluster-12182.64598,Cluster-12182.90145,Cluster-12182.73106,Cluster-12182.74007,Cluster-12182.63605,Cluster-12182.68893,Cluster-12182.69897,Cluster-12182.256,Cluster-12182.65547,Cluster-12182.82697,Cluster-12182.58242,Cluster-12182.67686,Cluster-12182.83046,Cluster-12182.97530,Cluster-12182.27123,Cluster-12182.101936,Clu…
GO:0009058	biosynthetic process	biological_process	0.024989	1	2884	11662	15046	63519	0.191679	Cluster-12182.111451,Cluster-12182.115404,Cluster-12182.72795,Cluster-12182.91651,Cluster-12182.102061,Cluster-12182.76146,Cluster-12182.46117,Cluster-12182.37391,Cluster-12182.75859,Cluster-12182.43103,Cluster-18302.0,Cluster-12182.67485,Cluster-12182.30643,Cluster-12182.26201,Cluster-12182.90090,Cluster-12182.93181,Cluster-12182.97008,Cluster-12182.66932,Cluster-12182.57506,Cluster-12182.73470,…
,Cluster-12182.13055,Cluster-12182.32084,Cluster-12182.71094,Cluster-12182.121038,Cluster-12182.47809,Cluster-12182.77891,Cluster-12182.2965,Cluster-12182.12972,Cluster-12182.66445,Cluster-12182.41627,Cluster-12182.88438,Cluster-12182.72421,Cluster-12182.58519,Cluster-12182.31781,Cluster-12182.66754,Cluster-12182.106662,Cluster-12182.21223,Cluster-12182.80429,Cluster-12182.64701,Cluster-12182.575…
GO:0034754	cellular hormone metabolic process	biological_process	0.026241	1	71	11662	305	63519	0.232787	Cluster-12182.84368,Cluster-12182.66429,Cluster-12182.72254,Cluster-12182.55055,Cluster-12182.84828,Cluster-12182.48048,Cluster-17201.1,Cluster-12182.76053,Cluster-12182.99053,Cluster-12182.119514,Cluster-12182.66959,Cluster-12182.66392,Cluster-12182.69085,Cluster-12182.31752,Cluster-12182.72787,Cluster-12182.86963,Cluster-12182.79776,Cluster-12182.79777,Cluster-12182.104767,Cluster-12182.58054,C…
GO:0045229	external encapsulating structure organization	biological_process	0.026967	1	40	11662	164	63519	0.243902	Cluster-12182.67427,Cluster-12182.82303,Cluster-12182.85348,Cluster-12182.102336,Cluster-16846.0,Cluster-12182.56618,Cluster-12182.79307,Cluster-11284.0,Cluster-12182.81257,Cluster-12182.110812,Cluster-12182.1219,Cluster-7053.0,Cluster-12182.67168,Cluster-12182.66787,Cluster-12182.39271,Cluster-12182.55548,Cluster-12182.100356,Cluster-12182.790,Cluster-12182.53943,Cluster-12182.65125,Cluster-1218…
GO:0015016	[heparan sulfate]-glucosamine N-sulfotransferase activity	molecular_function	0.027593	1	2	11662	2	63519	1	Cluster-12182.79263,Cluster-12182.64965
GO:0034483	heparan sulfate sulfotransferase activity	molecular_function	0.027593	1	2	11662	2	63519	1	Cluster-12182.64965,Cluster-12182.79263
GO:0006948	induction by virus of host cell-cell fusion	biological_process	0.027749	1	8	11662	21	63519	0.380952	Cluster-21686.0,Cluster-12182.114221,Cluster-12182.88900,Cluster-12182.45597,Cluster-12182.34282,Cluster-12182.65237,Cluster-12182.82613,Cluster-12182.58936
GO:0018874	benzoate metabolic process	biological_process	0.027937	1	49	11662	196	63519	0.25	Cluster-12182.65691,Cluster-12182.101659,Cluster-12182.74257,Cluster-12182.74256,Cluster-12182.74749,Cluster-12182.73815,Cluster-12182.75494,Cluster-12182.57817,Cluster-12182.74259,Cluster-12182.67355,Cluster-12182.70530,Cluster-12182.114973,Cluster-12182.74327,Cluster-12182.74232,Cluster-12182.54044,Cluster-12182.16680,Cluster-12182.67159,Cluster-12182.90024,Cluster-12182.34960,Cluster-12182.691…
GO:0051015	actin filament binding	molecular_function	0.02807	1	12	11662	35	63519	0.342857	Cluster-12182.118517,Cluster-12182.76564,Cluster-13096.1,Cluster-12182.50091,Cluster-12182.80025,Cluster-12182.55364,Cluster-12182.44985,Cluster-12182.44984,Cluster-12182.100443,Cluster-12182.767,Cluster-9189.0,Cluster-12182.118518
GO:0004789	thiamine-phosphate diphosphorylase activity	molecular_function	0.028861	1	7	11662	16	63519	0.4375	Cluster-12182.46916,Cluster-12182.105972,Cluster-12182.55697,Cluster-12182.89989,Cluster-12182.66035,Cluster-12182.105971,Cluster-12182.73328
GO:0030518	intracellular steroid hormone receptor signaling pathway	biological_process	0.029719	1	7	11662	17	63519	0.411765	Cluster-12182.34239,Cluster-12182.69610,Cluster-12182.122396,Cluster-12182.78682,Cluster-12182.67406,Cluster-12182.60047,Cluster-12182.68506
GO:0009627	systemic acquired resistance	biological_process	0.030214	1	3	11662	6	63519	0.5	Cluster-12182.120053,Cluster-9241.0,Cluster-5961.0
GO:0009814	defense response, incompatible interaction	biological_process	0.030214	1	3	11662	6	63519	0.5	Cluster-12182.120053,Cluster-9241.0,Cluster-5961.0
GO:0010112	regulation of systemic acquired resistance	biological_process	0.030214	1	3	11662	6	63519	0.5	Cluster-5961.0,Cluster-9241.0,Cluster-12182.120053
GO:1901576	organic substance biosynthetic process	biological_process	0.030421	1	2784	11662	14548	63519	0.191367	Cluster-22749.0,Cluster-12182.67159,Cluster-12182.62114,Cluster-12182.86192,Cluster-1135.0,Cluster-12182.81307,Cluster-12182.110338,Cluster-12182.45637,Cluster-12182.94271,Cluster-12182.15497,Cluster-12182.66291,Cluster-12182.115860,Cluster-12182.68868,Cluster-12182.58121,Cluster-12182.67748,Cluster-12182.86258,Cluster-12182.83637,Cluster-12182.56246,Cluster-12182.87473,Cluster-12182.29404,Cluste…
82.69103,Cluster-12182.18552,Cluster-12182.57171,Cluster-12182.78548,Cluster-12182.114878,Cluster-12182.91477,Cluster-12182.65472,Cluster-12182.89621,Cluster-12182.117513,Cluster-12182.101679,Cluster-12182.62200,Cluster-12182.104512,Cluster-12182.81789,Cluster-12182.84966,Cluster-12182.73553,Cluster-12182.54581,Cluster-12182.16043,Cluster-12182.40382,Cluster-12182.90528,Cluster-12182.67692,Cluste…
GO:0015947	methane metabolic process	biological_process	0.030903	1	36	11662	139	63519	0.258993	Cluster-12182.48228,Cluster-12182.50433,Cluster-12182.87151,Cluster-12182.104661,Cluster-12182.97753,Cluster-12182.105767,Cluster-12182.74677,Cluster-12182.89147,Cluster-12182.58665,Cluster-19492.5,Cluster-12182.92105,Cluster-12182.93041,Cluster-12182.74941,Cluster-12182.66445,Cluster-12182.91057,Cluster-12182.58537,Cluster-12182.101427,Cluster-12182.102350,Cluster-12182.60273,Cluster-12182.68391…
GO:0043446	cellular alkane metabolic process	biological_process	0.030903	1	36	11662	139	63519	0.258993	Cluster-12182.68391,Cluster-12182.110787,Cluster-12182.60273,Cluster-12182.91283,Cluster-12182.64701,Cluster-12182.123520,Cluster-12182.50435,Cluster-12182.102350,Cluster-12182.44357,Cluster-12182.77395,Cluster-12182.70973,Cluster-12182.86706,Cluster-12182.482,Cluster-12182.64847,Cluster-12182.76290,Cluster-12182.86705,Cluster-12182.65527,Cluster-12182.14836,Cluster-12182.68912,Cluster-12182.7467…
GO:0032787	monocarboxylic acid metabolic process	biological_process	0.031155	1	272	11662	1300	63519	0.209231	Cluster-16599.0,Cluster-12182.50515,Cluster-12182.57019,Cluster-12182.64874,Cluster-12182.102526,Cluster-12182.11862,Cluster-12182.55667,Cluster-12182.91051,Cluster-12182.35456,Cluster-12182.71541,Cluster-12182.61842,Cluster-12182.86591,Cluster-12182.67443,Cluster-12182.59825,Cluster-12182.75598,Cluster-12182.39436,Cluster-12182.17569,Cluster-7109.0,Cluster-12182.23656,Cluster-12182.71974,Cluster…
GO:0008152	metabolic process	biological_process	0.031208	1	6657	11662	35217	63519	0.189028	Cluster-12182.5675,Cluster-12182.45220,Cluster-12182.66830,Cluster-12182.80305,Cluster-12182.49273,Cluster-12182.27283,Cluster-12182.68821,Cluster-12182.39578,Cluster-12182.20999,Cluster-12182.57817,Cluster-12182.114037,Cluster-12182.91310,Cluster-12182.58556,Cluster-12182.63065,Cluster-12182.111115,Cluster-12182.45907,Cluster-12182.16636,Cluster-12182.41504,Cluster-12182.103664,Cluster-12182.648…
608,Cluster-12182.8936,Cluster-12182.84240,Cluster-12182.66429,Cluster-12182.81781,Cluster-12182.100413,Cluster-12182.101083,Cluster-12182.96991,Cluster-12182.76514,Cluster-12182.25466,Cluster-12182.61866,Cluster-12182.43138,Cluster-12182.96543,Cluster-12182.105850,Cluster-12182.114705,Cluster-12182.78934,Cluster-12182.15314,Cluster-12182.4694,Cluster-12182.117155,Cluster-12182.40600,Cluster-1218…
63047,Cluster-12182.18123,Cluster-12182.120443,Cluster-12182.71377,Cluster-21284.0,Cluster-12182.93346,Cluster-12182.58145,Cluster-12182.80282,Cluster-12182.69489,Cluster-12182.62861,Cluster-12182.71311,Cluster-12182.61493,Cluster-12182.86842,Cluster-12182.115920,Cluster-12182.119026,Cluster-12182.113004,Cluster-12182.28918,Cluster-12182.67386,Cluster-12182.48197,Cluster-12182.104527,Cluster-1218…
6,Cluster-12182.99221,Cluster-12182.26211,Cluster-12182.73224,Cluster-12182.96619,Cluster-12182.83327,Cluster-12182.84051,Cluster-12182.25021,Cluster-12182.79583,Cluster-12182.36100,Cluster-12182.52518,Cluster-12182.21226,Cluster-12182.86150,Cluster-12182.71949,Cluster-12182.117707,Cluster-12182.91525,Cluster-12182.18610,Cluster-12182.20104,Cluster-12182.107783,Cluster-12182.43560,Cluster-12182.6…
,Cluster-12182.43942,Cluster-12182.102487,Cluster-12182.3796,Cluster-12182.57425,Cluster-12182.92535,Cluster-12182.26412,Cluster-12182.29708,Cluster-12182.78152,Cluster-12182.45778,Cluster-12182.59688,Cluster-12182.90156,Cluster-12182.36054,Cluster-12182.68265,Cluster-12182.46916,Cluster-12182.81049,Cluster-12182.75539,Cluster-12182.69680,Cluster-12182.48093,Cluster-12182.11969,Cluster-12182.1025…
GO:0005578	proteinaceous extracellular matrix	cellular_component	0.031229	1	61	11662	266	63519	0.229323	Cluster-17070.1,Cluster-12182.113052,Cluster-12182.76128,Cluster-12182.73454,Cluster-16276.1,Cluster-20437.0,Cluster-12182.88316,Cluster-12182.108271,Cluster-12182.71595,Cluster-19673.1,Cluster-2972.0,Cluster-12182.60373,Cluster-12182.114036,Cluster-12182.76129,Cluster-12182.98751,Cluster-12182.27082,Cluster-12182.110812,Cluster-12182.65580,Cluster-12182.57642,Cluster-12182.20954,Cluster-12182.20…
GO:0004879	RNA polymerase II transcription factor activity, ligand-activated sequence-specific DNA binding	molecular_function	0.031371	1	6	11662	14	63519	0.428571	Cluster-12182.68506,Cluster-12182.60047,Cluster-12182.67406,Cluster-12182.69610,Cluster-12182.78682,Cluster-12182.122396
GO:0004882	androgen receptor activity	molecular_function	0.031371	1	6	11662	14	63519	0.428571	Cluster-12182.78682,Cluster-12182.122396,Cluster-12182.69610,Cluster-12182.67406,Cluster-12182.60047,Cluster-12182.68506
GO:0030521	androgen receptor signaling pathway	biological_process	0.031371	1	6	11662	14	63519	0.428571	Cluster-12182.67406,Cluster-12182.78682,Cluster-12182.122396,Cluster-12182.69610,Cluster-12182.68506,Cluster-12182.60047
GO:0098531	transcription factor activity, direct ligand regulated sequence-specific DNA binding	molecular_function	0.031371	1	6	11662	14	63519	0.428571	Cluster-12182.67406,Cluster-12182.122396,Cluster-12182.78682,Cluster-12182.69610,Cluster-12182.68506,Cluster-12182.60047
GO:0005779	integral component of peroxisomal membrane	cellular_component	0.032272	1	13	11662	38	63519	0.342105	Cluster-12182.80956,Cluster-12182.99104,Cluster-12182.89030,Cluster-12182.99695,Cluster-12182.60252,Cluster-12182.66576,Cluster-12182.92053,Cluster-12182.64265,Cluster-12182.64708,Cluster-12182.87088,Cluster-12182.37308,Cluster-12182.55074,Cluster-12182.38189
GO:0031231	intrinsic component of peroxisomal membrane	cellular_component	0.032272	1	13	11662	38	63519	0.342105	Cluster-12182.37308,Cluster-12182.38189,Cluster-12182.55074,Cluster-12182.64265,Cluster-12182.92053,Cluster-12182.87088,Cluster-12182.64708,Cluster-12182.89030,Cluster-12182.99695,Cluster-12182.66576,Cluster-12182.60252,Cluster-12182.80956,Cluster-12182.99104
GO:0016567	protein ubiquitination	biological_process	0.032432	1	193	11662	886	63519	0.217833	Cluster-12182.21377,Cluster-12182.88457,Cluster-16056.0,Cluster-12182.56825,Cluster-12182.15098,Cluster-12182.27817,Cluster-12182.8147,Cluster-12182.123059,Cluster-12182.16222,Cluster-12182.80821,Cluster-12182.59057,Cluster-12182.62884,Cluster-12182.84674,Cluster-12182.46886,Cluster-12182.68582,Cluster-12182.49101,Cluster-12182.75378,Cluster-12182.59618,Cluster-12182.21828,Cluster-12182.72107,Clu…
GO:0052689	carboxylic ester hydrolase activity	molecular_function	0.032661	1	73	11662	312	63519	0.233974	Cluster-12182.70074,Cluster-12182.78682,Cluster-4136.1,Cluster-12182.77724,Cluster-12182.60047,Cluster-12182.71669,Cluster-12182.49782,Cluster-12182.97675,Cluster-12182.71343,Cluster-12182.67893,Cluster-12182.70077,Cluster-12182.79683,Cluster-12182.8512,Cluster-12182.69023,Cluster-12182.59453,Cluster-12182.66644,Cluster-12182.69888,Cluster-12182.17442,Cluster-12182.72518,Cluster-12182.99231,Clust…
GO:0008982	protein-N(PI)-phosphohistidine-sugar phosphotransferase activity	molecular_function	0.032836	1	19	11662	66	63519	0.287879	Cluster-12182.102992,Cluster-12182.74076,Cluster-12182.61825,Cluster-12182.67793,Cluster-12182.67192,Cluster-12182.86150,Cluster-12182.52618,Cluster-12182.62039,Cluster-12182.63403,Cluster-12182.66037,Cluster-12182.76131,Cluster-12182.64543,Cluster-18663.0,Cluster-2705.0,Cluster-12182.57530,Cluster-12182.76129,Cluster-12182.120121,Cluster-12182.76128,Cluster-12182.57529
GO:0009357	protein-N(PI)-phosphohistidine-sugar phosphotransferase complex	cellular_component	0.032836	1	19	11662	66	63519	0.287879	Cluster-12182.102992,Cluster-12182.74076,Cluster-12182.61825,Cluster-12182.67793,Cluster-12182.67192,Cluster-12182.52618,Cluster-12182.86150,Cluster-12182.63403,Cluster-12182.62039,Cluster-12182.76131,Cluster-12182.66037,Cluster-18663.0,Cluster-12182.64543,Cluster-2705.0,Cluster-12182.76129,Cluster-12182.57530,Cluster-12182.120121,Cluster-12182.57529,Cluster-12182.76128
GO:0005664	nuclear origin of replication recognition complex	cellular_component	0.033097	1	11	11662	33	63519	0.333333	Cluster-12182.46530,Cluster-12182.16998,Cluster-12182.107703,Cluster-5040.0,Cluster-12182.105773,Cluster-12182.42048,Cluster-12182.47703,Cluster-22948.0,Cluster-12182.105668,Cluster-12182.26797,Cluster-12182.40328
GO:0043565	sequence-specific DNA binding	molecular_function	0.033587	1	237	11662	1138	63519	0.20826	Cluster-12182.53484,Cluster-12182.51426,Cluster-12182.74677,Cluster-16580.0,Cluster-12182.62335,Cluster-12182.65800,Cluster-12182.18552,Cluster-12182.71511,Cluster-12182.22454,Cluster-12182.1978,Cluster-12182.48936,Cluster-12182.68302,Cluster-12182.58447,Cluster-12182.111775,Cluster-12182.70545,Cluster-12182.23828,Cluster-12182.54914,Cluster-12182.52990,Cluster-12182.85763,Cluster-12182.54610,Clu…
GO:0019362	pyridine nucleotide metabolic process	biological_process	0.034421	1	116	11662	526	63519	0.220532	Cluster-12182.29686,Cluster-12182.80017,Cluster-12182.61842,Cluster-12182.32329,Cluster-12182.67603,Cluster-12182.64337,Cluster-12182.75494,Cluster-12182.75136,Cluster-12182.73315,Cluster-12182.55667,Cluster-12182.88069,Cluster-12182.105850,Cluster-12182.14154,Cluster-12182.75493,Cluster-12182.68864,Cluster-12182.60597,Cluster-12182.78874,Cluster-12182.69115,Cluster-12182.69049,Cluster-12182.6311…
GO:0032446	protein modification by small protein conjugation	biological_process	0.034476	1	195	11662	900	63519	0.216667	Cluster-15335.0,Cluster-12182.44613,Cluster-12182.71791,Cluster-23992.2,Cluster-12182.48907,Cluster-12182.27819,Cluster-12182.52057,Cluster-12182.43631,Cluster-12182.77763,Cluster-12182.81498,Cluster-12182.74129,Cluster-6026.0,Cluster-12182.47727,Cluster-12182.49100,Cluster-12182.122866,Cluster-12182.11162,Cluster-12182.11229,Cluster-12182.57453,Cluster-12182.29098,Cluster-4740.0,Cluster-12182.22…
GO:0010628	positive regulation of gene expression	biological_process	0.034692	1	36	11662	153	63519	0.235294	Cluster-12182.72123,Cluster-12182.81096,Cluster-12182.27595,Cluster-12182.41447,Cluster-12182.2297,Cluster-12182.55021,Cluster-12182.64093,Cluster-12182.492,Cluster-12182.65642,Cluster-12182.90170,Cluster-12182.66946,Cluster-12182.112577,Cluster-12182.81744,Cluster-12182.71371,Cluster-12182.112030,Cluster-12182.81578,Cluster-12182.55017,Cluster-12182.68089,Cluster-12182.10632,Cluster-12182.66150,…
GO:0045934	negative regulation of nucleobase-containing compound metabolic process	biological_process	0.035147	1	26	11662	99	63519	0.262626	Cluster-12182.82736,Cluster-12182.57474,Cluster-12182.45179,Cluster-12182.73555,Cluster-12182.84574,Cluster-12182.108798,Cluster-12182.3158,Cluster-12182.117513,Cluster-12182.84577,Cluster-12182.20315,Cluster-12182.60036,Cluster-12182.68723,Cluster-12182.27164,Cluster-12182.110418,Cluster-12182.64269,Cluster-12182.81826,Cluster-12182.61706,Cluster-12182.75853,Cluster-12182.13547,Cluster-12182.788…
GO:0010817	regulation of hormone levels	biological_process	0.036141	1	72	11662	315	63519	0.228571	Cluster-12182.116273,Cluster-12182.41955,Cluster-12182.63512,Cluster-12182.33336,Cluster-12182.64892,Cluster-12182.111425,Cluster-12182.68260,Cluster-12182.64147,Cluster-12182.57385,Cluster-12182.75853,Cluster-12182.68568,Cluster-12182.62185,Cluster-12182.62454,Cluster-12182.105952,Cluster-12182.94892,Cluster-12182.5920,Cluster-23026.0,Cluster-12182.82807,Cluster-12182.89448,Cluster-12182.18479,C…
GO:0042445	hormone metabolic process	biological_process	0.036141	1	72	11662	315	63519	0.228571	Cluster-12182.111472,Cluster-12182.43531,Cluster-12182.64974,Cluster-12182.59613,Cluster-12182.60469,Cluster-12182.62454,Cluster-12182.105952,Cluster-12182.5920,Cluster-12182.94892,Cluster-12182.89448,Cluster-12182.18479,Cluster-12182.89992,Cluster-12182.70120,Cluster-23026.0,Cluster-12182.82807,Cluster-9218.0,Cluster-12182.28852,Cluster-12182.64040,Cluster-12182.28529,Cluster-12182.33984,Cluster…
GO:0003779	actin binding	molecular_function	0.036437	1	75	11662	317	63519	0.236593	Cluster-12182.80172,Cluster-12182.27166,Cluster-12182.50091,Cluster-12182.67406,Cluster-12182.71294,Cluster-12182.66159,Cluster-12182.44985,Cluster-12182.75770,Cluster-12182.767,Cluster-12182.69610,Cluster-12182.120921,Cluster-12182.78891,Cluster-12182.77861,Cluster-12182.34563,Cluster-12182.72245,Cluster-12182.76564,Cluster-12182.75355,Cluster-12182.110277,Cluster-12182.100443,Cluster-12182.4498…
GO:0003333	amino acid transmembrane transport	biological_process	0.03652	1	34	11662	129	63519	0.263566	Cluster-12182.54633,Cluster-12182.96943,Cluster-12182.43942,Cluster-12182.74645,Cluster-12182.95512,Cluster-12182.122524,Cluster-12182.66933,Cluster-12182.53841,Cluster-16784.0,Cluster-12182.104227,Cluster-12182.29466,Cluster-12182.50983,Cluster-12182.62286,Cluster-12182.64233,Cluster-12182.71474,Cluster-12182.55953,Cluster-12182.103709,Cluster-12182.63002,Cluster-12182.71475,Cluster-12182.11557,…
GO:0015035	protein disulfide oxidoreductase activity	molecular_function	0.039548	1	35	11662	152	63519	0.230263	Cluster-12182.65235,Cluster-12182.63371,Cluster-12182.87045,Cluster-10904.0,Cluster-12182.70737,Cluster-12182.26495,Cluster-12182.74308,Cluster-12182.77827,Cluster-12182.37833,Cluster-12182.67245,Cluster-12182.42820,Cluster-12182.58085,Cluster-12182.48900,Cluster-12182.69773,Cluster-12182.46973,Cluster-8283.1,Cluster-12182.70227,Cluster-12182.87,Cluster-12182.42708,Cluster-12182.78412,Cluster-121…
GO:0004014	adenosylmethionine decarboxylase activity	molecular_function	0.039634	1	7	11662	18	63519	0.388889	Cluster-12182.87075,Cluster-12182.67411,Cluster-6235.0,Cluster-12182.65096,Cluster-12182.68511,Cluster-12182.72356,Cluster-12182.67485
GO:0031984	organelle subcompartment	cellular_component	0.040131	1	25	11662	96	63519	0.260417	Cluster-12182.62970,Cluster-12182.75770,Cluster-12182.106894,Cluster-12182.94702,Cluster-12182.72037,Cluster-12182.106715,Cluster-12182.30283,Cluster-12182.74076,Cluster-12182.59027,Cluster-12182.71105,Cluster-12182.15376,Cluster-12182.60162,Cluster-12182.112377,Cluster-12182.30282,Cluster-19002.0,Cluster-12182.11640,Cluster-21569.0,Cluster-12182.15372,Cluster-12182.76531,Cluster-12182.31080,Clus…
GO:1903825	organic acid transmembrane transport	biological_process	0.040135	1	34	11662	130	63519	0.261538	Cluster-12182.64233,Cluster-12182.71474,Cluster-12182.55953,Cluster-12182.103709,Cluster-12182.50983,Cluster-12182.62286,Cluster-12182.104227,Cluster-12182.29466,Cluster-16784.0,Cluster-12182.53841,Cluster-12182.122524,Cluster-12182.95512,Cluster-12182.66933,Cluster-12182.54633,Cluster-12182.43942,Cluster-12182.74645,Cluster-12182.96943,Cluster-12182.8150,Cluster-7769.0,Cluster-12182.43517,Cluste…
GO:0009820	alkaloid metabolic process	biological_process	0.040327	1	20	11662	68	63519	0.294118	Cluster-12182.15169,Cluster-12182.29601,Cluster-12182.97472,Cluster-12182.29686,Cluster-12182.85064,Cluster-12182.18765,Cluster-12182.70456,Cluster-12182.42401,Cluster-12182.64337,Cluster-12182.58665,Cluster-12182.66818,Cluster-12182.32329,Cluster-2972.0,Cluster-8171.1,Cluster-12182.99980,Cluster-12182.63111,Cluster-12182.14152,Cluster-12182.101053,Cluster-12182.14154,Cluster-12182.75519
GO:0006534	cysteine metabolic process	biological_process	0.040913	1	10	11662	29	63519	0.344828	Cluster-12182.40419,Cluster-12182.11220,Cluster-12182.53207,Cluster-12182.70456,Cluster-12182.19010,Cluster-12182.65397,Cluster-12182.18377,Cluster-12182.96955,Cluster-12182.82246,Cluster-12182.85064
GO:0006020	inositol metabolic process	biological_process	0.041354	1	19	11662	75	63519	0.253333	Cluster-12182.65412,Cluster-12182.68037,Cluster-12182.60201,Cluster-12182.18921,Cluster-12182.66489,Cluster-12182.55516,Cluster-12182.75136,Cluster-12182.68333,Cluster-12182.107504,Cluster-12182.65298,Cluster-12182.82335,Cluster-12182.39436,Cluster-12182.83717,Cluster-12182.59825,Cluster-12182.69108,Cluster-12182.75598,Cluster-12182.50667,Cluster-12182.43382,Cluster-12182.72856
GO:0044712	single-organism catabolic process	biological_process	0.04155	1	254	11662	1218	63519	0.208539	Cluster-12182.64337,Cluster-12182.74237,Cluster-12182.35456,Cluster-12182.101659,Cluster-12182.55697,Cluster-12182.61842,Cluster-12182.75494,Cluster-12182.74259,Cluster-12182.88393,Cluster-12182.13011,Cluster-12182.97044,Cluster-12182.52358,Cluster-12182.67740,Cluster-12182.63081,Cluster-12182.51392,Cluster-12182.26135,Cluster-12182.26646,Cluster-12182.89954,Cluster-12182.82335,Cluster-12182.2294…
GO:0098656	anion transmembrane transport	biological_process	0.042145	1	34	11662	131	63519	0.259542	Cluster-12182.43942,Cluster-12182.74645,Cluster-12182.96943,Cluster-12182.54633,Cluster-12182.122524,Cluster-12182.95512,Cluster-12182.66933,Cluster-12182.53841,Cluster-16784.0,Cluster-12182.29466,Cluster-12182.104227,Cluster-12182.62286,Cluster-12182.50983,Cluster-12182.55953,Cluster-12182.103709,Cluster-12182.64233,Cluster-12182.71474,Cluster-12182.63002,Cluster-12182.62283,Cluster-12182.71475,…
GO:0006575	cellular modified amino acid metabolic process	biological_process	0.042184	1	149	11662	688	63519	0.21657	Cluster-12182.74145,Cluster-12182.74865,Cluster-12182.71045,Cluster-12182.111711,Cluster-12182.95283,Cluster-12182.87523,Cluster-12182.88696,Cluster-12182.16207,Cluster-12182.39621,Cluster-12182.8788,Cluster-12182.93041,Cluster-12182.31629,Cluster-12182.41152,Cluster-12182.69296,Cluster-12182.9616,Cluster-12182.24125,Cluster-12182.66640,Cluster-12182.67707,Cluster-12182.44013,Cluster-12182.16680,…
GO:0030522	intracellular receptor signaling pathway	biological_process	0.042238	1	7	11662	18	63519	0.388889	Cluster-12182.60047,Cluster-12182.68506,Cluster-12182.69610,Cluster-12182.34239,Cluster-12182.78682,Cluster-12182.122396,Cluster-12182.67406
GO:0015036	disulfide oxidoreductase activity	molecular_function	0.043153	1	37	11662	161	63519	0.229814	Cluster-12182.26495,Cluster-10904.0,Cluster-12182.70737,Cluster-12182.74308,Cluster-12182.77827,Cluster-12182.63371,Cluster-12182.65235,Cluster-12182.87045,Cluster-12182.53703,Cluster-12182.48900,Cluster-12182.58085,Cluster-12182.67245,Cluster-12182.37833,Cluster-12182.42820,Cluster-12182.78412,Cluster-12182.53698,Cluster-12182.87,Cluster-12182.42708,Cluster-12182.54081,Cluster-12182.78429,Cluste…
GO:0007031	peroxisome organization	biological_process	0.043246	1	25	11662	91	63519	0.274725	Cluster-12182.67986,Cluster-12182.67692,Cluster-12182.76358,Cluster-6189.0,Cluster-12182.37308,Cluster-12182.92053,Cluster-12182.75313,Cluster-12182.66576,Cluster-12182.89030,Cluster-12182.26847,Cluster-12182.99695,Cluster-12182.99104,Cluster-12182.13722,Cluster-12182.96671,Cluster-12182.80956,Cluster-12182.71369,Cluster-12182.55074,Cluster-12182.64438,Cluster-12182.38189,Cluster-12182.28244,Clus…
GO:0016667	oxidoreductase activity, acting on a sulfur group of donors	molecular_function	0.045869	1	72	11662	336	63519	0.214286	Cluster-12182.58267,Cluster-12182.81811,Cluster-12182.54081,Cluster-12182.78429,Cluster-12182.42708,Cluster-12182.19660,Cluster-12182.53698,Cluster-12182.123398,Cluster-12182.46993,Cluster-24522.0,Cluster-12182.70227,Cluster-8283.1,Cluster-12182.69773,Cluster-12182.73904,Cluster-12182.54248,Cluster-13642.0,Cluster-18703.0,Cluster-12182.31575,Cluster-12182.84890,Cluster-12182.42140,Cluster-12182.6…
GO:0045893	positive regulation of transcription, DNA-templated	biological_process	0.045967	1	31	11662	129	63519	0.24031	Cluster-12182.10632,Cluster-12182.11253,Cluster-12182.81578,Cluster-12182.55017,Cluster-12182.68089,Cluster-12182.69990,Cluster-12182.112030,Cluster-12182.81744,Cluster-12182.71371,Cluster-12182.48527,Cluster-12182.120938,Cluster-21145.1,Cluster-12182.110338,Cluster-12182.112577,Cluster-12879.0,Cluster-12182.65642,Cluster-12182.110339,Cluster-12182.84688,Cluster-12182.90170,Cluster-12182.80830,Cl…
GO:0045935	positive regulation of nucleobase-containing compound metabolic process	biological_process	0.045967	1	31	11662	129	63519	0.24031	Cluster-12182.68089,Cluster-12182.55017,Cluster-12182.81578,Cluster-12182.11253,Cluster-12182.10632,Cluster-12182.112030,Cluster-12182.69990,Cluster-12182.48527,Cluster-12182.71371,Cluster-12182.81744,Cluster-12182.90170,Cluster-12182.84688,Cluster-12182.110339,Cluster-12182.65642,Cluster-12879.0,Cluster-12182.112577,Cluster-12182.110338,Cluster-12182.120938,Cluster-21145.1,Cluster-12182.492,Clus…
GO:0051254	positive regulation of RNA metabolic process	biological_process	0.045967	1	31	11662	129	63519	0.24031	Cluster-12182.10632,Cluster-12182.81578,Cluster-12182.11253,Cluster-12182.68089,Cluster-12182.55017,Cluster-12182.69990,Cluster-12182.112030,Cluster-12182.81744,Cluster-12182.71371,Cluster-12182.48527,Cluster-21145.1,Cluster-12182.120938,Cluster-12182.112577,Cluster-12182.110338,Cluster-12879.0,Cluster-12182.65642,Cluster-12182.110339,Cluster-12182.84688,Cluster-12182.90170,Cluster-12182.80830,Cl…
GO:1902680	positive regulation of RNA biosynthetic process	biological_process	0.045967	1	31	11662	129	63519	0.24031	Cluster-12182.81744,Cluster-12182.71371,Cluster-12182.48527,Cluster-21145.1,Cluster-12182.120938,Cluster-12182.112577,Cluster-12879.0,Cluster-12182.110338,Cluster-12182.65642,Cluster-12182.110339,Cluster-12182.84688,Cluster-12182.90170,Cluster-12182.10632,Cluster-12182.81578,Cluster-12182.11253,Cluster-12182.55017,Cluster-12182.68089,Cluster-12182.69990,Cluster-12182.112030,Cluster-12182.81096,Cl…
GO:1903508	positive regulation of nucleic acid-templated transcription	biological_process	0.045967	1	31	11662	129	63519	0.24031	Cluster-12182.110341,Cluster-12182.81096,Cluster-12182.27595,Cluster-12182.123375,Cluster-12182.72123,Cluster-12182.24977,Cluster-12182.64093,Cluster-12182.492,Cluster-12182.80830,Cluster-12182.2297,Cluster-12182.41447,Cluster-12182.55021,Cluster-12182.48527,Cluster-12182.81744,Cluster-12182.71371,Cluster-12182.110339,Cluster-12182.84688,Cluster-12182.65642,Cluster-12182.90170,Cluster-12182.12093…
GO:0008295	spermidine biosynthetic process	biological_process	0.046892	1	7	11662	19	63519	0.368421	Cluster-12182.87075,Cluster-12182.65096,Cluster-12182.67411,Cluster-6235.0,Cluster-12182.72356,Cluster-12182.68511,Cluster-12182.67485
GO:0016695	oxidoreductase activity, acting on hydrogen as donor	molecular_function	0.046895	1	5	11662	12	63519	0.416667	Cluster-12182.92105,Cluster-12182.105767,Cluster-12182.58537,Cluster-12182.48228,Cluster-12182.91057
GO:0004488	methylenetetrahydrofolate dehydrogenase (NADP+) activity	molecular_function	0.047571	1	20	11662	72	63519	0.277778	Cluster-12182.81789,Cluster-12182.66250,Cluster-12182.12498,Cluster-12182.35694,Cluster-12182.83163,Cluster-7109.0,Cluster-12182.67707,Cluster-12182.63693,Cluster-12182.71541,Cluster-17201.1,Cluster-12182.28852,Cluster-12182.111711,Cluster-9218.0,Cluster-12182.68804,Cluster-12182.47889,Cluster-12182.46982,Cluster-12182.72076,Cluster-12182.74145,Cluster-12182.81800,Cluster-12182.55245
GO:0006855	drug transmembrane transport	biological_process	0.048241	1	45	11662	189	63519	0.238095	Cluster-12182.3487,Cluster-12182.118485,Cluster-12182.20134,Cluster-12182.61223,Cluster-12182.72027,Cluster-18589.1,Cluster-12182.3488,Cluster-12182.58620,Cluster-12182.65976,Cluster-12182.9686,Cluster-12182.51773,Cluster-12182.40026,Cluster-12182.59248,Cluster-12182.21617,Cluster-12182.52031,Cluster-12182.34029,Cluster-12182.97415,Cluster-12182.36696,Cluster-12182.84926,Cluster-12182.53589,Clust…
GO:0015893	drug transport	biological_process	0.048241	1	45	11662	189	63519	0.238095	Cluster-12182.84926,Cluster-12182.53589,Cluster-12182.79933,Cluster-12182.12694,Cluster-12182.21867,Cluster-24063.0,Cluster-12182.59248,Cluster-12182.21617,Cluster-12182.52031,Cluster-12182.34029,Cluster-12182.97415,Cluster-12182.36696,Cluster-12182.72027,Cluster-12182.58620,Cluster-18589.1,Cluster-12182.3488,Cluster-12182.65976,Cluster-12182.9686,Cluster-12182.51773,Cluster-12182.40026,Cluster-1…
GO:0034220	ion transmembrane transport	biological_process	0.049277	1	232	11662	1113	63519	0.208446	Cluster-12182.66590,Cluster-12182.70343,Cluster-12182.74125,Cluster-12182.83447,Cluster-12182.55953,Cluster-12182.93898,Cluster-12182.37391,Cluster-12182.65922,Cluster-23567.0,Cluster-12182.42406,Cluster-12182.47373,Cluster-12182.60323,Cluster-12182.48812,Cluster-12182.73505,Cluster-12182.16835,Cluster-12182.15828,Cluster-12182.26201,Cluster-16784.0,Cluster-12182.68282,Cluster-12182.68255,Cluster…
GO:0019829	cation-transporting ATPase activity	molecular_function	0.049586	1	27	11662	108	63519	0.25	Cluster-12182.3021,Cluster-12182.73453,Cluster-12182.20007,Cluster-12182.71994,Cluster-12182.68916,Cluster-12182.79500,Cluster-12182.77833,Cluster-17676.0,Cluster-12182.81381,Cluster-16233.0,Cluster-12182.76531,Cluster-12182.102869,Cluster-12182.50132,Cluster-12182.47093,Cluster-12182.30184,Cluster-12182.84681,Cluster-12182.68930,Cluster-12182.69383,Cluster-12182.43766,Cluster-12182.107288,Cluste…
GO:0071705	nitrogen compound transport	biological_process	0.049625	1	116	11662	533	63519	0.217636	Cluster-12182.23766,Cluster-12182.70661,Cluster-12182.76901,Cluster-12182.70633,Cluster-12182.33371,Cluster-12182.61456,Cluster-12182.112059,Cluster-12182.59614,Cluster-12182.76899,Cluster-12182.95735,Cluster-19716.0,Cluster-12182.63002,Cluster-12182.26466,Cluster-12182.63934,Cluster-7769.0,Cluster-12182.43517,Cluster-12182.8150,Cluster-12182.63318,Cluster-12182.51949,Cluster-12182.109701,Cluster…
GO:0008483	transaminase activity	molecular_function	0.049751	1	16	11662	61	63519	0.262295	Cluster-12182.69658,Cluster-22527.0,Cluster-12182.63721,Cluster-12182.89340,Cluster-12182.59261,Cluster-12182.63684,Cluster-12182.70456,Cluster-12182.67699,Cluster-12182.47987,Cluster-12182.53343,Cluster-12182.42902,Cluster-12182.69486,Cluster-12182.72257,Cluster-12182.59263,Cluster-12182.101053,Cluster-12182.74945
GO:0010558	negative regulation of macromolecule biosynthetic process	biological_process	0.049896	1	27	11662	109	63519	0.247706	Cluster-12182.61706,Cluster-12182.81826,Cluster-12182.60036,Cluster-12182.20315,Cluster-12182.27164,Cluster-12182.68723,Cluster-12182.110418,Cluster-12182.64269,Cluster-12182.84577,Cluster-12182.117513,Cluster-12182.57474,Cluster-12182.45179,Cluster-12182.82736,Cluster-12182.108798,Cluster-12182.3158,Cluster-12182.73555,Cluster-12182.84574,Cluster-12182.66959,Cluster-12182.106108,Cluster-12182.79…
GO:0031327	negative regulation of cellular biosynthetic process	biological_process	0.049896	1	27	11662	109	63519	0.247706	Cluster-12182.84577,Cluster-12182.117513,Cluster-12182.82736,Cluster-12182.57474,Cluster-12182.45179,Cluster-12182.73555,Cluster-12182.84574,Cluster-12182.3158,Cluster-12182.108798,Cluster-12182.81826,Cluster-12182.61706,Cluster-12182.20315,Cluster-12182.60036,Cluster-12182.64269,Cluster-12182.27164,Cluster-12182.110418,Cluster-12182.68723,Cluster-12182.75853,Cluster-12182.13547,Cluster-10008.0,C…
GO:0051172	negative regulation of nitrogen compound metabolic process	biological_process	0.049896	1	27	11662	109	63519	0.247706	Cluster-12182.106108,Cluster-12182.66959,Cluster-12182.87157,Cluster-12182.88719,Cluster-12182.89162,Cluster-12182.79583,Cluster-12182.78839,Cluster-10008.0,Cluster-12182.75853,Cluster-12182.13547,Cluster-12182.81826,Cluster-12182.61706,Cluster-12182.110418,Cluster-12182.27164,Cluster-12182.68723,Cluster-12182.64269,Cluster-12182.20315,Cluster-12182.60036,Cluster-12182.117513,Cluster-12182.84577,…
GO:2000113	negative regulation of cellular macromolecule biosynthetic process	biological_process	0.049896	1	27	11662	109	63519	0.247706	Cluster-12182.78839,Cluster-10008.0,Cluster-12182.13547,Cluster-12182.75853,Cluster-12182.66959,Cluster-12182.106108,Cluster-12182.87157,Cluster-12182.79583,Cluster-12182.88719,Cluster-12182.89162,Cluster-12182.84577,Cluster-12182.117513,Cluster-12182.3158,Cluster-12182.108798,Cluster-12182.84574,Cluster-12182.73555,Cluster-12182.45179,Cluster-12182.57474,Cluster-12182.82736,Cluster-12182.61706,C…
GO:0006084	acetyl-CoA metabolic process	biological_process	0.05002	1	6	11662	16	63519	0.375	Cluster-12182.51392,Cluster-12182.74668,Cluster-12182.58087,Cluster-5870.0,Cluster-12182.37726,Cluster-12182.97753
GO:0004857	enzyme inhibitor activity	molecular_function	0.051558	1	97	11662	494	63519	0.196356	Cluster-12182.57832,Cluster-12182.112461,Cluster-15863.0,Cluster-12182.77640,Cluster-9849.0,Cluster-12182.14422,Cluster-12182.24087,Cluster-12182.3497,Cluster-8805.0,Cluster-12182.68419,Cluster-12182.52175,Cluster-12182.67885,Cluster-12182.28400,Cluster-12182.12460,Cluster-12182.71669,Cluster-12182.45373,Cluster-12182.45596,Cluster-12182.52869,Cluster-12182.73779,Cluster-12182.12899,Cluster-12182…
GO:0051186	cofactor metabolic process	biological_process	0.05208	1	367	11662	1796	63519	0.204343	Cluster-12182.83163,Cluster-12182.116659,Cluster-12182.39222,Cluster-12182.57817,Cluster-12182.27896,Cluster-12182.68862,Cluster-12182.18921,Cluster-12182.42401,Cluster-12182.68037,Cluster-12182.74749,Cluster-12182.21226,Cluster-12182.66818,Cluster-12182.74257,Cluster-12182.104826,Cluster-12182.4107,Cluster-12182.91603,Cluster-12182.110787,Cluster-12182.28852,Cluster-12182.50190,Cluster-12182.456…
GO:0000808	origin recognition complex	cellular_component	0.052202	1	17	11662	60	63519	0.283333	Cluster-12182.73154,Cluster-12182.32937,Cluster-12182.91477,Cluster-12182.46530,Cluster-12182.74076,Cluster-12182.3507,Cluster-22948.0,Cluster-12182.56736,Cluster-12182.40328,Cluster-12182.16998,Cluster-12182.107703,Cluster-5040.0,Cluster-12182.105773,Cluster-12182.42048,Cluster-12182.47703,Cluster-12182.105668,Cluster-12182.26797
GO:0048309	endoplasmic reticulum inheritance	biological_process	0.0523	1	12	11662	38	63519	0.315789	Cluster-21645.2,Cluster-12182.71343,Cluster-12182.51949,Cluster-12182.70661,Cluster-12182.104417,Cluster-5322.0,Cluster-12182.66473,Cluster-21645.0,Cluster-12182.89823,Cluster-19992.0,Cluster-12182.69229,Cluster-12182.69023
GO:0003857	3-hydroxyacyl-CoA dehydrogenase activity	molecular_function	0.052426	1	45	11662	185	63519	0.243243	Cluster-12182.32595,Cluster-12182.26321,Cluster-12182.13189,Cluster-12182.84051,Cluster-12182.72984,Cluster-12182.86974,Cluster-12182.116273,Cluster-5187.0,Cluster-12182.41152,Cluster-17640.0,Cluster-12182.73356,Cluster-12182.74054,Cluster-21062.0,Cluster-12182.68700,Cluster-5629.1,Cluster-12182.65517,Cluster-16784.0,Cluster-12182.34960,Cluster-12182.90024,Cluster-12182.67159,Cluster-12182.16680,…
GO:0042162	telomeric DNA binding	molecular_function	0.05249	1	8	11662	22	63519	0.363636	Cluster-12182.8187,Cluster-12182.67177,Cluster-12182.100803,Cluster-12182.20017,Cluster-11044.0,Cluster-12182.55188,Cluster-12182.58392,Cluster-12182.57453
GO:0009415	response to water	biological_process	0.052918	1	11	11662	42	63519	0.261905	Cluster-12182.58531,Cluster-22229.0,Cluster-12182.83727,Cluster-12182.20434,Cluster-12182.68951,Cluster-12182.23484,Cluster-12182.64084,Cluster-12182.65948,Cluster-12182.11474,Cluster-12182.65600,Cluster-12182.70694
GO:0044271	cellular nitrogen compound biosynthetic process	biological_process	0.052977	1	1996	11662	10453	63519	0.19095	Cluster-12182.67355,Cluster-12182.19677,Cluster-12182.17419,Cluster-12182.86370,Cluster-12182.34321,Cluster-12182.70216,Cluster-12182.63474,Cluster-12182.87237,Cluster-12182.80905,Cluster-12182.27345,Cluster-12182.27459,Cluster-12182.73554,Cluster-12182.64343,Cluster-12182.63001,Cluster-12182.65527,Cluster-12182.76290,Cluster-12182.9072,Cluster-12182.59098,Cluster-12182.18765,Cluster-12182.55333,…
,Cluster-12182.67076,Cluster-12182.58923,Cluster-12182.77189,Cluster-12182.65513,Cluster-12182.23828,Cluster-12182.70545,Cluster-12182.65925,Cluster-12182.100413,Cluster-12182.47062,Cluster-12182.85116,Cluster-12182.84240,Cluster-12182.54375,Cluster-12182.101083,Cluster-12182.60542,Cluster-12182.61069,Cluster-12182.91343,Cluster-12182.68638,Cluster-12182.32182,Cluster-12182.107383,Cluster-12182.6…
GO:0009228	thiamine biosynthetic process	biological_process	0.053512	1	7	11662	19	63519	0.368421	Cluster-12182.105971,Cluster-12182.66035,Cluster-12182.90786,Cluster-12182.105972,Cluster-12182.55697,Cluster-12182.89989,Cluster-12182.46916
GO:0042724	thiamine-containing compound biosynthetic process	biological_process	0.053512	1	7	11662	19	63519	0.368421	Cluster-12182.105971,Cluster-12182.66035,Cluster-12182.90786,Cluster-12182.55697,Cluster-12182.105972,Cluster-12182.89989,Cluster-12182.46916
GO:0072524	pyridine-containing compound metabolic process	biological_process	0.054245	1	127	11662	592	63519	0.214527	Cluster-12182.39436,Cluster-12182.79887,Cluster-12182.37476,Cluster-12182.13189,Cluster-12182.84051,Cluster-12182.59825,Cluster-12182.75598,Cluster-12182.75519,Cluster-12182.67604,Cluster-12182.14152,Cluster-12182.65298,Cluster-12182.26484,Cluster-12182.39220,Cluster-12182.28523,Cluster-12182.68259,Cluster-12182.68314,Cluster-21062.0,Cluster-12182.60599,Cluster-12182.78354,Cluster-12182.63829,Clu…
GO:0044283	small molecule biosynthetic process	biological_process	0.054378	1	379	11662	1885	63519	0.201061	Cluster-12182.42690,Cluster-12182.4377,Cluster-12182.93181,Cluster-12182.67707,Cluster-12182.68700,Cluster-12182.18783,Cluster-12182.59549,Cluster-12182.86687,Cluster-12182.39896,Cluster-12182.9810,Cluster-12182.69128,Cluster-12182.41538,Cluster-12182.33953,Cluster-12182.58876,Cluster-12182.111711,Cluster-12182.108504,Cluster-12182.76651,Cluster-12182.59939,Cluster-12182.72942,Cluster-12182.73815…
GO:0016053	organic acid biosynthetic process	biological_process	0.05451	1	289	11662	1416	63519	0.204096	Cluster-12182.65691,Cluster-12182.66323,Cluster-12182.46607,Cluster-12182.67503,Cluster-12182.59613,Cluster-12182.66250,Cluster-12182.63085,Cluster-12182.50297,Cluster-12182.54044,Cluster-12182.102350,Cluster-12182.96955,Cluster-12182.55245,Cluster-12182.16680,Cluster-12182.108271,Cluster-12182.67499,Cluster-12182.61202,Cluster-12182.57503,Cluster-9218.0,Cluster-12182.9616,Cluster-12182.113561,Cl…
GO:0046394	carboxylic acid biosynthetic process	biological_process	0.05451	1	289	11662	1416	63519	0.204096	Cluster-12182.113998,Cluster-12182.19660,Cluster-12182.40239,Cluster-12182.36350,Cluster-12182.66035,Cluster-12182.23515,Cluster-12182.63675,Cluster-12182.14836,Cluster-12182.7698,Cluster-12182.73549,Cluster-12182.23619,Cluster-12182.69115,Cluster-12182.68804,Cluster-12182.34503,Cluster-12182.68668,Cluster-12182.62821,Cluster-111.0,Cluster-12182.50083,Cluster-12182.43435,Cluster-12182.94226,Clust…
GO:0044249	cellular biosynthetic process	biological_process	0.0548	1	2646	11662	13883	63519	0.190593	Cluster-12182.47363,Cluster-12182.2506,Cluster-12182.61366,Cluster-12182.67893,Cluster-12182.66206,Cluster-12182.98789,Cluster-12182.71369,Cluster-12182.80734,Cluster-12182.67617,Cluster-3849.0,Cluster-12182.120368,Cluster-12182.48795,Cluster-12182.48458,Cluster-12182.74922,Cluster-12182.49092,Cluster-12182.84118,Cluster-12182.69613,Cluster-12182.86084,Cluster-12182.68333,Cluster-12182.34943,Clus…
uster-12182.22903,Cluster-12182.85763,Cluster-12182.47960,Cluster-12182.71085,Cluster-12182.70293,Cluster-12182.86672,Cluster-12182.77690,Cluster-16233.0,Cluster-12182.63513,Cluster-12182.120113,Cluster-12182.38627,Cluster-12182.109900,Cluster-12182.34563,Cluster-12182.82480,Cluster-12182.26797,Cluster-12182.92824,Cluster-12182.79858,Cluster-12182.68911,Cluster-12182.101715,Cluster-14536.0,Cluste…
GO:0009396	folic acid-containing compound biosynthetic process	biological_process	0.05494	1	47	11662	201	63519	0.233831	Cluster-12182.60273,Cluster-9218.0,Cluster-12182.68391,Cluster-12182.28852,Cluster-12182.110787,Cluster-12182.46982,Cluster-12182.34503,Cluster-12182.68804,Cluster-12182.11302,Cluster-12182.102350,Cluster-12182.55245,Cluster-12182.81800,Cluster-12182.77395,Cluster-12182.66250,Cluster-12182.62394,Cluster-12182.482,Cluster-12182.83163,Cluster-12182.65527,Cluster-12182.76290,Cluster-12182.44281,Clus…
GO:0006739	NADP metabolic process	biological_process	0.056375	1	88	11662	395	63519	0.222785	Cluster-12182.75494,Cluster-12182.73315,Cluster-12182.55667,Cluster-12182.29686,Cluster-12182.80017,Cluster-12182.32329,Cluster-12182.67603,Cluster-12182.64337,Cluster-12182.75493,Cluster-12182.60597,Cluster-12182.69115,Cluster-12182.69049,Cluster-12182.61926,Cluster-12182.43435,Cluster-12182.99980,Cluster-12182.82335,Cluster-12182.15169,Cluster-12182.17569,Cluster-12182.63829,Cluster-12182.10142…
GO:0022804	active transmembrane transporter activity	molecular_function	0.057277	1	192	11662	901	63519	0.213097	Cluster-12182.112301,Cluster-12182.72490,Cluster-12182.33270,Cluster-12182.67834,Cluster-12182.20661,Cluster-12182.81679,Cluster-12182.73486,Cluster-24659.0,Cluster-12182.86256,Cluster-12182.31299,Cluster-12182.111353,Cluster-12182.66474,Cluster-12182.10242,Cluster-17676.0,Cluster-12182.48293,Cluster-2705.0,Cluster-12182.20007,Cluster-12182.71994,Cluster-12182.16918,Cluster-12182.3021,Cluster-121…
GO:0008643	carbohydrate transport	biological_process	0.057437	1	50	11662	215	63519	0.232558	Cluster-12182.102669,Cluster-12182.57530,Cluster-12182.53242,Cluster-18663.0,Cluster-12182.30957,Cluster-12182.13925,Cluster-12182.117394,Cluster-12182.120871,Cluster-12182.54282,Cluster-12182.81779,Cluster-12182.120121,Cluster-12182.61825,Cluster-12182.67793,Cluster-12182.80889,Cluster-12182.74076,Cluster-12182.72113,Cluster-12182.66037,Cluster-12182.68493,Cluster-5934.0,Cluster-12182.10025,Clus…
GO:0009664	plant-type cell wall organization	biological_process	0.057595	1	11	11662	40	63519	0.275	Cluster-12182.55548,Cluster-12182.82303,Cluster-12182.53646,Cluster-12182.118459,Cluster-12182.65125,Cluster-12182.69022,Cluster-11284.0,Cluster-12182.102336,Cluster-12182.56618,Cluster-12182.4683,Cluster-12182.67324
GO:0071669	plant-type cell wall organization or biogenesis	biological_process	0.057595	1	11	11662	40	63519	0.275	Cluster-11284.0,Cluster-12182.102336,Cluster-12182.4683,Cluster-12182.56618,Cluster-12182.67324,Cluster-12182.118459,Cluster-12182.53646,Cluster-12182.65125,Cluster-12182.69022,Cluster-12182.82303,Cluster-12182.55548
GO:0031419	cobalamin binding	molecular_function	0.057756	1	6	11662	17	63519	0.352941	Cluster-12182.73864,Cluster-12182.81559,Cluster-12182.13530,Cluster-12182.64601,Cluster-12182.71967,Cluster-12182.54750
GO:1990234	transferase complex	cellular_component	0.058064	1	446	11662	2182	63519	0.2044	Cluster-18663.0,Cluster-12182.45826,Cluster-12182.64315,Cluster-12182.75108,Cluster-12182.87477,Cluster-12182.93088,Cluster-12182.50004,Cluster-12182.55382,Cluster-12182.21828,Cluster-12182.2862,Cluster-17049.0,Cluster-12182.582,Cluster-12182.74076,Cluster-12182.78259,Cluster-12182.88457,Cluster-12182.63655,Cluster-12182.66465,Cluster-12182.61825,Cluster-12182.74074,Cluster-12182.59057,Cluster-12…
GO:0046933	proton-transporting ATP synthase activity, rotational mechanism	molecular_function	0.059659	1	19	11662	72	63519	0.263889	Cluster-12182.76531,Cluster-12182.102869,Cluster-12182.50132,Cluster-16233.0,Cluster-12182.79500,Cluster-12182.73453,Cluster-12182.71994,Cluster-12182.20007,Cluster-12182.68282,Cluster-12182.75770,Cluster-12182.75334,Cluster-12182.68249,Cluster-12182.43766,Cluster-12182.107288,Cluster-12182.59474,Cluster-12182.47093,Cluster-12182.84681,Cluster-12182.68930,Cluster-12182.69383
GO:0042151	nematocyst	cellular_component	0.060227	1	9	11662	26	63519	0.346154	Cluster-12182.68984,Cluster-12182.72507,Cluster-12182.59706,Cluster-12182.62858,Cluster-12182.21226,Cluster-12182.35610,Cluster-12182.63934,Cluster-12182.112059,Cluster-12182.92282
GO:0016769	transferase activity, transferring nitrogenous groups	molecular_function	0.060585	1	16	11662	63	63519	0.253968	Cluster-12182.59261,Cluster-12182.89340,Cluster-12182.63721,Cluster-22527.0,Cluster-12182.69658,Cluster-12182.47987,Cluster-12182.67699,Cluster-12182.70456,Cluster-12182.63684,Cluster-12182.42902,Cluster-12182.53343,Cluster-12182.74945,Cluster-12182.101053,Cluster-12182.69486,Cluster-12182.59263,Cluster-12182.72257
GO:0006769	nicotinamide metabolic process	biological_process	0.060589	1	18	11662	62	63519	0.290323	Cluster-2972.0,Cluster-12182.99980,Cluster-8171.1,Cluster-12182.63111,Cluster-12182.14152,Cluster-12182.14154,Cluster-12182.75519,Cluster-12182.15169,Cluster-12182.29601,Cluster-12182.97472,Cluster-12182.29686,Cluster-12182.18765,Cluster-12182.85064,Cluster-12182.64337,Cluster-12182.42401,Cluster-12182.32329,Cluster-12182.58665,Cluster-12182.66818
GO:0002115	store-operated calcium entry	biological_process	0.060855	1	6	11662	16	63519	0.375	Cluster-12182.73904,Cluster-12182.72604,Cluster-12182.98365,Cluster-12182.60096,Cluster-12182.66425,Cluster-12182.95168
GO:0051924	regulation of calcium ion transport	biological_process	0.060855	1	6	11662	16	63519	0.375	Cluster-12182.73904,Cluster-12182.72604,Cluster-12182.98365,Cluster-12182.60096,Cluster-12182.66425,Cluster-12182.95168
GO:2001256	regulation of store-operated calcium entry	biological_process	0.060855	1	6	11662	16	63519	0.375	Cluster-12182.73904,Cluster-12182.72604,Cluster-12182.98365,Cluster-12182.60096,Cluster-12182.66425,Cluster-12182.95168
GO:0070647	protein modification by small protein conjugation or removal	biological_process	0.061118	1	221	11662	1044	63519	0.211686	Cluster-12182.37282,Cluster-12182.75378,Cluster-12182.89786,Cluster-12182.4006,Cluster-12182.55382,Cluster-12182.65602,Cluster-12182.87477,Cluster-12182.50004,Cluster-12182.59618,Cluster-12182.21828,Cluster-12182.72107,Cluster-12182.62301,Cluster-12182.15098,Cluster-12182.27817,Cluster-12182.8147,Cluster-12182.88457,Cluster-12182.21377,Cluster-12182.95061,Cluster-16056.0,Cluster-12182.56825,Clust…
GO:0006733	oxidoreduction coenzyme metabolic process	biological_process	0.061167	1	149	11662	714	63519	0.208683	Cluster-12182.14152,Cluster-12182.80494,Cluster-12182.65298,Cluster-12182.39220,Cluster-12182.67604,Cluster-12182.87691,Cluster-12182.79887,Cluster-12182.37476,Cluster-12182.73356,Cluster-12182.87130,Cluster-12182.33543,Cluster-12182.61844,Cluster-12182.63829,Cluster-12182.98321,Cluster-12182.15169,Cluster-12182.22873,Cluster-12182.68259,Cluster-12182.105850,Cluster-12182.78874,Cluster-12182.6904…
GO:0009020	tRNA (guanosine-2'-O-)-methyltransferase activity	molecular_function	0.061426	1	5	11662	12	63519	0.416667	Cluster-12182.102551,Cluster-12182.30612,Cluster-12182.82852,Cluster-12182.30613,Cluster-12182.28502
GO:0003824	catalytic activity	molecular_function	0.061558	1	5702	11662	29871	63519	0.190887	Cluster-12182.43531,Cluster-12182.54445,Cluster-12182.34239,Cluster-12182.104295,Cluster-12182.71866,Cluster-12182.71782,Cluster-12182.58744,Cluster-12182.67032,Cluster-12182.30184,Cluster-12182.104938,Cluster-12182.80708,Cluster-12182.72374,Cluster-22412.0,Cluster-9435.1,Cluster-12182.67910,Cluster-12182.84772,Cluster-12182.104552,Cluster-12182.17760,Cluster-12182.81819,Cluster-12182.50723,Clust…
476,Cluster-12182.32816,Cluster-19209.0,Cluster-12182.66291,Cluster-12182.3290,Cluster-12182.76824,Cluster-12182.86192,Cluster-12182.71936,Cluster-12182.73328,Cluster-12182.95627,Cluster-12182.63804,Cluster-12182.67159,Cluster-12182.479,Cluster-22749.0,Cluster-12182.54527,Cluster-12182.52008,Cluster-12182.15098,Cluster-12182.82436,Cluster-12182.73725,Cluster-12182.71422,Cluster-12182.86067,Cluste…
r-12182.5944,Cluster-12182.86667,Cluster-12182.5413,Cluster-20355.0,Cluster-12182.79452,Cluster-12182.71580,Cluster-12182.64733,Cluster-12182.72984,Cluster-12182.122635,Cluster-12182.106174,Cluster-12182.15134,Cluster-12182.94396,Cluster-12182.21828,Cluster-12182.14623,Cluster-4866.0,Cluster-12182.2862,Cluster-12182.88714,Cluster-12182.57329,Cluster-12182.95075,Cluster-12182.118020,Cluster-12182.…
-10210.1,Cluster-12182.61064,Cluster-12182.96939,Cluster-12182.110787,Cluster-12182.96768,Cluster-12182.65862,Cluster-12182.120829,Cluster-12182.86678,Cluster-12182.14106,Cluster-12182.69298,Cluster-12182.84146,Cluster-12182.74481,Cluster-12182.59273,Clus
GO:0004655	porphobilinogen synthase activity	molecular_function	0.061569	1	4	11662	9	63519	0.444444	Cluster-12182.76219,Cluster-12182.69344,Cluster-12182.96594,Cluster-12182.20509
GO:0016740	transferase activity	molecular_function	0.061576	1	2305	11662	11762	63519	0.19597	Cluster-12182.24632,Cluster-12182.28279,Cluster-12182.65487,Cluster-12182.57529,Cluster-12182.67496,Cluster-12182.37643,Cluster-12182.51949,Cluster-12182.86081,Cluster-12182.71285,Cluster-12182.54959,Cluster-12199.0,Cluster-12182.39042,Cluster-6253.0,Cluster-12182.38164,Cluster-12182.58955,Cluster-25531.0,Cluster-12182.16780,Cluster-12182.70029,Cluster-12182.79468,Cluster-12182.76651,Cluster-1218…
,Cluster-12182.120113,Cluster-12182.109900,Cluster-12182.26364,Cluster-12182.110598,Cluster-12182.34563,Cluster-12182.99265,Cluster-12182.16441,Cluster-12182.60604,Cluster-12182.79858,Cluster-12182.53568,Cluster-6999.0,Cluster-12182.65489,Cluster-12182.482,Cluster-23510.1,Cluster-12182.77867,Cluster-12182.91143,Cluster-12182.29753,Cluster-12182.20298,Cluster-19476.0,Cluster-12182.62413,Cluster-12…
GO:0016702	oxidoreductase activity, acting on single donors with incorporation of molecular oxygen, incorporation of two atoms of oxygen	molecular_function	0.06206	1	35	11662	148	63519	0.236486	Cluster-12182.50411,Cluster-12182.43910,Cluster-12182.13295,Cluster-12182.89682,Cluster-12182.24649,Cluster-12182.109714,Cluster-12182.68506,Cluster-12182.64018,Cluster-5501.0,Cluster-12182.68424,Cluster-12182.26072,Cluster-12182.18377,Cluster-12182.19010,Cluster-12182.70364,Cluster-12182.79293,Cluster-12182.90340,Cluster-12182.48527,Cluster-12182.69981,Cluster-12182.68328,Cluster-12182.85064,Clu…
GO:0015238	drug transmembrane transporter activity	molecular_function	0.06208	1	47	11662	201	63519	0.233831	Cluster-12182.21617,Cluster-12182.59248,Cluster-12182.34029,Cluster-12182.97415,Cluster-12182.52031,Cluster-12182.36696,Cluster-12182.53589,Cluster-12182.85719,Cluster-12182.84926,Cluster-12182.79933,Cluster-12182.12694,Cluster-12182.21867,Cluster-24063.0,Cluster-12182.118485,Cluster-12182.3487,Cluster-12182.61223,Cluster-12182.20134,Cluster-18589.1,Cluster-12182.58620,Cluster-12182.3488,Cluster-…
GO:0090484	drug transporter activity	molecular_function	0.06208	1	47	11662	201	63519	0.233831	Cluster-12182.3487,Cluster-12182.118485,Cluster-12182.20134,Cluster-12182.61223,Cluster-12182.72027,Cluster-18589.1,Cluster-12182.3488,Cluster-12182.58620,Cluster-12182.65976,Cluster-12182.9686,Cluster-12182.51773,Cluster-12182.40026,Cluster-12182.59248,Cluster-12182.21617,Cluster-12182.52031,Cluster-12182.97415,Cluster-12182.34029,Cluster-12182.36696,Cluster-12182.84926,Cluster-12182.53589,Clust…
GO:0046496	nicotinamide nucleotide metabolic process	biological_process	0.062248	1	110	11662	509	63519	0.21611	Cluster-12182.18765,Cluster-12182.68912,Cluster-12182.74257,Cluster-12182.66818,Cluster-12182.75334,Cluster-12182.65412,Cluster-12182.68037,Cluster-12182.42401,Cluster-12182.74749,Cluster-12182.51516,Cluster-12182.21226,Cluster-12182.18921,Cluster-12182.57817,Cluster-12182.39222,Cluster-12182.73815,Cluster-12182.89619,Cluster-12773.1,Cluster-12182.64541,Cluster-12182.70530,Cluster-12182.55516,Clu…
GO:0000149	SNARE binding	molecular_function	0.06227	1	9	11662	27	63519	0.333333	Cluster-12182.51541,Cluster-12182.47013,Cluster-12182.33395,Cluster-12182.111251,Cluster-12182.89416,Cluster-12182.77347,Cluster-12182.58447,Cluster-12182.90528,Cluster-12182.74066
GO:0019905	syntaxin binding	molecular_function	0.06227	1	9	11662	27	63519	0.333333	Cluster-12182.51541,Cluster-12182.111251,Cluster-12182.33395,Cluster-12182.47013,Cluster-12182.77347,Cluster-12182.58447,Cluster-12182.89416,Cluster-12182.74066,Cluster-12182.90528
GO:0008360	regulation of cell shape	biological_process	0.062318	1	5	11662	12	63519	0.416667	Cluster-12182.71343,Cluster-12182.69023,Cluster-12182.81151,Cluster-12182.13632,Cluster-12182.46150
GO:0042537	benzene-containing compound metabolic process	biological_process	0.063068	1	52	11662	221	63519	0.235294	Cluster-12182.80794,Cluster-12182.107774,Cluster-12182.69115,Cluster-12182.6768,Cluster-12182.65915,Cluster-9218.0,Cluster-12182.43435,Cluster-12182.28852,Cluster-12182.95648,Cluster-12182.68188,Cluster-12182.54044,Cluster-12182.74232,Cluster-12182.67159,Cluster-12182.16680,Cluster-12182.90024,Cluster-12182.34960,Cluster-12182.57817,Cluster-12182.75494,Cluster-12182.73815,Cluster-12182.74259,Clus…
GO:0048468	cell development	biological_process	0.063073	1	34	11662	145	63519	0.234483	Cluster-12182.35840,Cluster-12182.64543,Cluster-12182.86816,Cluster-12182.31157,Cluster-12182.77613,Cluster-12182.75818,Cluster-12182.72690,Cluster-12182.85380,Cluster-20437.0,Cluster-22104.0,Cluster-12182.44500,Cluster-12182.80899,Cluster-12182.78539,Cluster-12182.64474,Cluster-12182.55750,Cluster-12182.50740,Cluster-12182.83159,Cluster-12182.94767,Cluster-12182.53076,Cluster-12182.103702,Cluste…
GO:0006542	glutamine biosynthetic process	biological_process	0.063701	1	7	11662	21	63519	0.333333	Cluster-12182.50083,Cluster-12182.38490,Cluster-12182.78264,Cluster-12182.39789,Cluster-12182.67495,Cluster-12182.66323,Cluster-12182.87401
GO:0044085	cellular component biogenesis	biological_process	0.063703	1	711	11662	3755	63519	0.189348	Cluster-12182.73094,Cluster-12182.92105,Cluster-22868.0,Cluster-12182.3065,Cluster-12182.93266,Cluster-12182.111251,Cluster-12182.90362,Cluster-12182.39548,Cluster-12182.62019,Cluster-12182.81107,Cluster-12182.81091,Cluster-12182.38554,Cluster-12182.31080,Cluster-12182.101233,Cluster-12182.53646,Cluster-12182.73919,Cluster-12182.62071,Cluster-7940.1,Cluster-12182.68764,Cluster-12182.34489,Cluster…
GO:0016998	cell wall macromolecule catabolic process	biological_process	0.063816	1	12	11662	42	63519	0.285714	Cluster-12182.117217,Cluster-12182.48152,Cluster-12182.39243,Cluster-12182.39113,Cluster-12182.55207,Cluster-12182.90015,Cluster-12182.71299,Cluster-12182.60935,Cluster-12182.39112,Cluster-15099.0,Cluster-12182.67415,Cluster-12182.31647
GO:0005788	endoplasmic reticulum lumen	cellular_component	0.064701	1	5	11662	12	63519	0.416667	Cluster-12182.33934,Cluster-12182.69773,Cluster-12182.63371,Cluster-12182.46973,Cluster-12182.70031
GO:0042493	response to drug	biological_process	0.065272	1	45	11662	193	63519	0.233161	Cluster-12182.20134,Cluster-12182.61223,Cluster-12182.3487,Cluster-12182.118485,Cluster-12182.9686,Cluster-12182.51773,Cluster-12182.40026,Cluster-12182.72027,Cluster-12182.58620,Cluster-18589.1,Cluster-12182.3488,Cluster-12182.65976,Cluster-12182.52031,Cluster-12182.34029,Cluster-12182.97415,Cluster-12182.36696,Cluster-12182.59248,Cluster-12182.21617,Cluster-12182.21867,Cluster-24063.0,Cluster-1…
GO:0016226	iron-sulfur cluster assembly	biological_process	0.065287	1	18	11662	70	63519	0.257143	Cluster-12182.63476,Cluster-12182.74971,Cluster-12182.25101,Cluster-12182.68151,Cluster-12182.94319,Cluster-12182.48406,Cluster-12182.22444,Cluster-12182.34137,Cluster-12182.78023,Cluster-12182.73640,Cluster-452.0,Cluster-12182.93266,Cluster-12182.93972,Cluster-12182.8329,Cluster-12182.93729,Cluster-12182.64597,Cluster-12182.67590,Cluster-12182.76227
GO:0031163	metallo-sulfur cluster assembly	biological_process	0.065287	1	18	11662	70	63519	0.257143	Cluster-12182.48406,Cluster-12182.94319,Cluster-12182.74971,Cluster-12182.25101,Cluster-12182.68151,Cluster-12182.63476,Cluster-12182.34137,Cluster-12182.22444,Cluster-12182.73640,Cluster-452.0,Cluster-12182.78023,Cluster-12182.67590,Cluster-12182.76227,Cluster-12182.93729,Cluster-12182.93972,Cluster-12182.8329,Cluster-12182.64597,Cluster-12182.93266
GO:0006629	lipid metabolic process	biological_process	0.065449	1	552	11662	2729	63519	0.202272	Cluster-12182.51651,Cluster-12182.65271,Cluster-12182.79777,Cluster-12182.82542,Cluster-12182.79776,Cluster-12182.36768,Cluster-12182.16921,Cluster-12182.85240,Cluster-12182.69497,Cluster-12182.62428,Cluster-12182.50733,Cluster-12182.96992,Cluster-12182.59825,Cluster-12182.23545,Cluster-12182.59426,Cluster-12182.95308,Cluster-12182.61890,Cluster-12182.38428,Cluster-12182.74940,Cluster-12182.87680…
GO:0050776	regulation of immune response	biological_process	0.06617	1	16	11662	62	63519	0.258065	Cluster-12182.23551,Cluster-12182.48934,Cluster-12182.51442,Cluster-12182.61882,Cluster-12182.73074,Cluster-12182.37043,Cluster-12182.113284,Cluster-12182.96075,Cluster-12182.59251,Cluster-9241.0,Cluster-12182.18486,Cluster-12182.22383,Cluster-12182.13548,Cluster-25088.2,Cluster-5961.0,Cluster-12182.120053
GO:0006732	coenzyme metabolic process	biological_process	0.066503	1	290	11662	1423	63519	0.203795	Cluster-12182.70530,Cluster-12182.55516,Cluster-12182.74327,Cluster-12182.73815,Cluster-12182.65527,Cluster-12182.76290,Cluster-12182.118020,Cluster-12182.12500,Cluster-12182.18765,Cluster-12182.71972,Cluster-12182.106897,Cluster-12182.83717,Cluster-12182.39042,Cluster-12182.34940,Cluster-12182.6768,Cluster-2972.0,Cluster-12182.44013,Cluster-12182.86411,Cluster-12182.17815,Cluster-12182.68700,Clu…
GO:0019482	beta-alanine metabolic process	biological_process	0.066757	1	10	11662	34	63519	0.294118	Cluster-12182.67699,Cluster-12182.86950,Cluster-12182.113561,Cluster-12182.60201,Cluster-12182.70062,Cluster-12182.69108,Cluster-12182.68333,Cluster-12182.71974,Cluster-12182.63721,Cluster-12182.40239
GO:0019295	coenzyme M biosynthetic process	biological_process	0.067124	1	3	11662	5	63519	0.6	Cluster-12182.29831,Cluster-12182.69524,Cluster-12182.29830
GO:0019296	coenzyme M metabolic process	biological_process	0.067124	1	3	11662	5	63519	0.6	Cluster-12182.29831,Cluster-12182.69524,Cluster-12182.29830
GO:0005509	calcium ion binding	molecular_function	0.067169	1	182	11662	883	63519	0.206116	Cluster-12182.68968,Cluster-16209.0,Cluster-20437.0,Cluster-12182.71601,Cluster-12182.76129,Cluster-12182.51712,Cluster-12182.62991,Cluster-12182.76791,Cluster-12182.89309,Cluster-12182.65580,Cluster-12182.69241,Cluster-12182.21144,Cluster-12182.118274,Cluster-3554.0,Cluster-12182.1863,Cluster-12182.80987,Cluster-12182.77988,Cluster-12182.43625,Cluster-12182.104417,Cluster-12182.66579,Cluster-121…
GO:0017172	cysteine dioxygenase activity	molecular_function	0.067444	1	4	11662	9	63519	0.444444	Cluster-12182.85064,Cluster-12182.18377,Cluster-12182.11220,Cluster-12182.19010
GO:0046439	L-cysteine metabolic process	biological_process	0.067444	1	4	11662	9	63519	0.444444	Cluster-12182.19010,Cluster-12182.18377,Cluster-12182.85064,Cluster-12182.11220
GO:0005199	structural constituent of cell wall	molecular_function	0.068496	1	6	11662	22	63519	0.272727	Cluster-2275.1,Cluster-12182.67324,Cluster-12182.56618,Cluster-12182.53646,Cluster-12182.69022,Cluster-12182.68951
GO:0007212	dopamine receptor signaling pathway	biological_process	0.068568	1	5	11662	13	63519	0.384615	Cluster-12182.57047,Cluster-12182.59269,Cluster-12182.101897,Cluster-23440.0,Cluster-12182.42174
GO:0032051	clathrin light chain binding	molecular_function	0.068568	1	5	11662	13	63519	0.384615	Cluster-12182.59269,Cluster-12182.101897,Cluster-23440.0,Cluster-12182.42174,Cluster-12182.57047
GO:0071555	cell wall organization	biological_process	0.068674	1	32	11662	139	63519	0.230216	Cluster-12182.99231,Cluster-12182.14422,Cluster-12182.58658,Cluster-12182.79683,Cluster-12182.67324,Cluster-12182.71669,Cluster-12182.4683,Cluster-12182.118459,Cluster-12182.53646,Cluster-12182.70024,Cluster-12182.98248,Cluster-12182.77724,Cluster-12182.45778,Cluster-12182.790,Cluster-12182.47279,Cluster-12182.69022,Cluster-12182.65125,Cluster-12182.39271,Cluster-12182.67168,Cluster-12182.66787,C…
GO:0010256	endomembrane system organization	biological_process	0.068736	1	39	11662	163	63519	0.239264	Cluster-12182.113341,Cluster-12182.71343,Cluster-12182.32595,Cluster-12182.31080,Cluster-19992.0,Cluster-12182.86074,Cluster-12182.15372,Cluster-12182.66473,Cluster-12182.74076,Cluster-12182.60162,Cluster-21645.2,Cluster-12182.106715,Cluster-12182.69023,Cluster-12182.69229,Cluster-12182.105362,Cluster-12182.53659,Cluster-12182.31166,Cluster-12182.106894,Cluster-12182.70544,Cluster-12182.55639,Clu…
GO:0008216	spermidine metabolic process	biological_process	0.06896	1	8	11662	24	63519	0.333333	Cluster-12182.67485,Cluster-12182.87075,Cluster-6235.0,Cluster-12182.67411,Cluster-12182.65096,Cluster-12182.55697,Cluster-12182.68511,Cluster-12182.72356
GO:0007623	circadian rhythm	biological_process	0.069875	1	9	11662	29	63519	0.310345	Cluster-12182.87132,Cluster-12182.64093,Cluster-12182.64438,Cluster-12182.61091,Cluster-12182.57425,Cluster-12182.78839,Cluster-12182.114056,Cluster-12182.87153,Cluster-12182.93908
GO:0030029	actin filament-based process	biological_process	0.069985	1	35	11662	144	63519	0.243056	Cluster-12182.70133,Cluster-12182.99425,Cluster-12182.73919,Cluster-12182.82739,Cluster-12182.80187,Cluster-12182.80210,Cluster-12182.102126,Cluster-12182.89229,Cluster-12182.22398,Cluster-12182.102824,Cluster-12182.66067,Cluster-12182.78967,Cluster-12182.44703,Cluster-12182.101747,Cluster-12182.70137,Cluster-12182.22399,Cluster-12182.69598,Cluster-12182.32465,Cluster-12182.39055,Cluster-12182.10…
GO:0030036	actin cytoskeleton organization	biological_process	0.069985	1	35	11662	144	63519	0.243056	Cluster-12182.34563,Cluster-12182.57642,Cluster-12182.67371,Cluster-12182.72245,Cluster-12182.39055,Cluster-12182.32465,Cluster-12182.105301,Cluster-12182.90528,Cluster-12182.24301,Cluster-12182.92598,Cluster-12182.113617,Cluster-12182.41641,Cluster-12182.63365,Cluster-12182.75770,Cluster-12182.59098,Cluster-12182.69822,Cluster-12182.22232,Cluster-12182.74923,Cluster-12182.70133,Cluster-12182.827…
GO:0005777	peroxisome	cellular_component	0.070058	1	31	11662	123	63519	0.252033	Cluster-12182.75313,Cluster-12182.66576,Cluster-12182.26847,Cluster-12182.89030,Cluster-12182.99695,Cluster-12182.25426,Cluster-12182.60273,Cluster-12182.99104,Cluster-12182.13722,Cluster-12182.78534,Cluster-12182.80956,Cluster-12182.96671,Cluster-12182.71369,Cluster-12182.67692,Cluster-12182.76358,Cluster-12182.67986,Cluster-12182.37308,Cluster-6189.0,Cluster-12182.92053,Cluster-12182.86411,Clus…
GO:0042579	microbody	cellular_component	0.070058	1	31	11662	123	63519	0.252033	Cluster-12182.37308,Cluster-6189.0,Cluster-12182.67692,Cluster-12182.76358,Cluster-12182.67986,Cluster-12182.86411,Cluster-12182.92053,Cluster-12182.99695,Cluster-12182.89030,Cluster-12182.26847,Cluster-12182.60273,Cluster-12182.25426,Cluster-12182.66576,Cluster-12182.75313,Cluster-12182.80956,Cluster-12182.96671,Cluster-12182.71369,Cluster-12182.13722,Cluster-12182.99104,Cluster-12182.78534,Clus…
GO:0031647	regulation of protein stability	biological_process	0.070307	1	8	11662	26	63519	0.307692	Cluster-12182.63832,Cluster-12182.51651,Cluster-12182.97465,Cluster-12182.117143,Cluster-12182.60100,Cluster-21100.0,Cluster-24784.1,Cluster-12182.117142
GO:0042301	phosphate ion binding	molecular_function	0.070307	1	8	11662	26	63519	0.307692	Cluster-12182.63832,Cluster-12182.51651,Cluster-12182.97465,Cluster-12182.117143,Cluster-21100.0,Cluster-12182.60100,Cluster-24784.1,Cluster-12182.117142
GO:0050821	protein stabilization	biological_process	0.070307	1	8	11662	26	63519	0.307692	Cluster-21100.0,Cluster-24784.1,Cluster-12182.60100,Cluster-12182.117142,Cluster-12182.51651,Cluster-12182.117143,Cluster-12182.97465,Cluster-12182.63832
GO:0004842	ubiquitin-protein transferase activity	molecular_function	0.070699	1	184	11662	863	63519	0.21321	Cluster-12182.47870,Cluster-12182.39824,Cluster-12182.43307,Cluster-12182.70604,Cluster-12182.107693,Cluster-12182.39780,Cluster-12182.91559,Cluster-12182.103319,Cluster-12182.62754,Cluster-12182.66000,Cluster-12182.79357,Cluster-12182.66007,Cluster-12182.52059,Cluster-12182.45477,Cluster-12182.27352,Cluster-12182.23453,Cluster-12182.79845,Cluster-12182.65191,Cluster-12182.110074,Cluster-12182.84…
GO:0019787	ubiquitin-like protein transferase activity	molecular_function	0.070699	1	184	11662	863	63519	0.21321	Cluster-12182.75038,Cluster-7383.1,Cluster-24959.0,Cluster-12182.48150,Cluster-12182.99694,Cluster-12182.22364,Cluster-12182.90444,Cluster-12182.62909,Cluster-12182.66157,Cluster-12182.83957,Cluster-12182.50731,Cluster-12182.10609,Cluster-12182.98024,Cluster-9323.0,Cluster-12182.66778,Cluster-12182.53472,Cluster-6253.0,Cluster-12182.75490,Cluster-26102.0,Cluster-12182.71285,Cluster-12182.28279,Cl…
GO:0046915	transition metal ion transmembrane transporter activity	molecular_function	0.070917	1	74	11662	321	63519	0.23053	Cluster-12182.40266,Cluster-12182.98072,Cluster-12182.62968,Cluster-12182.54316,Cluster-12182.58843,Cluster-12182.53316,Cluster-12182.47395,Cluster-12182.94243,Cluster-12182.44490,Cluster-12182.50675,Cluster-12182.87485,Cluster-12182.62956,Cluster-12182.68983,Cluster-12182.89496,Cluster-12182.33270,Cluster-12182.25115,Cluster-12182.31750,Cluster-12182.81159,Cluster-12182.50646,Cluster-12182.10311…
GO:0006480	N-terminal protein amino acid methylation	biological_process	0.071396	1	10	11662	33	63519	0.30303	Cluster-12182.52754,Cluster-12182.60828,Cluster-12182.6768,Cluster-9218.0,Cluster-12182.101920,Cluster-12182.66640,Cluster-12182.79468,Cluster-12182.12696,Cluster-12182.59942,Cluster-12182.60279
GO:0031365	N-terminal protein amino acid modification	biological_process	0.071396	1	10	11662	33	63519	0.30303	Cluster-12182.6768,Cluster-12182.52754,Cluster-12182.60828,Cluster-9218.0,Cluster-12182.101920,Cluster-12182.66640,Cluster-12182.79468,Cluster-12182.12696,Cluster-12182.59942,Cluster-12182.60279
GO:0016703	oxidoreductase activity, acting on single donors with incorporation of molecular oxygen, incorporation of one atom of oxygen (internal monooxygenases or internal mixed function oxidases)	molecular_function	0.071498	1	17	11662	60	63519	0.283333	Cluster-12182.66291,Cluster-12182.40440,Cluster-12182.55249,Cluster-7971.0,Cluster-12182.40322,Cluster-12182.61075,Cluster-12182.27321,Cluster-12182.67725,Cluster-12182.94896,Cluster-12182.66035,Cluster-12182.67503,Cluster-12182.53498,Cluster-12182.23619,Cluster-12182.102421,Cluster-12182.62196,Cluster-12182.55697,Cluster-12182.27320
GO:0008200	ion channel inhibitor activity	molecular_function	0.07182	1	51	11662	233	63519	0.218884	Cluster-12182.83259,Cluster-12182.9187,Cluster-12182.53845,Cluster-12182.74092,Cluster-12182.66696,Cluster-12182.35610,Cluster-12182.90944,Cluster-6189.0,Cluster-12182.59706,Cluster-12182.65388,Cluster-12182.89702,Cluster-12182.92246,Cluster-23151.1,Cluster-12182.68984,Cluster-12182.91242,Cluster-12182.52762,Cluster-12182.51955,Cluster-20011.0,Cluster-12182.90945,Cluster-12182.105387,Cluster-1218…
GO:0016248	channel inhibitor activity	molecular_function	0.07182	1	51	11662	233	63519	0.218884	Cluster-12182.60073,Cluster-12182.62670,Cluster-12182.21226,Cluster-12182.58534,Cluster-12182.68790,Cluster-12182.63934,Cluster-12182.103081,Cluster-12182.42768,Cluster-12182.112059,Cluster-12182.68051,Cluster-12182.105387,Cluster-12182.90945,Cluster-12182.65385,Cluster-12182.36376,Cluster-12182.72507,Cluster-12182.81236,Cluster-12182.90405,Cluster-6189.0,Cluster-12182.90944,Cluster-12182.35610,C…
GO:0006368	transcription elongation from RNA polymerase II promoter	biological_process	0.072513	1	17	11662	63	63519	0.269841	Cluster-12182.64093,Cluster-12182.492,Cluster-12182.41447,Cluster-12182.55021,Cluster-12182.34962,Cluster-12182.64608,Cluster-12182.81096,Cluster-12182.35182,Cluster-12182.65078,Cluster-12182.22991,Cluster-12182.95977,Cluster-12182.81578,Cluster-12182.55017,Cluster-12182.68089,Cluster-12182.74699,Cluster-12182.87170,Cluster-12182.65642
GO:0006720	isoprenoid metabolic process	biological_process	0.0729	1	74	11662	323	63519	0.229102	Cluster-12182.22914,Cluster-12182.44774,Cluster-12182.71350,Cluster-12182.63550,Cluster-12182.18577,Cluster-12182.45662,Cluster-12182.45938,Cluster-12182.44393,Cluster-12182.37673,Cluster-12182.93384,Cluster-12182.62590,Cluster-12182.104826,Cluster-12182.6768,Cluster-12182.118436,Cluster-12182.68188,Cluster-12182.54753,Cluster-12182.72421,Cluster-12182.102776,Cluster-12182.62724,Cluster-12182.635…
GO:0008299	isoprenoid biosynthetic process	biological_process	0.0729	1	74	11662	323	63519	0.229102	Cluster-12182.22914,Cluster-12182.44774,Cluster-12182.71350,Cluster-12182.63550,Cluster-12182.45938,Cluster-12182.45662,Cluster-12182.18577,Cluster-12182.44393,Cluster-12182.93384,Cluster-12182.37673,Cluster-12182.62590,Cluster-12182.6768,Cluster-12182.104826,Cluster-12182.118436,Cluster-12182.68188,Cluster-12182.54753,Cluster-12182.72421,Cluster-12182.62724,Cluster-12182.102776,Cluster-12182.635…
GO:0018537	coenzyme F420-dependent N5,N10-methenyltetrahydromethanopterin reductase activity	molecular_function	0.073074	1	4	11662	9	63519	0.444444	Cluster-12182.92105,Cluster-12182.105767,Cluster-12182.58537,Cluster-12182.48228
GO:0046995	oxidoreductase activity, acting on hydrogen as donor, with other known acceptors	molecular_function	0.073074	1	4	11662	9	63519	0.444444	Cluster-12182.58537,Cluster-12182.92105,Cluster-12182.105767,Cluster-12182.48228
GO:0047068	N5,N10-methenyltetrahydromethanopterin hydrogenase activity	molecular_function	0.073074	1	4	11662	9	63519	0.444444	Cluster-12182.48228,Cluster-12182.58537,Cluster-12182.105767,Cluster-12182.92105
GO:0016042	lipid catabolic process	biological_process	0.073143	1	54	11662	232	63519	0.232759	Cluster-12182.64337,Cluster-12182.13013,Cluster-12182.74237,Cluster-12182.96585,Cluster-12182.18765,Cluster-12182.29686,Cluster-19749.1,Cluster-12239.0,Cluster-12182.67356,Cluster-12182.44553,Cluster-12182.36149,Cluster-12182.61694,Cluster-12182.50990,Cluster-12182.71600,Cluster-12182.67080,Cluster-12182.13011,Cluster-12182.52358,Cluster-12182.86411,Cluster-12182.89954,Cluster-12182.26646,Cluster…
GO:0009620	response to fungus	biological_process	0.073431	1	12	11662	44	63519	0.272727	Cluster-12182.43517,Cluster-12182.121103,Cluster-12182.109635,Cluster-12182.123375,Cluster-12182.48059,Cluster-7883.0,Cluster-12182.88550,Cluster-12182.11250,Cluster-12182.63156,Cluster-12182.11237,Cluster-12182.70975,Cluster-12182.44169
GO:0050832	defense response to fungus	biological_process	0.073431	1	12	11662	44	63519	0.272727	Cluster-12182.63156,Cluster-12182.11237,Cluster-12182.70975,Cluster-12182.44169,Cluster-12182.48059,Cluster-7883.0,Cluster-12182.11250,Cluster-12182.88550,Cluster-12182.121103,Cluster-12182.109635,Cluster-12182.123375,Cluster-12182.43517
GO:0016762	xyloglucan:xyloglucosyl transferase activity	molecular_function	0.073469	1	15	11662	58	63519	0.258621	Cluster-12182.94627,Cluster-12182.19311,Cluster-12182.20104,Cluster-12182.77970,Cluster-12182.30991,Cluster-12182.30490,Cluster-12182.37617,Cluster-12182.31483,Cluster-12182.36838,Cluster-12182.68888,Cluster-12182.77604,Cluster-6999.0,Cluster-12182.30492,Cluster-12182.34538,Cluster-5295.0
GO:0006950	response to stress	biological_process	0.073482	1	652	11662	3328	63519	0.195913	Cluster-12182.77403,Cluster-12182.97044,Cluster-12182.11237,Cluster-12182.86745,Cluster-12182.70709,Cluster-12182.53520,Cluster-12182.71357,Cluster-12182.99980,Cluster-12182.84559,Cluster-12182.82484,Cluster-12182.76111,Cluster-12182.56320,Cluster-12182.59222,Cluster-12182.31553,Cluster-12182.18956,Cluster-12182.6039,Cluster-12182.118706,Cluster-12182.73687,Cluster-12182.85126,Cluster-12182.40711…
GO:0015459	potassium channel regulator activity	molecular_function	0.073599	1	8	11662	26	63519	0.307692	Cluster-12182.92246,Cluster-12182.92243,Cluster-12182.65385,Cluster-12182.9187,Cluster-12182.53845,Cluster-12182.90945,Cluster-12182.90944,Cluster-6189.0
GO:0019870	potassium channel inhibitor activity	molecular_function	0.073599	1	8	11662	26	63519	0.307692	Cluster-12182.90945,Cluster-12182.53845,Cluster-12182.9187,Cluster-6189.0,Cluster-12182.90944,Cluster-12182.92246,Cluster-12182.65385,Cluster-12182.92243
GO:0006637	acyl-CoA metabolic process	biological_process	0.073707	1	10	11662	34	63519	0.294118	Cluster-12182.37726,Cluster-12182.97753,Cluster-12182.25426,Cluster-12182.64980,Cluster-12182.58087,Cluster-12182.78534,Cluster-5870.0,Cluster-12182.74668,Cluster-12182.86411,Cluster-12182.51392
GO:0035383	thioester metabolic process	biological_process	0.073707	1	10	11662	34	63519	0.294118	Cluster-12182.86411,Cluster-12182.51392,Cluster-12182.74668,Cluster-5870.0,Cluster-12182.78534,Cluster-12182.58087,Cluster-12182.64980,Cluster-12182.25426,Cluster-12182.97753,Cluster-12182.37726
GO:0044769	ATPase activity, coupled to transmembrane movement of ions, rotational mechanism	molecular_function	0.073752	1	21	11662	84	63519	0.25	Cluster-12182.73453,Cluster-12182.20007,Cluster-12182.71994,Cluster-17676.0,Cluster-12182.79500,Cluster-16233.0,Cluster-12182.102869,Cluster-12182.50132,Cluster-12182.76531,Cluster-12182.47093,Cluster-12182.68930,Cluster-12182.69383,Cluster-12182.84681,Cluster-12182.107288,Cluster-12182.43766,Cluster-12182.59474,Cluster-12182.68249,Cluster-12182.68282,Cluster-12182.75334,Cluster-12182.81679,Clust…
GO:0004332	fructose-bisphosphate aldolase activity	molecular_function	0.073805	1	10	11662	36	63519	0.277778	Cluster-12182.18921,Cluster-12182.68037,Cluster-12182.65412,Cluster-12182.65298,Cluster-12182.83717,Cluster-12182.82335,Cluster-12182.43382,Cluster-12182.72856,Cluster-12182.75598,Cluster-12182.59825
GO:0009059	macromolecule biosynthetic process	biological_process	0.074284	1	2068	11662	10844	63519	0.190705	Cluster-12182.38078,Cluster-19557.2,Cluster-12182.61694,Cluster-12182.54984,Cluster-12182.34162,Cluster-12182.40311,Cluster-12182.93160,Cluster-12182.27230,Cluster-12182.52083,Cluster-2972.0,Cluster-12182.76924,Cluster-12182.65397,Cluster-12182.76600,Cluster-12182.54998,Cluster-12182.79967,Cluster-12182.53042,Cluster-12182.73864,Cluster-12182.86652,Cluster-12182.25850,Cluster-12182.73882,Cluster-…
2.81518,Cluster-12182.63943,Cluster-12182.74699,Cluster-12182.54055,Cluster-12182.51962,Cluster-12182.54783,Cluster-12182.63912,Cluster-12182.31982,Cluster-12182.60866,Cluster-12182.11640,Cluster-12182.41928,Cluster-12182.31785,Cluster-12182.68040,Cluster-12182.7698,Cluster-12182.19992,Cluster-12182.49326,Cluster-12182.23575,Cluster-12182.82697,Cluster-12182.50083,Cluster-12182.65547,Cluster-1218…
GO:0007050	cell cycle arrest	biological_process	0.075422	1	10	11662	35	63519	0.285714	Cluster-12182.85116,Cluster-12182.51379,Cluster-12182.68311,Cluster-12182.58354,Cluster-12182.52175,Cluster-12182.3158,Cluster-12182.28523,Cluster-12182.96036,Cluster-12182.1508,Cluster-12182.111656
GO:0022603	regulation of anatomical structure morphogenesis	biological_process	0.07591	1	13	11662	44	63519	0.295455	Cluster-12182.44296,Cluster-12182.103968,Cluster-12182.74923,Cluster-12182.69023,Cluster-12182.76401,Cluster-12182.97663,Cluster-12182.46150,Cluster-12182.13632,Cluster-12182.96240,Cluster-12182.81151,Cluster-12182.79216,Cluster-12182.99425,Cluster-12182.71343
GO:0098772	molecular function regulator	molecular_function	0.076661	1	289	11662	1467	63519	0.197001	Cluster-12182.28261,Cluster-12182.83280,Cluster-20738.0,Cluster-12182.70341,Cluster-12182.96036,Cluster-12182.114738,Cluster-12182.72252,Cluster-12182.67422,Cluster-12182.99175,Cluster-12182.73486,Cluster-12182.60073,Cluster-12182.62670,Cluster-12182.79307,Cluster-12182.117362,Cluster-12182.20580,Cluster-12182.77045,Cluster-12182.101129,Cluster-12182.98254,Cluster-12182.93252,Cluster-12182.57829,…
GO:0009523	photosystem II	cellular_component	0.076891	1	73	11662	352	63519	0.207386	Cluster-12182.30503,Cluster-12182.32698,Cluster-12182.57417,Cluster-12182.34955,Cluster-12182.81336,Cluster-12182.57245,Cluster-12182.59567,Cluster-15243.0,Cluster-12182.72272,Cluster-12182.107036,Cluster-12182.68247,Cluster-12182.57183,Cluster-12182.63832,Cluster-12182.59035,Cluster-12182.58145,Cluster-12182.99185,Cluster-21100.0,Cluster-12182.117142,Cluster-12182.60100,Cluster-12182.81004,Clust…
GO:0030410	nicotianamine synthase activity	molecular_function	0.077285	1	4	11662	10	63519	0.4	Cluster-12182.68034,Cluster-9209.0,Cluster-12182.39464,Cluster-18176.0
GO:0030417	nicotianamine metabolic process	biological_process	0.077285	1	4	11662	10	63519	0.4	Cluster-12182.68034,Cluster-18176.0,Cluster-12182.39464,Cluster-9209.0
GO:0030418	nicotianamine biosynthetic process	biological_process	0.077285	1	4	11662	10	63519	0.4	Cluster-18176.0,Cluster-12182.39464,Cluster-9209.0,Cluster-12182.68034
GO:0072351	tricarboxylic acid biosynthetic process	biological_process	0.077285	1	4	11662	10	63519	0.4	Cluster-12182.68034,Cluster-9209.0,Cluster-18176.0,Cluster-12182.39464
GO:0016820	hydrolase activity, acting on acid anhydrides, catalyzing transmembrane movement of substances	molecular_function	0.077443	1	112	11662	510	63519	0.219608	Cluster-12182.112300,Cluster-12182.86257,Cluster-12182.68282,Cluster-12182.68106,Cluster-12182.115439,Cluster-12182.88245,Cluster-12182.66207,Cluster-12182.82596,Cluster-12182.81826,Cluster-12182.47373,Cluster-12182.109452,Cluster-12182.60806,Cluster-12182.70351,Cluster-12182.26201,Cluster-12182.48812,Cluster-12182.104268,Cluster-12182.80645,Cluster-12182.102869,Cluster-12182.76907,Cluster-12182.…
GO:0006352	DNA-templated transcription, initiation	biological_process	0.077824	1	93	11662	434	63519	0.214286	Cluster-12182.73666,Cluster-12182.64093,Cluster-12182.32952,Cluster-12182.120368,Cluster-12182.41447,Cluster-12182.25850,Cluster-12182.84966,Cluster-12182.59860,Cluster-12182.52990,Cluster-12182.89765,Cluster-12182.73664,Cluster-12182.49339,Cluster-12182.110144,Cluster-12182.63472,Cluster-12182.46904,Cluster-12182.72376,Cluster-12182.62336,Cluster-12182.65642,Cluster-12182.69365,Cluster-12182.237…
GO:0008418	protein-N-terminal asparagine amidohydrolase activity	molecular_function	0.078097	1	4	11662	9	63519	0.444444	Cluster-12182.86706,Cluster-12182.117866,Cluster-12182.86705,Cluster-12182.73294
GO:0006749	glutathione metabolic process	biological_process	0.078521	1	27	11662	112	63519	0.241071	Cluster-12182.45138,Cluster-12182.31629,Cluster-12182.49897,Cluster-12182.89120,Cluster-12182.50403,Cluster-12182.8788,Cluster-12182.51853,Cluster-15532.0,Cluster-12182.98105,Cluster-12182.72547,Cluster-12182.77602,Cluster-12182.53698,Cluster-12182.64541,Cluster-12182.112377,Cluster-12182.41804,Cluster-12182.24125,Cluster-12182.70543,Cluster-12182.45681,Cluster-12182.61077,Cluster-12182.91922,Clu…
GO:0042470	melanosome	cellular_component	0.080073	1	8	11662	28	63519	0.285714	Cluster-12182.15537,Cluster-12182.18275,Cluster-12182.22914,Cluster-12182.46414,Cluster-12182.19959,Cluster-12182.87485,Cluster-12182.67032,Cluster-12182.103702
GO:0048770	pigment granule	cellular_component	0.080073	1	8	11662	28	63519	0.285714	Cluster-12182.18275,Cluster-12182.15537,Cluster-12182.46414,Cluster-12182.19959,Cluster-12182.87485,Cluster-12182.67032,Cluster-12182.103702,Cluster-12182.22914
GO:0042559	pteridine-containing compound biosynthetic process	biological_process	0.080139	1	49	11662	218	63519	0.224771	Cluster-12182.29313,Cluster-12182.55245,Cluster-12182.81800,Cluster-12182.11302,Cluster-12182.102350,Cluster-12182.28852,Cluster-12182.110787,Cluster-12182.68391,Cluster-12182.60273,Cluster-9218.0,Cluster-12182.68804,Cluster-12182.46982,Cluster-12182.34503,Cluster-12182.76290,Cluster-12182.44281,Cluster-12182.65527,Cluster-12182.71541,Cluster-12182.14836,Cluster-17201.1,Cluster-12182.77395,Cluste…
GO:0016706	oxidoreductase activity, acting on paired donors, with incorporation or reduction of molecular oxygen, 2-oxoglutarate as one donor, and incorporation of one atom each of oxygen into both donors	molecular_function	0.080309	1	32	11662	130	63519	0.246154	Cluster-12182.94243,Cluster-12182.90024,Cluster-12182.48431,Cluster-5501.0,Cluster-12182.85200,Cluster-12182.98853,Cluster-5101.0,Cluster-12182.75900,Cluster-12182.48799,Cluster-12182.83787,Cluster-12182.3917,Cluster-12182.67128,Cluster-12182.82613,Cluster-12182.54055,Cluster-12182.24680,Cluster-12182.54783,Cluster-12182.72623,Cluster-12182.109714,Cluster-12182.68734,Cluster-12182.102978,Cluster-…
GO:0009890	negative regulation of biosynthetic process	biological_process	0.081325	1	27	11662	114	63519	0.236842	Cluster-12182.110418,Cluster-12182.27164,Cluster-12182.64269,Cluster-12182.68723,Cluster-12182.60036,Cluster-12182.20315,Cluster-12182.81826,Cluster-12182.61706,Cluster-12182.73555,Cluster-12182.84574,Cluster-12182.3158,Cluster-12182.108798,Cluster-12182.82736,Cluster-12182.57474,Cluster-12182.45179,Cluster-12182.84577,Cluster-12182.117513,Cluster-12182.87157,Cluster-12182.89162,Cluster-12182.887…
GO:0030312	external encapsulating structure	cellular_component	0.082346	1	72	11662	342	63519	0.210526	Cluster-12182.85380,Cluster-2275.1,Cluster-12182.68888,Cluster-12182.44044,Cluster-12182.31157,Cluster-12182.56618,Cluster-12182.60665,Cluster-16846.0,Cluster-12182.4884,Cluster-12182.1219,Cluster-12182.81257,Cluster-12182.19311,Cluster-12182.67427,Cluster-12182.78539,Cluster-12182.80899,Cluster-12182.790,Cluster-12182.53076,Cluster-12182.47279,Cluster-12182.69022,Cluster-6999.0,Cluster-12182.997…
GO:0098791	Golgi subcompartment	cellular_component	0.082477	1	15	11662	55	63519	0.272727	Cluster-19002.0,Cluster-12182.11640,Cluster-12182.30282,Cluster-12182.60162,Cluster-12182.112377,Cluster-12182.101619,Cluster-12182.74076,Cluster-12182.30283,Cluster-12182.15376,Cluster-12182.86442,Cluster-12182.31080,Cluster-12182.106715,Cluster-12182.15372,Cluster-12182.106894,Cluster-21569.0
GO:0060478	acrosomal vesicle exocytosis	biological_process	0.082507	1	6	11662	17	63519	0.352941	Cluster-12182.102346,Cluster-12182.21892,Cluster-12182.43411,Cluster-12182.72574,Cluster-12182.78390,Cluster-12182.65013
GO:0004366	glycerol-3-phosphate O-acyltransferase activity	molecular_function	0.082519	1	4	11662	9	63519	0.444444	Cluster-12182.68221,Cluster-12182.7846,Cluster-12182.52083,Cluster-12182.79226
GO:0008915	lipid-A-disaccharide synthase activity	molecular_function	0.082811	1	12	11662	42	63519	0.285714	Cluster-12182.120113,Cluster-12182.114906,Cluster-12182.1373,Cluster-19508.1,Cluster-12182.77231,Cluster-12182.49345,Cluster-12182.59219,Cluster-12182.67073,Cluster-20653.0,Cluster-12182.83431,Cluster-12182.95140,Cluster-12182.9245
GO:0016050	vesicle organization	biological_process	0.083265	1	8	11662	25	63519	0.32	Cluster-12182.35149,Cluster-12182.34572,Cluster-12182.101897,Cluster-12182.59269,Cluster-12182.57047,Cluster-12182.59474,Cluster-12182.42174,Cluster-23440.0
GO:0006760	folic acid-containing compound metabolic process	biological_process	0.08343	1	49	11662	216	63519	0.226852	Cluster-12182.89147,Cluster-12182.63693,Cluster-19492.5,Cluster-12182.93041,Cluster-12182.92105,Cluster-12182.67707,Cluster-7109.0,Cluster-12182.34501,Cluster-12182.101427,Cluster-12182.35694,Cluster-12182.12498,Cluster-12182.81789,Cluster-12182.74941,Cluster-12182.58537,Cluster-12182.61366,Cluster-12182.74145,Cluster-12182.48228,Cluster-12182.72076,Cluster-12182.47889,Cluster-12182.88696,Cluster…
GO:0043226	organelle	cellular_component	0.083793	1	2419	11662	12752	63519	0.189696	Cluster-18664.0,Cluster-12182.55211,Cluster-12182.74007,Cluster-12182.53845,Cluster-12182.25426,Cluster-12182.109402,Cluster-12182.56756,Cluster-12182.76905,Cluster-12182.96585,Cluster-12182.71900,Cluster-12182.14836,Cluster-12182.64708,Cluster-15953.0,Cluster-12182.47062,Cluster-12182.91343,Cluster-12182.60542,Cluster-12182.11290,Cluster-12182.91490,Cluster-12182.33934,Cluster-12182.85898,Cluste…
luster-12182.14662,Cluster-12182.48732,Cluster-12182.73864,Cluster-12182.94906,Cluster-12182.68812,Cluster-12182.64165,Cluster-9477.0,Cluster-12182.102576,Cluster-12182.79548,Cluster-12182.52632,Cluster-12182.8772,Cluster-12182.95144,Cluster-12182.63189,Cluster-12182.51096,Cluster-12182.91222,Cluster-12182.95982,Cluster-12182.35721,Cluster-12182.36581,Cluster-12182.88946,Cluster-12182.24532,Clust…
GO:0003953	NAD+ nucleosidase activity	molecular_function	0.084695	1	4	11662	9	63519	0.444444	Cluster-12182.14152,Cluster-12182.63111,Cluster-8171.1,Cluster-12182.14154
GO:0006597	spermine biosynthetic process	biological_process	0.084982	1	6	11662	17	63519	0.352941	Cluster-12182.65096,Cluster-12182.67411,Cluster-12182.87075,Cluster-12182.67485,Cluster-12182.72356,Cluster-12182.68511
GO:0008215	spermine metabolic process	biological_process	0.084982	1	6	11662	17	63519	0.352941	Cluster-12182.87075,Cluster-12182.65096,Cluster-12182.67411,Cluster-12182.72356,Cluster-12182.68511,Cluster-12182.67485
GO:0034645	cellular macromolecule biosynthetic process	biological_process	0.08584	1	2038	11662	10703	63519	0.190414	Cluster-12182.70992,Cluster-12182.31080,Cluster-12182.17558,Cluster-12182.88006,Cluster-12182.12227,Cluster-6222.1,Cluster-12182.62019,Cluster-12182.88719,Cluster-12182.62580,Cluster-12182.87680,Cluster-12182.49642,Cluster-12664.0,Cluster-12182.101233,Cluster-12182.73313,Cluster-12182.24216,Cluster-12182.16921,Cluster-12182.110986,Cluster-12182.88656,Cluster-12182.10515,Cluster-12182.20482,Cluste…
12182.55230,Cluster-12182.53628,Cluster-12182.78259,Cluster-12182.40705,Cluster-12182.86263,Cluster-8846.0,Cluster-12182.74076,Cluster-12182.95892,Cluster-12182.34978,Cluster-12182.53845,Cluster-12182.96543,Cluster-12182.105850,Cluster-12182.55211,Cluster-12182.87132,Cluster-12182.72495,Cluster-12182.74007,Cluster-12182.25466,Cluster-12182.109402,Cluster-12182.15314,Cluster-12879.0,Cluster-12182.…
GO:0006050	mannosamine metabolic process	biological_process	0.086085	1	5	11662	13	63519	0.384615	Cluster-12182.67503,Cluster-12182.57503,Cluster-12182.69111,Cluster-12182.55697,Cluster-12182.49027
GO:0006051	N-acetylmannosamine metabolic process	biological_process	0.086085	1	5	11662	13	63519	0.384615	Cluster-12182.67503,Cluster-12182.57503,Cluster-12182.69111,Cluster-12182.55697,Cluster-12182.49027
GO:0047465	N-acylglucosamine-6-phosphate 2-epimerase activity	molecular_function	0.086085	1	5	11662	13	63519	0.384615	Cluster-12182.49027,Cluster-12182.67503,Cluster-12182.57503,Cluster-12182.69111,Cluster-12182.55697
GO:0004970	ionotropic glutamate receptor activity	molecular_function	0.086257	1	20	11662	76	63519	0.263158	Cluster-12182.25021,Cluster-12182.29860,Cluster-12182.49913,Cluster-12182.113669,Cluster-12182.53997,Cluster-12182.66590,Cluster-12182.5431,Cluster-12182.80842,Cluster-12182.34470,Cluster-12182.101005,Cluster-12182.29448,Cluster-12182.105088,Cluster-12182.11562,Cluster-12182.24764,Cluster-12182.92977,Cluster-12182.124065,Cluster-12182.115275,Cluster-12182.49067,Cluster-12182.115282,Cluster-12182.…
GO:0008066	glutamate receptor activity	molecular_function	0.086257	1	20	11662	76	63519	0.263158	Cluster-12182.29448,Cluster-12182.105088,Cluster-12182.34470,Cluster-12182.101005,Cluster-12182.53997,Cluster-12182.66590,Cluster-12182.5431,Cluster-12182.80842,Cluster-12182.25021,Cluster-12182.49913,Cluster-12182.29860,Cluster-12182.113669,Cluster-12182.115282,Cluster-12182.30643,Cluster-12182.49067,Cluster-12182.124065,Cluster-12182.115275,Cluster-12182.11562,Cluster-12182.24764,Cluster-12182.…
GO:0005549	odorant binding	molecular_function	0.086785	1	10	11662	31	63519	0.322581	Cluster-12182.75651,Cluster-12182.30217,Cluster-12182.49941,Cluster-12182.33471,Cluster-12182.73324,Cluster-12182.68512,Cluster-12182.22631,Cluster-12182.66312,Cluster-12182.79243,Cluster-12182.54531
GO:0009055	electron carrier activity	molecular_function	0.08766	1	144	11662	724	63519	0.198895	Cluster-12182.68799,Cluster-12182.56316,Cluster-12182.51373,Cluster-12182.58132,Cluster-12182.74074,Cluster-12182.69401,Cluster-12182.56530,Cluster-12182.68850,Cluster-12182.67004,Cluster-12182.87774,Cluster-12182.39237,Cluster-12182.74308,Cluster-12182.52008,Cluster-12182.77827,Cluster-12182.22873,Cluster-12182.54656,Cluster-12182.100994,Cluster-12182.67245,Cluster-18663.0,Cluster-12182.32110,Cl…
GO:0042625	ATPase activity, coupled to transmembrane movement of ions	molecular_function	0.089001	1	27	11662	116	63519	0.232759	Cluster-12182.47093,Cluster-12182.30184,Cluster-12182.84681,Cluster-12182.68930,Cluster-12182.69383,Cluster-12182.43766,Cluster-12182.107288,Cluster-12182.59474,Cluster-12182.68249,Cluster-12182.68282,Cluster-12182.75770,Cluster-12182.26804,Cluster-12182.75334,Cluster-12182.81679,Cluster-12182.73453,Cluster-12182.3021,Cluster-12182.20007,Cluster-12182.71994,Cluster-12182.68916,Cluster-12182.79500…
GO:0006118	obsolete electron transport	biological_process	0.089243	1	176	11662	892	63519	0.197309	Cluster-12182.84420,Cluster-12182.62019,Cluster-12182.75519,Cluster-12182.77058,Cluster-12182.56120,Cluster-12182.58701,Cluster-12182.124431,Cluster-12182.53917,Cluster-12182.88424,Cluster-12182.58085,Cluster-12182.69640,Cluster-12182.42468,Cluster-12182.88862,Cluster-12182.79830,Cluster-12182.79719,Cluster-12182.25487,Cluster-12182.62067,Cluster-12182.63861,Cluster-12182.87045,Cluster-12182.8647…
GO:0003887	DNA-directed DNA polymerase activity	molecular_function	0.08928	1	71	11662	315	63519	0.225397	Cluster-12182.100885,Cluster-12182.68985,Cluster-12182.59549,Cluster-12182.17764,Cluster-24658.0,Cluster-12182.64093,Cluster-12182.48458,Cluster-12182.58767,Cluster-12182.51113,Cluster-12182.49320,Cluster-12182.69088,Cluster-12182.95546,Cluster-12182.72919,Cluster-12182.118094,Cluster-12182.62316,Cluster-10087.0,Cluster-12182.110085,Cluster-12182.43531,Cluster-12182.44553,Cluster-12182.81279,Clus…
GO:0009870	defense response signaling pathway, resistance gene-dependent	biological_process	0.089952	1	1	11662	1	63519	1	Cluster-12182.73074
GO:0015935	small ribosomal subunit	cellular_component	0.091353	1	12	11662	48	63519	0.25	Cluster-12182.44275,Cluster-12182.13602,Cluster-12182.74922,Cluster-12182.48732,Cluster-12182.1910,Cluster-12182.30344,Cluster-12182.83935,Cluster-12182.41182,Cluster-12182.67600,Cluster-12182.65291,Cluster-12182.94271,Cluster-12182.80410
GO:0043229	intracellular organelle	cellular_component	0.09146	1	2392	11662	12621	63519	0.189525	Cluster-8323.0,Cluster-12182.78839,Cluster-12182.91695,Cluster-12182.65206,Cluster-12182.93252,Cluster-12182.11253,Cluster-12182.19475,Cluster-12182.107591,Cluster-12182.34945,Cluster-12182.108977,Cluster-12182.82333,Cluster-12182.33198,Cluster-12182.107058,Cluster-12182.41043,Cluster-12182.68452,Cluster-12182.89416,Cluster-12182.51144,Cluster-12182.60073,Cluster-12182.21061,Cluster-11963.0,Clust…
101802,Cluster-7235.3,Cluster-12182.72376,Cluster-12182.48296,Cluster-12182.36875,Cluster-12182.23961,Cluster-12182.57316,Cluster-12182.52752,Cluster-12182.60829,Cluster-12182.71879,Cluster-12182.36838,Cluster-12182.55322,Cluster-12182.97128,Cluster-12182.79243,Cluster-12182.103336,Cluster-12182.84890,Cluster-12182.37661,Cluster-11038.0,Cluster-12182.90718,Cluster-12182.47192,Cluster-12182.35326,…
GO:0045892	negative regulation of transcription, DNA-templated	biological_process	0.093542	1	20	11662	81	63519	0.246914	Cluster-12182.3158,Cluster-12182.108798,Cluster-12182.84574,Cluster-12182.73555,Cluster-12182.57474,Cluster-12182.84577,Cluster-12182.64269,Cluster-12182.68723,Cluster-12182.27164,Cluster-12182.110418,Cluster-12182.20315,Cluster-12182.60036,Cluster-12182.61706,Cluster-12182.81826,Cluster-12182.78839,Cluster-12182.13547,Cluster-12182.79583,Cluster-12182.89162,Cluster-12182.88719,Cluster-12182.1061…
GO:0051253	negative regulation of RNA metabolic process	biological_process	0.093542	1	20	11662	81	63519	0.246914	Cluster-12182.84577,Cluster-12182.73555,Cluster-12182.84574,Cluster-12182.3158,Cluster-12182.108798,Cluster-12182.57474,Cluster-12182.81826,Cluster-12182.61706,Cluster-12182.27164,Cluster-12182.68723,Cluster-12182.110418,Cluster-12182.64269,Cluster-12182.60036,Cluster-12182.20315,Cluster-12182.78839,Cluster-12182.13547,Cluster-12182.106108,Cluster-12182.88719,Cluster-12182.89162,Cluster-12182.795…
GO:1902679	negative regulation of RNA biosynthetic process	biological_process	0.093542	1	20	11662	81	63519	0.246914	Cluster-12182.13547,Cluster-12182.78839,Cluster-12182.106108,Cluster-12182.89162,Cluster-12182.88719,Cluster-12182.79583,Cluster-12182.84577,Cluster-12182.57474,Cluster-12182.73555,Cluster-12182.84574,Cluster-12182.3158,Cluster-12182.108798,Cluster-12182.81826,Cluster-12182.61706,Cluster-12182.60036,Cluster-12182.20315,Cluster-12182.27164,Cluster-12182.68723,Cluster-12182.110418,Cluster-12182.642…
GO:1903507	negative regulation of nucleic acid-templated transcription	biological_process	0.093542	1	20	11662	81	63519	0.246914	Cluster-12182.106108,Cluster-12182.88719,Cluster-12182.89162,Cluster-12182.79583,Cluster-12182.78839,Cluster-12182.13547,Cluster-12182.81826,Cluster-12182.61706,Cluster-12182.110418,Cluster-12182.64269,Cluster-12182.68723,Cluster-12182.27164,Cluster-12182.20315,Cluster-12182.60036,Cluster-12182.84577,Cluster-12182.84574,Cluster-12182.73555,Cluster-12182.3158,Cluster-12182.108798,Cluster-12182.574…
GO:0005802	trans-Golgi network	cellular_component	0.093838	1	9	11662	29	63519	0.310345	Cluster-12182.15376,Cluster-12182.74076,Cluster-12182.60162,Cluster-12182.106715,Cluster-12182.31080,Cluster-12182.86442,Cluster-21569.0,Cluster-12182.106894,Cluster-12182.15372
GO:0006893	Golgi to plasma membrane transport	biological_process	0.093838	1	9	11662	29	63519	0.310345	Cluster-12182.86442,Cluster-12182.106715,Cluster-12182.31080,Cluster-12182.106894,Cluster-12182.15372,Cluster-21569.0,Cluster-12182.60162,Cluster-12182.15376,Cluster-12182.74076
GO:0032386	regulation of intracellular transport	biological_process	0.093838	1	9	11662	29	63519	0.310345	Cluster-12182.60162,Cluster-12182.15376,Cluster-12182.74076,Cluster-12182.106894,Cluster-12182.15372,Cluster-21569.0,Cluster-12182.86442,Cluster-12182.106715,Cluster-12182.31080
GO:0032388	positive regulation of intracellular transport	biological_process	0.093838	1	9	11662	29	63519	0.310345	Cluster-12182.31080,Cluster-12182.106715,Cluster-12182.86442,Cluster-21569.0,Cluster-12182.15372,Cluster-12182.106894,Cluster-12182.74076,Cluster-12182.15376,Cluster-12182.60162
GO:0033157	regulation of intracellular protein transport	biological_process	0.093838	1	9	11662	29	63519	0.310345	Cluster-21569.0,Cluster-12182.106894,Cluster-12182.15372,Cluster-12182.106715,Cluster-12182.31080,Cluster-12182.86442,Cluster-12182.15376,Cluster-12182.74076,Cluster-12182.60162
GO:0042996	regulation of Golgi to plasma membrane protein transport	biological_process	0.093838	1	9	11662	29	63519	0.310345	Cluster-21569.0,Cluster-12182.15372,Cluster-12182.106894,Cluster-12182.31080,Cluster-12182.106715,Cluster-12182.86442,Cluster-12182.74076,Cluster-12182.15376,Cluster-12182.60162
GO:0042998	positive regulation of Golgi to plasma membrane protein transport	biological_process	0.093838	1	9	11662	29	63519	0.310345	Cluster-12182.106894,Cluster-12182.15372,Cluster-21569.0,Cluster-12182.86442,Cluster-12182.106715,Cluster-12182.31080,Cluster-12182.60162,Cluster-12182.15376,Cluster-12182.74076
GO:0043001	Golgi to plasma membrane protein transport	biological_process	0.093838	1	9	11662	29	63519	0.310345	Cluster-12182.106715,Cluster-12182.31080,Cluster-12182.86442,Cluster-21569.0,Cluster-12182.106894,Cluster-12182.15372,Cluster-12182.15376,Cluster-12182.74076,Cluster-12182.60162
GO:0051222	positive regulation of protein transport	biological_process	0.093838	1	9	11662	29	63519	0.310345	Cluster-12182.15372,Cluster-12182.106894,Cluster-21569.0,Cluster-12182.86442,Cluster-12182.31080,Cluster-12182.106715,Cluster-12182.60162,Cluster-12182.74076,Cluster-12182.15376
GO:0071253	connexin binding	molecular_function	0.093838	1	9	11662	29	63519	0.310345	Cluster-21569.0,Cluster-12182.15372,Cluster-12182.106894,Cluster-12182.31080,Cluster-12182.106715,Cluster-12182.86442,Cluster-12182.74076,Cluster-12182.15376,Cluster-12182.60162
GO:0072659	protein localization to plasma membrane	biological_process	0.093838	1	9	11662	29	63519	0.310345	Cluster-12182.15376,Cluster-12182.74076,Cluster-12182.60162,Cluster-12182.106715,Cluster-12182.31080,Cluster-12182.86442,Cluster-21569.0,Cluster-12182.106894,Cluster-12182.15372
GO:0090002	establishment of protein localization to plasma membrane	biological_process	0.093838	1	9	11662	29	63519	0.310345	Cluster-12182.60162,Cluster-12182.15376,Cluster-12182.74076,Cluster-12182.86442,Cluster-12182.106715,Cluster-12182.31080,Cluster-12182.106894,Cluster-12182.15372,Cluster-21569.0
GO:0090003	regulation of establishment of protein localization to plasma membrane	biological_process	0.093838	1	9	11662	29	63519	0.310345	Cluster-21569.0,Cluster-12182.106894,Cluster-12182.15372,Cluster-12182.106715,Cluster-12182.31080,Cluster-12182.86442,Cluster-12182.15376,Cluster-12182.74076,Cluster-12182.60162
GO:0090004	positive regulation of establishment of protein localization to plasma membrane	biological_process	0.093838	1	9	11662	29	63519	0.310345	Cluster-12182.86442,Cluster-12182.31080,Cluster-12182.106715,Cluster-12182.15372,Cluster-12182.106894,Cluster-21569.0,Cluster-12182.60162,Cluster-12182.74076,Cluster-12182.15376
GO:0090316	positive regulation of intracellular protein transport	biological_process	0.093838	1	9	11662	29	63519	0.310345	Cluster-12182.31080,Cluster-12182.106715,Cluster-12182.86442,Cluster-21569.0,Cluster-12182.15372,Cluster-12182.106894,Cluster-12182.74076,Cluster-12182.15376,Cluster-12182.60162
GO:1903076	regulation of protein localization to plasma membrane	biological_process	0.093838	1	9	11662	29	63519	0.310345	Cluster-12182.60162,Cluster-12182.74076,Cluster-12182.15376,Cluster-12182.86442,Cluster-12182.31080,Cluster-12182.106715,Cluster-12182.15372,Cluster-12182.106894,Cluster-21569.0
GO:1903078	positive regulation of protein localization to plasma membrane	biological_process	0.093838	1	9	11662	29	63519	0.310345	Cluster-12182.15376,Cluster-12182.74076,Cluster-12182.60162,Cluster-12182.106715,Cluster-12182.31080,Cluster-12182.86442,Cluster-21569.0,Cluster-12182.106894,Cluster-12182.15372
GO:1903649	regulation of cytoplasmic transport	biological_process	0.093838	1	9	11662	29	63519	0.310345	Cluster-12182.86442,Cluster-12182.106715,Cluster-12182.31080,Cluster-12182.106894,Cluster-12182.15372,Cluster-21569.0,Cluster-12182.60162,Cluster-12182.15376,Cluster-12182.74076
GO:1903651	positive regulation of cytoplasmic transport	biological_process	0.093838	1	9	11662	29	63519	0.310345	Cluster-12182.31080,Cluster-12182.106715,Cluster-12182.86442,Cluster-21569.0,Cluster-12182.15372,Cluster-12182.106894,Cluster-12182.74076,Cluster-12182.15376,Cluster-12182.60162
GO:1903729	regulation of plasma membrane organization	biological_process	0.093838	1	9	11662	29	63519	0.310345	Cluster-21569.0,Cluster-12182.15372,Cluster-12182.106894,Cluster-12182.31080,Cluster-12182.106715,Cluster-12182.86442,Cluster-12182.74076,Cluster-12182.15376,Cluster-12182.60162
GO:1903827	regulation of cellular protein localization	biological_process	0.093838	1	9	11662	29	63519	0.310345	Cluster-12182.15372,Cluster-12182.106894,Cluster-21569.0,Cluster-12182.86442,Cluster-12182.31080,Cluster-12182.106715,Cluster-12182.60162,Cluster-12182.74076,Cluster-12182.15376
GO:1903829	positive regulation of cellular protein localization	biological_process	0.093838	1	9	11662	29	63519	0.310345	Cluster-12182.15376,Cluster-12182.74076,Cluster-12182.60162,Cluster-21569.0,Cluster-12182.106894,Cluster-12182.15372,Cluster-12182.106715,Cluster-12182.31080,Cluster-12182.86442
GO:1904375	regulation of protein localization to cell periphery	biological_process	0.093838	1	9	11662	29	63519	0.310345	Cluster-21569.0,Cluster-12182.15372,Cluster-12182.106894,Cluster-12182.31080,Cluster-12182.106715,Cluster-12182.86442,Cluster-12182.74076,Cluster-12182.15376,Cluster-12182.60162
GO:1904377	positive regulation of protein localization to cell periphery	biological_process	0.093838	1	9	11662	29	63519	0.310345	Cluster-12182.15376,Cluster-12182.74076,Cluster-12182.60162,Cluster-21569.0,Cluster-12182.106894,Cluster-12182.15372,Cluster-12182.106715,Cluster-12182.31080,Cluster-12182.86442
GO:1990778	protein localization to cell periphery	biological_process	0.093838	1	9	11662	29	63519	0.310345	Cluster-12182.15376,Cluster-12182.74076,Cluster-12182.60162,Cluster-12182.106715,Cluster-12182.31080,Cluster-12182.86442,Cluster-21569.0,Cluster-12182.106894,Cluster-12182.15372
GO:0006730	one-carbon metabolic process	biological_process	0.09405	1	11	11662	38	63519	0.289474	Cluster-12182.17858,Cluster-12182.64447,Cluster-12182.66897,Cluster-12182.72076,Cluster-12182.61366,Cluster-12182.70499,Cluster-12182.70973,Cluster-12182.81953,Cluster-12182.68804,Cluster-12182.89479,Cluster-12182.87119
GO:0045227	capsule polysaccharide biosynthetic process	biological_process	0.094541	1	8	11662	24	63519	0.333333	Cluster-12182.100014,Cluster-12182.85348,Cluster-12182.72922,Cluster-2485.0,Cluster-12182.53943,Cluster-12182.40867,Cluster-12182.65539,Cluster-12182.110812
GO:0045230	capsule organization	biological_process	0.094541	1	8	11662	24	63519	0.333333	Cluster-12182.100014,Cluster-12182.85348,Cluster-12182.72922,Cluster-2485.0,Cluster-12182.53943,Cluster-12182.110812,Cluster-12182.40867,Cluster-12182.65539
GO:0006553	lysine metabolic process	biological_process	0.095051	1	90	11662	410	63519	0.219512	Cluster-12182.53559,Cluster-12182.83170,Cluster-12182.72984,Cluster-12182.32595,Cluster-12182.84051,Cluster-12182.13189,Cluster-12182.26321,Cluster-12182.73356,Cluster-12182.77701,Cluster-12182.59942,Cluster-12182.86974,Cluster-5187.0,Cluster-12182.65517,Cluster-12182.37244,Cluster-12182.69612,Cluster-21062.0,Cluster-12182.68164,Cluster-12182.67159,Cluster-12182.64914,Cluster-12182.47182,Cluster-…
GO:0044703	multi-organism reproductive process	biological_process	0.095232	1	78	11662	361	63519	0.216066	Cluster-20836.1,Cluster-12182.69111,Cluster-12182.120256,Cluster-12182.106734,Cluster-12182.116743,Cluster-12182.112404,Cluster-1743.0,Cluster-12182.49838,Cluster-12182.65488,Cluster-12182.78390,Cluster-12182.17968,Cluster-12182.21892,Cluster-12182.75622,Cluster-12182.109072,Cluster-12182.61005,Cluster-12182.74011,Cluster-12182.86816,Cluster-21728.0,Cluster-12182.64495,Cluster-12182.62323,Cluster…
GO:0032786	positive regulation of DNA-templated transcription, elongation	biological_process	0.09564	1	9	11662	31	63519	0.290323	Cluster-12182.81096,Cluster-12182.65642,Cluster-12182.55017,Cluster-12182.68089,Cluster-12182.492,Cluster-12182.64093,Cluster-12182.81578,Cluster-12182.55021,Cluster-12182.41447
GO:0032968	positive regulation of transcription elongation from RNA polymerase II promoter	biological_process	0.09564	1	9	11662	31	63519	0.290323	Cluster-12182.81096,Cluster-12182.65642,Cluster-12182.55017,Cluster-12182.68089,Cluster-12182.492,Cluster-12182.81578,Cluster-12182.64093,Cluster-12182.55021,Cluster-12182.41447
GO:0034243	regulation of transcription elongation from RNA polymerase II promoter	biological_process	0.09564	1	9	11662	31	63519	0.290323	Cluster-12182.81578,Cluster-12182.64093,Cluster-12182.68089,Cluster-12182.55017,Cluster-12182.492,Cluster-12182.41447,Cluster-12182.55021,Cluster-12182.81096,Cluster-12182.65642
GO:0001772	immunological synapse	cellular_component	0.096091	1	8	11662	25	63519	0.32	Cluster-12182.80830,Cluster-12182.86457,Cluster-12182.107887,Cluster-12182.46320,Cluster-12182.115897,Cluster-12182.116141,Cluster-12182.112577,Cluster-12182.52912
GO:0097197	tetraspanin-enriched microdomain	cellular_component	0.096091	1	8	11662	25	63519	0.32	Cluster-12182.116141,Cluster-12182.115897,Cluster-12182.112577,Cluster-12182.52912,Cluster-12182.80830,Cluster-12182.86457,Cluster-12182.107887,Cluster-12182.46320
GO:0032880	regulation of protein localization	biological_process	0.097205	1	11	11662	37	63519	0.297297	Cluster-12182.63100,Cluster-21569.0,Cluster-12182.15372,Cluster-12182.106894,Cluster-12182.31080,Cluster-12182.106715,Cluster-12182.86442,Cluster-12182.74076,Cluster-12182.15376,Cluster-12182.60162,Cluster-12182.100069
GO:0051223	regulation of protein transport	biological_process	0.097205	1	11	11662	37	63519	0.297297	Cluster-21569.0,Cluster-12182.63100,Cluster-12182.15372,Cluster-12182.106894,Cluster-12182.31080,Cluster-12182.106715,Cluster-12182.86442,Cluster-12182.74076,Cluster-12182.15376,Cluster-12182.60162,Cluster-12182.100069
GO:0060341	regulation of cellular localization	biological_process	0.097205	1	11	11662	37	63519	0.297297	Cluster-12182.60162,Cluster-12182.74076,Cluster-12182.15376,Cluster-12182.100069,Cluster-12182.15372,Cluster-12182.106894,Cluster-21569.0,Cluster-12182.63100,Cluster-12182.86442,Cluster-12182.31080,Cluster-12182.106715
GO:0070201	regulation of establishment of protein localization	biological_process	0.097205	1	11	11662	37	63519	0.297297	Cluster-12182.74076,Cluster-12182.15376,Cluster-12182.60162,Cluster-12182.100069,Cluster-12182.63100,Cluster-21569.0,Cluster-12182.15372,Cluster-12182.106894,Cluster-12182.31080,Cluster-12182.106715,Cluster-12182.86442
GO:0006625	protein targeting to peroxisome	biological_process	0.097586	1	14	11662	51	63519	0.27451	Cluster-6189.0,Cluster-12182.37308,Cluster-12182.38189,Cluster-12182.55074,Cluster-12182.64438,Cluster-12182.67692,Cluster-12182.67986,Cluster-12182.64265,Cluster-12182.99695,Cluster-12182.26847,Cluster-12182.75313,Cluster-12182.96671,Cluster-12182.80956,Cluster-12182.13722
GO:0043574	peroxisomal transport	biological_process	0.097586	1	14	11662	51	63519	0.27451	Cluster-12182.96671,Cluster-12182.80956,Cluster-12182.13722,Cluster-12182.99695,Cluster-12182.26847,Cluster-12182.75313,Cluster-12182.64265,Cluster-12182.37308,Cluster-6189.0,Cluster-12182.38189,Cluster-12182.55074,Cluster-12182.64438,Cluster-12182.67692,Cluster-12182.67986
GO:0072662	protein localization to peroxisome	biological_process	0.097586	1	14	11662	51	63519	0.27451	Cluster-12182.96671,Cluster-12182.80956,Cluster-12182.13722,Cluster-12182.26847,Cluster-12182.99695,Cluster-12182.75313,Cluster-12182.64265,Cluster-12182.55074,Cluster-12182.64438,Cluster-12182.38189,Cluster-12182.37308,Cluster-6189.0,Cluster-12182.67986,Cluster-12182.67692
GO:0072663	establishment of protein localization to peroxisome	biological_process	0.097586	1	14	11662	51	63519	0.27451	Cluster-12182.96671,Cluster-12182.80956,Cluster-12182.13722,Cluster-12182.99695,Cluster-12182.26847,Cluster-12182.75313,Cluster-12182.64265,Cluster-6189.0,Cluster-12182.37308,Cluster-12182.38189,Cluster-12182.55074,Cluster-12182.64438,Cluster-12182.67986,Cluster-12182.67692
GO:0030684	preribosome	cellular_component	0.098839	1	42	11662	181	63519	0.232044	Cluster-12182.56384,Cluster-12182.64438,Cluster-12182.64093,Cluster-12182.44350,Cluster-12182.59549,Cluster-12182.105866,Cluster-12182.83209,Cluster-12182.59550,Cluster-12182.86472,Cluster-12182.81096,Cluster-12182.51652,Cluster-12182.107233,Cluster-12182.26514,Cluster-12182.63370,Cluster-12182.68089,Cluster-12182.106300,Cluster-12182.64408,Cluster-12182.59688,Cluster-12182.23732,Cluster-12182.85…
GO:0098662	inorganic cation transmembrane transport	biological_process	0.098924	1	197	11662	962	63519	0.204782	Cluster-12182.43766,Cluster-12182.47914,Cluster-12182.55104,Cluster-12182.67381,Cluster-16364.1,Cluster-12182.53086,Cluster-12182.47093,Cluster-12182.48589,Cluster-12182.109642,Cluster-12182.47052,Cluster-12182.93899,Cluster-12182.55414,Cluster-12182.86554,Cluster-12182.27161,Cluster-12182.60093,Cluster-8549.0,Cluster-12182.70370,Cluster-12182.30848,Cluster-12182.58500,Cluster-12182.68717,Cluster…
GO:0042398	cellular modified amino acid biosynthetic process	biological_process	0.10013	1	102	11662	477	63519	0.213836	Cluster-12182.66250,Cluster-12182.63085,Cluster-12182.70543,Cluster-12182.74327,Cluster-12182.482,Cluster-12182.100355,Cluster-12182.57817,Cluster-12182.52647,Cluster-12182.83163,Cluster-12182.65527,Cluster-12182.76290,Cluster-12182.44281,Cluster-12182.60273,Cluster-12182.71972,Cluster-9218.0,Cluster-12182.28852,Cluster-12182.110787,Cluster-12182.46982,Cluster-12182.39042,Cluster-12182.4107,Clust…
GO:0044711	single-organism biosynthetic process	biological_process	0.1002	1	918	11662	4690	63519	0.195736	Cluster-12182.107528,Cluster-12182.76507,Cluster-12182.84368,Cluster-12182.47052,Cluster-12182.90908,Cluster-12182.80856,Cluster-12182.109642,Cluster-12182.74237,Cluster-12182.66959,Cluster-12182.111722,Cluster-3202.0,Cluster-12182.61612,Cluster-12182.76821,Cluster-12182.111427,Cluster-12182.50435,Cluster-12182.76267,Cluster-12182.99837,Cluster-12182.65510,Cluster-21062.0,Cluster-12182.37244,Clus…
GO:0008440	inositol-1,4,5-trisphosphate 3-kinase activity	molecular_function	0.10026	1	4	11662	10	63519	0.4	Cluster-15616.0,Cluster-12182.58537,Cluster-12182.39220,Cluster-12182.59841
GO:0098660	inorganic ion transmembrane transport	biological_process	0.10029	1	197	11662	963	63519	0.204569	Cluster-12182.42406,Cluster-23567.0,Cluster-12182.65922,Cluster-12182.37391,Cluster-12182.93898,Cluster-12182.83447,Cluster-12182.74125,Cluster-12182.70343,Cluster-12182.66590,Cluster-12182.45062,Cluster-12182.67853,Cluster-12182.69229,Cluster-12182.28257,Cluster-12182.68282,Cluster-12182.68255,Cluster-12182.70832,Cluster-12182.73505,Cluster-12182.15828,Cluster-12182.16835,Cluster-12182.26201,Clu…
GO:0044424	intracellular part	cellular_component	0.10055	1	3279	11662	17365	63519	0.188828	Cluster-12182.80419,Cluster-12182.5410,Cluster-12182.92509,Cluster-12182.46732,Cluster-12182.30015,Cluster-24815.0,Cluster-12182.72781,Cluster-12182.46716,Cluster-12182.82884,Cluster-12182.54961,Cluster-12182.107689,Cluster-12182.48521,Cluster-12182.40266,Cluster-12182.12548,Cluster-12182.105766,Cluster-12182.69379,Cluster-12182.68002,Cluster-12182.19730,Cluster-12182.40906,Cluster-12182.53998,Cl…
2955,Cluster-12182.68605,Cluster-12182.91109,Cluster-12182.109690,Cluster-12182.62274,Cluster-12182.61006,Cluster-12182.16998,Cluster-12182.32605,Cluster-12182.108492,Cluster-12182.91283,Cluster-12182.123303,Cluster-12182.63264,Cluster-12182.37031,Cluster-12182.68769,Cluster-12182.81279,Cluster-12182.82613,Cluster-12182.98183,Cluster-12182.28642,Cluster-12182.38640,Cluster-12182.38189,Cluster-121…
GO:0000314	organellar small ribosomal subunit	cellular_component	0.10065	1	6	11662	18	63519	0.333333	Cluster-12182.1910,Cluster-12182.83935,Cluster-12182.44275,Cluster-12182.30344,Cluster-12182.41182,Cluster-12182.13602
GO:0005763	mitochondrial small ribosomal subunit	cellular_component	0.10065	1	6	11662	18	63519	0.333333	Cluster-12182.1910,Cluster-12182.41182,Cluster-12182.13602,Cluster-12182.44275,Cluster-12182.83935,Cluster-12182.30344
GO:0045087	innate immune response	biological_process	0.10086	1	9	11662	33	63519	0.272727	Cluster-6767.0,Cluster-12182.87976,Cluster-5961.0,Cluster-12182.120053,Cluster-12182.68337,Cluster-12182.51442,Cluster-11128.1,Cluster-12182.73074,Cluster-9241.0
GO:0016972	thiol oxidase activity	molecular_function	0.1011	1	12	11662	47	63519	0.255319	Cluster-12182.24500,Cluster-12182.86676,Cluster-11129.2,Cluster-12182.81171,Cluster-12182.19660,Cluster-12182.110100,Cluster-24522.0,Cluster-3849.0,Cluster-12182.62413,Cluster-12182.86672,Cluster-12182.65220,Cluster-12182.86671
GO:0016247	channel regulator activity	molecular_function	0.10124	1	60	11662	283	63519	0.212014	Cluster-12182.76374,Cluster-12182.87680,Cluster-12182.93405,Cluster-12182.92243,Cluster-12182.66726,Cluster-12182.70981,Cluster-12182.62858,Cluster-12182.55382,Cluster-12182.73779,Cluster-12182.70348,Cluster-12182.60077,Cluster-12182.63846,Cluster-12182.113663,Cluster-12182.116774,Cluster-12182.84447,Cluster-12182.106894,Cluster-12182.92282,Cluster-12182.64861,Cluster-12182.50235,Cluster-12182.51…
GO:0046497	nicotinate nucleotide metabolic process	biological_process	0.10202	1	19	11662	71	63519	0.267606	Cluster-12182.14152,Cluster-12182.14154,Cluster-12182.70476,Cluster-12182.75519,Cluster-2972.0,Cluster-8171.1,Cluster-12182.99980,Cluster-12182.63111,Cluster-12182.29686,Cluster-12182.85064,Cluster-12182.18765,Cluster-12182.42401,Cluster-12182.64337,Cluster-12182.58665,Cluster-12182.66818,Cluster-12182.32329,Cluster-12182.15169,Cluster-12182.29601,Cluster-12182.97472
GO:0009847	spore germination	biological_process	0.10243	1	10	11662	34	63519	0.294118	Cluster-12182.69120,Cluster-12182.103709,Cluster-12182.55953,Cluster-12182.3488,Cluster-12182.77613,Cluster-12182.8150,Cluster-12182.48753,Cluster-25222.0,Cluster-12182.95451,Cluster-12182.31080
GO:0004715	non-membrane spanning protein tyrosine kinase activity	molecular_function	0.10268	1	7	11662	20	63519	0.35	Cluster-12182.76514,Cluster-12182.122906,Cluster-12182.60599,Cluster-12182.15497,Cluster-12182.108768,Cluster-12182.106221,Cluster-12182.60597
GO:0003810	protein-glutamine gamma-glutamyltransferase activity	molecular_function	0.10269	1	3	11662	6	63519	0.5	Cluster-12182.110626,Cluster-12182.76227,Cluster-12182.55567
GO:0010467	gene expression	biological_process	0.10274	1	2038	11662	10673	63519	0.190949	Cluster-12182.53276,Cluster-12182.57360,Cluster-12182.35733,Cluster-12182.66640,Cluster-12182.60323,Cluster-12182.55878,Cluster-12182.53134,Cluster-12182.93041,Cluster-12182.103698,Cluster-12182.8788,Cluster-12182.122843,Cluster-12182.77037,Cluster-12182.34962,Cluster-12182.111926,Cluster-12182.70931,Cluster-12182.74865,Cluster-12182.73928,Cluster-12182.47830,Cluster-12182.65107,Cluster-12182.177…
r-12182.37288,Cluster-12182.72506,Cluster-12182.63145,Cluster-9569.0,Cluster-12182.32179,Cluster-12182.95943,Cluster-12182.39649,Cluster-22333.0,Cluster-12182.9653,Cluster-12182.22068,Cluster-8878.0,Cluster-12182.73459,Cluster-12182.51889,Cluster-12182.76147,Cluster-14037.1,Cluster-12182.91484,Cluster-12182.78921,Cluster-12182.61041,Cluster-12182.64066,Cluster-12182.18195,Cluster-12182.45662,Clus…
GO:0005868	cytoplasmic dynein complex	cellular_component	0.1029	1	2	11662	3	63519	0.666667	Cluster-12182.73678,Cluster-12182.105932
GO:0006081	cellular aldehyde metabolic process	biological_process	0.10329	1	110	11662	522	63519	0.210728	Cluster-12182.27321,Cluster-12182.61926,Cluster-12182.43435,Cluster-12182.82335,Cluster-12182.60597,Cluster-12182.75493,Cluster-12182.65001,Cluster-12182.69115,Cluster-12182.69049,Cluster-12182.68804,Cluster-12182.67603,Cluster-12182.52570,Cluster-12182.32329,Cluster-17201.1,Cluster-12182.80017,Cluster-12182.71541,Cluster-12182.55667,Cluster-12182.73315,Cluster-12182.75494,Cluster-12182.67604,Clu…
GO:0044702	single organism reproductive process	biological_process	0.10358	1	42	11662	192	63519	0.21875	Cluster-12182.46511,Cluster-12182.43411,Cluster-12182.71879,Cluster-12182.65013,Cluster-17490.0,Cluster-12182.71414,Cluster-12182.25480,Cluster-12182.111487,Cluster-12182.27644,Cluster-12182.2297,Cluster-12182.62323,Cluster-12182.72574,Cluster-2787.0,Cluster-12182.46140,Cluster-12182.46850,Cluster-12182.65925,Cluster-12182.104272,Cluster-12182.76681,Cluster-12182.28665,Cluster-12182.55750,Cluster…
GO:0032450	maltose alpha-glucosidase activity	molecular_function	0.10365	1	2	11662	3	63519	0.666667	Cluster-12182.69763,Cluster-25055.0
GO:0060627	regulation of vesicle-mediated transport	biological_process	0.10383	1	9	11662	30	63519	0.3	Cluster-12182.15372,Cluster-12182.106894,Cluster-21569.0,Cluster-12182.86442,Cluster-12182.31080,Cluster-12182.106715,Cluster-12182.60162,Cluster-12182.74076,Cluster-12182.15376
GO:1901565	organonitrogen compound catabolic process	biological_process	0.10404	1	149	11662	706	63519	0.211048	Cluster-12182.98565,Cluster-12182.100344,Cluster-12182.78682,Cluster-12182.31148,Cluster-12182.79648,Cluster-12182.59943,Cluster-12182.116273,Cluster-12182.16585,Cluster-12182.53580,Cluster-12182.86656,Cluster-12182.69888,Cluster-12182.59453,Cluster-12182.47183,Cluster-5629.1,Cluster-12182.26766,Cluster-12182.49125,Cluster-12182.39243,Cluster-12182.95661,Cluster-12182.74232,Cluster-12182.95648,Cl…
GO:0005375	copper ion transmembrane transporter activity	molecular_function	0.10498	1	8	11662	27	63519	0.296296	Cluster-12182.79134,Cluster-12182.65922,Cluster-12182.25151,Cluster-12182.102350,Cluster-12182.23484,Cluster-12182.64593,Cluster-12182.101427,Cluster-12182.72293
GO:0019062	virion attachment to host cell	biological_process	0.10498	1	13	11662	46	63519	0.282609	Cluster-12182.51426,Cluster-12182.96318,Cluster-12182.84051,Cluster-12182.60665,Cluster-12182.64075,Cluster-12182.72599,Cluster-13660.0,Cluster-12182.5536,Cluster-12182.65150,Cluster-12182.49762,Cluster-12182.49761,Cluster-21447.0,Cluster-12182.35051
GO:0044650	adhesion of symbiont to host cell	biological_process	0.10498	1	13	11662	46	63519	0.282609	Cluster-12182.60665,Cluster-12182.96318,Cluster-12182.84051,Cluster-12182.51426,Cluster-21447.0,Cluster-12182.35051,Cluster-12182.49762,Cluster-12182.65150,Cluster-12182.49761,Cluster-13660.0,Cluster-12182.72599,Cluster-12182.5536,Cluster-12182.64075
GO:0002064	epithelial cell development	biological_process	0.10499	1	10	11662	38	63519	0.263158	Cluster-12182.53076,Cluster-12182.31157,Cluster-12182.85380,Cluster-12182.86816,Cluster-12182.76681,Cluster-12182.62323,Cluster-12182.111487,Cluster-12182.93823,Cluster-12182.80899,Cluster-12182.78539
GO:0002065	columnar/cuboidal epithelial cell differentiation	biological_process	0.10499	1	10	11662	38	63519	0.263158	Cluster-12182.80899,Cluster-12182.78539,Cluster-12182.111487,Cluster-12182.93823,Cluster-12182.76681,Cluster-12182.62323,Cluster-12182.86816,Cluster-12182.53076,Cluster-12182.31157,Cluster-12182.85380
GO:0002066	columnar/cuboidal epithelial cell development	biological_process	0.10499	1	10	11662	38	63519	0.263158	Cluster-12182.53076,Cluster-12182.31157,Cluster-12182.85380,Cluster-12182.86816,Cluster-12182.76681,Cluster-12182.62323,Cluster-12182.111487,Cluster-12182.93823,Cluster-12182.80899,Cluster-12182.78539
GO:0005213	structural constituent of chorion	molecular_function	0.10499	1	10	11662	38	63519	0.263158	Cluster-12182.62323,Cluster-12182.76681,Cluster-12182.93823,Cluster-12182.111487,Cluster-12182.78539,Cluster-12182.80899,Cluster-12182.85380,Cluster-12182.31157,Cluster-12182.53076,Cluster-12182.86816
GO:0007292	female gamete generation	biological_process	0.10499	1	10	11662	38	63519	0.263158	Cluster-12182.76681,Cluster-12182.62323,Cluster-12182.111487,Cluster-12182.93823,Cluster-12182.80899,Cluster-12182.78539,Cluster-12182.53076,Cluster-12182.31157,Cluster-12182.85380,Cluster-12182.86816
GO:0007304	chorion-containing eggshell formation	biological_process	0.10499	1	10	11662	38	63519	0.263158	Cluster-12182.85380,Cluster-12182.53076,Cluster-12182.31157,Cluster-12182.86816,Cluster-12182.62323,Cluster-12182.76681,Cluster-12182.78539,Cluster-12182.80899,Cluster-12182.93823,Cluster-12182.111487
GO:0030703	eggshell formation	biological_process	0.10499	1	10	11662	38	63519	0.263158	Cluster-12182.85380,Cluster-12182.53076,Cluster-12182.31157,Cluster-12182.86816,Cluster-12182.62323,Cluster-12182.76681,Cluster-12182.93823,Cluster-12182.111487,Cluster-12182.78539,Cluster-12182.80899
GO:0030707	ovarian follicle cell development	biological_process	0.10499	1	10	11662	38	63519	0.263158	Cluster-12182.76681,Cluster-12182.62323,Cluster-12182.80899,Cluster-12182.78539,Cluster-12182.111487,Cluster-12182.93823,Cluster-12182.31157,Cluster-12182.53076,Cluster-12182.85380,Cluster-12182.86816
GO:0048477	oogenesis	biological_process	0.10499	1	10	11662	38	63519	0.263158	Cluster-12182.86816,Cluster-12182.85380,Cluster-12182.53076,Cluster-12182.31157,Cluster-12182.93823,Cluster-12182.111487,Cluster-12182.78539,Cluster-12182.80899,Cluster-12182.62323,Cluster-12182.76681
GO:0008168	methyltransferase activity	molecular_function	0.10525	1	291	11662	1433	63519	0.20307	Cluster-12182.1404,Cluster-12182.99772,Cluster-12182.21086,Cluster-12182.48479,Cluster-12182.101920,Cluster-12182.55436,Cluster-12182.71644,Cluster-12182.115332,Cluster-12182.49425,Cluster-7784.0,Cluster-12182.79468,Cluster-23196.1,Cluster-12182.58310,Cluster-12182.60828,Cluster-12182.76290,Cluster-12182.118020,Cluster-12182.83787,Cluster-12182.65527,Cluster-12182.67251,Cluster-12182.104560,Clust…
GO:0006810	transport	biological_process	0.10609	1	1937	11662	10025	63519	0.193217	Cluster-12182.5031,Cluster-12182.51709,Cluster-12182.113650,Cluster-12182.14779,Cluster-12182.33395,Cluster-12182.74865,Cluster-12182.71343,Cluster-12182.64681,Cluster-12182.21617,Cluster-23567.0,Cluster-12182.68272,Cluster-12182.21719,Cluster-12182.76169,Cluster-12182.54151,Cluster-12182.73505,Cluster-12182.89393,Cluster-12011.0,Cluster-12182.60323,Cluster-12182.51773,Cluster-12182.13308,Cluster…
2.92367,Cluster-12182.45939,Cluster-12182.58476,Cluster-12182.68582,Cluster-12182.74204,Cluster-12182.91222,Cluster-12182.16918,Cluster-12182.95993,Cluster-12182.54316,Cluster-12182.36874,Cluster-12182.56294,Cluster-12182.86759,Cluster-24125.1,Cluster-12182.102576,Cluster-12182.94082,Cluster-12182.94906,Cluster-24298.1,Cluster-12182.92205,Cluster-12182.56443,Cluster-12182.92998,Cluster-12182.3649…
GO:0006892	post-Golgi vesicle-mediated transport	biological_process	0.10635	1	11	11662	38	63519	0.289474	Cluster-12182.86442,Cluster-12182.106715,Cluster-12182.31080,Cluster-12182.74923,Cluster-12182.106894,Cluster-12182.15372,Cluster-21569.0,Cluster-12182.60162,Cluster-12182.99425,Cluster-12182.15376,Cluster-12182.74076
GO:0005622	intracellular	cellular_component	0.10635	1	3356	11662	17791	63519	0.188635	Cluster-16286.1,Cluster-12182.62316,Cluster-12182.118094,Cluster-12182.75549,Cluster-12182.68086,Cluster-12182.40166,Cluster-12182.48312,Cluster-8974.0,Cluster-12182.112837,Cluster-12182.73795,Cluster-12182.22914,Cluster-12182.81904,Cluster-12182.8187,Cluster-12182.76719,Cluster-12182.75513,Cluster-12182.98365,Cluster-12182.106676,Cluster-12182.77763,Cluster-12182.71480,Cluster-12182.9810,Cluster…
2.101340,Cluster-12182.67971,Cluster-12182.75849,Cluster-12182.48812,Cluster-12182.28279,Cluster-12182.9852,Cluster-12182.78771,Cluster-12182.56516,Cluster-12182.55116,Cluster-12182.37669,Cluster-12182.74255,Cluster-12182.65487,Cluster-12182.86996,Cluster-12182.57529,Cluster-7971.0,Cluster-12182.37643,Cluster-12182.60706,Cluster-12182.16622,Cluster-12182.51949,Cluster-12199.0,Cluster-12182.39042,…
364,Cluster-12182.79278,Cluster-12182.72496,Cluster-12182.47703,Cluster-12182.58445,Cluster-12182.58476,Cluster-12182.74204,Cluster-19866.0,Cluster-12182.55021,Cluster-12182.65594,Cluster-12182.19359,Cluster-17097.0,Cluster-12182.81044,Cluster-12182.78884,Cluster-20725.0,Cluster-12182.37039,Cluster-12182.94906,Cluster-12182.64165,Cluster-12182.68812,Cluster-12182.8772,Cluster-12182.52632,Cluster-…
GO:0006900	membrane budding	biological_process	0.10659	1	5	11662	15	63519	0.333333	Cluster-12182.57047,Cluster-12182.42174,Cluster-12182.59269,Cluster-12182.101897,Cluster-23440.0
GO:0006901	vesicle coating	biological_process	0.10659	1	5	11662	15	63519	0.333333	Cluster-12182.42174,Cluster-12182.101897,Cluster-12182.59269,Cluster-23440.0,Cluster-12182.57047
GO:0030276	clathrin binding	molecular_function	0.10659	1	5	11662	15	63519	0.333333	Cluster-12182.101897,Cluster-23440.0,Cluster-12182.59269,Cluster-12182.42174,Cluster-12182.57047
GO:0048268	clathrin coat assembly	biological_process	0.10659	1	5	11662	15	63519	0.333333	Cluster-12182.101897,Cluster-23440.0,Cluster-12182.59269,Cluster-12182.42174,Cluster-12182.57047
GO:0032040	small-subunit processome	cellular_component	0.1074	1	37	11662	156	63519	0.237179	Cluster-12182.54590,Cluster-12182.74597,Cluster-12182.77154,Cluster-12182.62123,Cluster-12182.120923,Cluster-12182.17032,Cluster-12182.74176,Cluster-12182.107279,Cluster-12182.49183,Cluster-12182.103460,Cluster-12182.89831,Cluster-12182.39407,Cluster-12182.61202,Cluster-12182.42270,Cluster-12182.51949,Cluster-12182.28614,Cluster-12182.44388,Cluster-12182.88691,Cluster-12182.51652,Cluster-12182.26…
GO:0016773	phosphotransferase activity, alcohol group as acceptor	molecular_function	0.10776	1	846	11662	4202	63519	0.201333	Cluster-12182.71943,Cluster-12182.76046,Cluster-12182.103302,Cluster-11243.0,Cluster-12182.76234,Cluster-12182.49988,Cluster-12182.53959,Cluster-12182.31028,Cluster-12182.92926,Cluster-12182.58022,Cluster-12182.70197,Cluster-12182.24438,Cluster-12182.124275,Cluster-12182.66817,Cluster-12182.43394,Cluster-12182.50413,Cluster-12182.100588,Cluster-12182.67350,Cluster-12182.11346,Cluster-12182.68152,…
GO:0009245	lipid A biosynthetic process	biological_process	0.10777	1	17	11662	67	63519	0.253731	Cluster-12182.83431,Cluster-12182.99487,Cluster-12182.49345,Cluster-12182.67073,Cluster-12182.59219,Cluster-19508.1,Cluster-12182.91051,Cluster-12182.35547,Cluster-20653.0,Cluster-12182.9245,Cluster-12182.95140,Cluster-12182.77231,Cluster-12182.1373,Cluster-12182.48249,Cluster-12182.60373,Cluster-12182.120113,Cluster-12182.114906
GO:0046493	lipid A metabolic process	biological_process	0.10777	1	17	11662	67	63519	0.253731	Cluster-12182.120113,Cluster-12182.114906,Cluster-12182.48249,Cluster-12182.60373,Cluster-12182.1373,Cluster-12182.77231,Cluster-12182.9245,Cluster-12182.95140,Cluster-12182.35547,Cluster-20653.0,Cluster-12182.91051,Cluster-19508.1,Cluster-12182.59219,Cluster-12182.67073,Cluster-12182.49345,Cluster-12182.83431,Cluster-12182.99487
GO:1901269	lipooligosaccharide metabolic process	biological_process	0.10777	1	17	11662	67	63519	0.253731	Cluster-12182.67073,Cluster-12182.59219,Cluster-12182.49345,Cluster-12182.83431,Cluster-12182.99487,Cluster-12182.91051,Cluster-19508.1,Cluster-12182.77231,Cluster-12182.9245,Cluster-12182.95140,Cluster-12182.35547,Cluster-20653.0,Cluster-12182.120113,Cluster-12182.114906,Cluster-12182.48249,Cluster-12182.60373,Cluster-12182.1373
GO:1901271	lipooligosaccharide biosynthetic process	biological_process	0.10777	1	17	11662	67	63519	0.253731	Cluster-12182.9245,Cluster-12182.95140,Cluster-12182.35547,Cluster-20653.0,Cluster-12182.77231,Cluster-12182.48249,Cluster-12182.60373,Cluster-12182.1373,Cluster-12182.114906,Cluster-12182.120113,Cluster-12182.83431,Cluster-12182.99487,Cluster-12182.59219,Cluster-12182.67073,Cluster-12182.49345,Cluster-19508.1,Cluster-12182.91051
GO:0022412	cellular process involved in reproduction in multicellular organism	biological_process	0.1078	1	20	11662	85	63519	0.235294	Cluster-12182.86816,Cluster-12182.31157,Cluster-12182.85380,Cluster-12182.72574,Cluster-12182.80899,Cluster-12182.21892,Cluster-12182.78539,Cluster-12182.78390,Cluster-12182.76681,Cluster-12182.103300,Cluster-12182.55750,Cluster-12182.43411,Cluster-12182.53076,Cluster-12182.65013,Cluster-12182.27644,Cluster-12182.25480,Cluster-12182.111487,Cluster-12182.93823,Cluster-12182.102346,Cluster-12182.62…
GO:0015144	carbohydrate transmembrane transporter activity	molecular_function	0.10858	1	33	11662	143	63519	0.230769	Cluster-12182.120871,Cluster-12182.81779,Cluster-12182.120121,Cluster-12182.57530,Cluster-12182.53242,Cluster-12182.30957,Cluster-18663.0,Cluster-12182.13925,Cluster-12182.66037,Cluster-12182.52618,Cluster-12182.105288,Cluster-12182.71297,Cluster-12182.67192,Cluster-12182.67793,Cluster-12182.61825,Cluster-12182.74076,Cluster-12182.72113,Cluster-12182.57529,Cluster-12182.76128,Cluster-12182.76129,…
GO:1901476	carbohydrate transporter activity	molecular_function	0.10858	1	33	11662	143	63519	0.230769	Cluster-12182.52618,Cluster-12182.105288,Cluster-12182.71297,Cluster-12182.67192,Cluster-12182.66037,Cluster-12182.74076,Cluster-12182.72113,Cluster-12182.67793,Cluster-12182.61825,Cluster-12182.120121,Cluster-12182.81779,Cluster-12182.120871,Cluster-12182.30957,Cluster-18663.0,Cluster-12182.13925,Cluster-12182.57530,Cluster-12182.53242,Cluster-12182.86150,Cluster-19716.0,Cluster-12182.76131,Clus…
GO:0042558	pteridine-containing compound metabolic process	biological_process	0.10925	1	52	11662	237	63519	0.219409	Cluster-12182.89147,Cluster-12182.63693,Cluster-19492.5,Cluster-12182.92105,Cluster-12182.93041,Cluster-12182.43013,Cluster-12182.74941,Cluster-12182.81789,Cluster-12182.35694,Cluster-12182.12498,Cluster-12182.58537,Cluster-12182.34501,Cluster-12182.67707,Cluster-7109.0,Cluster-12182.101427,Cluster-12182.72076,Cluster-12182.48228,Cluster-12182.74145,Cluster-12182.61366,Cluster-12182.105767,Cluste…
GO:0032504	multicellular organism reproduction	biological_process	0.11096	1	35	11662	161	63519	0.217391	Cluster-12182.31157,Cluster-12182.75622,Cluster-12182.85380,Cluster-12182.74011,Cluster-12182.86816,Cluster-21728.0,Cluster-12182.78390,Cluster-12182.65488,Cluster-12182.103300,Cluster-12182.80899,Cluster-12182.21892,Cluster-12182.78539,Cluster-12182.17464,Cluster-12182.53076,Cluster-12182.84681,Cluster-12182.31227,Cluster-12182.55750,Cluster-12182.106734,Cluster-12182.93823,Cluster-12182.102346,…
GO:0000041	transition metal ion transport	biological_process	0.11107	1	80	11662	363	63519	0.220386	Cluster-12182.15148,Cluster-12182.115132,Cluster-23567.0,Cluster-22047.0,Cluster-12182.111793,Cluster-12182.65922,Cluster-12182.119215,Cluster-12182.34018,Cluster-12182.66101,Cluster-12182.119791,Cluster-12182.108410,Cluster-15396.0,Cluster-12182.28196,Cluster-12182.98684,Cluster-12182.122692,Cluster-12182.79041,Cluster-12182.34721,Cluster-12182.35182,Cluster-12182.83209,Cluster-12182.93661,Clust…
GO:0016741	transferase activity, transferring one-carbon groups	molecular_function	0.1112	1	301	11662	1487	63519	0.202421	Cluster-25327.0,Cluster-12182.57025,Cluster-12182.97469,Cluster-12182.13266,Cluster-12182.71983,Cluster-12182.99232,Cluster-13296.0,Cluster-12182.57723,Cluster-12182.26321,Cluster-12182.86894,Cluster-12182.52351,Cluster-12182.48245,Cluster-12182.69612,Cluster-12182.59942,Cluster-12182.40346,Cluster-12182.21565,Cluster-22717.1,Cluster-12182.52632,Cluster-12182.70281,Cluster-12182.90024,Cluster-121…
GO:0006935	chemotaxis	biological_process	0.11151	1	40	11662	174	63519	0.229885	Cluster-12182.48637,Cluster-12182.49967,Cluster-12182.66912,Cluster-12182.74614,Cluster-12182.2285,Cluster-12182.84926,Cluster-12182.70664,Cluster-12182.66970,Cluster-12182.64482,Cluster-12182.55009,Cluster-14050.0,Cluster-12182.49968,Cluster-12182.77614,Cluster-12182.75459,Cluster-12182.103702,Cluster-12182.65509,Cluster-12182.83159,Cluster-12182.94767,Cluster-12182.50740,Cluster-25222.0,Cluster…
GO:0014065	phosphatidylinositol 3-kinase signaling	biological_process	0.11238	1	6	11662	18	63519	0.333333	Cluster-12182.22383,Cluster-12182.48934,Cluster-12182.23551,Cluster-12182.59251,Cluster-12182.61882,Cluster-12182.96075
GO:0014066	regulation of phosphatidylinositol 3-kinase signaling	biological_process	0.11238	1	6	11662	18	63519	0.333333	Cluster-12182.59251,Cluster-12182.61882,Cluster-12182.96075,Cluster-12182.22383,Cluster-12182.48934,Cluster-12182.23551
GO:0014068	positive regulation of phosphatidylinositol 3-kinase signaling	biological_process	0.11238	1	6	11662	18	63519	0.333333	Cluster-12182.22383,Cluster-12182.48934,Cluster-12182.23551,Cluster-12182.59251,Cluster-12182.61882,Cluster-12182.96075
GO:0043548	phosphatidylinositol 3-kinase binding	molecular_function	0.11238	1	6	11662	18	63519	0.333333	Cluster-12182.59251,Cluster-12182.61882,Cluster-12182.96075,Cluster-12182.22383,Cluster-12182.48934,Cluster-12182.23551
GO:0048015	phosphatidylinositol-mediated signaling	biological_process	0.11238	1	6	11662	18	63519	0.333333	Cluster-12182.22383,Cluster-12182.48934,Cluster-12182.23551,Cluster-12182.59251,Cluster-12182.61882,Cluster-12182.96075
GO:0048017	inositol lipid-mediated signaling	biological_process	0.11238	1	6	11662	18	63519	0.333333	Cluster-12182.59251,Cluster-12182.61882,Cluster-12182.96075,Cluster-12182.22383,Cluster-12182.48934,Cluster-12182.23551
GO:0033646	host intracellular part	cellular_component	0.11256	1	52	11662	241	63519	0.215768	Cluster-12182.31225,Cluster-12182.59549,Cluster-12182.96311,Cluster-12182.8788,Cluster-12182.76147,Cluster-20399.0,Cluster-4736.0,Cluster-12182.73386,Cluster-12182.9653,Cluster-12182.62186,Cluster-12182.94484,Cluster-12182.104191,Cluster-12182.73864,Cluster-12182.68300,Cluster-12182.40777,Cluster-12182.112030,Cluster-12182.71348,Cluster-12182.29311,Cluster-12182.76146,Cluster-12182.97699,Cluster-…
GO:0043656	intracellular region of host	cellular_component	0.11256	1	52	11662	241	63519	0.215768	Cluster-12182.94484,Cluster-12182.62186,Cluster-12182.9653,Cluster-12182.104191,Cluster-12182.73864,Cluster-12182.68300,Cluster-12182.96311,Cluster-12182.59549,Cluster-12182.31225,Cluster-12182.73386,Cluster-20399.0,Cluster-4736.0,Cluster-12182.76147,Cluster-12182.8788,Cluster-12182.84547,Cluster-12182.14200,Cluster-12182.117567,Cluster-12182.55975,Cluster-12182.31394,Cluster-12182.59233,Cluster-…
GO:0044765	single-organism transport	biological_process	0.11283	1	1409	11662	7260	63519	0.194077	Cluster-12182.45939,Cluster-12182.58476,Cluster-12182.68582,Cluster-12182.55705,Cluster-12182.42737,Cluster-12182.59474,Cluster-12182.50132,Cluster-12182.63768,Cluster-12182.88410,Cluster-12182.86069,Cluster-12182.53997,Cluster-12182.29860,Cluster-12182.18486,Cluster-12182.75405,Cluster-12182.62774,Cluster-12182.93053,Cluster-12182.74110,Cluster-24659.0,Cluster-12182.81159,Cluster-12182.74147,Clu…
GO:0033647	host intracellular organelle	cellular_component	0.11289	1	48	11662	221	63519	0.217195	Cluster-4736.0,Cluster-20399.0,Cluster-12182.76147,Cluster-12182.8788,Cluster-12182.73386,Cluster-12182.31225,Cluster-12182.59549,Cluster-12182.96311,Cluster-12182.68300,Cluster-12182.73864,Cluster-12182.9653,Cluster-12182.94484,Cluster-12182.76146,Cluster-12182.97699,Cluster-12182.81518,Cluster-12182.71348,Cluster-12182.40777,Cluster-12182.112030,Cluster-12182.34166,Cluster-12182.59233,Cluster-1…
GO:0033648	host intracellular membrane-bounded organelle	cellular_component	0.11289	1	48	11662	221	63519	0.217195	Cluster-12182.96312,Cluster-12182.68584,Cluster-12182.65289,Cluster-12182.20664,Cluster-12182.68551,Cluster-12182.33126,Cluster-12182.79255,Cluster-12182.65270,Cluster-12182.59197,Cluster-12182.49133,Cluster-12182.80830,Cluster-12182.63263,Cluster-12182.61726,Cluster-12182.18812,Cluster-12182.6039,Cluster-9814.0,Cluster-12182.40800,Cluster-12182.41421,Cluster-12182.6040,Cluster-12182.76614,Cluste…
GO:0016614	oxidoreductase activity, acting on CH-OH group of donors	molecular_function	0.11334	1	200	11662	970	63519	0.206186	Cluster-12182.9616,Cluster-12182.18577,Cluster-12182.434,Cluster-12182.18783,Cluster-12182.86062,Cluster-12182.52752,Cluster-12182.41955,Cluster-12182.41152,Cluster-12182.63512,Cluster-17640.0,Cluster-12182.55655,Cluster-12182.41795,Cluster-16784.0,Cluster-12182.74054,Cluster-10614.0,Cluster-12182.68700,Cluster-12182.24125,Cluster-12182.46929,Cluster-12182.57385,Cluster-12182.25098,Cluster-12182.…
GO:0006528	asparagine metabolic process	biological_process	0.11355	1	8	11662	26	63519	0.307692	Cluster-12182.62821,Cluster-12182.80856,Cluster-12182.86706,Cluster-12182.111722,Cluster-12182.68797,Cluster-12182.117866,Cluster-12182.73294,Cluster-12182.86705
GO:0004013	adenosylhomocysteinase activity	molecular_function	0.11368	1	7	11662	22	63519	0.318182	Cluster-12182.72076,Cluster-12182.17858,Cluster-12182.81953,Cluster-12182.66897,Cluster-12182.68804,Cluster-12182.89479,Cluster-12182.87119
GO:0016801	hydrolase activity, acting on ether bonds	molecular_function	0.11368	1	7	11662	22	63519	0.318182	Cluster-12182.87119,Cluster-12182.68804,Cluster-12182.89479,Cluster-12182.81953,Cluster-12182.17858,Cluster-12182.72076,Cluster-12182.66897
GO:0016802	trialkylsulfonium hydrolase activity	molecular_function	0.11368	1	7	11662	22	63519	0.318182	Cluster-12182.87119,Cluster-12182.89479,Cluster-12182.68804,Cluster-12182.17858,Cluster-12182.72076,Cluster-12182.81953,Cluster-12182.66897
GO:0008156	negative regulation of DNA replication	biological_process	0.11432	1	6	11662	18	63519	0.333333	Cluster-12182.45179,Cluster-12182.82736,Cluster-12182.75853,Cluster-12182.87157,Cluster-12182.66959,Cluster-12182.117513
GO:0051053	negative regulation of DNA metabolic process	biological_process	0.11432	1	6	11662	18	63519	0.333333	Cluster-12182.87157,Cluster-12182.75853,Cluster-12182.82736,Cluster-12182.45179,Cluster-12182.117513,Cluster-12182.66959
GO:0090329	regulation of DNA-dependent DNA replication	biological_process	0.11432	1	6	11662	18	63519	0.333333	Cluster-12182.82736,Cluster-12182.75853,Cluster-12182.45179,Cluster-12182.87157,Cluster-12182.66959,Cluster-12182.117513
GO:2000104	negative regulation of DNA-dependent DNA replication	biological_process	0.11432	1	6	11662	18	63519	0.333333	Cluster-12182.87157,Cluster-12182.82736,Cluster-12182.75853,Cluster-12182.45179,Cluster-12182.117513,Cluster-12182.66959
GO:0048046	apoplast	cellular_component	0.11436	1	15	11662	62	63519	0.241935	Cluster-12182.30492,Cluster-12182.34538,Cluster-5295.0,Cluster-12182.77604,Cluster-6999.0,Cluster-12182.31483,Cluster-12182.68888,Cluster-12182.36838,Cluster-12182.37617,Cluster-12182.30490,Cluster-12182.77970,Cluster-12182.30991,Cluster-12182.19311,Cluster-12182.20104,Cluster-12182.94627
GO:0051090	regulation of sequence-specific DNA binding transcription factor activity	biological_process	0.11443	1	9	11662	30	63519	0.3	Cluster-12182.32111,Cluster-12182.72413,Cluster-12182.31833,Cluster-12182.58995,Cluster-12182.67807,Cluster-12182.27794,Cluster-12182.72417,Cluster-741.0,Cluster-12182.68665
GO:0009733	response to auxin	biological_process	0.1149	1	20	11662	92	63519	0.217391	Cluster-12182.92914,Cluster-12182.95533,Cluster-12025.0,Cluster-12182.77595,Cluster-12182.88210,Cluster-12182.85433,Cluster-12182.16229,Cluster-12182.107503,Cluster-12182.45080,Cluster-12182.21417,Cluster-12182.24327,Cluster-12182.85087,Cluster-12182.61681,Cluster-12182.85434,Cluster-12182.37993,Cluster-9794.0,Cluster-5394.0,Cluster-12182.93988,Cluster-15397.0,Cluster-12182.7774
GO:0042025	host cell nucleus	cellular_component	0.11518	1	46	11662	212	63519	0.216981	Cluster-12182.59197,Cluster-12182.79255,Cluster-12182.33126,Cluster-12182.68551,Cluster-12182.20664,Cluster-12182.65289,Cluster-12182.68584,Cluster-12182.96312,Cluster-12182.96836,Cluster-12182.52647,Cluster-12182.37472,Cluster-12182.110085,Cluster-12182.76614,Cluster-12182.6040,Cluster-12182.41421,Cluster-12182.40800,Cluster-12182.6039,Cluster-9814.0,Cluster-12182.63263,Cluster-12182.18812,Clust…
GO:0007034	vacuolar transport	biological_process	0.11534	1	16	11662	69	63519	0.231884	Cluster-12182.88895,Cluster-12182.88900,Cluster-12182.72293,Cluster-12182.81826,Cluster-12182.59799,Cluster-12182.91057,Cluster-12182.90368,Cluster-12182.84138,Cluster-12182.37623,Cluster-12182.89409,Cluster-12182.25480,Cluster-12182.87911,Cluster-12182.66312,Cluster-12182.105366,Cluster-12182.60471,Cluster-12182.51491
GO:0098655	cation transmembrane transport	biological_process	0.11611	1	197	11662	968	63519	0.203512	Cluster-12182.16834,Cluster-12182.84681,Cluster-12182.95890,Cluster-12182.69383,Cluster-12182.79419,Cluster-12182.15147,Cluster-12182.73923,Cluster-12182.40178,Cluster-12182.107288,Cluster-12182.34186,Cluster-5666.0,Cluster-12182.2409,Cluster-12182.75770,Cluster-12182.65527,Cluster-12182.87796,Cluster-12182.80956,Cluster-12182.41440,Cluster-12182.98751,Cluster-12182.37565,Cluster-12182.73453,Clus…
GO:0006468	protein phosphorylation	biological_process	0.11647	1	644	11662	3190	63519	0.201881	Cluster-12182.105688,Cluster-12182.114906,Cluster-9077.0,Cluster-12182.40039,Cluster-12182.95570,Cluster-12182.69602,Cluster-12182.75459,Cluster-12182.82947,Cluster-12182.119789,Cluster-12182.119697,Cluster-12182.23543,Cluster-12182.43137,Cluster-12182.51886,Cluster-12182.94984,Cluster-12182.82277,Cluster-12182.56610,Cluster-16092.0,Cluster-12182.108814,Cluster-12182.76388,Cluster-12182.68615,Clu…
GO:0046857	oxidoreductase activity, acting on other nitrogenous compounds as donors, with NAD or NADP as acceptor	molecular_function	0.11708	1	3	11662	7	63519	0.428571	Cluster-12182.54656,Cluster-12182.56290,Cluster-12182.94896
GO:0008037	cell recognition	biological_process	0.11709	1	31	11662	129	63519	0.24031	Cluster-3356.2,Cluster-9217.0,Cluster-12182.107356,Cluster-12182.57503,Cluster-12182.90204,Cluster-12182.50911,Cluster-12182.12226,Cluster-12182.110598,Cluster-12182.50914,Cluster-12182.66361,Cluster-13995.0,Cluster-12182.62112,Cluster-12182.64495,Cluster-12182.17968,Cluster-12182.119789,Cluster-12182.95475,Cluster-24870.0,Cluster-12182.87994,Cluster-12182.111603,Cluster-12182.24430,Cluster-12182…
GO:0006897	endocytosis	biological_process	0.11759	1	13	11662	50	63519	0.26	Cluster-12182.47052,Cluster-12182.41978,Cluster-12182.41980,Cluster-12182.65013,Cluster-12182.72574,Cluster-12182.43411,Cluster-12182.42196,Cluster-12182.78390,Cluster-12182.59098,Cluster-12182.21892,Cluster-12182.90528,Cluster-12182.43264,Cluster-12182.102346
GO:0002443	leukocyte mediated immunity	biological_process	0.1177	1	3	11662	6	63519	0.5	Cluster-12182.79832,Cluster-12182.48875,Cluster-12182.14701
GO:0090575	RNA polymerase II transcription factor complex	cellular_component	0.11797	1	35	11662	154	63519	0.227273	Cluster-12182.108977,Cluster-12182.63136,Cluster-12182.108448,Cluster-12182.44232,Cluster-12182.91695,Cluster-12182.77616,Cluster-12182.60706,Cluster-12182.41194,Cluster-12182.63081,Cluster-12182.63080,Cluster-12182.62793,Cluster-12182.51364,Cluster-12182.48654,Cluster-12182.54340,Cluster-12182.89392,Cluster-12182.71632,Cluster-12182.90622,Cluster-12182.95357,Cluster-12182.64315,Cluster-12182.493…
GO:0042651	thylakoid membrane	cellular_component	0.11803	1	36	11662	169	63519	0.213018	Cluster-12182.68247,Cluster-12182.76791,Cluster-12182.30503,Cluster-12182.68968,Cluster-12182.81502,Cluster-12182.57417,Cluster-12182.34955,Cluster-12182.57245,Cluster-12182.59567,Cluster-12182.45503,Cluster-12182.117330,Cluster-12182.71105,Cluster-12182.93440,Cluster-12182.59027,Cluster-12182.72037,Cluster-12182.75770,Cluster-12182.118274,Cluster-12182.81004,Cluster-12182.13766,Cluster-12182.684…
GO:0044706	multi-multicellular organism process	biological_process	0.1182	1	32	11662	135	63519	0.237037	Cluster-12182.87994,Cluster-12182.111603,Cluster-12182.24430,Cluster-12182.51294,Cluster-12182.118148,Cluster-26210.0,Cluster-12182.72940,Cluster-12182.24438,Cluster-3356.2,Cluster-9217.0,Cluster-12182.12226,Cluster-12182.50911,Cluster-12182.66361,Cluster-12182.50914,Cluster-13995.0,Cluster-12182.62112,Cluster-12182.119789,Cluster-12182.95475,Cluster-12182.17464,Cluster-24870.0,Cluster-12182.3122…
GO:0043242	negative regulation of protein complex disassembly	biological_process	0.11834	1	10	11662	34	63519	0.294118	Cluster-12182.69822,Cluster-12182.41641,Cluster-12182.69598,Cluster-12182.57642,Cluster-12182.61706,Cluster-12182.78967,Cluster-12182.63365,Cluster-12182.73919,Cluster-12182.80187,Cluster-12182.101747
GO:0034061	DNA polymerase activity	molecular_function	0.11917	1	78	11662	356	63519	0.219101	Cluster-12182.110085,Cluster-12182.43531,Cluster-12182.44553,Cluster-12182.81279,Cluster-12182.74659,Cluster-12182.76924,Cluster-12182.39042,Cluster-12182.81623,Cluster-12182.67594,Cluster-12182.64040,Cluster-12182.82110,Cluster-12182.32201,Cluster-12182.16293,Cluster-12182.80374,Cluster-12182.63335,Cluster-12182.66696,Cluster-12182.88691,Cluster-12182.100885,Cluster-12182.9668,Cluster-12182.6898…
GO:0006354	DNA-templated transcription, elongation	biological_process	0.1205	1	18	11662	71	63519	0.253521	Cluster-12182.74699,Cluster-12182.81578,Cluster-12182.55017,Cluster-12182.68089,Cluster-12182.65642,Cluster-12182.87170,Cluster-12182.41447,Cluster-12182.34962,Cluster-12182.55021,Cluster-12182.51049,Cluster-12182.64608,Cluster-12182.64093,Cluster-12182.492,Cluster-12182.95977,Cluster-12182.81096,Cluster-12182.35182,Cluster-12182.65078,Cluster-12182.22991
GO:0022604	regulation of cell morphogenesis	biological_process	0.12059	1	7	11662	22	63519	0.318182	Cluster-12182.71343,Cluster-12182.99425,Cluster-12182.46150,Cluster-12182.13632,Cluster-12182.81151,Cluster-12182.74923,Cluster-12182.69023
GO:0004506	squalene monooxygenase activity	molecular_function	0.12097	1	7	11662	22	63519	0.318182	Cluster-12182.69521,Cluster-12182.96868,Cluster-12182.68847,Cluster-12182.44393,Cluster-12182.70094,Cluster-12182.92749,Cluster-12182.106080
GO:0019083	viral transcription	biological_process	0.12115	1	19	11662	75	63519	0.253333	Cluster-12182.45637,Cluster-12182.65915,Cluster-12182.54959,Cluster-12182.64065,Cluster-12182.11969,Cluster-12182.112927,Cluster-12182.66129,Cluster-12182.54961,Cluster-12182.69185,Cluster-12182.44599,Cluster-12182.110223,Cluster-12182.98115,Cluster-12182.123512,Cluster-12182.17419,Cluster-12182.58782,Cluster-12182.89113,Cluster-12182.60829,Cluster-12182.78921,Cluster-12182.60872
GO:0019208	phosphatase regulator activity	molecular_function	0.12116	1	16	11662	62	63519	0.258065	Cluster-12182.70272,Cluster-12182.69313,Cluster-12182.114738,Cluster-12182.43618,Cluster-12182.72892,Cluster-12182.73154,Cluster-12182.51797,Cluster-12182.71480,Cluster-12182.45403,Cluster-12182.71271,Cluster-12182.71270,Cluster-12182.102418,Cluster-12182.81808,Cluster-12182.53420,Cluster-12182.39666,Cluster-12182.73533
GO:0016878	acid-thiol ligase activity	molecular_function	0.12135	1	7	11662	25	63519	0.28	Cluster-12182.54576,Cluster-12182.54574,Cluster-12182.19981,Cluster-12182.19980,Cluster-12182.99979,Cluster-12182.64390,Cluster-12182.119181
GO:0004672	protein kinase activity	molecular_function	0.12255	1	698	11662	3466	63519	0.201385	Cluster-12182.122906,Cluster-12182.20235,Cluster-12182.112996,Cluster-12182.46356,Cluster-12182.43612,Cluster-12182.26868,Cluster-12182.11233,Cluster-12182.47173,Cluster-12182.91338,Cluster-12182.96939,Cluster-12182.104552,Cluster-12182.69298,Cluster-12182.81705,Cluster-12182.106703,Cluster-12182.120829,Cluster-12182.11289,Cluster-12182.110584,Cluster-12182.14016,Cluster-12182.66818,Cluster-12182…
GO:0051234	establishment of localization	biological_process	0.12307	1	1947	11662	10092	63519	0.192925	Cluster-12182.90405,Cluster-12182.95671,Cluster-12182.67918,Cluster-12182.56467,Cluster-25139.0,Cluster-12182.15376,Cluster-12182.79360,Cluster-12182.65233,Cluster-12182.48384,Cluster-12182.42196,Cluster-12182.37295,Cluster-12182.36556,Cluster-12182.68790,Cluster-12182.60529,Cluster-12182.63002,Cluster-12182.38743,Cluster-12182.93031,Cluster-12182.91620,Cluster-12182.106857,Cluster-12182.51955,Cl…
2.56154,Cluster-12182.41841,Cluster-12182.95977,Cluster-12182.11009,Cluster-12182.100662,Cluster-5355.0,Cluster-12182.102487,Cluster-12182.106715,Cluster-12182.24446,Cluster-12182.79686,Cluster-12182.77048,Cluster-12182.52618,Cluster-12182.71807,Cluster-12182.43942,Cluster-12182.25021,Cluster-12182.68290,Cluster-12182.83246,Cluster-12182.11969,Cluster-12182.44693,Cluster-12182.46916,Cluster-12182…
GO:0019385	methanogenesis, from acetate	biological_process	0.1238	1	6	11662	17	63519	0.352941	Cluster-12182.58665,Cluster-12182.87151,Cluster-12182.50433,Cluster-12182.86705,Cluster-12182.50435,Cluster-12182.86706
GO:0044428	nuclear part	cellular_component	0.124	1	552	11662	2793	63519	0.197637	Cluster-12182.44613,Cluster-12182.71791,Cluster-12182.48907,Cluster-12182.35182,Cluster-12182.73263,Cluster-12182.34962,Cluster-12182.75574,Cluster-12182.119789,Cluster-12182.32281,Cluster-12182.110061,Cluster-12182.99694,Cluster-12182.46691,Cluster-12182.124065,Cluster-12182.66778,Cluster-12182.48793,Cluster-12182.87796,Cluster-12182.80956,Cluster-12182.64459,Cluster-12182.115761,Cluster-12182.4…
GO:0008171	O-methyltransferase activity	molecular_function	0.12484	1	50	11662	229	63519	0.218341	Cluster-12182.59942,Cluster-12182.59943,Cluster-12182.72473,Cluster-12182.48422,Cluster-12182.107527,Cluster-12182.52804,Cluster-12182.66640,Cluster-12182.14422,Cluster-12182.76160,Cluster-12182.25255,Cluster-12182.77170,Cluster-12182.86894,Cluster-12182.79468,Cluster-12182.31148,Cluster-12182.74865,Cluster-12182.26211,Cluster-12182.85304,Cluster-25327.0,Cluster-12182.115332,Cluster-12182.50992,C…
GO:0003942	N-acetyl-gamma-glutamyl-phosphate reductase activity	molecular_function	0.12537	1	3	11662	7	63519	0.428571	Cluster-12182.72471,Cluster-12182.71949,Cluster-12182.118298
GO:0004635	phosphoribosyl-AMP cyclohydrolase activity	molecular_function	0.12568	1	5	11662	15	63519	0.333333	Cluster-12182.75808,Cluster-12182.73312,Cluster-12182.84581,Cluster-12182.76029,Cluster-12182.98797
GO:0004402	histone acetyltransferase activity	molecular_function	0.12608	1	22	11662	87	63519	0.252874	Cluster-7188.3,Cluster-12182.68222,Cluster-7188.4,Cluster-12182.68962,Cluster-7188.5,Cluster-12182.110309,Cluster-12182.83946,Cluster-12182.110310,Cluster-12182.71392,Cluster-12182.85709,Cluster-12182.105273,Cluster-12182.77867,Cluster-12182.18855,Cluster-12182.62101,Cluster-12182.65809,Cluster-12182.97871,Cluster-12182.50441,Cluster-12182.34563,Cluster-12182.50446,Cluster-12182.101554,Cluster-12…
GO:0010035	response to inorganic substance	biological_process	0.12609	1	29	11662	131	63519	0.221374	Cluster-12182.23484,Cluster-12182.64084,Cluster-12182.68951,Cluster-12182.107383,Cluster-12182.34714,Cluster-12182.79041,Cluster-12182.65600,Cluster-12182.122692,Cluster-12182.70694,Cluster-12182.111946,Cluster-12182.36974,Cluster-20697.0,Cluster-12182.67971,Cluster-12182.76903,Cluster-12182.63782,Cluster-12182.77614,Cluster-12182.105090,Cluster-12182.50675,Cluster-12182.65948,Cluster-12182.69800…
GO:0030479	actin cortical patch	cellular_component	0.1261	1	5	11662	14	63519	0.357143	Cluster-12182.41641,Cluster-12182.101747,Cluster-12182.80187,Cluster-12182.78967,Cluster-12182.69598
GO:0061645	endocytic patch	cellular_component	0.1261	1	5	11662	14	63519	0.357143	Cluster-12182.41641,Cluster-12182.80187,Cluster-12182.101747,Cluster-12182.78967,Cluster-12182.69598
GO:0003855	3-dehydroquinate dehydratase activity	molecular_function	0.12622	1	9	11662	29	63519	0.310345	Cluster-12182.61202,Cluster-12182.89619,Cluster-12182.46929,Cluster-12182.89621,Cluster-12182.103552,Cluster-12182.100256,Cluster-12182.18783,Cluster-12182.89618,Cluster-12182.1967
GO:0045735	nutrient reservoir activity	molecular_function	0.12675	1	27	11662	112	63519	0.241071	Cluster-12182.28560,Cluster-12182.16466,Cluster-12182.48527,Cluster-12182.61378,Cluster-11928.1,Cluster-12182.68424,Cluster-19041.0,Cluster-18716.0,Cluster-12182.70364,Cluster-12182.66566,Cluster-12182.36911,Cluster-12182.17569,Cluster-11928.0,Cluster-12182.70104,Cluster-12182.69258,Cluster-12182.68506,Cluster-12182.69924,Cluster-12182.49673,Cluster-12182.68539,Cluster-12182.11829,Cluster-12182.7…
GO:0009001	serine O-acetyltransferase activity	molecular_function	0.12716	1	4	11662	10	63519	0.4	Cluster-12182.65397,Cluster-12182.96955,Cluster-12182.82246,Cluster-12182.40419
GO:0016412	serine O-acyltransferase activity	molecular_function	0.12716	1	4	11662	10	63519	0.4	Cluster-12182.65397,Cluster-12182.96955,Cluster-12182.82246,Cluster-12182.40419
GO:0008652	cellular amino acid biosynthetic process	biological_process	0.1272	1	182	11662	900	63519	0.202222	Cluster-12182.73312,Cluster-12182.76821,Cluster-12182.75493,Cluster-12182.83286,Cluster-12182.68391,Cluster-12182.111722,Cluster-12182.27321,Cluster-12182.64874,Cluster-12182.64914,Cluster-12182.79314,Cluster-12182.46133,Cluster-12182.34662,Cluster-24522.0,Cluster-12182.47052,Cluster-12182.62394,Cluster-12182.73414,Cluster-12182.80856,Cluster-12182.75494,Cluster-12182.76029,Cluster-12182.71541,Cl…
GO:0015976	carbon utilization	biological_process	0.12792	1	44	11662	202	63519	0.217822	Cluster-12182.68265,Cluster-12182.67604,Cluster-12182.39220,Cluster-12182.65298,Cluster-24356.0,Cluster-12182.79887,Cluster-12182.39436,Cluster-12182.37476,Cluster-12182.59825,Cluster-12182.75598,Cluster-12182.67602,Cluster-12182.43382,Cluster-12182.61246,Cluster-12182.61844,Cluster-12182.70456,Cluster-288.0,Cluster-12182.69887,Cluster-12182.87130,Cluster-12182.105978,Cluster-12182.68259,Cluster-…
GO:0030659	cytoplasmic vesicle membrane	cellular_component	0.12802	1	56	11662	250	63519	0.224	Cluster-12182.44675,Cluster-12182.35456,Cluster-12182.46573,Cluster-12182.71650,Cluster-12182.94011,Cluster-12182.74595,Cluster-12182.29055,Cluster-12182.29404,Cluster-12182.64269,Cluster-12182.95027,Cluster-12182.72801,Cluster-12182.55834,Cluster-12182.64383,Cluster-12182.53845,Cluster-12182.64378,Cluster-12182.44547,Cluster-12182.67986,Cluster-12182.12359,Cluster-12182.93236,Cluster-12182.76945…
GO:0044255	cellular lipid metabolic process	biological_process	0.12906	1	374	11662	1855	63519	0.201617	Cluster-12182.120113,Cluster-22355.0,Cluster-12182.68188,Cluster-12182.70583,Cluster-12182.58287,Cluster-12182.80794,Cluster-12182.107774,Cluster-12182.54326,Cluster-12182.68847,Cluster-12182.70626,Cluster-12182.79655,Cluster-12182.13159,Cluster-12182.63513,Cluster-12182.92749,Cluster-12182.186,Cluster-12182.75786,Cluster-12182.38297,Cluster-12182.75237,Cluster-12182.69411,Cluster-12182.96868,Clu…
GO:0007015	actin filament organization	biological_process	0.12922	1	24	11662	101	63519	0.237624	Cluster-12182.39055,Cluster-12182.32465,Cluster-12182.57642,Cluster-12182.73919,Cluster-12182.80187,Cluster-12182.72245,Cluster-12182.99425,Cluster-12182.113617,Cluster-12182.41641,Cluster-12182.24301,Cluster-12182.90528,Cluster-12182.80210,Cluster-12182.92598,Cluster-12182.102824,Cluster-12182.66067,Cluster-12182.63365,Cluster-12182.101747,Cluster-12182.44703,Cluster-12182.78967,Cluster-12182.69…
GO:0006098	pentose-phosphate shunt	biological_process	0.12962	1	76	11662	356	63519	0.213483	Cluster-12182.33543,Cluster-12182.73356,Cluster-12182.121400,Cluster-12182.51853,Cluster-12182.17569,Cluster-12182.63829,Cluster-12182.60599,Cluster-21062.0,Cluster-12182.68314,Cluster-12182.68259,Cluster-12182.28523,Cluster-12182.39220,Cluster-12182.26484,Cluster-12182.65298,Cluster-12182.67604,Cluster-12182.75598,Cluster-12182.59825,Cluster-12182.13189,Cluster-12182.84051,Cluster-12182.37476,Cl…
GO:1902495	transmembrane transporter complex	cellular_component	0.13053	1	48	11662	221	63519	0.217195	Cluster-12182.26804,Cluster-12182.67192,Cluster-12853.1,Cluster-12182.115694,Cluster-12182.53073,Cluster-12182.52618,Cluster-12182.66037,Cluster-12182.19734,Cluster-12182.106130,Cluster-12182.74076,Cluster-12182.37566,Cluster-12182.30260,Cluster-12182.67793,Cluster-12182.61825,Cluster-12182.120121,Cluster-12182.54603,Cluster-12182.83319,Cluster-12182.24320,Cluster-12182.93765,Cluster-12182.76907,…
GO:0006096	glycolytic process	biological_process	0.13082	1	54	11662	254	63519	0.212598	Cluster-12182.68864,Cluster-12182.60597,Cluster-12182.78874,Cluster-12182.65270,Cluster-12182.72856,Cluster-12182.69049,Cluster-12182.47845,Cluster-12182.82335,Cluster-12182.83717,Cluster-12182.105850,Cluster-12182.74796,Cluster-12182.39222,Cluster-12182.75136,Cluster-12182.73315,Cluster-12773.1,Cluster-12182.55516,Cluster-12182.38898,Cluster-12182.61842,Cluster-12182.67603,Cluster-12182.32329,Cl…
GO:0006757	ATP generation from ADP	biological_process	0.13082	1	54	11662	254	63519	0.212598	Cluster-12182.55516,Cluster-12182.38898,Cluster-12182.73315,Cluster-12182.39222,Cluster-12182.75136,Cluster-12773.1,Cluster-12182.75334,Cluster-12182.65412,Cluster-12182.67603,Cluster-12182.32329,Cluster-12182.18921,Cluster-12182.51516,Cluster-12182.21226,Cluster-12182.68037,Cluster-12182.61842,Cluster-12182.83717,Cluster-12182.82335,Cluster-12182.47845,Cluster-12182.68864,Cluster-12182.60597,Clu…
GO:0009135	purine nucleoside diphosphate metabolic process	biological_process	0.13082	1	54	11662	254	63519	0.212598	Cluster-12182.37476,Cluster-12182.33547,Cluster-12182.79887,Cluster-12182.39436,Cluster-12182.75598,Cluster-12182.59825,Cluster-12182.67602,Cluster-12182.43382,Cluster-12182.67604,Cluster-12182.73196,Cluster-12182.101072,Cluster-12182.39220,Cluster-12182.73056,Cluster-12182.65298,Cluster-12182.70556,Cluster-12182.60599,Cluster-12182.58537,Cluster-12182.68314,Cluster-12182.78738,Cluster-12182.1756…
GO:0009179	purine ribonucleoside diphosphate metabolic process	biological_process	0.13082	1	54	11662	254	63519	0.212598	Cluster-12182.55516,Cluster-12182.38898,Cluster-12773.1,Cluster-12182.73315,Cluster-12182.39222,Cluster-12182.75136,Cluster-12182.18921,Cluster-12182.68037,Cluster-12182.51516,Cluster-12182.21226,Cluster-12182.75334,Cluster-12182.65412,Cluster-12182.67603,Cluster-12182.32329,Cluster-12182.61842,Cluster-12182.83717,Cluster-12182.82335,Cluster-12182.47845,Cluster-12182.69049,Cluster-12182.72856,Clu…
GO:0009185	ribonucleoside diphosphate metabolic process	biological_process	0.13082	1	54	11662	254	63519	0.212598	Cluster-12182.51516,Cluster-12182.68037,Cluster-12182.21226,Cluster-12182.18921,Cluster-12182.32329,Cluster-12182.67603,Cluster-12182.65412,Cluster-12182.75334,Cluster-12182.61842,Cluster-12182.38898,Cluster-12182.55516,Cluster-12773.1,Cluster-12182.39222,Cluster-12182.75136,Cluster-12182.73315,Cluster-12182.105850,Cluster-12182.74796,Cluster-12182.82335,Cluster-12182.47845,Cluster-12182.83717,Cl…
GO:0046031	ADP metabolic process	biological_process	0.13082	1	54	11662	254	63519	0.212598	Cluster-12182.68314,Cluster-12182.58537,Cluster-12182.70556,Cluster-12182.60599,Cluster-12182.22068,Cluster-12182.78738,Cluster-12182.17569,Cluster-12182.65250,Cluster-12182.61246,Cluster-12182.61844,Cluster-12182.121400,Cluster-12182.87130,Cluster-288.0,Cluster-12182.33543,Cluster-12182.79887,Cluster-12182.39436,Cluster-12182.33547,Cluster-12182.37476,Cluster-12182.43382,Cluster-12182.67602,Clus…
GO:0003880	protein C-terminal carboxyl O-methyltransferase activity	molecular_function	0.13155	1	7	11662	24	63519	0.291667	Cluster-12182.52804,Cluster-12182.85304,Cluster-12182.60450,Cluster-12182.48422,Cluster-12182.21565,Cluster-25327.0,Cluster-12182.50992
GO:0004671	protein C-terminal S-isoprenylcysteine carboxyl O-methyltransferase activity	molecular_function	0.13155	1	7	11662	24	63519	0.291667	Cluster-12182.48422,Cluster-12182.21565,Cluster-12182.50992,Cluster-25327.0,Cluster-12182.60450,Cluster-12182.52804,Cluster-12182.85304
GO:0006481	C-terminal protein methylation	biological_process	0.13155	1	7	11662	24	63519	0.291667	Cluster-12182.48422,Cluster-25327.0,Cluster-12182.21565,Cluster-12182.50992,Cluster-12182.52804,Cluster-12182.85304,Cluster-12182.60450
GO:0018410	C-terminal protein amino acid modification	biological_process	0.13155	1	7	11662	24	63519	0.291667	Cluster-12182.85304,Cluster-12182.52804,Cluster-12182.60450,Cluster-12182.21565,Cluster-25327.0,Cluster-12182.50992,Cluster-12182.48422
GO:0043687	post-translational protein modification	biological_process	0.13155	1	7	11662	24	63519	0.291667	Cluster-12182.52804,Cluster-12182.85304,Cluster-12182.60450,Cluster-12182.48422,Cluster-12182.21565,Cluster-25327.0,Cluster-12182.50992
GO:0042592	homeostatic process	biological_process	0.13159	1	160	11662	776	63519	0.206186	Cluster-12182.24417,Cluster-12182.69773,Cluster-12182.87245,Cluster-12182.69906,Cluster-8283.1,Cluster-12182.28902,Cluster-12182.53970,Cluster-12182.107266,Cluster-12182.64591,Cluster-12182.53698,Cluster-12182.9418,Cluster-12182.19674,Cluster-12182.63394,Cluster-12182.55220,Cluster-12182.62123,Cluster-12182.45222,Cluster-12182.81811,Cluster-12182.77403,Cluster-12182.17626,Cluster-12182.67663,Clus…
GO:0005654	nucleoplasm	cellular_component	0.13244	1	157	11662	764	63519	0.205497	Cluster-12182.21508,Cluster-12182.68962,Cluster-12182.25850,Cluster-12182.49154,Cluster-12182.34962,Cluster-12182.17207,Cluster-12182.35182,Cluster-12182.100885,Cluster-12182.32084,Cluster-12182.93419,Cluster-12182.78663,Cluster-12182.110061,Cluster-12182.89765,Cluster-12182.83158,Cluster-12182.49339,Cluster-12182.72376,Cluster-12182.62336,Cluster-12182.90522,Cluster-12182.11220,Cluster-12182.268…
GO:0044451	nucleoplasm part	cellular_component	0.13244	1	157	11662	764	63519	0.205497	Cluster-12182.63080,Cluster-12182.47130,Cluster-12182.60706,Cluster-12182.115761,Cluster-12182.79447,Cluster-20794.0,Cluster-12182.50446,Cluster-12182.87170,Cluster-12182.71632,Cluster-12182.54340,Cluster-12182.65078,Cluster-12182.83158,Cluster-12182.110061,Cluster-12182.89765,Cluster-12182.26838,Cluster-12182.90522,Cluster-12182.11220,Cluster-12182.72376,Cluster-12182.62336,Cluster-12182.49339,C…
GO:0042575	DNA polymerase complex	cellular_component	0.13285	1	77	11662	353	63519	0.21813	Cluster-12182.82110,Cluster-12182.67594,Cluster-12182.81623,Cluster-12182.76924,Cluster-12182.106506,Cluster-12182.39042,Cluster-12182.88691,Cluster-12182.80374,Cluster-12182.32201,Cluster-12182.71105,Cluster-12182.43531,Cluster-12182.110085,Cluster-12182.44553,Cluster-12182.66250,Cluster-12182.83163,Cluster-12182.69547,Cluster-12182.81279,Cluster-12182.74659,Cluster-12182.69088,Cluster-12182.493…
GO:0033227	dsRNA transport	biological_process	0.13318	1	5	11662	17	63519	0.294118	Cluster-12182.95993,Cluster-12182.59614,Cluster-12182.63081,Cluster-15848.0,Cluster-12182.97570
GO:0051032	nucleic acid transmembrane transporter activity	molecular_function	0.13318	1	5	11662	17	63519	0.294118	Cluster-12182.95993,Cluster-12182.63081,Cluster-12182.59614,Cluster-12182.97570,Cluster-15848.0
GO:0051033	RNA transmembrane transporter activity	molecular_function	0.13318	1	5	11662	17	63519	0.294118	Cluster-12182.97570,Cluster-15848.0,Cluster-12182.63081,Cluster-12182.59614,Cluster-12182.95993
GO:1901566	organonitrogen compound biosynthetic process	biological_process	0.13377	1	954	11662	5037	63519	0.189398	Cluster-12182.50549,Cluster-12182.76507,Cluster-12182.68511,Cluster-12182.90908,Cluster-12182.47052,Cluster-12182.80856,Cluster-12182.109642,Cluster-12182.93761,Cluster-12182.23377,Cluster-26281.1,Cluster-12182.93035,Cluster-12182.67284,Cluster-12182.111722,Cluster-12182.3387,Cluster-12182.66215,Cluster-12182.50060,Cluster-12182.61612,Cluster-12182.76821,Cluster-3202.0,Cluster-12182.49964,Cluster…
GO:0034257	nicotinamide riboside transmembrane transporter activity	molecular_function	0.13396	1	3	11662	7	63519	0.428571	Cluster-12182.103709,Cluster-12182.57803,Cluster-12182.66590
GO:0034258	nicotinamide riboside transport	biological_process	0.13396	1	3	11662	7	63519	0.428571	Cluster-12182.66590,Cluster-12182.57803,Cluster-12182.103709
GO:0045226	extracellular polysaccharide biosynthetic process	biological_process	0.13401	1	8	11662	26	63519	0.307692	Cluster-12182.85348,Cluster-12182.100014,Cluster-12182.40867,Cluster-12182.65539,Cluster-12182.110812,Cluster-12182.72922,Cluster-2485.0,Cluster-12182.53943
GO:0046379	extracellular polysaccharide metabolic process	biological_process	0.13401	1	8	11662	26	63519	0.307692	Cluster-12182.40867,Cluster-12182.65539,Cluster-12182.110812,Cluster-12182.72922,Cluster-2485.0,Cluster-12182.53943,Cluster-12182.85348,Cluster-12182.100014
GO:0050829	defense response to Gram-negative bacterium	biological_process	0.13427	1	8	11662	26	63519	0.307692	Cluster-12182.111411,Cluster-12182.66365,Cluster-12182.119912,Cluster-12182.104172,Cluster-12182.66367,Cluster-12182.111412,Cluster-12182.122709,Cluster-12182.18912
GO:0015886	heme transport	biological_process	0.13439	1	23	11662	96	63519	0.239583	Cluster-15562.0,Cluster-12182.122922,Cluster-12182.46286,Cluster-12182.70633,Cluster-12182.95735,Cluster-12182.68582,Cluster-12182.26466,Cluster-12182.84554,Cluster-12182.21977,Cluster-12182.42737,Cluster-12182.49644,Cluster-12182.73957,Cluster-17962.0,Cluster-12182.38665,Cluster-12182.76945,Cluster-12182.22383,Cluster-12182.98604,Cluster-12182.34902,Cluster-12182.44547,Cluster-12182.40861,Cluste…
GO:1901678	iron coordination entity transport	biological_process	0.13439	1	23	11662	96	63519	0.239583	Cluster-12182.22383,Cluster-12182.76945,Cluster-12182.98604,Cluster-12182.38665,Cluster-17962.0,Cluster-12182.73957,Cluster-10882.0,Cluster-12182.55873,Cluster-12182.16569,Cluster-12182.44547,Cluster-12182.34902,Cluster-12182.40861,Cluster-12182.70633,Cluster-12182.122922,Cluster-12182.46286,Cluster-15562.0,Cluster-12182.49644,Cluster-12182.42737,Cluster-12182.21977,Cluster-12182.84554,Cluster-12…
GO:1902494	catalytic complex	cellular_component	0.13443	1	726	11662	3670	63519	0.19782	Cluster-12182.64608,Cluster-15953.0,Cluster-12182.117950,Cluster-12182.41192,Cluster-12182.65593,Cluster-12182.52570,Cluster-12182.45403,Cluster-12182.71900,Cluster-12182.91343,Cluster-12182.73315,Cluster-12182.27663,Cluster-12182.43364,Cluster-12182.107501,Cluster-12182.84240,Cluster-12182.91451,Cluster-12182.91768,Cluster-12182.87132,Cluster-12182.118879,Cluster-12182.82174,Cluster-12182.44481,…
GO:0004022	alcohol dehydrogenase (NAD) activity	molecular_function	0.13465	1	3	11662	7	63519	0.428571	Cluster-12182.62817,Cluster-12182.66726,Cluster-12182.75336
GO:0030120	vesicle coat	cellular_component	0.13471	1	55	11662	246	63519	0.223577	Cluster-12182.46573,Cluster-12182.71650,Cluster-12182.94011,Cluster-12182.74595,Cluster-12182.35456,Cluster-12182.44675,Cluster-12182.95027,Cluster-12182.29404,Cluster-12182.29055,Cluster-12182.64269,Cluster-12182.64378,Cluster-12182.67986,Cluster-12182.44547,Cluster-12182.12359,Cluster-12182.72801,Cluster-12182.55834,Cluster-12182.64383,Cluster-12182.53845,Cluster-12182.82110,Cluster-12182.68188…
GO:0030135	coated vesicle	cellular_component	0.13471	1	55	11662	246	63519	0.223577	Cluster-12182.29054,Cluster-23824.0,Cluster-12182.96671,Cluster-12182.77058,Cluster-12182.33800,Cluster-12182.74203,Cluster-12182.76169,Cluster-12182.43886,Cluster-12182.39176,Cluster-12182.55688,Cluster-12182.46696,Cluster-12182.68272,Cluster-12182.76577,Cluster-12182.43814,Cluster-12182.64681,Cluster-12182.97128,Cluster-12182.71457,Cluster-12182.60036,Cluster-12182.60523,Cluster-12182.64027,Clu…
GO:0030662	coated vesicle membrane	cellular_component	0.13471	1	55	11662	246	63519	0.223577	Cluster-12182.68188,Cluster-12182.82110,Cluster-12182.93236,Cluster-12182.76945,Cluster-12182.71897,Cluster-12182.82502,Cluster-12182.46571,Cluster-12182.44547,Cluster-12182.64378,Cluster-12182.67986,Cluster-12182.12359,Cluster-12182.55834,Cluster-12182.72801,Cluster-12182.64383,Cluster-12182.53845,Cluster-12182.95027,Cluster-12182.29404,Cluster-12182.29055,Cluster-12182.64269,Cluster-12182.46573…
GO:0048522	positive regulation of cellular process	biological_process	0.13513	1	127	11662	621	63519	0.204509	Cluster-12182.104417,Cluster-12182.113939,Cluster-12182.16320,Cluster-12182.123375,Cluster-12182.83804,Cluster-12182.74923,Cluster-12182.24417,Cluster-12182.80830,Cluster-12182.65960,Cluster-12182.61882,Cluster-12182.88946,Cluster-12182.32465,Cluster-12182.110339,Cluster-12182.120938,Cluster-12879.0,Cluster-12182.110338,Cluster-12182.67284,Cluster-12182.103860,Cluster-12182.48527,Cluster-12182.63…
GO:0051156	glucose 6-phosphate metabolic process	biological_process	0.13554	1	77	11662	362	63519	0.212707	Cluster-12182.55667,Cluster-12182.73315,Cluster-12182.75494,Cluster-12182.32329,Cluster-12182.67603,Cluster-12182.80017,Cluster-12182.43435,Cluster-12182.61926,Cluster-12182.82335,Cluster-12182.60597,Cluster-12182.75493,Cluster-12182.69115,Cluster-12182.69049,Cluster-12182.60599,Cluster-21062.0,Cluster-12182.68314,Cluster-12182.68259,Cluster-12182.17569,Cluster-12182.63829,Cluster-12182.121400,Cl…
GO:0007281	germ cell development	biological_process	0.13569	1	13	11662	55	63519	0.236364	Cluster-12182.93823,Cluster-12182.111487,Cluster-12182.25480,Cluster-12182.78539,Cluster-12182.27644,Cluster-12182.80899,Cluster-12182.62323,Cluster-12182.76681,Cluster-12182.86816,Cluster-12182.55750,Cluster-12182.85380,Cluster-12182.53076,Cluster-12182.31157
GO:0030545	receptor regulator activity	molecular_function	0.13572	1	12	11662	43	63519	0.27907	Cluster-12182.98254,Cluster-12182.61803,Cluster-12182.67422,Cluster-12182.43792,Cluster-12182.63820,Cluster-12182.101235,Cluster-12182.38002,Cluster-12182.1506,Cluster-12182.22952,Cluster-12182.61819,Cluster-12182.98255,Cluster-12182.53957
GO:0030547	receptor inhibitor activity	molecular_function	0.13572	1	12	11662	43	63519	0.27907	Cluster-12182.98254,Cluster-12182.43792,Cluster-12182.101235,Cluster-12182.63820,Cluster-12182.61803,Cluster-12182.67422,Cluster-12182.38002,Cluster-12182.53957,Cluster-12182.98255,Cluster-12182.1506,Cluster-12182.22952,Cluster-12182.61819
GO:0030548	acetylcholine receptor regulator activity	molecular_function	0.13572	1	12	11662	43	63519	0.27907	Cluster-12182.98255,Cluster-12182.53957,Cluster-12182.61819,Cluster-12182.22952,Cluster-12182.1506,Cluster-12182.38002,Cluster-12182.101235,Cluster-12182.63820,Cluster-12182.43792,Cluster-12182.67422,Cluster-12182.61803,Cluster-12182.98254
GO:0030550	acetylcholine receptor inhibitor activity	molecular_function	0.13572	1	12	11662	43	63519	0.27907	Cluster-12182.101235,Cluster-12182.63820,Cluster-12182.43792,Cluster-12182.67422,Cluster-12182.61803,Cluster-12182.98254,Cluster-12182.53957,Cluster-12182.98255,Cluster-12182.61819,Cluster-12182.22952,Cluster-12182.1506,Cluster-12182.38002
GO:1990351	transporter complex	cellular_component	0.13595	1	48	11662	222	63519	0.216216	Cluster-12182.26804,Cluster-12182.67192,Cluster-12853.1,Cluster-12182.115694,Cluster-12182.53073,Cluster-12182.52618,Cluster-12182.66037,Cluster-12182.19734,Cluster-12182.106130,Cluster-12182.74076,Cluster-12182.30260,Cluster-12182.37566,Cluster-12182.67793,Cluster-12182.61825,Cluster-12182.54603,Cluster-12182.120121,Cluster-12182.83319,Cluster-12182.24320,Cluster-12182.76907,Cluster-12182.93765,…
GO:0003867	4-aminobutyrate transaminase activity	molecular_function	0.13612	1	2	11662	4	63519	0.5	Cluster-12182.67699,Cluster-12182.63721
GO:0043231	intracellular membrane-bounded organelle	cellular_component	0.13617	1	1739	11662	9101	63519	0.191078	Cluster-12182.53242,Cluster-12182.58767,Cluster-12182.18220,Cluster-12182.76768,Cluster-12182.99389,Cluster-12182.54914,Cluster-12182.26581,Cluster-12182.55098,Cluster-12182.89722,Cluster-12182.73664,Cluster-12182.66473,Cluster-12182.104268,Cluster-12182.9653,Cluster-12182.39649,Cluster-12182.67669,Cluster-12182.64980,Cluster-9569.0,Cluster-12182.72895,Cluster-12182.102425,Cluster-12182.64066,Clu…
182.77763,Cluster-12182.106676,Cluster-12182.98365,Cluster-6253.0,Cluster-12182.69610,Cluster-12182.71285,Cluster-12182.54959,Cluster-12199.0,Cluster-12182.38344,Cluster-12182.16622,Cluster-12182.119951,Cluster-12182.60706,Cluster-12182.74255,Cluster-12182.89787,Cluster-12182.56516,Cluster-12182.28279,Cluster-12182.78771,Cluster-22948.0,Cluster-12182.59763,Cluster-12182.33553,Cluster-12182.112972…
GO:0004315	3-oxoacyl-[acyl-carrier-protein] synthase activity	molecular_function	0.13622	1	11	11662	42	63519	0.261905	Cluster-12182.791,Cluster-12182.46827,Cluster-12182.36350,Cluster-12182.75681,Cluster-12182.39795,Cluster-12182.51023,Cluster-12182.76651,Cluster-12182.67499,Cluster-12182.86591,Cluster-12182.67443,Cluster-12182.81322
GO:0051049	regulation of transport	biological_process	0.13649	1	20	11662	82	63519	0.243902	Cluster-12182.60162,Cluster-12182.66425,Cluster-12182.74076,Cluster-12182.60096,Cluster-12182.15376,Cluster-12182.100069,Cluster-12182.72604,Cluster-12182.98365,Cluster-12182.106894,Cluster-12182.73571,Cluster-12182.63100,Cluster-12182.106715,Cluster-12182.25088,Cluster-12182.73904,Cluster-12182.15372,Cluster-12182.95168,Cluster-21569.0,Cluster-12182.85402,Cluster-12182.86442,Cluster-12182.31080
GO:0016211	ammonia ligase activity	molecular_function	0.13659	1	10	11662	40	63519	0.25	Cluster-12182.67495,Cluster-12182.66323,Cluster-12182.21223,Cluster-12182.87401,Cluster-12182.38490,Cluster-12182.50083,Cluster-12182.78264,Cluster-12182.62821,Cluster-12182.60781,Cluster-12182.39789
GO:0016880	acid-ammonia (or amide) ligase activity	molecular_function	0.13659	1	10	11662	40	63519	0.25	Cluster-12182.66323,Cluster-12182.21223,Cluster-12182.67495,Cluster-12182.87401,Cluster-12182.38490,Cluster-12182.62821,Cluster-12182.78264,Cluster-12182.60781,Cluster-12182.50083,Cluster-12182.39789
GO:0003743	translation initiation factor activity	molecular_function	0.13688	1	49	11662	224	63519	0.21875	Cluster-12182.63360,Cluster-12182.21136,Cluster-12182.52882,Cluster-12182.56663,Cluster-12182.66206,Cluster-12182.66946,Cluster-12182.76009,Cluster-12182.67645,Cluster-12182.98491,Cluster-12182.72196,Cluster-12182.66150,Cluster-12182.68542,Cluster-12182.67810,Cluster-12182.11346,Cluster-12182.44241,Cluster-12182.63943,Cluster-12182.65925,Cluster-12182.65104,Cluster-12182.51886,Cluster-12182.73470…
GO:0030855	epithelial cell differentiation	biological_process	0.13691	1	11	11662	44	63519	0.25	Cluster-12182.78539,Cluster-12182.80899,Cluster-12182.93823,Cluster-12182.111487,Cluster-12182.62323,Cluster-12182.76681,Cluster-12182.86816,Cluster-12182.20669,Cluster-12182.85380,Cluster-12182.31157,Cluster-12182.53076
GO:0009081	branched-chain amino acid metabolic process	biological_process	0.13718	1	68	11662	315	63519	0.215873	Cluster-12182.74259,Cluster-12182.73414,Cluster-12182.75494,Cluster-12182.74668,Cluster-12182.101659,Cluster-12182.83286,Cluster-12182.37726,Cluster-12182.43435,Cluster-12182.69115,Cluster-12182.76821,Cluster-12182.79314,Cluster-12182.90024,Cluster-12182.67159,Cluster-12182.64874,Cluster-12182.51392,Cluster-12182.78151,Cluster-21062.0,Cluster-22527.0,Cluster-12182.65517,Cluster-12182.78152,Cluste…
GO:0009725	response to hormone	biological_process	0.13745	1	45	11662	209	63519	0.215311	Cluster-12182.91960,Cluster-12182.63823,Cluster-12182.62533,Cluster-12182.72495,Cluster-5394.0,Cluster-15397.0,Cluster-12182.7774,Cluster-12182.61681,Cluster-12182.37993,Cluster-9794.0,Cluster-12182.77595,Cluster-12025.0,Cluster-12182.60025,Cluster-12182.71632,Cluster-12182.88210,Cluster-12182.10609,Cluster-12182.40800,Cluster-12182.61694,Cluster-12182.69826,Cluster-12182.34239,Cluster-12182.1622…
GO:0030597	RNA glycosylase activity	molecular_function	0.13746	1	1	11662	1	63519	1	Cluster-10008.0
GO:0030598	rRNA N-glycosylase activity	molecular_function	0.13746	1	1	11662	1	63519	1	Cluster-10008.0
GO:0030042	actin filament depolymerization	biological_process	0.13764	1	9	11662	31	63519	0.290323	Cluster-12182.69598,Cluster-12182.69822,Cluster-12182.41641,Cluster-12182.57642,Cluster-12182.80187,Cluster-12182.73919,Cluster-12182.101747,Cluster-12182.63365,Cluster-12182.78967
GO:0030834	regulation of actin filament depolymerization	biological_process	0.13764	1	9	11662	31	63519	0.290323	Cluster-12182.78967,Cluster-12182.63365,Cluster-12182.73919,Cluster-12182.80187,Cluster-12182.101747,Cluster-12182.57642,Cluster-12182.69598,Cluster-12182.41641,Cluster-12182.69822
GO:0030835	negative regulation of actin filament depolymerization	biological_process	0.13764	1	9	11662	31	63519	0.290323	Cluster-12182.69598,Cluster-12182.41641,Cluster-12182.69822,Cluster-12182.78967,Cluster-12182.101747,Cluster-12182.73919,Cluster-12182.63365,Cluster-12182.80187,Cluster-12182.57642
GO:0030837	negative regulation of actin filament polymerization	biological_process	0.13764	1	9	11662	31	63519	0.290323	Cluster-12182.57642,Cluster-12182.63365,Cluster-12182.73919,Cluster-12182.80187,Cluster-12182.101747,Cluster-12182.78967,Cluster-12182.69822,Cluster-12182.41641,Cluster-12182.69598
GO:0031333	negative regulation of protein complex assembly	biological_process	0.13764	1	9	11662	31	63519	0.290323	Cluster-12182.41641,Cluster-12182.69822,Cluster-12182.69598,Cluster-12182.78967,Cluster-12182.63365,Cluster-12182.80187,Cluster-12182.73919,Cluster-12182.101747,Cluster-12182.57642
GO:0032272	negative regulation of protein polymerization	biological_process	0.13764	1	9	11662	31	63519	0.290323	Cluster-12182.57642,Cluster-12182.101747,Cluster-12182.63365,Cluster-12182.73919,Cluster-12182.80187,Cluster-12182.78967,Cluster-12182.69822,Cluster-12182.41641,Cluster-12182.69598
GO:0051261	protein depolymerization	biological_process	0.13764	1	9	11662	31	63519	0.290323	Cluster-12182.69822,Cluster-12182.41641,Cluster-12182.69598,Cluster-12182.57642,Cluster-12182.78967,Cluster-12182.101747,Cluster-12182.73919,Cluster-12182.80187,Cluster-12182.63365
GO:0051693	actin filament capping	biological_process	0.13764	1	9	11662	31	63519	0.290323	Cluster-12182.78967,Cluster-12182.63365,Cluster-12182.73919,Cluster-12182.80187,Cluster-12182.101747,Cluster-12182.57642,Cluster-12182.41641,Cluster-12182.69822,Cluster-12182.69598
GO:1901879	regulation of protein depolymerization	biological_process	0.13764	1	9	11662	31	63519	0.290323	Cluster-12182.78967,Cluster-12182.63365,Cluster-12182.80187,Cluster-12182.101747,Cluster-12182.73919,Cluster-12182.57642,Cluster-12182.41641,Cluster-12182.69822,Cluster-12182.69598
GO:1901880	negative regulation of protein depolymerization	biological_process	0.13764	1	9	11662	31	63519	0.290323	Cluster-12182.57642,Cluster-12182.78967,Cluster-12182.63365,Cluster-12182.73919,Cluster-12182.101747,Cluster-12182.80187,Cluster-12182.69598,Cluster-12182.69822,Cluster-12182.41641
GO:0000334	3-hydroxyanthranilate 3,4-dioxygenase activity	molecular_function	0.13928	1	3	11662	8	63519	0.375	Cluster-12182.69981,Cluster-12182.79293,Cluster-12182.48527
GO:0045944	positive regulation of transcription from RNA polymerase II promoter	biological_process	0.13951	1	9	11662	34	63519	0.264706	Cluster-12182.81578,Cluster-12182.64093,Cluster-12182.68089,Cluster-12182.492,Cluster-12182.55017,Cluster-12182.41447,Cluster-12182.55021,Cluster-12182.81096,Cluster-12182.65642
GO:0005759	mitochondrial matrix	cellular_component	0.14007	1	14	11662	55	63519	0.254545	Cluster-12182.1910,Cluster-12182.67137,Cluster-12182.13602,Cluster-12182.25925,Cluster-12182.44275,Cluster-12182.19677,Cluster-12182.21399,Cluster-12182.19678,Cluster-12182.107047,Cluster-12182.3387,Cluster-12182.51541,Cluster-12182.41182,Cluster-12182.30344,Cluster-12182.83935
GO:0043227	membrane-bounded organelle	cellular_component	0.14022	1	1740	11662	9111	63519	0.190978	Cluster-9496.0,Cluster-12182.65250,Cluster-12182.71859,Cluster-12182.2297,Cluster-12182.101049,Cluster-12182.45872,Cluster-12182.46874,Cluster-12182.98205,Cluster-12182.54848,Cluster-12182.64027,Cluster-7505.0,Cluster-12182.81091,Cluster-12182.63820,Cluster-12182.32566,Cluster-12182.69800,Cluster-7940.1,Cluster-12182.31439,Cluster-12182.80366,Cluster-12182.75934,Cluster-12182.24008,Cluster-12182.…
uster-12182.24320,Cluster-12182.72814,Cluster-12182.70000,Cluster-12182.66102,Cluster-12182.55975,Cluster-12182.72413,Cluster-12182.64113,Cluster-12182.63142,Cluster-12182.96036,Cluster-12182.66029,Cluster-12182.87675,Cluster-12182.32033,Cluster-12182.35042,Cluster-22940.0,Cluster-12182.41759,Cluster-12182.37032,Cluster-12182.85009,Cluster-12182.69990,Cluster-12182.101129,Cluster-12182.104153,Clu…
GO:0000375	RNA splicing, via transesterification reactions	biological_process	0.14033	1	62	11662	284	63519	0.21831	Cluster-12182.82627,Cluster-12182.113069,Cluster-12182.45372,Cluster-12182.105220,Cluster-12182.77655,Cluster-12182.64093,Cluster-12182.62884,Cluster-12182.85601,Cluster-12182.57440,Cluster-20380.0,Cluster-12182.48637,Cluster-12182.103857,Cluster-12182.80811,Cluster-12182.74308,Cluster-12182.14029,Cluster-12182.41962,Cluster-12182.70582,Cluster-12182.66195,Cluster-12182.98565,Cluster-12182.112308…
GO:0016591	DNA-directed RNA polymerase II, holoenzyme	cellular_component	0.14042	1	44	11662	201	63519	0.218905	Cluster-12182.63142,Cluster-12182.49339,Cluster-12182.64315,Cluster-12182.62336,Cluster-12182.72376,Cluster-12182.74699,Cluster-12182.89765,Cluster-12182.78259,Cluster-12182.72378,Cluster-12182.22991,Cluster-12182.86594,Cluster-12182.59860,Cluster-12182.34962,Cluster-12182.25850,Cluster-12182.94932,Cluster-12182.63137,Cluster-12182.73391,Cluster-12182.54038,Cluster-12182.64093,Cluster-12182.74074…
GO:0042626	ATPase activity, coupled to transmembrane movement of substances	molecular_function	0.14097	1	82	11662	381	63519	0.215223	Cluster-12182.80645,Cluster-12182.102869,Cluster-12182.34910,Cluster-12182.66206,Cluster-12182.48001,Cluster-12182.68916,Cluster-12182.42982,Cluster-12182.68106,Cluster-12182.68282,Cluster-12182.86257,Cluster-12182.112300,Cluster-12182.66207,Cluster-12182.82596,Cluster-12182.88245,Cluster-12182.115439,Cluster-12182.60806,Cluster-12182.109452,Cluster-12182.81826,Cluster-12182.84047,Cluster-12182.7…
GO:0043492	ATPase activity, coupled to movement of substances	molecular_function	0.14097	1	82	11662	381	63519	0.215223	Cluster-12182.86255,Cluster-12182.28244,Cluster-12182.88271,Cluster-12182.28774,Cluster-12182.75770,Cluster-12182.38743,Cluster-12182.75334,Cluster-12182.30184,Cluster-12182.84681,Cluster-12182.68930,Cluster-12182.80172,Cluster-12182.69383,Cluster-12182.107288,Cluster-12182.60070,Cluster-12182.40867,Cluster-12182.48262,Cluster-12182.81381,Cluster-16233.0,Cluster-12182.84047,Cluster-12182.72426,Cl…
GO:0015994	chlorophyll metabolic process	biological_process	0.14114	1	51	11662	232	63519	0.219828	Cluster-12182.68862,Cluster-12182.53755,Cluster-12182.22551,Cluster-12182.60319,Cluster-12182.36581,Cluster-12182.13013,Cluster-12182.92666,Cluster-12182.24573,Cluster-12182.91591,Cluster-12182.16371,Cluster-12182.69166,Cluster-12182.20509,Cluster-12182.26135,Cluster-12182.97284,Cluster-12182.13011,Cluster-12182.61006,Cluster-12182.96594,Cluster-12182.60273,Cluster-12182.97530,Cluster-12182.91603…
GO:0015889	cobalamin transport	biological_process	0.14172	1	3	11662	7	63519	0.428571	Cluster-12182.73864,Cluster-12182.81559,Cluster-12182.71967
GO:0044444	cytoplasmic part	cellular_component	0.14173	1	1160	11662	6189	63519	0.187429	Cluster-12182.64543,Cluster-12182.71972,Cluster-12182.82110,Cluster-12182.69062,Cluster-12182.72460,Cluster-12182.75281,Cluster-12182.86721,Cluster-12182.78173,Cluster-12182.70240,Cluster-12182.76128,Cluster-12182.67355,Cluster-12182.19677,Cluster-12182.41182,Cluster-12182.70216,Cluster-12182.27459,Cluster-12182.27345,Cluster-12182.120960,Cluster-12182.46973,Cluster-12182.59098,Cluster-12182.1120…
GO:0044421	extracellular region part	cellular_component	0.1421	1	117	11662	567	63519	0.206349	Cluster-12182.88210,Cluster-12182.20521,Cluster-12182.24417,Cluster-12182.64243,Cluster-12182.33535,Cluster-12182.59539,Cluster-12182.104417,Cluster-12182.67080,Cluster-12182.57113,Cluster-12182.80987,Cluster-12182.48770,Cluster-12182.43625,Cluster-12182.88316,Cluster-19673.1,Cluster-20437.0,Cluster-17070.1,Cluster-12182.113052,Cluster-17359.0,Cluster-12182.92617,Cluster-12182.65580,Cluster-12182…
GO:0006446	regulation of translational initiation	biological_process	0.14235	1	49	11662	225	63519	0.217778	Cluster-12182.55116,Cluster-12182.89618,Cluster-12182.80899,Cluster-12182.44500,Cluster-12182.36443,Cluster-12182.54581,Cluster-12182.63081,Cluster-12182.95628,Cluster-12182.70416,Cluster-12182.93380,Cluster-12182.82697,Cluster-12182.71539,Cluster-12182.93035,Cluster-12182.64708,Cluster-12182.68002,Cluster-12182.54988,Cluster-12182.83536,Cluster-12182.69133,Cluster-12182.46349,Cluster-12182.89619…
GO:0022890	inorganic cation transmembrane transporter activity	molecular_function	0.14289	1	418	11662	2128	63519	0.196429	Cluster-12182.81679,Cluster-12182.86559,Cluster-12182.93053,Cluster-12182.29251,Cluster-12182.21061,Cluster-12182.74110,Cluster-12182.74147,Cluster-12182.86258,Cluster-12182.81159,Cluster-12182.56443,Cluster-12182.33270,Cluster-12182.56246,Cluster-12182.106129,Cluster-12182.62956,Cluster-12182.87485,Cluster-12182.75289,Cluster-12182.85009,Cluster-12182.93252,Cluster-12182.50675,Cluster-12182.9490…
GO:0000904	cell morphogenesis involved in differentiation	biological_process	0.14303	1	21	11662	88	63519	0.238636	Cluster-12182.99425,Cluster-12182.35840,Cluster-12182.64543,Cluster-12182.72690,Cluster-12182.84926,Cluster-12182.75818,Cluster-12182.70664,Cluster-12182.77613,Cluster-12182.77614,Cluster-22104.0,Cluster-20437.0,Cluster-12182.44500,Cluster-12182.49968,Cluster-12182.64474,Cluster-12182.50740,Cluster-12182.94767,Cluster-12182.83159,Cluster-12182.66912,Cluster-12182.49967,Cluster-12182.103702,Cluste…
GO:0048609	multicellular organismal reproductive process	biological_process	0.14329	1	28	11662	131	63519	0.21374	Cluster-12182.62323,Cluster-12182.25480,Cluster-12182.111487,Cluster-12182.93823,Cluster-12182.106734,Cluster-12182.27644,Cluster-12182.71879,Cluster-12182.31227,Cluster-17490.0,Cluster-12182.17464,Cluster-12182.53076,Cluster-12182.84681,Cluster-12182.46511,Cluster-12182.55750,Cluster-12182.65488,Cluster-12182.76681,Cluster-12182.104272,Cluster-12182.80899,Cluster-12182.78539,Cluster-12182.46140,…
GO:0007409	axonogenesis	biological_process	0.14353	1	19	11662	79	63519	0.240506	Cluster-12182.64474,Cluster-12182.77614,Cluster-22104.0,Cluster-20437.0,Cluster-12182.49968,Cluster-12182.44500,Cluster-12182.72690,Cluster-12182.75818,Cluster-12182.84926,Cluster-12182.70664,Cluster-12182.77613,Cluster-12182.35840,Cluster-12182.64543,Cluster-12182.83159,Cluster-12182.94767,Cluster-12182.49967,Cluster-12182.66912,Cluster-12182.103702,Cluster-12182.50740
GO:0007411	axon guidance	biological_process	0.14353	1	19	11662	79	63519	0.240506	Cluster-12182.83159,Cluster-12182.94767,Cluster-12182.49967,Cluster-12182.66912,Cluster-12182.103702,Cluster-12182.50740,Cluster-12182.77613,Cluster-12182.72690,Cluster-12182.70664,Cluster-12182.75818,Cluster-12182.84926,Cluster-12182.35840,Cluster-12182.64543,Cluster-12182.64474,Cluster-20437.0,Cluster-12182.77614,Cluster-22104.0,Cluster-12182.49968,Cluster-12182.44500
GO:0048667	cell morphogenesis involved in neuron differentiation	biological_process	0.14353	1	19	11662	79	63519	0.240506	Cluster-12182.50740,Cluster-12182.66912,Cluster-12182.49967,Cluster-12182.103702,Cluster-12182.83159,Cluster-12182.94767,Cluster-12182.49968,Cluster-12182.44500,Cluster-20437.0,Cluster-12182.77614,Cluster-22104.0,Cluster-12182.64474,Cluster-12182.64543,Cluster-12182.35840,Cluster-12182.77613,Cluster-12182.75818,Cluster-12182.72690,Cluster-12182.84926,Cluster-12182.70664
GO:0048812	neuron projection morphogenesis	biological_process	0.14353	1	19	11662	79	63519	0.240506	Cluster-12182.64474,Cluster-12182.49968,Cluster-12182.44500,Cluster-20437.0,Cluster-12182.77614,Cluster-22104.0,Cluster-12182.77613,Cluster-12182.84926,Cluster-12182.72690,Cluster-12182.75818,Cluster-12182.70664,Cluster-12182.64543,Cluster-12182.35840,Cluster-12182.66912,Cluster-12182.49967,Cluster-12182.103702,Cluster-12182.94767,Cluster-12182.83159,Cluster-12182.50740
GO:0061564	axon development	biological_process	0.14353	1	19	11662	79	63519	0.240506	Cluster-12182.77613,Cluster-12182.72690,Cluster-12182.75818,Cluster-12182.70664,Cluster-12182.84926,Cluster-12182.64543,Cluster-12182.35840,Cluster-12182.64474,Cluster-12182.49968,Cluster-12182.44500,Cluster-20437.0,Cluster-22104.0,Cluster-12182.77614,Cluster-12182.49967,Cluster-12182.66912,Cluster-12182.103702,Cluster-12182.83159,Cluster-12182.94767,Cluster-12182.50740
GO:0097485	neuron projection guidance	biological_process	0.14353	1	19	11662	79	63519	0.240506	Cluster-12182.94767,Cluster-12182.83159,Cluster-12182.66912,Cluster-12182.49967,Cluster-12182.103702,Cluster-12182.50740,Cluster-12182.64474,Cluster-20437.0,Cluster-12182.77614,Cluster-22104.0,Cluster-12182.49968,Cluster-12182.44500,Cluster-12182.77613,Cluster-12182.75818,Cluster-12182.72690,Cluster-12182.70664,Cluster-12182.84926,Cluster-12182.35840,Cluster-12182.64543
GO:0006366	transcription from RNA polymerase II promoter	biological_process	0.14406	1	119	11662	575	63519	0.206957	Cluster-12182.82480,Cluster-12182.87170,Cluster-12182.108448,Cluster-12182.111341,Cluster-12182.102559,Cluster-12182.71916,Cluster-12182.54228,Cluster-12182.79447,Cluster-12182.70293,Cluster-20794.0,Cluster-12182.49289,Cluster-12182.60706,Cluster-12182.62611,Cluster-12182.115761,Cluster-12182.65078,Cluster-12182.79360,Cluster-12182.53131,Cluster-12182.62793,Cluster-12182.54340,Cluster-12182.28918…
GO:0071704	organic substance metabolic process	biological_process	0.14408	1	5575	11662	29491	63519	0.189041	Cluster-12182.25466,Cluster-12182.76514,Cluster-12182.96543,Cluster-12182.43138,Cluster-12182.105850,Cluster-12182.61866,Cluster-12182.78934,Cluster-12182.114705,Cluster-12182.15314,Cluster-12182.90599,Cluster-12182.76284,Cluster-12182.65960,Cluster-12182.73549,Cluster-12182.68638,Cluster-12182.66023,Cluster-12182.47530,Cluster-12182.64608,Cluster-12182.8936,Cluster-12182.100413,Cluster-12182.842…
luster-12182.76395,Cluster-12182.97039,Cluster-21194.0,Cluster-12182.36508,Cluster-12182.48234,Cluster-24235.0,Cluster-12182.62064,Cluster-12182.100344,Cluster-12182.83805,Cluster-12182.95140,Cluster-12182.49320,Cluster-12182.87153,Cluster-12182.40932,Cluster-12182.106449,Cluster-12182.36274,Cluster-12182.60375,Cluster-12182.32985,Cluster-12182.62970,Cluster-12182.16585,Cluster-12182.73671,Cluste…
,Cluster-25508.0,Cluster-12182.68303,Cluster-12182.34162,Cluster-12182.54984,Cluster-12182.72919,Cluster-12182.89765,Cluster-18165.0,Cluster-12182.4801,Cluster-12182.62336,Cluster-12182.45373,Cluster-12182.122866,Cluster-12182.58876,Cluster-12182.111711,Cluster-12182.59881,Cluster-12182.71497,Cluster-12182.81498,Cluster-13313.0,Cluster-12182.65642,Cluster-12182.90329,Cluster-12182.57862,Cluster-1…
,Cluster-12182.52990,Cluster-12182.14422,Cluster-12182.70144,Cluster-12182.71350,Cluster-12182.81949,Cluster-12182.19821,Cluster-21645.0,Cluster-12182.57680,Cluster-12182.111197,Cluster-12182.24321,Cluster-12182.56322,Cluster-12182.51067,Cluster-12182.92596,Cluster-12182.119514,Cluster-14136.1,Cluster-12182.119446,Cluster-12182.81950,Cluster-12182.95868,Cluster-12182.80741,Cluster-12182.114804,Cl…
GO:0032400	melanosome localization	biological_process	0.14513	1	2	11662	4	63519	0.5	Cluster-12182.22914,Cluster-12182.15537
GO:0032401	establishment of melanosome localization	biological_process	0.14513	1	2	11662	4	63519	0.5	Cluster-12182.15537,Cluster-12182.22914
GO:0032402	melanosome transport	biological_process	0.14513	1	2	11662	4	63519	0.5	Cluster-12182.22914,Cluster-12182.15537
GO:0033059	cellular pigmentation	biological_process	0.14513	1	2	11662	4	63519	0.5	Cluster-12182.22914,Cluster-12182.15537
GO:0043473	pigmentation	biological_process	0.14513	1	2	11662	4	63519	0.5	Cluster-12182.15537,Cluster-12182.22914
GO:0051875	pigment granule localization	biological_process	0.14513	1	2	11662	4	63519	0.5	Cluster-12182.15537,Cluster-12182.22914
GO:0051904	pigment granule transport	biological_process	0.14513	1	2	11662	4	63519	0.5	Cluster-12182.22914,Cluster-12182.15537
GO:0051905	establishment of pigment granule localization	biological_process	0.14513	1	2	11662	4	63519	0.5	Cluster-12182.22914,Cluster-12182.15537
GO:0030599	pectinesterase activity	molecular_function	0.14637	1	18	11662	76	63519	0.236842	Cluster-12182.39271,Cluster-12182.67168,Cluster-12182.79683,Cluster-12182.66787,Cluster-12182.790,Cluster-12182.99231,Cluster-12182.47279,Cluster-12182.14422,Cluster-12182.70024,Cluster-12182.67427,Cluster-12182.77724,Cluster-12182.45778,Cluster-12182.71669,Cluster-12182.79307,Cluster-16846.0,Cluster-7053.0,Cluster-12182.1219,Cluster-12182.81257
GO:0042545	cell wall modification	biological_process	0.14637	1	18	11662	76	63519	0.236842	Cluster-12182.70024,Cluster-12182.67427,Cluster-12182.77724,Cluster-12182.45778,Cluster-12182.71669,Cluster-12182.79307,Cluster-16846.0,Cluster-12182.1219,Cluster-12182.81257,Cluster-7053.0,Cluster-12182.66787,Cluster-12182.79683,Cluster-12182.67168,Cluster-12182.39271,Cluster-12182.99231,Cluster-12182.790,Cluster-12182.14422,Cluster-12182.47279
GO:0019080	viral gene expression	biological_process	0.14663	1	31	11662	132	63519	0.234848	Cluster-12182.66129,Cluster-12182.54961,Cluster-12182.65154,Cluster-12182.58703,Cluster-12182.11969,Cluster-12182.112927,Cluster-12182.58613,Cluster-12182.45637,Cluster-12182.65915,Cluster-12182.62034,Cluster-12182.54959,Cluster-12182.64065,Cluster-12182.103698,Cluster-12182.118866,Cluster-12182.78921,Cluster-12182.60829,Cluster-12182.60872,Cluster-12182.61041,Cluster-12182.58782,Cluster-12182.89…
GO:0007267	cell-cell signaling	biological_process	0.14677	1	38	11662	166	63519	0.228916	Cluster-12182.53957,Cluster-12182.106552,Cluster-12182.80842,Cluster-12182.49913,Cluster-12182.29448,Cluster-12182.105088,Cluster-12182.101005,Cluster-12182.98254,Cluster-12182.124065,Cluster-12182.61819,Cluster-12182.115275,Cluster-12182.24983,Cluster-12182.11562,Cluster-12182.92977,Cluster-12182.47732,Cluster-12182.61803,Cluster-12182.115282,Cluster-12182.67422,Cluster-12182.63002,Cluster-12182…
GO:0002218	activation of innate immune response	biological_process	0.14741	1	2	11662	5	63519	0.4	Cluster-12182.73074,Cluster-12182.51442
GO:0031349	positive regulation of defense response	biological_process	0.14741	1	2	11662	5	63519	0.4	Cluster-12182.73074,Cluster-12182.51442
GO:0045089	positive regulation of innate immune response	biological_process	0.14741	1	2	11662	5	63519	0.4	Cluster-12182.51442,Cluster-12182.73074
GO:0007340	acrosome reaction	biological_process	0.14742	1	7	11662	24	63519	0.291667	Cluster-12182.78390,Cluster-12182.65013,Cluster-12182.103300,Cluster-12182.72574,Cluster-12182.43411,Cluster-12182.21892,Cluster-12182.102346
GO:0017156	calcium ion-dependent exocytosis	biological_process	0.14742	1	7	11662	24	63519	0.291667	Cluster-12182.103300,Cluster-12182.72574,Cluster-12182.78390,Cluster-12182.65013,Cluster-12182.102346,Cluster-12182.43411,Cluster-12182.21892
GO:0005778	peroxisomal membrane	cellular_component	0.14746	1	15	11662	55	63519	0.272727	Cluster-12182.55074,Cluster-12182.38189,Cluster-12182.37308,Cluster-12182.64708,Cluster-12182.87088,Cluster-12182.28244,Cluster-12182.64265,Cluster-12182.92053,Cluster-12182.60252,Cluster-12182.66576,Cluster-12182.99695,Cluster-12182.89030,Cluster-12182.99104,Cluster-12182.98798,Cluster-12182.80956
GO:0031903	microbody membrane	cellular_component	0.14746	1	15	11662	55	63519	0.272727	Cluster-12182.55074,Cluster-12182.38189,Cluster-12182.37308,Cluster-12182.92053,Cluster-12182.64265,Cluster-12182.87088,Cluster-12182.64708,Cluster-12182.28244,Cluster-12182.99695,Cluster-12182.89030,Cluster-12182.60252,Cluster-12182.66576,Cluster-12182.98798,Cluster-12182.80956,Cluster-12182.99104
GO:0044438	microbody part	cellular_component	0.14746	1	15	11662	55	63519	0.272727	Cluster-12182.89030,Cluster-12182.99695,Cluster-12182.66576,Cluster-12182.60252,Cluster-12182.80956,Cluster-12182.98798,Cluster-12182.99104,Cluster-12182.37308,Cluster-12182.55074,Cluster-12182.38189,Cluster-12182.92053,Cluster-12182.64265,Cluster-12182.28244,Cluster-12182.87088,Cluster-12182.64708
GO:0044439	peroxisomal part	cellular_component	0.14746	1	15	11662	55	63519	0.272727	Cluster-12182.87088,Cluster-12182.64708,Cluster-12182.28244,Cluster-12182.92053,Cluster-12182.64265,Cluster-12182.38189,Cluster-12182.55074,Cluster-12182.37308,Cluster-12182.99104,Cluster-12182.98798,Cluster-12182.80956,Cluster-12182.60252,Cluster-12182.66576,Cluster-12182.99695,Cluster-12182.89030
GO:0045259	proton-transporting ATP synthase complex	cellular_component	0.14774	1	69	11662	331	63519	0.208459	Cluster-12182.113351,Cluster-12182.110250,Cluster-12182.104938,Cluster-12182.84681,Cluster-12182.69383,Cluster-12182.68930,Cluster-12182.51512,Cluster-12182.27283,Cluster-12182.32468,Cluster-12182.107288,Cluster-12182.79419,Cluster-12182.98877,Cluster-12182.42196,Cluster-12182.72037,Cluster-12182.74553,Cluster-12182.75770,Cluster-12182.75334,Cluster-12182.73453,Cluster-12182.98751,Cluster-12182.4…
GO:0009066	aspartate family amino acid metabolic process	biological_process	0.14828	1	133	11662	641	63519	0.207488	Cluster-12182.66640,Cluster-12182.1404,Cluster-12182.68700,Cluster-12182.74054,Cluster-16784.0,Cluster-12182.42690,Cluster-12182.69296,Cluster-12182.99083,Cluster-17640.0,Cluster-12182.41152,Cluster-12182.41955,Cluster-12182.41538,Cluster-12182.111241,Cluster-12182.86687,Cluster-12182.48479,Cluster-12182.119259,Cluster-12182.88696,Cluster-12182.49425,Cluster-12182.59613,Cluster-12182.67355,Cluste…
GO:0030176	integral component of endoplasmic reticulum membrane	cellular_component	0.14834	1	29	11662	128	63519	0.226562	Cluster-12182.86721,Cluster-12182.48371,Cluster-12182.55382,Cluster-12182.12396,Cluster-12182.95168,Cluster-12182.85898,Cluster-12182.73158,Cluster-12182.80366,Cluster-12182.108910,Cluster-12182.32595,Cluster-12182.91222,Cluster-12182.71916,Cluster-12182.73904,Cluster-12182.34945,Cluster-12182.33020,Cluster-12182.104620,Cluster-12182.98365,Cluster-12182.98183,Cluster-12182.87796,Cluster-12182.302…
GO:0031227	intrinsic component of endoplasmic reticulum membrane	cellular_component	0.14834	1	29	11662	128	63519	0.226562	Cluster-12182.12396,Cluster-12182.55382,Cluster-12182.86721,Cluster-12182.48371,Cluster-12182.95168,Cluster-12182.85898,Cluster-12182.73158,Cluster-12182.108910,Cluster-12182.80366,Cluster-12182.32595,Cluster-12182.71916,Cluster-12182.91222,Cluster-12182.73904,Cluster-12182.34945,Cluster-12182.33020,Cluster-12182.98365,Cluster-12182.104620,Cluster-12182.98183,Cluster-12182.87796,Cluster-12182.302…
GO:0019239	deaminase activity	molecular_function	0.14866	1	11	11662	43	63519	0.255814	Cluster-12182.55126,Cluster-12182.32169,Cluster-12182.49265,Cluster-12182.70566,Cluster-12182.62527,Cluster-12182.49266,Cluster-12182.27741,Cluster-12182.121982,Cluster-12182.17116,Cluster-12182.73760,Cluster-12182.100507
GO:0004478	methionine adenosyltransferase activity	molecular_function	0.14894	1	6	11662	22	63519	0.272727	Cluster-12182.70973,Cluster-12182.36609,Cluster-12182.69296,Cluster-12182.67803,Cluster-12182.62823,Cluster-12182.85255
GO:0006556	S-adenosylmethionine biosynthetic process	biological_process	0.14894	1	6	11662	22	63519	0.272727	Cluster-12182.67803,Cluster-12182.70973,Cluster-12182.69296,Cluster-12182.36609,Cluster-12182.85255,Cluster-12182.62823
GO:0043190	ATP-binding cassette (ABC) transporter complex	cellular_component	0.14896	1	2	11662	4	63519	0.5	Cluster-12182.76907,Cluster-15501.0
GO:0044798	nuclear transcription factor complex	cellular_component	0.14908	1	35	11662	158	63519	0.221519	Cluster-12182.63142,Cluster-12182.62336,Cluster-12182.72376,Cluster-12182.49339,Cluster-12182.64315,Cluster-12182.89765,Cluster-12182.78259,Cluster-12182.72378,Cluster-12182.86594,Cluster-12182.59860,Cluster-12182.63137,Cluster-12182.25850,Cluster-12182.74074,Cluster-8118.0,Cluster-12182.120368,Cluster-12182.73391,Cluster-12182.54038,Cluster-12182.108448,Cluster-12182.63136,Cluster-12182.108977,C…
GO:0007338	single fertilization	biological_process	0.14923	1	12	11662	46	63519	0.26087	Cluster-12182.61005,Cluster-12182.57503,Cluster-12182.72574,Cluster-12182.55570,Cluster-12182.65013,Cluster-12182.109072,Cluster-12182.43411,Cluster-12182.103300,Cluster-12182.78390,Cluster-12182.69111,Cluster-12182.102346,Cluster-12182.21892
GO:0009566	fertilization	biological_process	0.14923	1	12	11662	46	63519	0.26087	Cluster-12182.102346,Cluster-12182.21892,Cluster-12182.103300,Cluster-12182.69111,Cluster-12182.78390,Cluster-12182.43411,Cluster-12182.55570,Cluster-12182.57503,Cluster-12182.72574,Cluster-12182.61005,Cluster-12182.109072,Cluster-12182.65013
GO:0006032	chitin catabolic process	biological_process	0.14942	1	9	11662	33	63519	0.272727	Cluster-15099.0,Cluster-12182.71299,Cluster-12182.60935,Cluster-12182.48152,Cluster-12182.39243,Cluster-12182.101176,Cluster-12182.117217,Cluster-12182.55207,Cluster-12182.90015
GO:0046348	amino sugar catabolic process	biological_process	0.14942	1	9	11662	33	63519	0.272727	Cluster-12182.39243,Cluster-12182.48152,Cluster-12182.101176,Cluster-12182.117217,Cluster-12182.90015,Cluster-12182.55207,Cluster-12182.60935,Cluster-12182.71299,Cluster-15099.0
GO:1901072	glucosamine-containing compound catabolic process	biological_process	0.14942	1	9	11662	33	63519	0.272727	Cluster-12182.55207,Cluster-12182.90015,Cluster-12182.39243,Cluster-12182.48152,Cluster-12182.101176,Cluster-12182.117217,Cluster-15099.0,Cluster-12182.71299,Cluster-12182.60935
GO:0005681	spliceosomal complex	cellular_component	0.14977	1	32	11662	147	63519	0.217687	Cluster-12182.72787,Cluster-12182.84890,Cluster-12182.90275,Cluster-21856.0,Cluster-12182.70504,Cluster-12182.116141,Cluster-12182.107058,Cluster-12182.48793,Cluster-12182.65674,Cluster-12182.75453,Cluster-12182.9418,Cluster-12182.44581,Cluster-12182.91470,Cluster-12182.78429,Cluster-17183.0,Cluster-12182.93018,Cluster-12182.105620,Cluster-12182.76583,Cluster-12182.19392,Cluster-12182.71779,Clust…
GO:0019751	polyol metabolic process	biological_process	0.14987	1	27	11662	126	63519	0.214286	Cluster-12182.55516,Cluster-12182.75136,Cluster-12182.107504,Cluster-12182.68333,Cluster-12182.65412,Cluster-12182.46763,Cluster-12182.18921,Cluster-12182.68037,Cluster-12182.60201,Cluster-12182.92926,Cluster-12182.66489,Cluster-12182.39896,Cluster-12182.23390,Cluster-12182.83717,Cluster-12182.82335,Cluster-12182.39436,Cluster-12182.75598,Cluster-12182.69108,Cluster-111.0,Cluster-12182.103895,Clu…
GO:0010833	telomere maintenance via telomere lengthening	biological_process	0.15023	1	1	11662	1	63519	1	Cluster-12182.20017
GO:0010277	chlorophyllide a oxygenase [overall] activity	molecular_function	0.15045	1	7	11662	23	63519	0.304348	Cluster-12182.102421,Cluster-12182.53498,Cluster-12182.94896,Cluster-12182.55249,Cluster-12182.40440,Cluster-12182.67725,Cluster-12182.62196
GO:0042886	amide transport	biological_process	0.15079	1	10	11662	40	63519	0.25	Cluster-12182.25623,Cluster-12182.35612,Cluster-12182.57872,Cluster-12182.62858,Cluster-12182.35610,Cluster-12182.46122,Cluster-12182.63934,Cluster-12182.112059,Cluster-12182.21604,Cluster-12182.80901
GO:0042330	taxis	biological_process	0.15152	1	41	11662	183	63519	0.224044	Cluster-12182.13798,Cluster-12182.79253,Cluster-12182.66000,Cluster-12182.64474,Cluster-12182.37603,Cluster-12182.44500,Cluster-12182.97385,Cluster-20437.0,Cluster-12182.31933,Cluster-22104.0,Cluster-12182.77613,Cluster-12182.72690,Cluster-12182.75818,Cluster-12182.28476,Cluster-12182.45426,Cluster-12182.64543,Cluster-12182.15497,Cluster-12182.16261,Cluster-12182.35840,Cluster-25222.0,Cluster-121…
GO:0042302	structural constituent of cuticle	molecular_function	0.15216	1	13	11662	49	63519	0.265306	Cluster-12182.66933,Cluster-12182.15205,Cluster-12182.82350,Cluster-12182.94334,Cluster-12182.58735,Cluster-12182.18316,Cluster-12182.46850,Cluster-12182.58354,Cluster-12182.93995,Cluster-12182.29753,Cluster-12182.109452,Cluster-12182.81235,Cluster-12182.10172
GO:0008199	ferric iron binding	molecular_function	0.15271	1	13	11662	50	63519	0.26	Cluster-12182.22444,Cluster-12182.93266,Cluster-12182.95346,Cluster-12182.27896,Cluster-12182.70259,Cluster-12182.65761,Cluster-12182.93729,Cluster-12182.74520,Cluster-12182.97770,Cluster-12182.67590,Cluster-12182.79718,Cluster-12182.107266,Cluster-12182.81107
GO:0016670	oxidoreductase activity, acting on a sulfur group of donors, oxygen as acceptor	molecular_function	0.15291	1	12	11662	50	63519	0.24	Cluster-12182.86671,Cluster-12182.65220,Cluster-12182.62413,Cluster-3849.0,Cluster-12182.86672,Cluster-24522.0,Cluster-12182.110100,Cluster-12182.19660,Cluster-11129.2,Cluster-12182.81171,Cluster-12182.24500,Cluster-12182.86676
GO:0012506	vesicle membrane	cellular_component	0.15332	1	57	11662	260	63519	0.219231	Cluster-12182.97128,Cluster-12182.71457,Cluster-12182.22873,Cluster-12182.60036,Cluster-12182.72293,Cluster-12182.64027,Cluster-12182.60523,Cluster-12182.79686,Cluster-12182.65556,Cluster-12182.74204,Cluster-12182.73652,Cluster-12182.15760,Cluster-12182.94716,Cluster-12182.61891,Cluster-12182.34862,Cluster-12182.81435,Cluster-12182.29054,Cluster-12182.98789,Cluster-23824.0,Cluster-12182.96671,Clu…
GO:0009527	plastid outer membrane	cellular_component	0.15355	1	1	11662	1	63519	1	Cluster-12182.44320
GO:0009707	chloroplast outer membrane	cellular_component	0.15355	1	1	11662	1	63519	1	Cluster-12182.44320
GO:0030863	cortical cytoskeleton	cellular_component	0.1536	1	5	11662	15	63519	0.333333	Cluster-12182.41641,Cluster-12182.80187,Cluster-12182.101747,Cluster-12182.69598,Cluster-12182.78967
GO:0030864	cortical actin cytoskeleton	cellular_component	0.1536	1	5	11662	15	63519	0.333333	Cluster-12182.78967,Cluster-12182.69598,Cluster-12182.80187,Cluster-12182.101747,Cluster-12182.41641
GO:0043624	cellular protein complex disassembly	biological_process	0.15414	1	28	11662	124	63519	0.225806	Cluster-12182.26049,Cluster-12182.23668,Cluster-12182.109599,Cluster-12182.9653,Cluster-12182.78967,Cluster-12182.10875,Cluster-12182.63365,Cluster-12182.101747,Cluster-12182.69822,Cluster-12182.58481,Cluster-12182.12171,Cluster-12182.60441,Cluster-12182.69598,Cluster-12182.84404,Cluster-12182.63879,Cluster-12182.66946,Cluster-12182.80734,Cluster-12182.48521,Cluster-12182.57642,Cluster-12182.6728…
GO:0003785	actin monomer binding	molecular_function	0.15422	1	3	11662	8	63519	0.375	Cluster-12182.72245,Cluster-12182.22232,Cluster-12182.39055
GO:0035434	copper ion transmembrane transport	biological_process	0.15425	1	7	11662	25	63519	0.28	Cluster-12182.25151,Cluster-12182.102350,Cluster-12182.64593,Cluster-12182.101427,Cluster-12182.79134,Cluster-12182.65922,Cluster-12182.23484
GO:0005798	Golgi-associated vesicle	cellular_component	0.15441	1	20	11662	84	63519	0.238095	Cluster-12182.29054,Cluster-12182.82110,Cluster-12182.96671,Cluster-12182.71897,Cluster-12182.93236,Cluster-12182.39176,Cluster-12182.67986,Cluster-12182.74203,Cluster-12182.53845,Cluster-12182.55688,Cluster-12182.71457,Cluster-12182.64269,Cluster-12182.64027,Cluster-12182.60036,Cluster-12182.29055,Cluster-12182.74595,Cluster-12182.79686,Cluster-12182.74204,Cluster-12182.65556,Cluster-12182.35456
GO:0030660	Golgi-associated vesicle membrane	cellular_component	0.15441	1	20	11662	84	63519	0.238095	Cluster-12182.55688,Cluster-12182.53845,Cluster-12182.67986,Cluster-12182.74203,Cluster-12182.39176,Cluster-12182.71897,Cluster-12182.93236,Cluster-12182.96671,Cluster-12182.29054,Cluster-12182.82110,Cluster-12182.35456,Cluster-12182.79686,Cluster-12182.74204,Cluster-12182.65556,Cluster-12182.74595,Cluster-12182.60036,Cluster-12182.29055,Cluster-12182.64269,Cluster-12182.64027,Cluster-12182.71457
GO:0031175	neuron projection development	biological_process	0.15501	1	19	11662	80	63519	0.2375	Cluster-12182.94767,Cluster-12182.83159,Cluster-12182.66912,Cluster-12182.103702,Cluster-12182.49967,Cluster-12182.50740,Cluster-12182.75818,Cluster-12182.72690,Cluster-12182.70664,Cluster-12182.84926,Cluster-12182.77613,Cluster-12182.35840,Cluster-12182.64543,Cluster-12182.64474,Cluster-22104.0,Cluster-12182.77614,Cluster-20437.0,Cluster-12182.49968,Cluster-12182.44500
GO:0048666	neuron development	biological_process	0.15501	1	19	11662	80	63519	0.2375	Cluster-12182.64474,Cluster-12182.49968,Cluster-12182.44500,Cluster-12182.77614,Cluster-22104.0,Cluster-20437.0,Cluster-12182.72690,Cluster-12182.84926,Cluster-12182.75818,Cluster-12182.70664,Cluster-12182.77613,Cluster-12182.64543,Cluster-12182.35840,Cluster-12182.103702,Cluster-12182.66912,Cluster-12182.49967,Cluster-12182.94767,Cluster-12182.83159,Cluster-12182.50740
GO:0008937	ferredoxin-NAD(P) reductase activity	molecular_function	0.15508	1	1	11662	1	63519	1	Cluster-12182.53946
GO:0009856	pollination	biological_process	0.15518	1	29	11662	123	63519	0.235772	Cluster-12182.87994,Cluster-12182.111603,Cluster-24870.0,Cluster-12182.24438,Cluster-12182.116743,Cluster-26210.0,Cluster-12182.72940,Cluster-12182.112404,Cluster-12182.11320,Cluster-12182.51294,Cluster-12182.118148,Cluster-20836.1,Cluster-12182.24430,Cluster-12182.120256,Cluster-12182.50914,Cluster-12182.66361,Cluster-13995.0,Cluster-12182.12226,Cluster-12182.50911,Cluster-12182.110598,Cluster-1…
GO:0009875	pollen-pistil interaction	biological_process	0.15518	1	29	11662	123	63519	0.235772	Cluster-12182.11320,Cluster-12182.72940,Cluster-12182.112404,Cluster-26210.0,Cluster-12182.24438,Cluster-12182.116743,Cluster-12182.120256,Cluster-12182.24430,Cluster-12182.118148,Cluster-20836.1,Cluster-12182.51294,Cluster-12182.111603,Cluster-12182.87994,Cluster-24870.0,Cluster-12182.95475,Cluster-12182.17968,Cluster-12182.119789,Cluster-12182.62112,Cluster-12182.64495,Cluster-12182.50911,Clust…
GO:0048544	recognition of pollen	biological_process	0.15518	1	29	11662	123	63519	0.235772	Cluster-12182.95475,Cluster-12182.119789,Cluster-12182.17968,Cluster-12182.66361,Cluster-12182.50914,Cluster-13995.0,Cluster-12182.50911,Cluster-12182.12226,Cluster-12182.110598,Cluster-12182.90204,Cluster-12182.64495,Cluster-12182.62112,Cluster-9217.0,Cluster-3356.2,Cluster-12182.107356,Cluster-12182.116743,Cluster-12182.24438,Cluster-12182.72940,Cluster-26210.0,Cluster-12182.112404,Cluster-1218…
GO:0019682	glyceraldehyde-3-phosphate metabolic process	biological_process	0.15603	1	76	11662	361	63519	0.210526	Cluster-12182.60597,Cluster-12182.75493,Cluster-12182.69115,Cluster-12182.69049,Cluster-12182.61926,Cluster-12182.43435,Cluster-12182.82335,Cluster-12182.73315,Cluster-12182.75494,Cluster-12182.55667,Cluster-12182.80017,Cluster-12182.67603,Cluster-12182.32329,Cluster-12182.75598,Cluster-12182.59825,Cluster-12182.13189,Cluster-12182.84051,Cluster-12182.37476,Cluster-12182.28523,Cluster-12182.39220…
GO:0033643	host cell part	cellular_component	0.15607	1	69	11662	334	63519	0.206587	Cluster-12182.6039,Cluster-12182.40800,Cluster-12182.41421,Cluster-12182.6040,Cluster-12182.44317,Cluster-12182.80830,Cluster-12182.63263,Cluster-12182.61726,Cluster-12182.76614,Cluster-12182.65289,Cluster-12182.20664,Cluster-12182.68551,Cluster-12182.96312,Cluster-12182.68584,Cluster-12182.79255,Cluster-12182.59197,Cluster-12182.33126,Cluster-12182.56133,Cluster-12182.31225,Cluster-4736.0,Cluste…
GO:0016616	oxidoreductase activity, acting on the CH-OH group of donors, NAD or NADP as acceptor	molecular_function	0.15613	1	180	11662	882	63519	0.204082	Cluster-12182.74174,Cluster-12182.85511,Cluster-12182.72984,Cluster-12182.26321,Cluster-12182.32595,Cluster-12182.79351,Cluster-12182.63768,Cluster-12182.46989,Cluster-12182.65517,Cluster-12182.104767,Cluster-12182.73356,Cluster-12182.48925,Cluster-12182.54133,Cluster-12182.94872,Cluster-111.0,Cluster-12182.69115,Cluster-12182.61926,Cluster-12182.43435,Cluster-12182.66392,Cluster-12182.52359,Clus…
GO:0034212	peptide N-acetyltransferase activity	molecular_function	0.15636	1	22	11662	90	63519	0.244444	Cluster-12182.68222,Cluster-7188.3,Cluster-7188.5,Cluster-12182.68962,Cluster-12182.83946,Cluster-12182.110309,Cluster-7188.4,Cluster-12182.110310,Cluster-12182.85709,Cluster-12182.105273,Cluster-12182.71392,Cluster-12182.18855,Cluster-12182.77867,Cluster-12182.62101,Cluster-12182.50441,Cluster-12182.65809,Cluster-12182.97871,Cluster-12182.101554,Cluster-12182.34563,Cluster-12182.50446,Cluster-12…
GO:0061733	peptide-lysine-N-acetyltransferase activity	molecular_function	0.15636	1	22	11662	90	63519	0.244444	Cluster-12182.34563,Cluster-12182.50446,Cluster-12182.101554,Cluster-12182.47111,Cluster-12182.11220,Cluster-12182.62101,Cluster-12182.65809,Cluster-12182.97871,Cluster-12182.50441,Cluster-12182.110310,Cluster-12182.105273,Cluster-12182.85709,Cluster-12182.71392,Cluster-12182.77867,Cluster-12182.18855,Cluster-7188.3,Cluster-12182.68222,Cluster-7188.4,Cluster-7188.5,Cluster-12182.68962,Cluster-121…
GO:0030688	preribosome, small subunit precursor	cellular_component	0.15657	1	2	11662	4	63519	0.5	Cluster-12182.40347,Cluster-12182.59688
GO:0072511	divalent inorganic cation transport	biological_process	0.15716	1	112	11662	536	63519	0.208955	Cluster-12182.25115,Cluster-12182.33270,Cluster-12182.31750,Cluster-12182.56443,Cluster-12182.62123,Cluster-8715.0,Cluster-12182.62956,Cluster-12182.68983,Cluster-12182.89496,Cluster-12182.50646,Cluster-12182.29251,Cluster-12182.87245,Cluster-12182.62968,Cluster-12182.54316,Cluster-12182.58843,Cluster-12182.40266,Cluster-12182.3021,Cluster-12182.117362,Cluster-12182.98072,Cluster-12182.73904,Clus…
GO:0005388	calcium-transporting ATPase activity	molecular_function	0.1574	1	2	11662	4	63519	0.5	Cluster-12182.77833,Cluster-12182.3021
GO:0016528	sarcoplasm	cellular_component	0.1574	1	2	11662	4	63519	0.5	Cluster-12182.77833,Cluster-12182.3021
GO:0016529	sarcoplasmic reticulum	cellular_component	0.1574	1	2	11662	4	63519	0.5	Cluster-12182.3021,Cluster-12182.77833
GO:0050750	low-density lipoprotein particle receptor binding	molecular_function	0.15773	1	3	11662	7	63519	0.428571	Cluster-12182.51096,Cluster-12182.73977,Cluster-12182.12171
GO:0070325	lipoprotein particle receptor binding	molecular_function	0.15773	1	3	11662	7	63519	0.428571	Cluster-12182.12171,Cluster-12182.51096,Cluster-12182.73977
GO:0006535	cysteine biosynthetic process from serine	biological_process	0.15776	1	4	11662	11	63519	0.363636	Cluster-12182.40419,Cluster-12182.82246,Cluster-12182.96955,Cluster-12182.65397
GO:0019344	cysteine biosynthetic process	biological_process	0.15776	1	4	11662	11	63519	0.363636	Cluster-12182.96955,Cluster-12182.82246,Cluster-12182.40419,Cluster-12182.65397
GO:0005634	nucleus	cellular_component	0.15869	1	1152	11662	5968	63519	0.193029	Cluster-12182.30612,Cluster-12182.102551,Cluster-12182.97375,Cluster-12182.66860,Cluster-12182.58995,Cluster-12182.71351,Cluster-12182.41869,Cluster-12182.91242,Cluster-12182.74011,Cluster-12182.79924,Cluster-12182.103913,Cluster-12182.62432,Cluster-12182.28614,Cluster-12182.95596,Cluster-12182.82713,Cluster-12182.43290,Cluster-12182.51962,Cluster-12182.78429,Cluster-12182.41928,Cluster-12182.551…
GO:0046914	transition metal ion binding	molecular_function	0.15933	1	1100	11662	5687	63519	0.193424	Cluster-15117.0,Cluster-12182.43793,Cluster-12182.54375,Cluster-12182.68638,Cluster-12182.32365,Cluster-12182.22210,Cluster-12182.76284,Cluster-12182.71900,Cluster-15953.0,Cluster-12182.65915,Cluster-12182.79180,Cluster-12182.57813,Cluster-12182.60329,Cluster-12182.122503,Cluster-12182.74076,Cluster-12182.19819,Cluster-12182.88457,Cluster-12182.122324,Cluster-12182.73652,Cluster-12182.82390,Clust…
GO:0022857	transmembrane transporter activity	molecular_function	0.1594	1	768	11662	3930	63519	0.19542	Cluster-11107.0,Cluster-12182.54035,Cluster-12182.47229,Cluster-12182.67779,Cluster-12182.67834,Cluster-12182.112301,Cluster-12182.79633,Cluster-12182.82262,Cluster-12182.103336,Cluster-12182.101005,Cluster-12182.37661,Cluster-12182.41811,Cluster-12182.44490,Cluster-12182.81310,Cluster-12182.39502,Cluster-12182.38379,Cluster-12182.100547,Cluster-23456.0,Cluster-12182.71994,Cluster-12182.25611,Clu…
GO:0000154	rRNA modification	biological_process	0.1594	1	25	11662	103	63519	0.242718	Cluster-12182.9189,Cluster-12182.48245,Cluster-12182.86894,Cluster-12182.24257,Cluster-12182.41859,Cluster-12182.64811,Cluster-12182.44013,Cluster-12182.376,Cluster-12182.108382,Cluster-12182.44011,Cluster-12182.118284,Cluster-12182.66097,Cluster-12182.64486,Cluster-12182.2216,Cluster-12182.107146,Cluster-12182.74865,Cluster-12182.52699,Cluster-12182.13918,Cluster-12182.76782,Cluster-12182.32005,…
GO:0051082	unfolded protein binding	molecular_function	0.1609	1	80	11662	396	63519	0.20202	Cluster-12182.72332,Cluster-12182.91338,Cluster-12182.56342,Cluster-12182.41986,Cluster-12182.62274,Cluster-12182.68068,Cluster-12182.72272,Cluster-12182.51492,Cluster-12182.44388,Cluster-12182.56516,Cluster-12182.95058,Cluster-12182.42890,Cluster-13751.0,Cluster-12182.69095,Cluster-12182.121524,Cluster-12182.18812,Cluster-12182.66548,Cluster-12182.48825,Cluster-12182.52884,Cluster-12182.52481,Cl…
GO:0065008	regulation of biological quality	biological_process	0.16147	1	372	11662	1871	63519	0.198824	Cluster-12182.79776,Cluster-12182.79777,Cluster-12182.101747,Cluster-12182.38781,Cluster-12182.66894,Cluster-12182.58054,Cluster-12182.88900,Cluster-12182.70737,Cluster-12182.30613,Cluster-12182.51651,Cluster-12182.62428,Cluster-12182.87045,Cluster-12182.85592,Cluster-12182.3065,Cluster-12182.73919,Cluster-12182.100803,Cluster-12182.98315,Cluster-12182.43809,Cluster-12182.75519,Cluster-12182.9729…
GO:0016052	carbohydrate catabolic process	biological_process	0.16176	1	81	11662	388	63519	0.208763	Cluster-12182.79887,Cluster-12182.39436,Cluster-12182.37476,Cluster-12182.24865,Cluster-12182.84547,Cluster-12182.59825,Cluster-12182.75598,Cluster-12182.67604,Cluster-12182.62306,Cluster-12182.65298,Cluster-12182.39220,Cluster-12182.79027,Cluster-12182.68314,Cluster-12182.89983,Cluster-12182.94013,Cluster-12182.60599,Cluster-12182.107504,Cluster-12182.54020,Cluster-12182.17569,Cluster-12182.6525…
GO:0048193	Golgi vesicle transport	biological_process	0.16184	1	113	11662	533	63519	0.212008	Cluster-12182.37048,Cluster-12182.29404,Cluster-12182.41928,Cluster-12182.87370,Cluster-12182.95027,Cluster-12182.93060,Cluster-12182.110310,Cluster-12182.74923,Cluster-12182.32908,Cluster-12182.34572,Cluster-12182.84574,Cluster-12182.76663,Cluster-12182.48646,Cluster-12182.77812,Cluster-12182.46573,Cluster-12182.71650,Cluster-12182.76945,Cluster-12182.46571,Cluster-12182.17003,Cluster-12182.8144…
GO:0044724	single-organism carbohydrate catabolic process	biological_process	0.16209	1	60	11662	289	63519	0.207612	Cluster-12182.67603,Cluster-12182.32329,Cluster-12182.65412,Cluster-12182.75334,Cluster-12182.51516,Cluster-12182.68037,Cluster-12182.21226,Cluster-12182.18921,Cluster-12182.61842,Cluster-12182.55516,Cluster-12182.38898,Cluster-12182.75136,Cluster-12182.39222,Cluster-12182.73315,Cluster-12773.1,Cluster-12182.105850,Cluster-12182.74796,Cluster-12182.79023,Cluster-12182.82335,Cluster-12182.47845,Cl…
GO:0009535	chloroplast thylakoid membrane	cellular_component	0.16236	1	10	11662	40	63519	0.25	Cluster-12182.80494,Cluster-12182.72037,Cluster-12182.81502,Cluster-12182.62970,Cluster-12182.76531,Cluster-12182.75770,Cluster-12182.94702,Cluster-12182.68402,Cluster-12182.59027,Cluster-12182.71105
GO:0055035	plastid thylakoid membrane	cellular_component	0.16236	1	10	11662	40	63519	0.25	Cluster-12182.71105,Cluster-12182.59027,Cluster-12182.68402,Cluster-12182.94702,Cluster-12182.76531,Cluster-12182.75770,Cluster-12182.62970,Cluster-12182.81502,Cluster-12182.72037,Cluster-12182.80494
GO:1901362	organic cyclic compound biosynthetic process	biological_process	0.16286	1	1647	11662	8601	63519	0.191489	Cluster-12182.82098,Cluster-12182.43715,Cluster-12182.71169,Cluster-24874.2,Cluster-12182.6586,Cluster-12182.25527,Cluster-12182.62323,Cluster-12182.92398,Cluster-12182.21746,Cluster-12182.77935,Cluster-12182.52966,Cluster-12182.111249,Cluster-12182.64486,Cluster-12182.74852,Cluster-12182.47889,Cluster-13449.0,Cluster-12182.46388,Cluster-12182.28523,Cluster-12182.75076,Cluster-12182.58185,Cluster…
GO:0004640	phosphoribosylanthranilate isomerase activity	molecular_function	0.16341	1	3	11662	8	63519	0.375	Cluster-12182.108504,Cluster-12182.44843,Cluster-12182.27508
GO:0004176	ATP-dependent peptidase activity	molecular_function	0.16392	1	11	11662	40	63519	0.275	Cluster-12182.67528,Cluster-12182.23457,Cluster-12182.18955,Cluster-12182.73004,Cluster-12182.79832,Cluster-12182.78942,Cluster-12182.31308,Cluster-12182.60491,Cluster-12182.18956,Cluster-12182.23453,Cluster-12182.52396
GO:0006510	obsolete ATP-dependent proteolysis	biological_process	0.16392	1	11	11662	40	63519	0.275	Cluster-12182.52396,Cluster-12182.18956,Cluster-12182.23453,Cluster-12182.79832,Cluster-12182.73004,Cluster-12182.78942,Cluster-12182.18955,Cluster-12182.60491,Cluster-12182.31308,Cluster-12182.67528,Cluster-12182.23457
GO:0006413	translational initiation	biological_process	0.16409	1	50	11662	234	63519	0.213675	Cluster-12182.71032,Cluster-12182.66150,Cluster-12182.98491,Cluster-12182.72196,Cluster-12182.65925,Cluster-12182.68542,Cluster-12182.67810,Cluster-12182.11346,Cluster-12182.44241,Cluster-12182.63943,Cluster-12182.66206,Cluster-12182.56663,Cluster-12182.63360,Cluster-12182.21136,Cluster-12182.52882,Cluster-12182.66946,Cluster-12182.76009,Cluster-12182.67645,Cluster-12182.98712,Cluster-12182.65905…
GO:0031639	plasminogen activation	biological_process	0.16478	1	2	11662	4	63519	0.5	Cluster-12182.95052,Cluster-12182.66955
GO:0046487	glyoxylate metabolic process	biological_process	0.16582	1	29	11662	129	63519	0.224806	Cluster-12182.81789,Cluster-12182.66250,Cluster-12182.12498,Cluster-12182.35694,Cluster-12182.83163,Cluster-12182.64847,Cluster-7109.0,Cluster-12182.67707,Cluster-12182.52570,Cluster-12182.63693,Cluster-12182.74265,Cluster-12182.71541,Cluster-17201.1,Cluster-12182.68912,Cluster-12182.111452,Cluster-12182.28852,Cluster-12182.111711,Cluster-12182.65067,Cluster-9218.0,Cluster-12182.68804,Cluster-121…
GO:0006452	translational frameshifting	biological_process	0.16604	1	5	11662	20	63519	0.25	Cluster-12182.66946,Cluster-12182.26049,Cluster-12182.67917,Cluster-12182.67284,Cluster-12182.66150
GO:0034250	positive regulation of cellular amide metabolic process	biological_process	0.16604	1	5	11662	20	63519	0.25	Cluster-12182.67284,Cluster-12182.66150,Cluster-12182.66946,Cluster-12182.26049,Cluster-12182.67917
GO:0043243	positive regulation of protein complex disassembly	biological_process	0.16604	1	5	11662	20	63519	0.25	Cluster-12182.66150,Cluster-12182.67284,Cluster-12182.67917,Cluster-12182.66946,Cluster-12182.26049
GO:0045727	positive regulation of translation	biological_process	0.16604	1	5	11662	20	63519	0.25	Cluster-12182.66150,Cluster-12182.67284,Cluster-12182.67917,Cluster-12182.26049,Cluster-12182.66946
GO:0045901	positive regulation of translational elongation	biological_process	0.16604	1	5	11662	20	63519	0.25	Cluster-12182.66150,Cluster-12182.67284,Cluster-12182.67917,Cluster-12182.26049,Cluster-12182.66946
GO:0045905	positive regulation of translational termination	biological_process	0.16604	1	5	11662	20	63519	0.25	Cluster-12182.26049,Cluster-12182.66946,Cluster-12182.67917,Cluster-12182.67284,Cluster-12182.66150
GO:0042278	purine nucleoside metabolic process	biological_process	0.16624	1	305	11662	1578	63519	0.193283	Cluster-12182.74125,Cluster-12182.106912,Cluster-12182.43382,Cluster-12182.59939,Cluster-12182.37391,Cluster-12182.81154,Cluster-12182.17766,Cluster-12182.73056,Cluster-12182.85095,Cluster-12182.42406,Cluster-12182.78379,Cluster-12182.67066,Cluster-12182.30643,Cluster-12182.104330,Cluster-12182.45062,Cluster-12182.83717,Cluster-12182.106897,Cluster-12182.29677,Cluster-12182.34940,Cluster-12182.39…
GO:0046128	purine ribonucleoside metabolic process	biological_process	0.16624	1	305	11662	1578	63519	0.193283	Cluster-12182.67222,Cluster-12182.67625,Cluster-12182.27653,Cluster-12182.69016,Cluster-12182.82335,Cluster-12182.93413,Cluster-12182.111427,Cluster-3202.0,Cluster-12182.93899,Cluster-12182.109766,Cluster-12182.62123,Cluster-12182.86458,Cluster-12182.109642,Cluster-12182.52754,Cluster-12182.47052,Cluster-12182.47093,Cluster-12182.62306,Cluster-12182.50613,Cluster-12182.26211,Cluster-12182.69120,C…
GO:0051181	cofactor transport	biological_process	0.16661	1	23	11662	99	63519	0.232323	Cluster-12182.16569,Cluster-12182.55873,Cluster-10882.0,Cluster-12182.34902,Cluster-12182.40861,Cluster-12182.44547,Cluster-12182.38665,Cluster-17962.0,Cluster-12182.76945,Cluster-12182.98604,Cluster-12182.22383,Cluster-12182.73957,Cluster-12182.21977,Cluster-12182.49644,Cluster-12182.42737,Cluster-12182.95735,Cluster-12182.84554,Cluster-12182.68582,Cluster-12182.26466,Cluster-12182.70633,Cluster…
GO:1901607	alpha-amino acid biosynthetic process	biological_process	0.16709	1	175	11662	873	63519	0.200458	Cluster-12182.111722,Cluster-12182.83286,Cluster-12182.68391,Cluster-12182.73312,Cluster-12182.76821,Cluster-12182.75493,Cluster-12182.34662,Cluster-12182.46133,Cluster-12182.79314,Cluster-12182.64874,Cluster-12182.64914,Cluster-12182.27321,Cluster-12182.76029,Cluster-12182.47052,Cluster-12182.62394,Cluster-12182.80856,Cluster-12182.75494,Cluster-12182.73414,Cluster-24522.0,Cluster-12182.27137,Cl…
GO:0015669	gas transport	biological_process	0.16721	1	1	11662	1	63519	1	Cluster-12182.34189
GO:0015671	oxygen transport	biological_process	0.16721	1	1	11662	1	63519	1	Cluster-12182.34189
GO:0046034	ATP metabolic process	biological_process	0.16736	1	256	11662	1328	63519	0.192771	Cluster-12182.30643,Cluster-12182.104330,Cluster-12182.45062,Cluster-12182.78379,Cluster-12182.67066,Cluster-12182.59939,Cluster-12182.37391,Cluster-12182.17766,Cluster-12182.85095,Cluster-12182.73056,Cluster-12182.42406,Cluster-12182.74125,Cluster-12182.106912,Cluster-12182.43382,Cluster-5666.0,Cluster-12182.55516,Cluster-12182.107288,Cluster-12182.79419,Cluster-12182.69928,Cluster-12182.48150,C…
GO:0008250	oligosaccharyltransferase complex	cellular_component	0.16747	1	19	11662	84	63519	0.22619	Cluster-12182.53998,Cluster-12182.12972,Cluster-12182.82695,Cluster-12182.41627,Cluster-12182.120269,Cluster-12182.103885,Cluster-12182.64765,Cluster-12182.70326,Cluster-12182.111581,Cluster-12182.92816,Cluster-12182.81361,Cluster-12182.18724,Cluster-12182.37672,Cluster-12182.69062,Cluster-12182.55014,Cluster-12182.70321,Cluster-12182.27472,Cluster-12182.86672,Cluster-12182.64766
GO:0030001	metal ion transport	biological_process	0.16771	1	344	11662	1753	63519	0.196235	Cluster-12182.102350,Cluster-24667.0,Cluster-12182.64474,Cluster-21569.0,Cluster-12182.95168,Cluster-12182.76535,Cluster-12182.80956,Cluster-12182.113911,Cluster-12182.41593,Cluster-12182.112834,Cluster-12182.89989,Cluster-12182.37565,Cluster-12182.10446,Cluster-12182.46433,Cluster-7752.1,Cluster-12182.117142,Cluster-12182.34186,Cluster-12182.96059,Cluster-12182.2415,Cluster-12182.87796,Cluster-1…
GO:0007586	digestion	biological_process	0.16795	1	4	11662	13	63519	0.307692	Cluster-12182.38428,Cluster-12182.50990,Cluster-12182.38661,Cluster-12182.61694
GO:0071949	FAD binding	molecular_function	0.16814	1	45	11662	198	63519	0.227273	Cluster-12182.67355,Cluster-12182.92749,Cluster-12182.79400,Cluster-12182.90672,Cluster-12182.114973,Cluster-12182.57817,Cluster-12182.23377,Cluster-12182.47887,Cluster-12182.9072,Cluster-12182.70094,Cluster-12182.79676,Cluster-12182.62126,Cluster-12182.50970,Cluster-12182.68188,Cluster-12182.44390,Cluster-12182.4107,Cluster-12182.37673,Cluster-12182.93384,Cluster-12182.104826,Cluster-12182.6768,…
GO:0006554	lysine catabolic process	biological_process	0.16935	1	73	11662	336	63519	0.217262	Cluster-12182.49125,Cluster-16784.0,Cluster-12182.26766,Cluster-12182.1404,Cluster-5629.1,Cluster-12182.66640,Cluster-12182.74054,Cluster-12182.68700,Cluster-12182.47183,Cluster-12182.111241,Cluster-12182.41152,Cluster-17640.0,Cluster-12182.86656,Cluster-12182.116273,Cluster-12182.16585,Cluster-12182.53580,Cluster-12182.59943,Cluster-12182.79648,Cluster-12182.119259,Cluster-12182.49425,Cluster-12…
GO:0009068	aspartate family amino acid catabolic process	biological_process	0.16935	1	73	11662	336	63519	0.217262	Cluster-12182.95661,Cluster-12182.34960,Cluster-12182.54044,Cluster-12182.74232,Cluster-12182.16680,Cluster-9218.0,Cluster-12182.51949,Cluster-12182.28852,Cluster-12182.95648,Cluster-12182.68188,Cluster-12182.107774,Cluster-12182.80794,Cluster-12182.6768,Cluster-12182.74257,Cluster-12182.74749,Cluster-12182.74256,Cluster-12182.65691,Cluster-12182.19772,Cluster-12182.67355,Cluster-12182.70530,Clus…
GO:0008023	transcription elongation factor complex	cellular_component	0.16963	1	12	11662	45	63519	0.266667	Cluster-12182.64093,Cluster-12182.64608,Cluster-12182.74699,Cluster-12182.34962,Cluster-12182.22991,Cluster-12182.35182,Cluster-12182.87170,Cluster-12182.95628,Cluster-12182.65078,Cluster-12182.95977,Cluster-12182.78663,Cluster-12182.71369
GO:0006790	sulfur compound metabolic process	biological_process	0.17004	1	125	11662	604	63519	0.206954	Cluster-12182.99482,Cluster-12182.49897,Cluster-12182.31629,Cluster-12182.69296,Cluster-12182.8788,Cluster-12182.95507,Cluster-12182.59943,Cluster-12182.66640,Cluster-12182.64980,Cluster-12182.24125,Cluster-12182.76160,Cluster-12182.72076,Cluster-12182.31148,Cluster-12182.87523,Cluster-12182.74865,Cluster-12182.54343,Cluster-12182.119774,Cluster-12182.62823,Cluster-12182.52875,Cluster-12182.88696…
GO:1902600	hydrogen ion transmembrane transport	biological_process	0.17006	1	139	11662	687	63519	0.202329	Cluster-12182.70370,Cluster-8549.0,Cluster-12182.30848,Cluster-12182.68717,Cluster-12182.58500,Cluster-809.0,Cluster-12182.70576,Cluster-12182.67222,Cluster-12182.80813,Cluster-12182.84606,Cluster-12182.43766,Cluster-12182.47914,Cluster-12182.55104,Cluster-12182.67381,Cluster-12182.47093,Cluster-12182.48589,Cluster-12182.109642,Cluster-12182.47052,Cluster-12182.93899,Cluster-12182.86554,Cluster-1…
GO:0030126	COPI vesicle coat	cellular_component	0.17021	1	11	11662	43	63519	0.255814	Cluster-12182.53845,Cluster-12182.74595,Cluster-12182.39176,Cluster-12182.74204,Cluster-12182.65556,Cluster-12182.74203,Cluster-12182.64027,Cluster-12182.64269,Cluster-12182.93236,Cluster-12182.60036,Cluster-12182.82110
GO:0030137	COPI-coated vesicle	cellular_component	0.17021	1	11	11662	43	63519	0.255814	Cluster-12182.82110,Cluster-12182.93236,Cluster-12182.60036,Cluster-12182.64027,Cluster-12182.64269,Cluster-12182.74204,Cluster-12182.74203,Cluster-12182.65556,Cluster-12182.74595,Cluster-12182.39176,Cluster-12182.53845
GO:0030663	COPI-coated vesicle membrane	cellular_component	0.17021	1	11	11662	43	63519	0.255814	Cluster-12182.60036,Cluster-12182.93236,Cluster-12182.64269,Cluster-12182.64027,Cluster-12182.82110,Cluster-12182.53845,Cluster-12182.74204,Cluster-12182.74203,Cluster-12182.65556,Cluster-12182.74595,Cluster-12182.39176
GO:0008661	1-deoxy-D-xylulose-5-phosphate synthase activity	molecular_function	0.17124	1	8	11662	28	63519	0.285714	Cluster-12182.39928,Cluster-14610.0,Cluster-12182.72421,Cluster-12182.56966,Cluster-12182.71350,Cluster-12182.51664,Cluster-12182.74852,Cluster-12182.62332
GO:1902578	single-organism localization	biological_process	0.17225	1	1428	11662	7400	63519	0.192973	Cluster-12182.58359,Cluster-12182.89050,Cluster-12182.73139,Cluster-12182.106944,Cluster-12182.51491,Cluster-12182.112996,Cluster-12182.75775,Cluster-12182.39904,Cluster-12182.81754,Cluster-12182.38376,Cluster-12182.95648,Cluster-12182.66312,Cluster-13388.0,Cluster-12182.104938,Cluster-12182.30184,Cluster-12182.29755,Cluster-12182.76901,Cluster-12182.34239,Cluster-12182.67032,Cluster-12182.51512,…
GO:0048478	replication fork protection	biological_process	0.17244	1	3	11662	8	63519	0.375	Cluster-12182.117513,Cluster-12182.82736,Cluster-12182.87157
GO:0006165	nucleoside diphosphate phosphorylation	biological_process	0.17269	1	58	11662	282	63519	0.205674	Cluster-12182.18921,Cluster-12182.51516,Cluster-12182.21226,Cluster-12182.68037,Cluster-12182.75334,Cluster-12182.65412,Cluster-12182.67603,Cluster-12182.32329,Cluster-12182.61842,Cluster-12182.55516,Cluster-12182.38898,Cluster-12773.1,Cluster-12182.73315,Cluster-12182.39222,Cluster-12182.75136,Cluster-12182.74796,Cluster-12182.105850,Cluster-12182.83717,Cluster-12182.82335,Cluster-12182.47845,Cl…
GO:0006865	amino acid transport	biological_process	0.17421	1	36	11662	158	63519	0.227848	Cluster-12182.54633,Cluster-12182.43942,Cluster-12182.96943,Cluster-12182.74645,Cluster-12182.95512,Cluster-12182.122524,Cluster-12182.66933,Cluster-12182.53841,Cluster-16784.0,Cluster-12182.54151,Cluster-12182.78035,Cluster-12182.104227,Cluster-12182.29466,Cluster-12182.50983,Cluster-12182.62286,Cluster-12182.64233,Cluster-12182.71474,Cluster-12182.55953,Cluster-12182.103709,Cluster-12182.63002,…
GO:0009144	purine nucleoside triphosphate metabolic process	biological_process	0.17438	1	263	11662	1369	63519	0.192111	Cluster-12182.28259,Cluster-12182.93765,Cluster-12182.54151,Cluster-12182.83319,Cluster-12182.67497,Cluster-12182.62430,Cluster-12182.93898,Cluster-12182.95487,Cluster-12182.48296,Cluster-12182.86562,Cluster-12182.113996,Cluster-12182.68282,Cluster-12182.60323,Cluster-12182.16835,Cluster-12182.73505,Cluster-12182.47373,Cluster-12182.73560,Cluster-12182.74796,Cluster-21569.0,Cluster-12182.72272,Cl…
GO:0009205	purine ribonucleoside triphosphate metabolic process	biological_process	0.17438	1	263	11662	1369	63519	0.192111	Cluster-12182.87774,Cluster-12182.68850,Cluster-12182.71726,Cluster-12182.87130,Cluster-12182.68799,Cluster-12182.98753,Cluster-12182.115694,Cluster-12182.61844,Cluster-12182.74074,Cluster-12182.87691,Cluster-12182.83566,Cluster-12182.27196,Cluster-12182.37476,Cluster-12182.79500,Cluster-12182.80494,Cluster-12182.39220,Cluster-12182.67604,Cluster-12182.73315,Cluster-12182.75136,Cluster-12182.5403…
GO:0006450	regulation of translational fidelity	biological_process	0.17473	1	3	11662	8	63519	0.375	Cluster-23099.0,Cluster-12182.45701,Cluster-12182.58957
GO:0006367	transcription initiation from RNA polymerase II promoter	biological_process	0.17507	1	38	11662	170	63519	0.223529	Cluster-12182.95357,Cluster-12182.73145,Cluster-12182.71632,Cluster-12182.89392,Cluster-12182.54340,Cluster-12182.48654,Cluster-12182.62793,Cluster-12182.63081,Cluster-12182.41194,Cluster-12182.60706,Cluster-12182.77616,Cluster-12182.91695,Cluster-12182.44232,Cluster-12182.107591,Cluster-12182.108448,Cluster-12182.108977,Cluster-12182.41447,Cluster-12182.55021,Cluster-12182.25850,Cluster-12182.64…
GO:0016558	protein import into peroxisome matrix	biological_process	0.17585	1	8	11662	31	63519	0.258065	Cluster-6189.0,Cluster-12182.64438,Cluster-12182.67986,Cluster-12182.67692,Cluster-12182.26847,Cluster-12182.75313,Cluster-12182.96671,Cluster-12182.13722
GO:0016560	protein import into peroxisome matrix, docking	biological_process	0.17585	1	8	11662	31	63519	0.258065	Cluster-6189.0,Cluster-12182.64438,Cluster-12182.67692,Cluster-12182.67986,Cluster-12182.26847,Cluster-12182.75313,Cluster-12182.96671,Cluster-12182.13722
GO:0022615	protein to membrane docking	biological_process	0.17585	1	8	11662	31	63519	0.258065	Cluster-12182.64438,Cluster-6189.0,Cluster-12182.67692,Cluster-12182.67986,Cluster-12182.26847,Cluster-12182.75313,Cluster-12182.96671,Cluster-12182.13722
GO:0009141	nucleoside triphosphate metabolic process	biological_process	0.1761	1	265	11662	1381	63519	0.19189	Cluster-12182.70777,Cluster-12182.69640,Cluster-12182.39436,Cluster-12182.75598,Cluster-12182.59825,Cluster-12182.23679,Cluster-12182.79830,Cluster-12182.62067,Cluster-12182.65250,Cluster-12182.68249,Cluster-12182.72095,Cluster-12182.17569,Cluster-12182.78201,Cluster-12182.42570,Cluster-12182.80813,Cluster-12182.16043,Cluster-12182.24321,Cluster-8549.0,Cluster-12182.70370,Cluster-12182.34370,Clus…
GO:0044238	primary metabolic process	biological_process	0.17623	1	5362	11662	28370	63519	0.189002	Cluster-12182.77890,Cluster-12182.63751,Cluster-12182.28777,Cluster-12182.122396,Cluster-12182.44388,Cluster-12182.71259,Cluster-12182.102371,Cluster-12182.72460,Cluster-12182.34940,Cluster-12182.88017,Cluster-12182.98202,Cluster-12182.50731,Cluster-755.0,Cluster-12182.43696,Cluster-12182.64765,Cluster-12182.83787,Cluster-12182.83638,Cluster-12182.80314,Cluster-12182.27345,Cluster-12182.80905,Clu…
Cluster-12182.111247,Cluster-12182.83697,Cluster-12182.2560,Cluster-12182.93120,Cluster-12182.102892,Cluster-12182.47497,Cluster-12182.59999,Cluster-14895.1,Cluster-12182.4228,Cluster-12182.64533,Cluster-12182.2578,Cluster-12182.13886,Cluster-12182.28384,Cluster-12182.47960,Cluster-12182.85763,Cluster-19457.0,Cluster-12182.66181,Cluster-12182.40353,Cluster-12182.68075,Cluster-14365.0,Cluster-1218…
.21513,Cluster-12182.71934,Cluster-12182.44453,Cluster-12182.113725,Cluster-12182.16963,Cluster-12182.790,Cluster-12182.61456,Cluster-12182.61366,Cluster-12182.33241,Cluster-12182.85112,Cluster-12182.13737,Cluster-12182.47363,Cluster-12182.1217,Cluster-12182.64167,Cluster-12182.71369,Cluster-12182.66206,Cluster-12182.98789,Cluster-12182.53138,Cluster-12182.67893,Cluster-12182.48458,Cluster-12182.…
036,Cluster-12182.89904,Cluster-12182.60597,Cluster-12182.124563,Cluster-12182.41992,Cluster-12182.15559,Cluster-12182.102730,Cluster-12182.19358,Cluster-12182.42021,Cluster-7229.0,Cluster-12182.35651,Cluster-21938.1,Cluster-12182.35234,Cluster-12182.93053,Cluster-12182.32329,Cluster-12182.44599,Cluster-12182.38076,Cluster-24298.1,Cluster-12182.93018,Cluster-12182.10875,Cluster-12182.66577,Cluste…
GO:0044448	cell cortex part	cellular_component	0.17649	1	46	11662	199	63519	0.231156	Cluster-12182.55498,Cluster-12182.47013,Cluster-12182.110093,Cluster-12182.110144,Cluster-12182.80187,Cluster-9209.0,Cluster-12182.62858,Cluster-12182.63268,Cluster-12182.94332,Cluster-12182.13792,Cluster-12182.78967,Cluster-12182.70085,Cluster-12182.101747,Cluster-12182.105438,Cluster-12182.49881,Cluster-12182.69904,Cluster-12182.62092,Cluster-12182.51729,Cluster-12182.69598,Cluster-12182.46588,…
GO:0000313	organellar ribosome	cellular_component	0.17655	1	10	11662	38	63519	0.263158	Cluster-12182.1910,Cluster-12182.13602,Cluster-12182.44275,Cluster-12182.25925,Cluster-12182.19677,Cluster-12182.19678,Cluster-12182.3387,Cluster-12182.41182,Cluster-12182.30344,Cluster-12182.83935
GO:0005761	mitochondrial ribosome	cellular_component	0.17655	1	10	11662	38	63519	0.263158	Cluster-12182.83935,Cluster-12182.30344,Cluster-12182.41182,Cluster-12182.3387,Cluster-12182.19678,Cluster-12182.19677,Cluster-12182.25925,Cluster-12182.44275,Cluster-12182.13602,Cluster-12182.1910
GO:0015297	antiporter activity	molecular_function	0.17756	1	68	11662	314	63519	0.216561	Cluster-12182.67985,Cluster-1102.0,Cluster-12182.96171,Cluster-12182.118854,Cluster-12182.84929,Cluster-12182.25334,Cluster-12182.58415,Cluster-12182.41850,Cluster-12182.81317,Cluster-12182.112077,Cluster-12182.40027,Cluster-12182.69069,Cluster-12182.99803,Cluster-12182.84927,Cluster-12182.59249,Cluster-12182.97852,Cluster-12182.3487,Cluster-12182.80,Cluster-12182.58620,Cluster-12182.3488,Cluster…
GO:0008081	phosphoric diester hydrolase activity	molecular_function	0.17794	1	29	11662	130	63519	0.223077	Cluster-12182.49773,Cluster-12182.72251,Cluster-12182.89831,Cluster-12182.98517,Cluster-12182.62335,Cluster-12182.62336,Cluster-12182.27297,Cluster-12182.66770,Cluster-12182.68023,Cluster-12182.120950,Cluster-12182.35337,Cluster-12182.5830,Cluster-12182.28340,Cluster-12182.82541,Cluster-12182.48875,Cluster-12182.20119,Cluster-12182.124327,Cluster-12182.82542,Cluster-12182.113045,Cluster-12182.116…
GO:0044461	bacterial-type flagellum part	cellular_component	0.17859	1	7	11662	26	63519	0.269231	Cluster-12182.28234,Cluster-12182.33270,Cluster-12182.14530,Cluster-12182.84577,Cluster-25396.0,Cluster-12182.23340,Cluster-12182.84574
GO:0046939	nucleotide phosphorylation	biological_process	0.17931	1	58	11662	283	63519	0.204947	Cluster-12182.105850,Cluster-12182.74796,Cluster-12182.47845,Cluster-12182.82335,Cluster-12182.83717,Cluster-12182.68864,Cluster-12182.60597,Cluster-12182.78874,Cluster-12182.65270,Cluster-12182.72856,Cluster-12182.69049,Cluster-12182.67603,Cluster-12182.32329,Cluster-12182.65412,Cluster-12182.75334,Cluster-12182.51516,Cluster-12182.21226,Cluster-12182.68037,Cluster-12182.18921,Cluster-12182.6184…
GO:0009534	chloroplast thylakoid	cellular_component	0.17943	1	10	11662	41	63519	0.243902	Cluster-12182.62970,Cluster-12182.75770,Cluster-12182.76531,Cluster-12182.94702,Cluster-12182.72037,Cluster-12182.80494,Cluster-12182.81502,Cluster-12182.71105,Cluster-12182.59027,Cluster-12182.68402
GO:0031976	plastid thylakoid	cellular_component	0.17943	1	10	11662	41	63519	0.243902	Cluster-12182.71105,Cluster-12182.59027,Cluster-12182.68402,Cluster-12182.62970,Cluster-12182.75770,Cluster-12182.76531,Cluster-12182.94702,Cluster-12182.72037,Cluster-12182.80494,Cluster-12182.81502
GO:0009089	lysine biosynthetic process via diaminopimelate	biological_process	0.17956	1	18	11662	79	63519	0.227848	Cluster-12182.68668,Cluster-12182.85599,Cluster-12182.53559,Cluster-12182.64914,Cluster-12182.83170,Cluster-12182.42690,Cluster-12182.68164,Cluster-12182.59613,Cluster-5629.1,Cluster-12182.37244,Cluster-12182.77701,Cluster-12182.18479,Cluster-12182.89992,Cluster-12182.7698,Cluster-12182.71949,Cluster-12182.41955,Cluster-12182.41538,Cluster-12182.41539
GO:0046451	diaminopimelate metabolic process	biological_process	0.17956	1	18	11662	79	63519	0.227848	Cluster-12182.53559,Cluster-12182.64914,Cluster-12182.83170,Cluster-12182.68668,Cluster-12182.85599,Cluster-12182.89992,Cluster-12182.18479,Cluster-12182.77701,Cluster-12182.7698,Cluster-12182.41538,Cluster-12182.41955,Cluster-12182.71949,Cluster-12182.41539,Cluster-12182.42690,Cluster-5629.1,Cluster-12182.68164,Cluster-12182.59613,Cluster-12182.37244
GO:0006825	copper ion transport	biological_process	0.17992	1	11	11662	48	63519	0.229167	Cluster-20831.0,Cluster-12182.72293,Cluster-12182.101427,Cluster-12182.64593,Cluster-12182.11009,Cluster-12182.13827,Cluster-12182.25151,Cluster-12182.102350,Cluster-12182.65922,Cluster-12182.79134,Cluster-12182.23484
GO:0046930	pore complex	cellular_component	0.17995	1	2	11662	5	63519	0.4	Cluster-12182.51965,Cluster-12182.78880
GO:0046931	pore complex assembly	biological_process	0.17995	1	2	11662	5	63519	0.4	Cluster-12182.78880,Cluster-12182.51965
GO:0030170	pyridoxal phosphate binding	molecular_function	0.18024	1	60	11662	283	63519	0.212014	Cluster-12182.68042,Cluster-12182.106662,Cluster-12182.75389,Cluster-12182.51656,Cluster-12182.64989,Cluster-12182.118222,Cluster-12182.45472,Cluster-12182.83478,Cluster-12182.65091,Cluster-12182.73730,Cluster-12182.104527,Cluster-12182.69486,Cluster-12182.59263,Cluster-12182.42902,Cluster-12182.53343,Cluster-12182.70499,Cluster-12182.71426,Cluster-12182.16622,Cluster-12182.88593,Cluster-12182.11…
GO:0000372	Group I intron splicing	biological_process	0.18067	1	19	11662	74	63519	0.256757	Cluster-12182.79360,Cluster-12182.35075,Cluster-12182.14029,Cluster-12182.106198,Cluster-12182.57440,Cluster-12182.5156,Cluster-12182.77655,Cluster-12182.82627,Cluster-12182.113069,Cluster-12182.105177,Cluster-12182.111489,Cluster-12182.98569,Cluster-12182.57525,Cluster-12182.97258,Cluster-12182.108138,Cluster-12182.63597,Cluster-12182.112308,Cluster-12182.98565,Cluster-12182.41962
GO:0000376	RNA splicing, via transesterification reactions with guanosine as nucleophile	biological_process	0.18067	1	19	11662	74	63519	0.256757	Cluster-12182.97258,Cluster-12182.57525,Cluster-12182.98569,Cluster-12182.111489,Cluster-12182.105177,Cluster-12182.41962,Cluster-12182.98565,Cluster-12182.112308,Cluster-12182.63597,Cluster-12182.108138,Cluster-12182.106198,Cluster-12182.14029,Cluster-12182.79360,Cluster-12182.35075,Cluster-12182.82627,Cluster-12182.113069,Cluster-12182.77655,Cluster-12182.5156,Cluster-12182.57440
GO:0020002	host cell plasma membrane	cellular_component	0.18117	1	1	11662	1	63519	1	Cluster-12182.113650
GO:0044156	host cell junction	cellular_component	0.18117	1	1	11662	1	63519	1	Cluster-12182.113650
GO:0005783	endoplasmic reticulum	cellular_component	0.1812	1	199	11662	1005	63519	0.19801	Cluster-12182.65709,Cluster-12182.69062,Cluster-12182.86721,Cluster-12182.48371,Cluster-12182.55576,Cluster-12182.56516,Cluster-12182.95168,Cluster-12182.100117,Cluster-12182.62274,Cluster-12182.109690,Cluster-12182.61134,Cluster-12182.66425,Cluster-12182.60096,Cluster-12182.56481,Cluster-12182.103885,Cluster-12182.82269,Cluster-12182.46973,Cluster-12182.7648,Cluster-12182.78723,Cluster-12182.877…
GO:0019825	oxygen binding	molecular_function	0.18146	1	3	11662	9	63519	0.333333	Cluster-12182.31922,Cluster-12182.34189,Cluster-12182.123406
GO:0032940	secretion by cell	biological_process	0.18161	1	63	11662	284	63519	0.221831	Cluster-12182.30875,Cluster-12182.48875,Cluster-22940.0,Cluster-12182.3507,Cluster-12182.46691,Cluster-12182.2447,Cluster-12182.55366,Cluster-23718.0,Cluster-12182.79832,Cluster-12182.105868,Cluster-12182.63576,Cluster-12182.77812,Cluster-12182.69773,Cluster-12182.32937,Cluster-12182.78745,Cluster-12182.48124,Cluster-12182.46973,Cluster-12182.74728,Cluster-12182.36786,Cluster-12182.63100,Cluster-…
GO:0005539	glycosaminoglycan binding	molecular_function	0.18176	1	7	11662	25	63519	0.28	Cluster-12182.57009,Cluster-12182.20143,Cluster-12182.12171,Cluster-12182.51096,Cluster-12182.20144,Cluster-12182.73977,Cluster-12182.20146
GO:0008201	heparin binding	molecular_function	0.18176	1	7	11662	25	63519	0.28	Cluster-12182.20146,Cluster-12182.73977,Cluster-12182.20144,Cluster-12182.51096,Cluster-12182.20143,Cluster-12182.12171,Cluster-12182.57009
GO:0009199	ribonucleoside triphosphate metabolic process	biological_process	0.18214	1	263	11662	1371	63519	0.191831	Cluster-12182.107042,Cluster-12182.33543,Cluster-12182.74763,Cluster-12182.22873,Cluster-12182.81044,Cluster-12182.52008,Cluster-12182.59474,Cluster-12182.76531,Cluster-12182.50132,Cluster-12182.70684,Cluster-12182.108685,Cluster-12182.65298,Cluster-12182.24320,Cluster-12182.79887,Cluster-12182.72832,Cluster-12182.86258,Cluster-12182.74147,Cluster-12182.21061,Cluster-12182.32329,Cluster-12182.930…
GO:0006551	leucine metabolic process	biological_process	0.18253	1	62	11662	291	63519	0.213058	Cluster-12182.86974,Cluster-12182.116273,Cluster-12182.88656,Cluster-12182.63324,Cluster-17640.0,Cluster-5187.0,Cluster-12182.41152,Cluster-12182.73356,Cluster-21062.0,Cluster-12182.68700,Cluster-12182.74054,Cluster-5629.1,Cluster-12182.65517,Cluster-16784.0,Cluster-12182.75519,Cluster-12182.36057,Cluster-12182.32595,Cluster-12182.58087,Cluster-12182.26321,Cluster-12182.84051,Cluster-12182.67893,…
GO:0003956	NAD(P)+-protein-arginine ADP-ribosyltransferase activity	molecular_function	0.18262	1	5	11662	15	63519	0.333333	Cluster-12182.22256,Cluster-12182.82645,Cluster-12182.82650,Cluster-12182.82654,Cluster-12182.51024
GO:0051016	barbed-end actin filament capping	biological_process	0.18362	1	8	11662	28	63519	0.285714	Cluster-12182.69822,Cluster-12182.41641,Cluster-12182.69598,Cluster-12182.78967,Cluster-12182.63365,Cluster-12182.101747,Cluster-12182.73919,Cluster-12182.80187
GO:0005623	cell	cellular_component	0.18371	1	3571	11662	19040	63519	0.187553	Cluster-12182.39990,Cluster-12182.66519,Cluster-12182.73740,Cluster-12182.65649,Cluster-12182.109804,Cluster-12182.36468,Cluster-12182.66424,Cluster-12182.56865,Cluster-12182.39824,Cluster-12182.37308,Cluster-12182.90528,Cluster-12182.67692,Cluster-12182.16043,Cluster-12182.54581,Cluster-12182.73553,Cluster-12182.40382,Cluster-12182.62754,Cluster-12182.55104,Cluster-19284.0,Cluster-12215.1,Cluste…
er-12182.76218,Cluster-12182.16618,Cluster-12182.74892,Cluster-12182.1288,Cluster-12182.89786,Cluster-12182.95840,Cluster-12182.80210,Cluster-12182.69394,Cluster-12182.30991,Cluster-12182.51023,Cluster-12182.100743,Cluster-13503.0,Cluster-12182.359,Cluster-12182.56050,Cluster-14865.0,Cluster-12182.102824,Cluster-7313.0,Cluster-12182.88978,Cluster-12182.70508,Cluster-12182.88873,Cluster-12182.8467…
.77189,Cluster-12182.58923,Cluster-12182.65925,Cluster-12182.71392,Cluster-12182.14029,Cluster-12182.70206,Cluster-12182.45627,Cluster-12182.61231,Cluster-12182.63370,Cluster-12182.57819,Cluster-12182.78801,Cluster-12182.62853,Cluster-12182.72587,Cluster-12182.111791,Cluster-12182.84874,Cluster-12182.66175,Cluster-12182.81435,Cluster-12182.79041,Cluster-12182.95746,Cluster-7188.5,Cluster-12182.35…
GO:0044464	cell part	cellular_component	0.18371	1	3571	11662	19040	63519	0.187553	Cluster-12182.59100,Cluster-12182.44128,Cluster-12182.31575,Cluster-12182.69345,Cluster-12182.96294,Cluster-12182.113617,Cluster-12182.68968,Cluster-12182.70370,Cluster-12182.80842,Cluster-12182.105177,Cluster-12182.70499,Cluster-12182.34370,Cluster-12182.43307,Cluster-12182.64591,Cluster-12182.118274,Cluster-12182.30509,Cluster-12182.40571,Cluster-12182.29643,Cluster-12182.78881,Cluster-12182.82…
ter-12182.26804,Cluster-12182.51729,Cluster-12182.106894,Cluster-12182.90939,Cluster-12182.57126,Cluster-12182.108588,Cluster-9935.0,Cluster-12182.77170,Cluster-12182.72378,Cluster-12182.20017,Cluster-12182.104278,Cluster-12182.67499,Cluster-12182.108138,Cluster-12182.56392,Cluster-12182.40593,Cluster-12182.67427,Cluster-12182.63541,Cluster-12182.10665,Cluster-12182.97748,Cluster-12182.41435,Clus…
Cluster-12182.63302,Cluster-12182.96257,Cluster-12182.68930,Cluster-12182.23992,Cluster-12182.55839,Cluster-12182.109616,Cluster-12182.80744,Cluster-12182.89524,Cluster-12182.46696,Cluster-12182.74307,Cluster-12182.56396,Cluster-12182.54343,Cluster-12182.85605,Cluster-17179.0,Cluster-11058.0,Cluster-12182.72574,Cluster-12182.69942,Cluster-12182.73666,Cluster-12182.36949,Cluster-12182.63553,Cluste…
GO:0003707	steroid hormone receptor activity	molecular_function	0.1838	1	7	11662	25	63519	0.28	Cluster-12182.68506,Cluster-12182.60047,Cluster-12182.67406,Cluster-12182.78682,Cluster-12182.122396,Cluster-12182.69610,Cluster-12182.34239
GO:0006000	fructose metabolic process	biological_process	0.18393	1	51	11662	241	63519	0.211618	Cluster-12182.69049,Cluster-12182.72856,Cluster-12182.76085,Cluster-12182.82335,Cluster-12182.83717,Cluster-12182.73171,Cluster-12182.54316,Cluster-12182.93715,Cluster-12182.37039,Cluster-12182.29324,Cluster-12182.39222,Cluster-12182.75136,Cluster-12182.73315,Cluster-12182.55516,Cluster-12182.21226,Cluster-12182.51516,Cluster-12182.68037,Cluster-12182.18921,Cluster-12182.32329,Cluster-12182.67603…
GO:0009119	ribonucleoside metabolic process	biological_process	0.18399	1	314	11662	1630	63519	0.192638	Cluster-5666.0,Cluster-12182.118020,Cluster-12182.115884,Cluster-12182.116820,Cluster-12182.84681,Cluster-12182.107288,Cluster-12182.55516,Cluster-12182.78507,Cluster-12182.79419,Cluster-12182.69928,Cluster-12182.48150,Cluster-12182.86996,Cluster-12182.44013,Cluster-12182.39042,Cluster-12182.34940,Cluster-12182.83717,Cluster-12182.29677,Cluster-12182.106897,Cluster-12182.45062,Cluster-12182.10433…
GO:0019530	taurine metabolic process	biological_process	0.18403	1	5	11662	17	63519	0.294118	Cluster-12182.11220,Cluster-12182.18377,Cluster-12182.85064,Cluster-12182.19010,Cluster-12182.31629
GO:0042364	water-soluble vitamin biosynthetic process	biological_process	0.18415	1	121	11662	586	63519	0.206485	Cluster-12182.44281,Cluster-12182.86150,Cluster-12182.76290,Cluster-12182.32974,Cluster-12182.50754,Cluster-12182.65527,Cluster-12182.74327,Cluster-12182.63085,Cluster-12182.67503,Cluster-12182.52647,Cluster-12182.100355,Cluster-12182.57817,Cluster-12182.482,Cluster-12182.103702,Cluster-12182.68847,Cluster-12182.16680,Cluster-12182.54574,Cluster-12182.53420,Cluster-12182.74232,Cluster-12182.10235…
GO:0015204	urea transmembrane transporter activity	molecular_function	0.18418	1	2	11662	6	63519	0.333333	Cluster-12182.21604,Cluster-12182.80901
GO:0015840	urea transport	biological_process	0.18418	1	2	11662	6	63519	0.333333	Cluster-12182.21604,Cluster-12182.80901
GO:0019755	one-carbon compound transport	biological_process	0.18418	1	2	11662	6	63519	0.333333	Cluster-12182.21604,Cluster-12182.80901
GO:0071918	urea transmembrane transport	biological_process	0.18418	1	2	11662	6	63519	0.333333	Cluster-12182.80901,Cluster-12182.21604
GO:0060429	epithelium development	biological_process	0.18424	1	11	11662	47	63519	0.234043	Cluster-12182.76681,Cluster-12182.62323,Cluster-12182.80899,Cluster-12182.78539,Cluster-12182.111487,Cluster-12182.93823,Cluster-12182.31157,Cluster-12182.53076,Cluster-12182.85380,Cluster-12182.86816,Cluster-12182.20669
GO:0019203	carbohydrate phosphatase activity	molecular_function	0.18425	1	14	11662	58	63519	0.241379	Cluster-12182.37476,Cluster-12182.58537,Cluster-12182.68314,Cluster-12182.17569,Cluster-12182.111427,Cluster-12182.39222,Cluster-12182.67602,Cluster-12182.67604,Cluster-12182.61246,Cluster-12182.67603,Cluster-12182.37039,Cluster-12182.21226,Cluster-12182.39220,Cluster-12182.70007
GO:0050308	sugar-phosphatase activity	molecular_function	0.18425	1	14	11662	58	63519	0.241379	Cluster-12182.39220,Cluster-12182.70007,Cluster-12182.61246,Cluster-12182.67603,Cluster-12182.67604,Cluster-12182.21226,Cluster-12182.37039,Cluster-12182.39222,Cluster-12182.111427,Cluster-12182.17569,Cluster-12182.67602,Cluster-12182.68314,Cluster-12182.58537,Cluster-12182.37476
GO:0004129	cytochrome-c oxidase activity	molecular_function	0.18484	1	45	11662	215	63519	0.209302	Cluster-12182.106912,Cluster-12182.52756,Cluster-12182.62306,Cluster-12182.62430,Cluster-12182.83167,Cluster-12182.74529,Cluster-12182.54151,Cluster-12182.28259,Cluster-12182.52008,Cluster-12182.72378,Cluster-12182.72027,Cluster-12182.93866,Cluster-12182.78201,Cluster-12182.68850,Cluster-12182.104330,Cluster-12182.30643,Cluster-12182.67617,Cluster-12182.74074,Cluster-12182.86562,Cluster-12182.389…
GO:0006123	mitochondrial electron transport, cytochrome c to oxygen	biological_process	0.18484	1	45	11662	215	63519	0.209302	Cluster-12182.106912,Cluster-12182.52756,Cluster-12182.62306,Cluster-12182.62430,Cluster-12182.54151,Cluster-12182.74529,Cluster-12182.83167,Cluster-12182.28259,Cluster-12182.52008,Cluster-12182.72378,Cluster-12182.93866,Cluster-12182.72027,Cluster-12182.78201,Cluster-12182.68850,Cluster-12182.104330,Cluster-12182.74074,Cluster-12182.30643,Cluster-12182.67617,Cluster-12182.86562,Cluster-12182.389…
GO:0016675	oxidoreductase activity, acting on a heme group of donors	molecular_function	0.18484	1	45	11662	215	63519	0.209302	Cluster-12182.62306,Cluster-12182.62430,Cluster-12182.74529,Cluster-12182.83167,Cluster-12182.54151,Cluster-12182.28259,Cluster-12182.52756,Cluster-12182.106912,Cluster-12182.104330,Cluster-12182.67617,Cluster-12182.74074,Cluster-12182.30643,Cluster-12182.86562,Cluster-12182.38942,Cluster-12182.68799,Cluster-12182.52008,Cluster-12182.72378,Cluster-12182.93866,Cluster-12182.72027,Cluster-12182.782…
GO:0016676	oxidoreductase activity, acting on a heme group of donors, oxygen as acceptor	molecular_function	0.18484	1	45	11662	215	63519	0.209302	Cluster-12182.28259,Cluster-12182.62430,Cluster-12182.62306,Cluster-12182.54151,Cluster-12182.74529,Cluster-12182.83167,Cluster-12182.52756,Cluster-12182.106912,Cluster-12182.38942,Cluster-12182.68799,Cluster-12182.67617,Cluster-12182.30643,Cluster-12182.74074,Cluster-12182.104330,Cluster-12182.86562,Cluster-12182.72027,Cluster-12182.93866,Cluster-12182.72378,Cluster-12182.68850,Cluster-12182.782…
GO:0045277	respiratory chain complex IV	cellular_component	0.18484	1	45	11662	215	63519	0.209302	Cluster-12182.65339,Cluster-12182.66267,Cluster-12182.93053,Cluster-12182.95090,Cluster-12182.74147,Cluster-12182.89245,Cluster-12182.25882,Cluster-12182.75289,Cluster-12182.91053,Cluster-12182.78507,Cluster-12182.62123,Cluster-12182.50436,Cluster-12182.48150,Cluster-12182.101005,Cluster-12182.103336,Cluster-12182.82262,Cluster-3315.0,Cluster-12182.93252,Cluster-12182.94906,Cluster-12182.27653,Cl…
GO:0008455	alpha-1,6-mannosylglycoprotein 2-beta-N-acetylglucosaminyltransferase activity	molecular_function	0.18488	1	3	11662	8	63519	0.375	Cluster-12182.30282,Cluster-12182.112377,Cluster-12182.30283
GO:0008146	sulfotransferase activity	molecular_function	0.18495	1	8	11662	33	63519	0.242424	Cluster-12182.120960,Cluster-12182.79263,Cluster-12182.64965,Cluster-12182.38406,Cluster-12182.95152,Cluster-12182.40650,Cluster-23440.0,Cluster-12182.77821
GO:0019888	protein phosphatase regulator activity	molecular_function	0.18497	1	14	11662	57	63519	0.245614	Cluster-12182.72892,Cluster-12182.39666,Cluster-12182.43618,Cluster-12182.114738,Cluster-12182.69313,Cluster-12182.45403,Cluster-12182.71271,Cluster-12182.51797,Cluster-12182.71480,Cluster-12182.73533,Cluster-12182.73154,Cluster-12182.70272,Cluster-12182.102418,Cluster-12182.71270
GO:0019363	pyridine nucleotide biosynthetic process	biological_process	0.185	1	16	11662	63	63519	0.253968	Cluster-12182.85064,Cluster-12182.18765,Cluster-12182.29686,Cluster-12182.66818,Cluster-12182.32329,Cluster-12182.42401,Cluster-12182.64337,Cluster-12182.15169,Cluster-12182.101427,Cluster-12182.97472,Cluster-12182.29601,Cluster-12182.88069,Cluster-12182.30197,Cluster-12182.70476,Cluster-2972.0,Cluster-12182.99980
GO:0000428	DNA-directed RNA polymerase complex	cellular_component	0.18503	1	49	11662	230	63519	0.213043	Cluster-12182.63137,Cluster-12182.94932,Cluster-12182.25850,Cluster-12182.34962,Cluster-12182.120368,Cluster-8118.0,Cluster-12182.74074,Cluster-12182.64093,Cluster-12182.54038,Cluster-12182.73391,Cluster-12182.72378,Cluster-12182.78259,Cluster-12182.59860,Cluster-12182.86594,Cluster-12182.22991,Cluster-12182.74076,Cluster-12182.74699,Cluster-12182.89765,Cluster-12182.63142,Cluster-12182.72376,Clu…
GO:0055029	nuclear DNA-directed RNA polymerase complex	cellular_component	0.18503	1	49	11662	230	63519	0.213043	Cluster-12182.65078,Cluster-12182.62793,Cluster-12182.51364,Cluster-12182.48654,Cluster-12182.54340,Cluster-12182.89392,Cluster-12182.106852,Cluster-12182.71632,Cluster-12182.90622,Cluster-12182.95357,Cluster-26281.1,Cluster-12182.64608,Cluster-12182.87245,Cluster-12182.72929,Cluster-12182.87170,Cluster-12182.108977,Cluster-12182.63136,Cluster-12182.108448,Cluster-12182.38665,Cluster-12182.91695,…
GO:0005889	hydrogen:potassium-exchanging ATPase complex	cellular_component	0.18517	1	2	11662	4	63519	0.5	Cluster-12182.26804,Cluster-12182.30184
GO:0008900	hydrogen:potassium-exchanging ATPase activity	molecular_function	0.18517	1	2	11662	4	63519	0.5	Cluster-12182.30184,Cluster-12182.26804
GO:0018580	nitronate monooxygenase activity	molecular_function	0.1853	1	10	11662	37	63519	0.27027	Cluster-12182.66035,Cluster-12182.66291,Cluster-12182.67503,Cluster-12182.23619,Cluster-12182.61075,Cluster-12182.27321,Cluster-7971.0,Cluster-12182.55697,Cluster-12182.40322,Cluster-12182.27320
GO:0032784	regulation of DNA-templated transcription, elongation	biological_process	0.18579	1	10	11662	39	63519	0.25641	Cluster-12182.65642,Cluster-12182.81096,Cluster-12182.51049,Cluster-12182.41447,Cluster-12182.55021,Cluster-12182.81578,Cluster-12182.64093,Cluster-12182.68089,Cluster-12182.492,Cluster-12182.55017
GO:0010496	intercellular transport	biological_process	0.18587	1	15	11662	64	63519	0.234375	Cluster-12182.36414,Cluster-12182.45524,Cluster-12182.74562,Cluster-12182.43545,Cluster-12182.93000,Cluster-12182.69598,Cluster-12182.65819,Cluster-12182.104110,Cluster-12182.115200,Cluster-12182.108423,Cluster-12182.60778,Cluster-12182.113650,Cluster-12182.78967,Cluster-24298.1,Cluster-12182.61198
GO:0044000	movement in host	biological_process	0.18587	1	15	11662	64	63519	0.234375	Cluster-24298.1,Cluster-12182.61198,Cluster-12182.113650,Cluster-12182.108423,Cluster-12182.60778,Cluster-12182.78967,Cluster-12182.104110,Cluster-12182.115200,Cluster-12182.36414,Cluster-12182.45524,Cluster-12182.74562,Cluster-12182.65819,Cluster-12182.69598,Cluster-12182.93000,Cluster-12182.43545
GO:0046739	transport of virus in multicellular host	biological_process	0.18587	1	15	11662	64	63519	0.234375	Cluster-24298.1,Cluster-12182.61198,Cluster-12182.113650,Cluster-12182.60778,Cluster-12182.108423,Cluster-12182.78967,Cluster-12182.104110,Cluster-12182.115200,Cluster-12182.36414,Cluster-12182.45524,Cluster-12182.74562,Cluster-12182.69598,Cluster-12182.65819,Cluster-12182.93000,Cluster-12182.43545
GO:0046740	transport of virus in host, cell to cell	biological_process	0.18587	1	15	11662	64	63519	0.234375	Cluster-12182.104110,Cluster-12182.115200,Cluster-12182.45524,Cluster-12182.36414,Cluster-12182.74562,Cluster-12182.65819,Cluster-12182.69598,Cluster-12182.93000,Cluster-12182.43545,Cluster-24298.1,Cluster-12182.61198,Cluster-12182.113650,Cluster-12182.60778,Cluster-12182.108423,Cluster-12182.78967
GO:0051814	movement in other organism involved in symbiotic interaction	biological_process	0.18587	1	15	11662	64	63519	0.234375	Cluster-24298.1,Cluster-12182.61198,Cluster-12182.113650,Cluster-12182.60778,Cluster-12182.108423,Cluster-12182.78967,Cluster-12182.104110,Cluster-12182.115200,Cluster-12182.45524,Cluster-12182.36414,Cluster-12182.74562,Cluster-12182.69598,Cluster-12182.65819,Cluster-12182.43545,Cluster-12182.93000
GO:1902586	multi-organism intercellular transport	biological_process	0.18587	1	15	11662	64	63519	0.234375	Cluster-12182.61198,Cluster-24298.1,Cluster-12182.78967,Cluster-12182.113650,Cluster-12182.60778,Cluster-12182.108423,Cluster-12182.115200,Cluster-12182.104110,Cluster-12182.69598,Cluster-12182.65819,Cluster-12182.93000,Cluster-12182.43545,Cluster-12182.36414,Cluster-12182.45524,Cluster-12182.74562
GO:0090066	regulation of anatomical structure size	biological_process	0.18659	1	26	11662	116	63519	0.224138	Cluster-12182.41641,Cluster-12182.113617,Cluster-12182.65456,Cluster-12182.92598,Cluster-12182.73399,Cluster-12182.24301,Cluster-12182.80210,Cluster-12182.32465,Cluster-12182.99425,Cluster-12182.80187,Cluster-12182.52699,Cluster-12182.73919,Cluster-12182.57642,Cluster-12182.74923,Cluster-12182.69822,Cluster-12182.69598,Cluster-12182.102824,Cluster-12182.93866,Cluster-12182.63013,Cluster-12182.616…
GO:0042430	indole-containing compound metabolic process	biological_process	0.18662	1	95	11662	463	63519	0.205184	Cluster-16784.0,Cluster-5629.1,Cluster-12182.46929,Cluster-12182.49027,Cluster-12182.68700,Cluster-12182.74054,Cluster-12182.31833,Cluster-12182.89621,Cluster-12182.45662,Cluster-12182.18783,Cluster-12182.41152,Cluster-17640.0,Cluster-12182.44843,Cluster-12182.9810,Cluster-12182.116273,Cluster-12182.39621,Cluster-12182.58550,Cluster-12182.46131,Cluster-12182.108504,Cluster-12182.58876,Cluster-121…
GO:0043138	3'-5' DNA helicase activity	molecular_function	0.18694	1	5	11662	15	63519	0.333333	Cluster-12182.113272,Cluster-12182.113273,Cluster-12182.113275,Cluster-12182.76125,Cluster-12182.14106
GO:0043140	ATP-dependent 3'-5' DNA helicase activity	molecular_function	0.18694	1	5	11662	15	63519	0.333333	Cluster-12182.76125,Cluster-12182.14106,Cluster-12182.113275,Cluster-12182.113272,Cluster-12182.113273
GO:0044215	other organism	cellular_component	0.18751	1	71	11662	348	63519	0.204023	Cluster-12182.94484,Cluster-12182.93,Cluster-12182.111369,Cluster-12182.68300,Cluster-12182.104191,Cluster-12182.31225,Cluster-12182.74562,Cluster-12182.69820,Cluster-4736.0,Cluster-12182.84547,Cluster-12182.14200,Cluster-12182.31394,Cluster-12182.55975,Cluster-12182.117567,Cluster-12182.34166,Cluster-12182.115200,Cluster-12182.40777,Cluster-12182.29311,Cluster-12182.71348,Cluster-12182.76614,Clu…
GO:0044216	other organism cell	cellular_component	0.18751	1	71	11662	348	63519	0.204023	Cluster-12182.65270,Cluster-12182.104110,Cluster-12182.96836,Cluster-12182.37472,Cluster-12182.52647,Cluster-12182.110085,Cluster-9814.0,Cluster-12182.18610,Cluster-12182.18812,Cluster-12182.49133,Cluster-12182.3168,Cluster-12182.113650,Cluster-12182.15688,Cluster-12182.59233,Cluster-12182.112030,Cluster-12182.43159,Cluster-12182.81518,Cluster-12182.76146,Cluster-12182.97699,Cluster-12182.62186,C…
GO:0044217	other organism part	cellular_component	0.18751	1	71	11662	348	63519	0.204023	Cluster-12182.9653,Cluster-12182.38667,Cluster-12182.64352,Cluster-12182.62186,Cluster-12182.78967,Cluster-12182.73864,Cluster-12182.59549,Cluster-12182.70378,Cluster-12182.96311,Cluster-12182.76147,Cluster-12182.8788,Cluster-12182.69598,Cluster-20399.0,Cluster-12182.73386,Cluster-12182.3168,Cluster-12182.15688,Cluster-12182.59233,Cluster-12182.113650,Cluster-12182.43159,Cluster-12182.112030,Clus…
GO:0006417	regulation of translation	biological_process	0.18792	1	118	11662	567	63519	0.208113	Cluster-12182.81004,Cluster-12182.41741,Cluster-12182.55333,Cluster-12182.83536,Cluster-12182.12171,Cluster-14536.0,Cluster-12182.76757,Cluster-12182.8906,Cluster-12182.71539,Cluster-12182.122587,Cluster-12182.69133,Cluster-12182.46349,Cluster-12182.35075,Cluster-12182.26049,Cluster-12182.16254,Cluster-12182.23668,Cluster-12182.89619,Cluster-12182.80899,Cluster-12182.44500,Cluster-12182.22895,Clu…
GO:0034248	regulation of cellular amide metabolic process	biological_process	0.18792	1	118	11662	567	63519	0.208113	Cluster-12182.67917,Cluster-12182.10859,Cluster-12182.22895,Cluster-12182.89618,Cluster-12182.55116,Cluster-12182.80899,Cluster-12182.44500,Cluster-12182.52371,Cluster-12182.18400,Cluster-12182.109362,Cluster-12182.70416,Cluster-12182.95628,Cluster-12182.93380,Cluster-12182.59259,Cluster-14536.0,Cluster-12182.8906,Cluster-12182.76757,Cluster-12182.71539,Cluster-12182.55333,Cluster-12182.83536,Clu…
GO:0005198	structural molecule activity	molecular_function	0.18832	1	467	11662	2549	63519	0.183209	Cluster-12182.300,Cluster-12182.49361,Cluster-24831.0,Cluster-12182.24532,Cluster-12182.43910,Cluster-12182.30283,Cluster-12182.98115,Cluster-12182.41760,Cluster-12182.65509,Cluster-12182.87473,Cluster-12182.50087,Cluster-12182.81307,Cluster-1135.0,Cluster-12182.6354,Cluster-12182.64165,Cluster-12182.79548,Cluster-12182.53740,Cluster-12182.40410,Cluster-12182.18028,Cluster-12182.46806,Cluster-121…
GO:0006457	protein folding	biological_process	0.18875	1	103	11662	509	63519	0.202358	Cluster-12182.100261,Cluster-12182.76692,Cluster-12182.43696,Cluster-12182.67884,Cluster-12182.86605,Cluster-12182.68303,Cluster-12182.67628,Cluster-12182.49273,Cluster-12182.69095,Cluster-12182.65702,Cluster-12182.62274,Cluster-12182.56546,Cluster-12182.73560,Cluster-12182.40727,Cluster-12182.56516,Cluster-12182.19403,Cluster-12182.122906,Cluster-12182.44388,Cluster-12182.40415,Cluster-12182.103…
GO:0007276	gamete generation	biological_process	0.1889	1	25	11662	119	63519	0.210084	Cluster-12182.71879,Cluster-17490.0,Cluster-12182.53076,Cluster-12182.84681,Cluster-12182.46511,Cluster-12182.55750,Cluster-12182.62323,Cluster-12182.25480,Cluster-12182.111487,Cluster-12182.93823,Cluster-12182.27644,Cluster-12182.106734,Cluster-12182.74011,Cluster-12182.31157,Cluster-12182.75622,Cluster-12182.85380,Cluster-12182.86816,Cluster-21728.0,Cluster-12182.76681,Cluster-12182.104272,Clus…
GO:0051321	meiotic cell cycle	biological_process	0.18919	1	17	11662	73	63519	0.232877	Cluster-12182.86472,Cluster-17490.0,Cluster-12182.17116,Cluster-12182.72017,Cluster-12182.73840,Cluster-12182.868,Cluster-12182.65037,Cluster-12182.867,Cluster-12182.65038,Cluster-12182.27160,Cluster-12182.32434,Cluster-12182.32436,Cluster-12182.46850,Cluster-12182.65043,Cluster-12182.68542,Cluster-12182.104272,Cluster-12182.34910
GO:0006072	glycerol-3-phosphate metabolic process	biological_process	0.18933	1	18	11662	73	63519	0.246575	Cluster-12182.74054,Cluster-12182.57817,Cluster-12182.75494,Cluster-12182.89619,Cluster-12182.9616,Cluster-12182.279,Cluster-12182.43435,Cluster-12182.84051,Cluster-12182.71972,Cluster-12182.75493,Cluster-12182.69115,Cluster-12182.107774,Cluster-12182.89618,Cluster-12182.68847,Cluster-12182.52359,Cluster-12182.74232,Cluster-12182.52358,Cluster-12182.16680
GO:0006066	alcohol metabolic process	biological_process	0.18978	1	42	11662	202	63519	0.207921	Cluster-12182.83717,Cluster-12182.69127,Cluster-12182.82335,Cluster-12182.72856,Cluster-12182.50667,Cluster-12182.103895,Cluster-111.0,Cluster-12182.116967,Cluster-12182.74796,Cluster-12182.55516,Cluster-12182.67080,Cluster-12182.75136,Cluster-12182.18921,Cluster-12182.75870,Cluster-12182.60201,Cluster-12182.68037,Cluster-12182.65412,Cluster-12182.46763,Cluster-12182.39436,Cluster-12182.49041,Clu…
GO:0009085	lysine biosynthetic process	biological_process	0.18994	1	18	11662	80	63519	0.225	Cluster-12182.89992,Cluster-12182.18479,Cluster-12182.77701,Cluster-12182.7698,Cluster-12182.41538,Cluster-12182.41955,Cluster-12182.71949,Cluster-12182.41539,Cluster-12182.42690,Cluster-5629.1,Cluster-12182.59613,Cluster-12182.68164,Cluster-12182.37244,Cluster-12182.53559,Cluster-12182.64914,Cluster-12182.83170,Cluster-12182.68668,Cluster-12182.85599
GO:0009110	vitamin biosynthetic process	biological_process	0.1901	1	121	11662	587	63519	0.206133	Cluster-12182.94226,Cluster-12182.50515,Cluster-12182.57019,Cluster-12182.68391,Cluster-12182.100735,Cluster-12182.34503,Cluster-111.0,Cluster-12182.65001,Cluster-12182.103460,Cluster-12182.69115,Cluster-12182.89831,Cluster-12182.33142,Cluster-12182.12364,Cluster-12182.28614,Cluster-12182.76267,Cluster-12182.105972,Cluster-12182.64874,Cluster-12182.11302,Cluster-12182.27321,Cluster-12182.77395,Cl…
GO:0031324	negative regulation of cellular metabolic process	biological_process	0.1902	1	38	11662	180	63519	0.211111	Cluster-12182.84577,Cluster-12182.34241,Cluster-12182.76290,Cluster-12182.108798,Cluster-12182.3158,Cluster-12182.84574,Cluster-12182.82736,Cluster-12182.61706,Cluster-12182.64269,Cluster-12182.34239,Cluster-12182.20315,Cluster-12182.78839,Cluster-10008.0,Cluster-12182.13547,Cluster-12182.66959,Cluster-12182.106108,Cluster-12182.89162,Cluster-12182.51729,Cluster-12182.84674,Cluster-12182.62884,Cl…
GO:0002949	tRNA threonylcarbamoyladenosine modification	biological_process	0.19027	1	65	11662	294	63519	0.221088	Cluster-12182.58445,Cluster-12182.11969,Cluster-12182.73841,Cluster-12182.63834,Cluster-12182.73236,Cluster-12182.70649,Cluster-12182.18091,Cluster-12182.103315,Cluster-12182.77058,Cluster-12182.51652,Cluster-12182.100498,Cluster-12182.59833,Cluster-12182.86051,Cluster-12182.108977,Cluster-12182.75550,Cluster-12182.73553,Cluster-12182.53316,Cluster-12182.40382,Cluster-12182.87471,Cluster-12182.38…
GO:0070525	tRNA threonylcarbamoyladenosine metabolic process	biological_process	0.19027	1	65	11662	294	63519	0.221088	Cluster-12182.57360,Cluster-12182.81949,Cluster-12182.69203,Cluster-12182.47960,Cluster-23150.0,Cluster-12182.49112,Cluster-12182.77037,Cluster-12182.67647,Cluster-12182.82490,Cluster-12182.54343,Cluster-12182.43800,Cluster-12182.70614,Cluster-12182.71369,Cluster-9395.0,Cluster-12182.72795,Cluster-12182.75549,Cluster-12182.58923,Cluster-12182.76835,Cluster-12182.38078,Cluster-12182.17419,Cluster-…
GO:0046903	secretion	biological_process	0.19029	1	63	11662	285	63519	0.221053	Cluster-12182.51478,Cluster-12182.2463,Cluster-12182.96939,Cluster-12182.111342,Cluster-12182.40019,Cluster-12182.51479,Cluster-25653.4,Cluster-12182.21892,Cluster-15133.0,Cluster-12182.78390,Cluster-12182.106137,Cluster-12182.103300,Cluster-23718.0,Cluster-12182.55366,Cluster-12182.79832,Cluster-12182.105868,Cluster-12182.63576,Cluster-12182.48875,Cluster-12182.30875,Cluster-12182.2447,Cluster-1…
GO:0009251	glucan catabolic process	biological_process	0.19065	1	4	11662	12	63519	0.333333	Cluster-12182.93053,Cluster-12182.101963,Cluster-12182.77305,Cluster-20391.0
GO:0030245	cellulose catabolic process	biological_process	0.19065	1	4	11662	12	63519	0.333333	Cluster-12182.93053,Cluster-12182.101963,Cluster-20391.0,Cluster-12182.77305
GO:0044247	cellular polysaccharide catabolic process	biological_process	0.19065	1	4	11662	12	63519	0.333333	Cluster-20391.0,Cluster-12182.77305,Cluster-12182.93053,Cluster-12182.101963
GO:0051275	beta-glucan catabolic process	biological_process	0.19065	1	4	11662	12	63519	0.333333	Cluster-12182.101963,Cluster-12182.93053,Cluster-12182.77305,Cluster-20391.0
GO:1901615	organic hydroxy compound metabolic process	biological_process	0.19088	1	56	11662	274	63519	0.20438	Cluster-12182.55516,Cluster-12182.67503,Cluster-12182.75136,Cluster-12182.103702,Cluster-12182.67080,Cluster-12182.60201,Cluster-12182.68037,Cluster-12182.75870,Cluster-12182.18921,Cluster-12182.32974,Cluster-12182.46763,Cluster-12182.65412,Cluster-12182.82335,Cluster-12182.69127,Cluster-12182.83717,Cluster-12182.53354,Cluster-12182.50667,Cluster-12182.72856,Cluster-111.0,Cluster-12182.103895,Clu…
GO:0006812	cation transport	biological_process	0.19127	1	596	11662	3092	63519	0.192755	Cluster-12182.12056,Cluster-12182.78379,Cluster-12182.15828,Cluster-12182.67971,Cluster-12182.93661,Cluster-12182.48812,Cluster-12182.98365,Cluster-12182.41826,Cluster-12182.80,Cluster-12182.69229,Cluster-12182.59549,Cluster-12182.70343,Cluster-12182.34018,Cluster-12182.22914,Cluster-12182.56663,Cluster-12182.80541,Cluster-12182.5869,Cluster-12182.85053,Cluster-12182.106912,Cluster-12182.66101,Cl…
GO:0090599	alpha-glucosidase activity	molecular_function	0.1914	1	3	11662	8	63519	0.375	Cluster-25055.0,Cluster-12182.49998,Cluster-12182.69763
GO:1901564	organonitrogen compound metabolic process	biological_process	0.19192	1	1741	11662	9227	63519	0.188685	Cluster-12182.82436,Cluster-12182.66692,Cluster-12182.112377,Cluster-12182.54527,Cluster-12182.52008,Cluster-12182.74763,Cluster-12182.71414,Cluster-12182.17116,Cluster-12182.63829,Cluster-12182.35612,Cluster-12182.33752,Cluster-12182.60975,Cluster-12182.48152,Cluster-12182.38934,Cluster-12182.69455,Cluster-12182.88813,Cluster-12182.33543,Cluster-12182.18579,Cluster-12182.40183,Cluster-12182.5568…
-12182.56404,Cluster-12182.27137,Cluster-5925.0,Cluster-12182.68951,Cluster-12182.65226,Cluster-12182.51056,Cluster-12182.72930,Cluster-12182.64337,Cluster-12182.45597,Cluster-12182.106469,Cluster-12182.97726,Cluster-12182.73366,Cluster-12182.69379,Cluste
GO:0032991	macromolecular complex	cellular_component	0.19198	1	2371	11662	12563	63519	0.188729	Cluster-12182.49320,Cluster-12182.106449,Cluster-12182.87153,Cluster-12182.31301,Cluster-2881.1,Cluster-12182.54012,Cluster-12182.60375,Cluster-12182.113481,Cluster-12182.22454,Cluster-5788.3,Cluster-24235.0,Cluster-12182.51884,Cluster-12182.69633,Cluster-12182.56604,Cluster-12182.51541,Cluster-12182.57100,Cluster-12182.74614,Cluster-12182.32985,Cluster-12182.62070,Cluster-12182.62970,Cluster-121…
er-12182.61223,Cluster-358.0,Cluster-12182.82275,Cluster-12182.121920,Cluster-12182.58242,Cluster-12182.27123,Cluster-12182.113273,Cluster-12182.66647,Cluster-14390.0,Cluster-12182.79001,Cluster-12182.63605,Cluster-12182.77616,Cluster-12182.44547,Cluster-12182.69897,Cluster-12182.13871,Cluster-12182.90145,Cluster-12182.111895,Cluster-23718.0,Cluster-12182.51127,Cluster-12182.110428,Cluster-12182.…
GO:0006714	sesquiterpenoid metabolic process	biological_process	0.19198	1	2	11662	4	63519	0.5	Cluster-12182.91175,Cluster-12182.83871
GO:0010334	sesquiterpene synthase activity	molecular_function	0.19198	1	2	11662	4	63519	0.5	Cluster-12182.91175,Cluster-12182.83871
GO:0016106	sesquiterpenoid biosynthetic process	biological_process	0.19198	1	2	11662	4	63519	0.5	Cluster-12182.83871,Cluster-12182.91175
GO:0045482	trichodiene synthase activity	molecular_function	0.19198	1	2	11662	4	63519	0.5	Cluster-12182.83871,Cluster-12182.91175
GO:0009916	alternative oxidase activity	molecular_function	0.19237	1	10	11662	39	63519	0.25641	Cluster-12182.76818,Cluster-12182.88862,Cluster-12182.100905,Cluster-12182.50124,Cluster-12182.3627,Cluster-12182.65169,Cluster-12182.12500,Cluster-12182.56120,Cluster-12182.3628,Cluster-12182.69128
GO:0008380	RNA splicing	biological_process	0.19271	1	71	11662	335	63519	0.21194	Cluster-12182.106198,Cluster-12182.35075,Cluster-12182.79360,Cluster-12182.44581,Cluster-12182.48793,Cluster-12182.65674,Cluster-12182.107263,Cluster-12182.70504,Cluster-12182.111489,Cluster-12182.116141,Cluster-12182.98569,Cluster-12182.90275,Cluster-21856.0,Cluster-12182.108138,Cluster-12182.65485,Cluster-12182.14029,Cluster-12182.103857,Cluster-12182.48637,Cluster-12182.64093,Cluster-12182.826…
GO:0016860	intramolecular oxidoreductase activity	molecular_function	0.19322	1	29	11662	132	63519	0.219697	Cluster-12182.33543,Cluster-12182.68328,Cluster-12182.62457,Cluster-12182.44843,Cluster-12182.68417,Cluster-12182.75136,Cluster-12182.79945,Cluster-12182.61008,Cluster-12182.58267,Cluster-12182.60599,Cluster-12182.68259,Cluster-12182.55516,Cluster-12182.89983,Cluster-12182.21141,Cluster-12182.101072,Cluster-12182.79027,Cluster-12182.79023,Cluster-12182.27508,Cluster-12182.76085,Cluster-12182.6059…
GO:0010556	regulation of macromolecule biosynthetic process	biological_process	0.19362	1	1077	11662	5585	63519	0.192838	Cluster-12182.3255,Cluster-12182.98105,Cluster-12182.24977,Cluster-12182.56186,Cluster-24792.4,Cluster-12182.12171,Cluster-12182.11448,Cluster-12182.81004,Cluster-24998.1,Cluster-12182.77716,Cluster-12182.82962,Cluster-12182.89600,Cluster-12182.92518,Cluster-12182.23079,Cluster-12182.111341,Cluster-7265.0,Cluster-12182.92894,Cluster-12182.42095,Cluster-12182.53522,Cluster-12182.52990,Cluster-1218…
GO:0031326	regulation of cellular biosynthetic process	biological_process	0.19362	1	1077	11662	5585	63519	0.192838	Cluster-12182.78773,Cluster-12182.81122,Cluster-12182.83654,Cluster-12182.13959,Cluster-12182.70104,Cluster-12182.66255,Cluster-12182.93990,Cluster-12182.64814,Cluster-12182.88719,Cluster-12182.62580,Cluster-12664.0,Cluster-12182.73313,Cluster-12182.70992,Cluster-12182.17558,Cluster-12182.12227,Cluster-6222.1,Cluster-19284.0,Cluster-12182.106405,Cluster-12182.90196,Cluster-12182.64841,Cluster-121…
GO:0005667	transcription factor complex	cellular_component	0.1951	1	549	11662	2819	63519	0.19475	Cluster-12182.300,Cluster-12182.89416,Cluster-12182.45384,Cluster-12182.104508,Cluster-12182.89392,Cluster-12182.76903,Cluster-12182.68776,Cluster-12182.52509,Cluster-12182.65509,Cluster-12182.96306,Cluster-12182.88347,Cluster-12182.81219,Cluster-12182.18133,Cluster-12182.19475,Cluster-12251.0,Cluster-12182.11253,Cluster-12182.91695,Cluster-12182.72446,Cluster-12182.38342,Cluster-12182.97871,Clus…
GO:0046872	metal ion binding	molecular_function	0.19616	1	1601	11662	8383	63519	0.190982	Cluster-12182.64008,Cluster-12182.44613,Cluster-12182.36605,Cluster-12182.71791,Cluster-12182.48907,Cluster-12182.46255,Cluster-12182.40664,Cluster-12182.48545,Cluster-12182.97665,Cluster-12182.22704,Cluster-12182.45498,Cluster-19532.0,Cluster-12182.70308,Cluster-12182.75574,Cluster-12182.81192,Cluster-12182.49782,Cluster-12182.109901,Cluster-12182.24294,Cluster-13431.0,Cluster-12182.85538,Cluste…
GO:0034237	protein kinase A regulatory subunit binding	molecular_function	0.19663	1	2	11662	4	63519	0.5	Cluster-12182.40635,Cluster-12182.29183
GO:0051018	protein kinase A binding	molecular_function	0.19663	1	2	11662	4	63519	0.5	Cluster-12182.29183,Cluster-12182.40635
GO:0071554	cell wall organization or biogenesis	biological_process	0.19672	1	67	11662	331	63519	0.202417	Cluster-7248.0,Cluster-12182.70024,Cluster-12182.98248,Cluster-12182.67495,Cluster-12182.55207,Cluster-12182.45778,Cluster-12182.60781,Cluster-12182.78264,Cluster-24028.1,Cluster-12182.39789,Cluster-12182.4683,Cluster-12182.53646,Cluster-12182.71299,Cluster-12182.24865,Cluster-12182.113341,Cluster-12182.39112,Cluster-12182.48152,Cluster-12182.67415,Cluster-12182.60935,Cluster-12182.58658,Cluster-…
GO:0010309	acireductone dioxygenase [iron(II)-requiring] activity	molecular_function	0.19701	1	7	11662	26	63519	0.269231	Cluster-12182.68539,Cluster-12182.68424,Cluster-12182.50411,Cluster-12182.70104,Cluster-12182.48527,Cluster-12182.70364,Cluster-12182.68506
GO:0006560	proline metabolic process	biological_process	0.19712	1	45	11662	214	63519	0.21028	Cluster-12182.48795,Cluster-12182.68255,Cluster-12182.70456,Cluster-12182.38934,Cluster-12182.68730,Cluster-12182.67485,Cluster-12182.28257,Cluster-12182.45662,Cluster-12182.86687,Cluster-12182.59999,Cluster-12182.66437,Cluster-12182.67411,Cluster-12182.90448,Cluster-12182.110183,Cluster-12182.50845,Cluster-12182.35694,Cluster-12182.15828,Cluster-12182.63024,Cluster-12182.109616,Cluster-12182.749…
GO:0007268	synaptic transmission	biological_process	0.19717	1	36	11662	161	63519	0.223602	Cluster-12182.98254,Cluster-12182.101005,Cluster-12182.105088,Cluster-12182.29448,Cluster-12182.49913,Cluster-12182.106552,Cluster-12182.53957,Cluster-12182.80842,Cluster-12182.101235,Cluster-12182.67422,Cluster-12182.115282,Cluster-12182.61803,Cluster-12182.47732,Cluster-12182.92977,Cluster-12182.11562,Cluster-12182.115275,Cluster-12182.24983,Cluster-12182.124065,Cluster-12182.61819,Cluster-1218…
GO:0015078	hydrogen ion transmembrane transporter activity	molecular_function	0.19722	1	199	11662	1014	63519	0.196252	Cluster-12182.107288,Cluster-12182.40178,Cluster-12182.78507,Cluster-12182.48150,Cluster-12182.79419,Cluster-12182.25882,Cluster-12182.69383,Cluster-12182.16834,Cluster-12182.84681,Cluster-12182.25334,Cluster-12182.65527,Cluster-12182.66267,Cluster-12182.95090,Cluster-12182.75770,Cluster-12182.96171,Cluster-5666.0,Cluster-12182.86552,Cluster-12182.73453,Cluster-12182.41440,Cluster-12182.98751,Clu…
GO:0006573	valine metabolic process	biological_process	0.19748	1	59	11662	278	63519	0.21223	Cluster-12182.37726,Cluster-9218.0,Cluster-12182.43435,Cluster-12182.28852,Cluster-12182.83286,Cluster-12182.68188,Cluster-12182.95648,Cluster-12182.76821,Cluster-12182.107774,Cluster-12182.80794,Cluster-12182.6768,Cluster-12182.69115,Cluster-12182.90024,Cluster-5870.0,Cluster-12182.34960,Cluster-12182.54044,Cluster-12182.64874,Cluster-12182.74232,Cluster-12182.51392,Cluster-12182.16680,Cluster-1…
GO:0009132	nucleoside diphosphate metabolic process	biological_process	0.19777	1	64	11662	316	63519	0.202532	Cluster-12182.33547,Cluster-12182.67602,Cluster-12182.43382,Cluster-12182.81154,Cluster-12182.39176,Cluster-12182.27928,Cluster-12182.73196,Cluster-12182.101072,Cluster-12182.73056,Cluster-12182.70556,Cluster-12182.58537,Cluster-12182.78738,Cluster-12182.22068,Cluster-12182.61246,Cluster-288.0,Cluster-12182.83717,Cluster-12182.47845,Cluster-12182.72856,Cluster-12182.65270,Cluster-12182.74796,Clus…
GO:0018149	peptide cross-linking	biological_process	0.19848	1	3	11662	9	63519	0.333333	Cluster-12182.110626,Cluster-12182.76227,Cluster-12182.55567
GO:0015291	secondary active transmembrane transporter activity	molecular_function	0.19852	1	87	11662	413	63519	0.210654	Cluster-8097.0,Cluster-11914.0,Cluster-12182.121195,Cluster-12182.16822,Cluster-12182.97868,Cluster-12182.48293,Cluster-12182.54473,Cluster-12182.71802,Cluster-12182.10242,Cluster-12182.39451,Cluster-12182.5746,Cluster-12182.116044,Cluster-12182.16918,Cluster-24659.0,Cluster-12182.73486,Cluster-13674.0,Cluster-12182.53970,Cluster-12182.66474,Cluster-12182.33270,Cluster-12182.67834,Cluster-12182.3…
GO:0005751	mitochondrial respiratory chain complex IV	cellular_component	0.19898	1	3	11662	9	63519	0.333333	Cluster-12182.67617,Cluster-12182.104330,Cluster-12182.28259
GO:0004356	glutamate-ammonia ligase activity	molecular_function	0.20043	1	9	11662	38	63519	0.236842	Cluster-12182.50083,Cluster-12182.60781,Cluster-12182.78264,Cluster-12182.39789,Cluster-12182.66323,Cluster-12182.21223,Cluster-12182.67495,Cluster-12182.87401,Cluster-12182.38490
GO:0048308	organelle inheritance	biological_process	0.20043	1	14	11662	55	63519	0.254545	Cluster-12182.89823,Cluster-19992.0,Cluster-12182.66473,Cluster-21645.0,Cluster-12182.69023,Cluster-12182.28244,Cluster-12182.69229,Cluster-12182.51949,Cluster-12182.71343,Cluster-21645.2,Cluster-5322.0,Cluster-12182.98798,Cluster-12182.104417,Cluster-12182.70661
GO:0004252	serine-type endopeptidase activity	molecular_function	0.20103	1	102	11662	500	63519	0.204	Cluster-12182.39055,Cluster-12182.70709,Cluster-17259.0,Cluster-17102.0,Cluster-12182.56294,Cluster-12182.37580,Cluster-12182.94027,Cluster-12182.118879,Cluster-12182.27663,Cluster-12182.94278,Cluster-12182.51150,Cluster-16364.1,Cluster-12182.60491,Cluster-15562.0,Cluster-12182.79832,Cluster-12182.61621,Cluster-12182.29094,Cluster-12182.61842,Cluster-12182.18956,Cluster-12182.59749,Cluster-12182.…
GO:0009889	regulation of biosynthetic process	biological_process	0.2012	1	1077	11662	5589	63519	0.1927	Cluster-12182.81578,Cluster-12182.32339,Cluster-12182.76175,Cluster-12182.47013,Cluster-12182.66099,Cluster-17633.0,Cluster-12182.87238,Cluster-12182.34938,Cluster-12182.117155,Cluster-12182.69067,Cluster-12182.64969,Cluster-8846.0,Cluster-12182.53628,Cluster-12182.25466,Cluster-12182.72495,Cluster-12182.55211,Cluster-12182.34978,Cluster-12182.37984,Cluster-12182.28256,Cluster-12182.109436,Cluste…
GO:0042205	chlorinated hydrocarbon catabolic process	biological_process	0.20137	1	3	11662	9	63519	0.333333	Cluster-12182.71006,Cluster-12182.45274,Cluster-12182.72878
GO:0042206	halogenated hydrocarbon catabolic process	biological_process	0.20137	1	3	11662	9	63519	0.333333	Cluster-12182.72878,Cluster-12182.45274,Cluster-12182.71006
GO:0043233	organelle lumen	cellular_component	0.20138	1	370	11662	1885	63519	0.196286	Cluster-12182.105668,Cluster-12182.71369,Cluster-12182.47111,Cluster-12182.45701,Cluster-12182.79390,Cluster-12182.45411,Cluster-12182.100106,Cluster-12182.68476,Cluster-19025.0,Cluster-12182.18249,Cluster-12182.26581,Cluster-12182.57463,Cluster-12182.2506,Cluster-12182.54477,Cluster-12182.89722,Cluster-12182.51541,Cluster-12182.69613,Cluster-12182.34943,Cluster-12182.9653,Cluster-12182.90448,Clu…
GO:0070013	intracellular organelle lumen	cellular_component	0.20138	1	370	11662	1885	63519	0.196286	Cluster-12182.102559,Cluster-12182.105773,Cluster-12182.79858,Cluster-12182.26797,Cluster-12182.82480,Cluster-12182.34563,Cluster-12182.1910,Cluster-12182.70293,Cluster-12182.81788,Cluster-12182.50822,Cluster-12182.48496,Cluster-12182.77867,Cluster-12182.32440,Cluster-12182.79360,Cluster-12182.60236,Cluster-12182.79627,Cluster-12182.51364,Cluster-12182.21399,Cluster-12182.53131,Cluster-12182.5643…
GO:0015399	primary active transmembrane transporter activity	molecular_function	0.20176	1	88	11662	422	63519	0.208531	Cluster-12182.42982,Cluster-12182.68916,Cluster-12182.48001,Cluster-12182.66206,Cluster-12182.34910,Cluster-12182.102869,Cluster-12182.80645,Cluster-12182.81826,Cluster-12182.109452,Cluster-12182.60806,Cluster-12182.115439,Cluster-12182.88245,Cluster-12182.82596,Cluster-12182.66207,Cluster-12182.112300,Cluster-12182.86257,Cluster-12182.68282,Cluster-12182.68106,Cluster-12182.65862,Cluster-12182.6…
GO:0015405	P-P-bond-hydrolysis-driven transmembrane transporter activity	molecular_function	0.20176	1	88	11662	422	63519	0.208531	Cluster-12182.7430,Cluster-12182.70258,Cluster-12182.54918,Cluster-12182.80171,Cluster-12182.79500,Cluster-12182.77833,Cluster-12182.76531,Cluster-12182.50132,Cluster-23810.1,Cluster-12182.117539,Cluster-12182.28773,Cluster-12182.59474,Cluster-12182.71726,Cluster-12182.91432,Cluster-12182.44590,Cluster-12182.44320,Cluster-12182.68249,Cluster-12182.58735,Cluster-12182.26804,Cluster-12182.59365,Clu…
GO:0015932	nucleobase-containing compound transmembrane transporter activity	molecular_function	0.2018	1	14	11662	61	63519	0.229508	Cluster-12182.59614,Cluster-12182.63081,Cluster-12182.67985,Cluster-12182.23484,Cluster-12182.97570,Cluster-20842.0,Cluster-12182.95993,Cluster-12182.5746,Cluster-12182.103709,Cluster-12182.85719,Cluster-12182.66590,Cluster-25524.0,Cluster-15848.0,Cluster-12182.57803
GO:0015985	energy coupled proton transport, down electrochemical gradient	biological_process	0.20201	1	74	11662	366	63519	0.202186	Cluster-12182.52481,Cluster-12182.93898,Cluster-12182.4475,Cluster-12182.74125,Cluster-12182.42406,Cluster-12182.102869,Cluster-12182.37391,Cluster-12182.16835,Cluster-12182.73505,Cluster-12182.74614,Cluster-12182.67669,Cluster-12182.60323,Cluster-12182.69633,Cluster-12182.108984,Cluster-12182.45062,Cluster-12182.73671,Cluster-12182.68282,Cluster-12182.41440,Cluster-12182.98751,Cluster-12182.7345…
GO:0015986	ATP synthesis coupled proton transport	biological_process	0.20201	1	74	11662	366	63519	0.202186	Cluster-12182.69120,Cluster-12182.79500,Cluster-12182.70684,Cluster-12182.50132,Cluster-12182.76531,Cluster-12182.59474,Cluster-12182.98753,Cluster-12182.68249,Cluster-12182.66933,Cluster-12182.24755,Cluster-12182.78934,Cluster-8549.0,Cluster-12182.70370,Cluster-12182.20007,Cluster-12182.71994,Cluster-12182.58500,Cluster-12182.80813,Cluster-12182.63963,Cluster-12182.43766,Cluster-12182.55104,Clus…
GO:0006568	tryptophan metabolic process	biological_process	0.20208	1	88	11662	431	63519	0.204176	Cluster-12182.32595,Cluster-12182.26321,Cluster-12182.13189,Cluster-12182.84051,Cluster-12182.72984,Cluster-12182.1967,Cluster-12182.53578,Cluster-12182.75519,Cluster-12182.100256,Cluster-12182.27508,Cluster-12182.101053,Cluster-12182.73673,Cluster-21062.0,Cluster-12182.65517,Cluster-12182.65250,Cluster-12182.70456,Cluster-12182.86974,Cluster-5187.0,Cluster-12182.73356,Cluster-12182.69981,Cluster…
GO:0006586	indolalkylamine metabolic process	biological_process	0.20208	1	88	11662	431	63519	0.204176	Cluster-12182.100256,Cluster-12182.27508,Cluster-12182.73673,Cluster-12182.101053,Cluster-12182.1967,Cluster-12182.75519,Cluster-12182.53578,Cluster-12182.72984,Cluster-12182.32595,Cluster-12182.13189,Cluster-12182.26321,Cluster-12182.84051,Cluster-12182.73356,Cluster-12182.69981,Cluster-12182.86974,Cluster-12182.70456,Cluster-12182.65250,Cluster-5187.0,Cluster-12182.65517,Cluster-21062.0,Cluster…
GO:2000112	regulation of cellular macromolecule biosynthetic process	biological_process	0.20269	1	1073	11662	5569	63519	0.192674	Cluster-12182.114873,Cluster-12182.42270,Cluster-12182.70416,Cluster-12182.42141,Cluster-6002.0,Cluster-12182.110341,Cluster-12182.36948,Cluster-7188.4,Cluster-12182.60640,Cluster-12182.79518,Cluster-12182.96006,Cluster-12182.84577,Cluster-12182.79342,Cluster-12182.107432,Cluster-12182.17307,Cluster-12182.81237,Cluster-12182.40558,Cluster-12182.54914,Cluster-12182.26581,Cluster-8878.0,Cluster-121…
GO:0009628	response to abiotic stimulus	biological_process	0.20277	1	23	11662	111	63519	0.207207	Cluster-12182.58531,Cluster-12182.111342,Cluster-12182.81249,Cluster-22229.0,Cluster-12182.83727,Cluster-12182.111341,Cluster-12182.20434,Cluster-12182.65948,Cluster-12182.11474,Cluster-12182.35117,Cluster-12182.69095,Cluster-12182.84240,Cluster-12182.52634,Cluster-12182.77867,Cluster-12182.72293,Cluster-12182.68951,Cluster-12182.23484,Cluster-12182.64084,Cluster-12182.84242,Cluster-12182.6810,Cl…
GO:0048518	positive regulation of biological process	biological_process	0.20292	1	140	11662	707	63519	0.19802	Cluster-12182.110339,Cluster-12182.2870,Cluster-12182.67284,Cluster-12182.63103,Cluster-12182.95307,Cluster-12182.113617,Cluster-12182.101333,Cluster-12182.92598,Cluster-12182.30279,Cluster-12182.24301,Cluster-12182.104417,Cluster-12182.123375,Cluster-12182.74923,Cluster-12182.24417,Cluster-12182.24850,Cluster-12182.56732,Cluster-12182.90170,Cluster-12182.71371,Cluster-12182.70992,Cluster-12182.3…
GO:0016310	phosphorylation	biological_process	0.20368	1	900	11662	4610	63519	0.195228	Cluster-12182.101950,Cluster-12182.114036,Cluster-12182.78874,Cluster-12182.60597,Cluster-12182.69934,Cluster-12182.57403,Cluster-12182.63069,Cluster-12182.15497,Cluster-14365.0,Cluster-12182.50929,Cluster-12182.31524,Cluster-12182.94906,Cluster-12182.72204,Cluster-12182.26869,Cluster-12182.92205,Cluster-12182.75289,Cluster-12182.45862,Cluster-12182.67432,Cluster-12182.29722,Cluster-24298.1,Clust…
GO:0002263	cell activation involved in immune response	biological_process	0.20371	1	2	11662	4	63519	0.5	Cluster-12182.48875,Cluster-12182.79832
GO:0002274	myeloid leukocyte activation	biological_process	0.20371	1	2	11662	4	63519	0.5	Cluster-12182.48875,Cluster-12182.79832
GO:0002275	myeloid cell activation involved in immune response	biological_process	0.20371	1	2	11662	4	63519	0.5	Cluster-12182.79832,Cluster-12182.48875
GO:0002279	mast cell activation involved in immune response	biological_process	0.20371	1	2	11662	4	63519	0.5	Cluster-12182.79832,Cluster-12182.48875
GO:0002366	leukocyte activation involved in immune response	biological_process	0.20371	1	2	11662	4	63519	0.5	Cluster-12182.79832,Cluster-12182.48875
GO:0002444	myeloid leukocyte mediated immunity	biological_process	0.20371	1	2	11662	4	63519	0.5	Cluster-12182.48875,Cluster-12182.79832
GO:0002448	mast cell mediated immunity	biological_process	0.20371	1	2	11662	4	63519	0.5	Cluster-12182.79832,Cluster-12182.48875
GO:0032418	lysosome localization	biological_process	0.20371	1	2	11662	4	63519	0.5	Cluster-12182.79832,Cluster-12182.48875
GO:0043299	leukocyte degranulation	biological_process	0.20371	1	2	11662	4	63519	0.5	Cluster-12182.79832,Cluster-12182.48875
GO:0043303	mast cell degranulation	biological_process	0.20371	1	2	11662	4	63519	0.5	Cluster-12182.48875,Cluster-12182.79832
GO:0045055	regulated secretory pathway	biological_process	0.20371	1	2	11662	4	63519	0.5	Cluster-12182.48875,Cluster-12182.79832
GO:0045576	mast cell activation	biological_process	0.20371	1	2	11662	4	63519	0.5	Cluster-12182.79832,Cluster-12182.48875
GO:0016023	cytoplasmic membrane-bounded vesicle	cellular_component	0.20407	1	72	11662	343	63519	0.209913	Cluster-12182.74204,Cluster-12182.73652,Cluster-12182.79686,Cluster-12182.34862,Cluster-12182.66933,Cluster-12182.61891,Cluster-12182.22873,Cluster-12182.60523,Cluster-12182.64027,Cluster-12182.72293,Cluster-12182.15537,Cluster-12182.43886,Cluster-12182.74203,Cluster-12182.77058,Cluster-12182.18275,Cluster-12182.41962,Cluster-12182.55688,Cluster-12182.76577,Cluster-12182.96671,Cluster-12182.74595…
GO:0018995	host	cellular_component	0.20468	1	70	11662	345	63519	0.202899	Cluster-12182.80830,Cluster-12182.61726,Cluster-12182.63263,Cluster-12182.6039,Cluster-12182.40800,Cluster-12182.41421,Cluster-12182.6040,Cluster-12182.44317,Cluster-12182.76614,Cluster-12182.96312,Cluster-12182.68584,Cluster-12182.65289,Cluster-12182.20664,Cluster-12182.68551,Cluster-12182.33126,Cluster-12182.56133,Cluster-12182.79255,Cluster-12182.59197,Cluster-12182.69820,Cluster-4736.0,Cluste…
GO:0043657	host cell	cellular_component	0.20468	1	70	11662	345	63519	0.202899	Cluster-12182.96836,Cluster-12182.52647,Cluster-12182.37472,Cluster-12182.110085,Cluster-12182.18610,Cluster-9814.0,Cluster-12182.18812,Cluster-12182.49133,Cluster-12182.65270,Cluster-12182.104110,Cluster-12182.62186,Cluster-12182.64352,Cluster-12182.38667,Cluster-12182.9653,Cluster-12182.73864,Cluster-12182.78967,Cluster-12182.96311,Cluster-12182.70378,Cluster-12182.59549,Cluster-12182.73386,Clu…
GO:0003864	3-methyl-2-oxobutanoate hydroxymethyltransferase activity	molecular_function	0.20469	1	1	11662	1	63519	1	Cluster-12182.16207
GO:0005496	steroid binding	molecular_function	0.20509	1	7	11662	26	63519	0.269231	Cluster-12182.67406,Cluster-12182.69610,Cluster-12182.34239,Cluster-12182.78682,Cluster-12182.122396,Cluster-12182.68506,Cluster-12182.60047
GO:0005672	transcription factor TFIIA complex	cellular_component	0.20544	1	21	11662	90	63519	0.233333	Cluster-12182.108448,Cluster-12182.72376,Cluster-12182.108977,Cluster-12182.63081,Cluster-12182.41194,Cluster-12182.60706,Cluster-12182.77616,Cluster-12182.91695,Cluster-12182.44232,Cluster-12182.89765,Cluster-12182.72378,Cluster-12182.89392,Cluster-12182.78259,Cluster-12182.48654,Cluster-12182.59860,Cluster-12182.62793,Cluster-12182.86594,Cluster-12182.25850,Cluster-12182.95357,Cluster-12182.740…
GO:0044237	cellular metabolic process	biological_process	0.20553	1	5204	11662	27602	63519	0.188537	Cluster-12182.49918,Cluster-12182.38330,Cluster-12182.67527,Cluster-12182.67642,Cluster-12182.70387,Cluster-12182.23656,Cluster-12182.28443,Cluster-12182.101747,Cluster-12182.1120,Cluster-12182.94273,Cluster-12182.65944,Cluster-12182.61864,Cluster-12182.56423,Cluster-12182.75519,Cluster-12182.51014,Cluster-12182.73673,Cluster-12182.69640,Cluster-12182.43743,Cluster-12182.84547,Cluster-12182.78264…
182.54581,Cluster-12182.73553,Cluster-12182.35117,Cluster-12182.62754,Cluster-12182.66519,Cluster-8171.1,Cluster-12182.65649,Cluster-12182.57177,Cluster-12182.66424,Cluster-12182.17442,Cluster-12182.47915,Cluster-12182.68962,Cluster-12182.69203,Cluster-12182.115727,Cluster-12182.67600,Cluster-12182.116593,Cluster-12182.78663,Cluster-12182.93419,Cluster-12182.55896,Cluster-12182.72291,Cluster-1218…
79912,Cluster-12182.115134,Cluster-12182.78259,Cluster-12182.81578,Cluster-12182.50004,Cluster-12182.90786,Cluster-12182.27428,Cluster-17070.0,Cluster-24298.2,Cluster-12182.66099,Cluster-12182.47013,Cluster-12182.62375,Cluster-12182.103525,Cluster-12182.41421,Cluster-12182.54375,Cluster-12182.72254,Cluster-12182.28533,Cluster-12182.72495,Cluster-12182.47182,Cluster-12182.118879,Cluster-12182.8713…
ter-12182.37747,Cluster-12182.32110,Cluster-12182.83566,Cluster-12182.2216,Cluster-12182.73736,Cluster-9191.0,Cluster-12182.76663,Cluster-12182.64142,Cluster-24579.0,Cluster-12182.113939,Cluster-12182.40239,Cluster-12182.87548,Cluster-12182.51206,Cluster-12182.66588,Cluster-12182.87471,Cluster-12182.98148,Cluster-12182.82262,Cluster-12182.52359,Cluster-12182.52383,Cluster-9680.3,Cluster-12182.101…
GO:0016192	vesicle-mediated transport	biological_process	0.20613	1	310	11662	1517	63519	0.204351	Cluster-12182.19397,Cluster-12182.65082,Cluster-12182.76105,Cluster-12182.29054,Cluster-12182.69583,Cluster-12182.68272,Cluster-12182.64681,Cluster-12182.63597,Cluster-12182.33800,Cluster-12182.76169,Cluster-12182.73505,Cluster-12182.71457,Cluster-12182.97128,Cluster-12182.31833,Cluster-12182.98723,Cluster-12182.86562,Cluster-12182.80021,Cluster-12182.35149,Cluster-12182.89091,Cluster-12182.95961…
GO:0045333	cellular respiration	biological_process	0.20685	1	152	11662	779	63519	0.195122	Cluster-12182.93053,Cluster-12182.74147,Cluster-12182.41421,Cluster-12182.14836,Cluster-12182.77395,Cluster-12182.70973,Cluster-12182.92205,Cluster-12182.75289,Cluster-12182.86192,Cluster-12182.93252,Cluster-12182.94906,Cluster-12182.41811,Cluster-12182.101005,Cluster-12182.82262,Cluster-12182.31524,Cluster-12182.103336,Cluster-12182.82824,Cluster-12182.67849,Cluster-13240.0,Cluster-12182.74074,C…
GO:0032774	RNA biosynthetic process	biological_process	0.20687	1	1199	11662	6264	63519	0.191411	Cluster-12182.79023,Cluster-12182.37123,Cluster-12182.29448,Cluster-12182.77690,Cluster-12182.70293,Cluster-12182.79858,Cluster-12182.102559,Cluster-12182.92824,Cluster-12182.82480,Cluster-12182.38627,Cluster-12182.34563,Cluster-12182.101715,Cluster-12182.23841,Cluster-12182.77867,Cluster-12182.27126,Cluster-12182.52215,Cluster-12182.45195,Cluster-12182.68302,Cluster-12559.0,Cluster-12182.47111,C…
GO:0048472	threonine-phosphate decarboxylase activity	molecular_function	0.20694	1	2	11662	5	63519	0.4	Cluster-12182.73366,Cluster-12182.72942
GO:0009424	bacterial-type flagellum hook	cellular_component	0.20741	1	4	11662	13	63519	0.307692	Cluster-12182.28234,Cluster-12182.84577,Cluster-12182.23340,Cluster-12182.84574
GO:0008064	regulation of actin polymerization or depolymerization	biological_process	0.2075	1	19	11662	82	63519	0.231707	Cluster-12182.113617,Cluster-12182.41641,Cluster-12182.92598,Cluster-12182.24301,Cluster-12182.80210,Cluster-12182.32465,Cluster-12182.80187,Cluster-12182.73919,Cluster-12182.99425,Cluster-12182.57642,Cluster-12182.74923,Cluster-12182.69822,Cluster-12182.69598,Cluster-12182.102824,Cluster-12182.63365,Cluster-12182.101747,Cluster-12182.78967,Cluster-12182.44703,Cluster-12182.66067
GO:0008154	actin polymerization or depolymerization	biological_process	0.2075	1	19	11662	82	63519	0.231707	Cluster-12182.74923,Cluster-12182.69822,Cluster-12182.69598,Cluster-12182.102824,Cluster-12182.63365,Cluster-12182.101747,Cluster-12182.44703,Cluster-12182.78967,Cluster-12182.66067,Cluster-12182.113617,Cluster-12182.41641,Cluster-12182.92598,Cluster-12182.80210,Cluster-12182.24301,Cluster-12182.32465,Cluster-12182.80187,Cluster-12182.73919,Cluster-12182.99425,Cluster-12182.57642
GO:0030041	actin filament polymerization	biological_process	0.2075	1	19	11662	82	63519	0.231707	Cluster-12182.57642,Cluster-12182.73919,Cluster-12182.80187,Cluster-12182.99425,Cluster-12182.32465,Cluster-12182.80210,Cluster-12182.24301,Cluster-12182.92598,Cluster-12182.113617,Cluster-12182.41641,Cluster-12182.66067,Cluster-12182.63365,Cluster-12182.101747,Cluster-12182.78967,Cluster-12182.44703,Cluster-12182.102824,Cluster-12182.69598,Cluster-12182.69822,Cluster-12182.74923
GO:0030832	regulation of actin filament length	biological_process	0.2075	1	19	11662	82	63519	0.231707	Cluster-12182.92598,Cluster-12182.24301,Cluster-12182.80210,Cluster-12182.113617,Cluster-12182.41641,Cluster-12182.80187,Cluster-12182.73919,Cluster-12182.99425,Cluster-12182.57642,Cluster-12182.32465,Cluster-12182.69598,Cluster-12182.74923,Cluster-12182.69822,Cluster-12182.63365,Cluster-12182.101747,Cluster-12182.78967,Cluster-12182.44703,Cluster-12182.66067,Cluster-12182.102824
GO:0030833	regulation of actin filament polymerization	biological_process	0.2075	1	19	11662	82	63519	0.231707	Cluster-12182.32465,Cluster-12182.99425,Cluster-12182.80187,Cluster-12182.73919,Cluster-12182.57642,Cluster-12182.41641,Cluster-12182.113617,Cluster-12182.92598,Cluster-12182.80210,Cluster-12182.24301,Cluster-12182.102824,Cluster-12182.78967,Cluster-12182.44703,Cluster-12182.63365,Cluster-12182.101747,Cluster-12182.66067,Cluster-12182.74923,Cluster-12182.69822,Cluster-12182.69598
GO:0032535	regulation of cellular component size	biological_process	0.2075	1	19	11662	82	63519	0.231707	Cluster-12182.69822,Cluster-12182.74923,Cluster-12182.69598,Cluster-12182.102824,Cluster-12182.66067,Cluster-12182.78967,Cluster-12182.44703,Cluster-12182.101747,Cluster-12182.63365,Cluster-12182.41641,Cluster-12182.113617,Cluster-12182.24301,Cluster-12182.80210,Cluster-12182.92598,Cluster-12182.32465,Cluster-12182.57642,Cluster-12182.99425,Cluster-12182.73919,Cluster-12182.80187
GO:0032956	regulation of actin cytoskeleton organization	biological_process	0.2075	1	19	11662	82	63519	0.231707	Cluster-12182.24301,Cluster-12182.80210,Cluster-12182.92598,Cluster-12182.113617,Cluster-12182.41641,Cluster-12182.57642,Cluster-12182.80187,Cluster-12182.73919,Cluster-12182.99425,Cluster-12182.32465,Cluster-12182.69598,Cluster-12182.69822,Cluster-12182.74923,Cluster-12182.66067,Cluster-12182.63365,Cluster-12182.101747,Cluster-12182.44703,Cluster-12182.78967,Cluster-12182.102824
GO:0032970	regulation of actin filament-based process	biological_process	0.2075	1	19	11662	82	63519	0.231707	Cluster-12182.66067,Cluster-12182.78967,Cluster-12182.44703,Cluster-12182.63365,Cluster-12182.101747,Cluster-12182.102824,Cluster-12182.69598,Cluster-12182.69822,Cluster-12182.74923,Cluster-12182.57642,Cluster-12182.99425,Cluster-12182.73919,Cluster-12182.80187,Cluster-12182.32465,Cluster-12182.80210,Cluster-12182.24301,Cluster-12182.92598,Cluster-12182.41641,Cluster-12182.113617
GO:0030234	enzyme regulator activity	molecular_function	0.2077	1	209	11662	1095	63519	0.190868	Cluster-12182.122026,Cluster-12182.45373,Cluster-12182.48479,Cluster-12182.25479,Cluster-12182.88805,Cluster-12182.66678,Cluster-12182.71503,Cluster-12182.94332,Cluster-12182.73779,Cluster-10339.0,Cluster-12182.51386,Cluster-12182.77683,Cluster-12182.91249,Cluster-12182.3497,Cluster-8805.0,Cluster-12182.112461,Cluster-12182.57832,Cluster-15863.0,Cluster-12182.90090,Cluster-12182.90211,Cluster-121…
GO:0019632	shikimate metabolic process	biological_process	0.20777	1	1	11662	1	63519	1	Cluster-12182.89621
GO:0003951	NAD+ kinase activity	molecular_function	0.20796	1	12	11662	45	63519	0.266667	Cluster-12182.18765,Cluster-12182.85064,Cluster-12182.29686,Cluster-12182.66818,Cluster-12182.32329,Cluster-12182.64337,Cluster-12182.42401,Cluster-12182.15169,Cluster-2972.0,Cluster-12182.97472,Cluster-12182.99980,Cluster-12182.29601
GO:0006741	NADP biosynthetic process	biological_process	0.20796	1	12	11662	45	63519	0.266667	Cluster-12182.15169,Cluster-2972.0,Cluster-12182.97472,Cluster-12182.29601,Cluster-12182.99980,Cluster-12182.85064,Cluster-12182.18765,Cluster-12182.29686,Cluster-12182.32329,Cluster-12182.66818,Cluster-12182.64337,Cluster-12182.42401
GO:0010608	posttranscriptional regulation of gene expression	biological_process	0.20803	1	119	11662	575	63519	0.206957	Cluster-12182.10859,Cluster-12182.67917,Cluster-12182.44500,Cluster-12182.80899,Cluster-12182.89618,Cluster-12182.55116,Cluster-12182.22895,Cluster-12182.109362,Cluster-12182.18400,Cluster-12182.52371,Cluster-12182.59259,Cluster-12182.93380,Cluster-12182.95628,Cluster-12182.70416,Cluster-12182.83536,Cluster-12182.55333,Cluster-12182.12171,Cluster-12182.71539,Cluster-12182.8906,Cluster-14536.0,Clu…
GO:0004512	inositol-3-phosphate synthase activity	molecular_function	0.20825	1	4	11662	14	63519	0.285714	Cluster-12182.60201,Cluster-12182.66489,Cluster-12182.69108,Cluster-12182.68333
GO:0019953	sexual reproduction	biological_process	0.20841	1	49	11662	238	63519	0.205882	Cluster-12182.78390,Cluster-12182.65488,Cluster-12182.103300,Cluster-12182.78539,Cluster-12182.80899,Cluster-12182.21892,Cluster-12182.75622,Cluster-12182.85380,Cluster-12182.109072,Cluster-12182.31157,Cluster-12182.55570,Cluster-12182.57503,Cluster-12182.61005,Cluster-12182.74011,Cluster-21728.0,Cluster-12182.86816,Cluster-12182.69111,Cluster-12182.106734,Cluster-1743.0,Cluster-12182.102346,Clus…
GO:0031974	membrane-enclosed lumen	cellular_component	0.20845	1	373	11662	1907	63519	0.195595	Cluster-19025.0,Cluster-12182.68476,Cluster-12182.100106,Cluster-12182.45411,Cluster-12182.79390,Cluster-12182.45701,Cluster-12182.47111,Cluster-12182.105668,Cluster-12182.71369,Cluster-12182.89722,Cluster-12182.54477,Cluster-12182.2506,Cluster-12182.57463,Cluster-12182.18249,Cluster-12182.26581,Cluster-12182.9653,Cluster-12182.34943,Cluster-12182.69613,Cluster-12182.51541,Cluster-12182.64093,Clu…
GO:0016469	proton-transporting two-sector ATPase complex	cellular_component	0.20851	1	131	11662	652	63519	0.20092	Cluster-12182.47373,Cluster-12182.26201,Cluster-12182.73505,Cluster-12182.48812,Cluster-12182.60323,Cluster-12182.70832,Cluster-12182.68282,Cluster-12182.69229,Cluster-12182.45062,Cluster-12182.67853,Cluster-12182.93898,Cluster-12182.37391,Cluster-12182.42406,Cluster-12182.79419,Cluster-12182.73923,Cluster-12182.40178,Cluster-12182.107288,Cluster-12182.84681,Cluster-12182.69383,Cluster-12182.7577…
GO:0006816	calcium ion transport	biological_process	0.20875	1	41	11662	198	63519	0.207071	Cluster-12182.37566,Cluster-12182.71085,Cluster-12182.72604,Cluster-12182.88005,Cluster-12182.40096,Cluster-12182.59550,Cluster-12182.74076,Cluster-12182.70619,Cluster-12182.102425,Cluster-12182.44481,Cluster-12182.59549,Cluster-12182.98365,Cluster-12182.106894,Cluster-12182.64093,Cluster-12182.77833,Cluster-12182.16439,Cluster-12182.88410,Cluster-12182.73779,Cluster-12182.72599,Cluster-12182.680…
GO:0009126	purine nucleoside monophosphate metabolic process	biological_process	0.20882	1	263	11662	1378	63519	0.190856	Cluster-12182.87691,Cluster-12182.83566,Cluster-12182.27196,Cluster-12182.37476,Cluster-12182.79500,Cluster-12182.39220,Cluster-12182.80494,Cluster-12182.67604,Cluster-12182.87774,Cluster-12182.68850,Cluster-12182.71726,Cluster-12182.87130,Cluster-12182.68799,Cluster-12182.74074,Cluster-12182.61844,Cluster-12182.98753,Cluster-12182.115694,Cluster-12182.20007,Cluster-12182.71994,Cluster-12182.6886…
GO:0009167	purine ribonucleoside monophosphate metabolic process	biological_process	0.20882	1	263	11662	1378	63519	0.190856	Cluster-12182.72856,Cluster-13804.0,Cluster-12182.65270,Cluster-12182.13149,Cluster-12182.40834,Cluster-12182.16555,Cluster-12182.47845,Cluster-12182.92567,Cluster-12182.34563,Cluster-12182.63220,Cluster-16233.0,Cluster-12182.55580,Cluster-12182.29448,Cluster-12182.110250,Cluster-12182.113351,Cluster-9011.0,Cluster-12182.42196,Cluster-12182.26061,Cluster-12182.65412,Cluster-12182.75334,Cluster-12…
GO:0006190	inosine salvage	biological_process	0.20949	1	1	11662	1	63519	1	Cluster-12182.71430
GO:0046102	inosine metabolic process	biological_process	0.20949	1	1	11662	1	63519	1	Cluster-12182.71430
GO:0046103	inosine biosynthetic process	biological_process	0.20949	1	1	11662	1	63519	1	Cluster-12182.71430
GO:0050483	IMP 5'-nucleotidase activity	molecular_function	0.20949	1	1	11662	1	63519	1	Cluster-12182.71430
GO:0001071	nucleic acid binding transcription factor activity	molecular_function	0.20958	1	416	11662	2151	63519	0.193398	Cluster-12182.37984,Cluster-12182.35326,Cluster-12182.66192,Cluster-12182.109436,Cluster-12182.102841,Cluster-12182.79001,Cluster-12182.36491,Cluster-12182.28256,Cluster-14390.0,Cluster-12182.28615,Cluster-12182.55211,Cluster-12182.81310,Cluster-12182.79225,Cluster-12182.77616,Cluster-12182.25466,Cluster-12182.28614,Cluster-12182.35687,Cluster-12182.13603,Cluster-12182.100413,Cluster-12182.111895…
GO:0003700	transcription factor activity, sequence-specific DNA binding	molecular_function	0.20958	1	416	11662	2151	63519	0.193398	Cluster-12182.19331,Cluster-12182.39967,Cluster-12182.64343,Cluster-12182.53070,Cluster-9814.0,Cluster-12182.52083,Cluster-12182.81759,Cluster-12182.14225,Cluster-12182.86370,Cluster-12182.33553,Cluster-12182.34321,Cluster-12182.112972,Cluster-12182.56402,Cluster-12182.90624,Cluster-12182.110085,Cluster-12182.80905,Cluster-12182.73554,Cluster-12182.34162,Cluster-12182.42282,Cluster-12182.87237,Cl…
GO:0055085	transmembrane transport	biological_process	0.20983	1	656	11662	3339	63519	0.196466	Cluster-12182.97465,Cluster-12182.74715,Cluster-12182.20007,Cluster-12182.18167,Cluster-12182.48293,Cluster-12182.39951,Cluster-12182.78934,Cluster-12182.28778,Cluster-12182.43138,Cluster-11914.0,Cluster-12182.849,Cluster-12182.71932,Cluster-12182.7603,Cluster-12182.100659,Cluster-12182.12734,Cluster-12182.118102,Cluster-12182.84073,Cluster-12182.82924,Cluster-12182.111353,Cluster-12182.71475,Clu…
GO:0008907	integrase activity	molecular_function	0.21038	1	3	11662	9	63519	0.333333	Cluster-12182.6961,Cluster-12182.78715,Cluster-12182.49812
GO:1901657	glycosyl compound metabolic process	biological_process	0.21097	1	331	11662	1726	63519	0.191773	Cluster-12182.67669,Cluster-12182.74614,Cluster-12182.76160,Cluster-12182.22068,Cluster-12182.68333,Cluster-12182.93866,Cluster-12182.69633,Cluster-288.0,Cluster-12182.66489,Cluster-12182.38942,Cluster-12182.108984,Cluster-12182.73671,Cluster-12182.70171,Cluster-12182.56591,Cluster-12182.67617,Cluster-12182.52756,Cluster-12182.67602,Cluster-12182.68916,Cluster-12182.62823,Cluster-12182.45950,Clus…
GO:0005737	cytoplasm	cellular_component	0.21136	1	1395	11662	7467	63519	0.186822	Cluster-12182.92780,Cluster-12182.35192,Cluster-12182.99725,Cluster-12182.15504,Cluster-12182.73171,Cluster-12182.89030,Cluster-12182.65291,Cluster-12182.12171,Cluster-12182.87088,Cluster-12182.72037,Cluster-12182.26368,Cluster-12182.79418,Cluster-24494.0,Cluster-12182.94011,Cluster-12182.74740,Cluster-12182.116659,Cluster-12182.3255,Cluster-12182.40650,Cluster-12182.37355,Cluster-12182.81322,Clu…
GO:0016682	oxidoreductase activity, acting on diphenols and related substances as donors, oxygen as acceptor	molecular_function	0.21146	1	15	11662	65	63519	0.230769	Cluster-12182.69128,Cluster-12182.3628,Cluster-12182.72930,Cluster-12182.12500,Cluster-12182.65169,Cluster-12182.124431,Cluster-12182.56120,Cluster-12182.3627,Cluster-12182.112972,Cluster-12182.100905,Cluster-12182.50124,Cluster-12182.79752,Cluster-12182.88862,Cluster-12182.76818,Cluster-12182.58747
GO:0042132	fructose 1,6-bisphosphate 1-phosphatase activity	molecular_function	0.21208	1	11	11662	46	63519	0.23913	Cluster-12182.21226,Cluster-12182.67604,Cluster-12182.67603,Cluster-12182.61246,Cluster-12182.39220,Cluster-12182.37476,Cluster-12182.58537,Cluster-12182.68314,Cluster-12182.67602,Cluster-12182.17569,Cluster-12182.39222
GO:0019359	nicotinamide nucleotide biosynthetic process	biological_process	0.2123	1	15	11662	59	63519	0.254237	Cluster-12182.15169,Cluster-2972.0,Cluster-12182.97472,Cluster-12182.88069,Cluster-12182.29601,Cluster-12182.99980,Cluster-12182.30197,Cluster-12182.85064,Cluster-12182.18765,Cluster-12182.29686,Cluster-12182.66818,Cluster-12182.32329,Cluster-12182.64337,Cluster-12182.42401,Cluster-12182.70476
GO:0004097	catechol oxidase activity	molecular_function	0.213	1	3	11662	10	63519	0.3	Cluster-12182.124431,Cluster-12182.58747,Cluster-12182.72930
GO:0071944	cell periphery	cellular_component	0.21307	1	316	11662	1614	63519	0.195787	Cluster-12182.83850,Cluster-12182.101858,Cluster-12182.56592,Cluster-12182.84856,Cluster-12182.44547,Cluster-12182.100627,Cluster-12182.20669,Cluster-5295.0,Cluster-12182.36382,Cluster-12182.67371,Cluster-12182.94362,Cluster-12182.65593,Cluster-12182.76284,Cluster-12182.74132,Cluster-23718.0,Cluster-12182.85898,Cluster-12182.62858,Cluster-12182.50004,Cluster-9209.0,Cluster-12182.37617,Cluster-121…
GO:0008515	sucrose transmembrane transporter activity	molecular_function	0.21326	1	1	11662	1	63519	1	Cluster-12182.72113
GO:0015154	disaccharide transmembrane transporter activity	molecular_function	0.21326	1	1	11662	1	63519	1	Cluster-12182.72113
GO:0015157	oligosaccharide transmembrane transporter activity	molecular_function	0.21326	1	1	11662	1	63519	1	Cluster-12182.72113
GO:0015766	disaccharide transport	biological_process	0.21326	1	1	11662	1	63519	1	Cluster-12182.72113
GO:0015770	sucrose transport	biological_process	0.21326	1	1	11662	1	63519	1	Cluster-12182.72113
GO:0015772	oligosaccharide transport	biological_process	0.21326	1	1	11662	1	63519	1	Cluster-12182.72113
GO:0003688	DNA replication origin binding	molecular_function	0.2134	1	7	11662	29	63519	0.241379	Cluster-12182.79255,Cluster-12182.20664,Cluster-12182.112030,Cluster-12182.49133,Cluster-20399.0,Cluster-12182.73864,Cluster-12182.18812
GO:0039713	viral factory	cellular_component	0.2134	1	7	11662	29	63519	0.241379	Cluster-12182.79255,Cluster-12182.20664,Cluster-12182.112030,Cluster-12182.49133,Cluster-20399.0,Cluster-12182.73864,Cluster-12182.18812
GO:0039715	nuclear viral factory	cellular_component	0.2134	1	7	11662	29	63519	0.241379	Cluster-12182.79255,Cluster-12182.20664,Cluster-12182.112030,Cluster-12182.49133,Cluster-20399.0,Cluster-12182.73864,Cluster-12182.18812
GO:0046809	replication compartment	cellular_component	0.2134	1	7	11662	29	63519	0.241379	Cluster-12182.18812,Cluster-12182.73864,Cluster-20399.0,Cluster-12182.49133,Cluster-12182.112030,Cluster-12182.20664,Cluster-12182.79255
GO:0004399	histidinol dehydrogenase activity	molecular_function	0.21355	1	4	11662	12	63519	0.333333	Cluster-12182.80254,Cluster-12182.108271,Cluster-12182.27082,Cluster-12182.113998
GO:0038023	signaling receptor activity	molecular_function	0.21364	1	122	11662	604	63519	0.201987	Cluster-12182.66111,Cluster-12182.19402,Cluster-12182.57409,Cluster-12182.79557,Cluster-12182.46425,Cluster-12182.70927,Cluster-12182.51177,Cluster-12182.48637,Cluster-12182.73994,Cluster-12182.12972,Cluster-12182.24764,Cluster-12182.84242,Cluster-12182.30643,Cluster-12182.52752,Cluster-12182.36951,Cluster-12182.40873,Cluster-12182.27753,Cluster-12182.49067,Cluster-12182.66590,Cluster-12182.22631…
GO:0010207	photosystem II assembly	biological_process	0.21394	1	4	11662	13	63519	0.307692	Cluster-12182.47052,Cluster-12182.83550,Cluster-12182.42196,Cluster-12182.62067
GO:0006520	cellular amino acid metabolic process	biological_process	0.21409	1	551	11662	2821	63519	0.195321	Cluster-12182.49882,Cluster-12182.73454,Cluster-12182.86520,Cluster-12182.65270,Cluster-12182.68188,Cluster-12182.116141,Cluster-12182.72356,Cluster-12182.89992,Cluster-12182.67884,Cluster-12182.19772,Cluster-12182.11320,Cluster-12182.107432,Cluster-12182.482,Cluster-12182.86706,Cluster-12182.47318,Cluster-12182.31148,Cluster-22342.1,Cluster-12182.68970,Cluster-12182.98565,Cluster-12182.72076,Clu…
GO:0004373	glycogen (starch) synthase activity	molecular_function	0.21454	1	1	11662	1	63519	1	Cluster-12182.42992
GO:0008657	DNA topoisomerase (ATP-hydrolyzing) inhibitor activity	molecular_function	0.21458	1	1	11662	1	63519	1	Cluster-12182.85119
GO:0072586	DNA topoisomerase (ATP-hydrolyzing) regulator activity	molecular_function	0.21458	1	1	11662	1	63519	1	Cluster-12182.85119
GO:0051130	positive regulation of cellular component organization	biological_process	0.21463	1	29	11662	136	63519	0.213235	Cluster-12182.66946,Cluster-12182.19529,Cluster-12182.32465,Cluster-12182.95236,Cluster-12182.67284,Cluster-12182.99425,Cluster-12182.86442,Cluster-12182.113617,Cluster-12182.31080,Cluster-12182.67917,Cluster-12182.15372,Cluster-12182.24301,Cluster-12182.80210,Cluster-12182.61841,Cluster-12182.92598,Cluster-21569.0,Cluster-12182.66150,Cluster-12182.26049,Cluster-12182.102824,Cluster-12182.60162,C…
GO:0035438	cyclic-di-GMP binding	molecular_function	0.21466	1	1	11662	1	63519	1	Cluster-12182.54581
GO:0004709	MAP kinase kinase kinase activity	molecular_function	0.21466	1	1	11662	1	63519	1	Cluster-12182.76098
GO:0018822	nitrile hydratase activity	molecular_function	0.21466	1	1	11662	1	63519	1	Cluster-12182.65915
GO:0043230	extracellular organelle	cellular_component	0.21466	1	1	11662	1	63519	1	Cluster-12182.57113
GO:0043546	molybdopterin cofactor binding	molecular_function	0.21466	1	1	11662	1	63519	1	Cluster-12182.54656
GO:0017150	tRNA dihydrouridine synthase activity	molecular_function	0.21607	1	10	11662	39	63519	0.25641	Cluster-12182.66291,Cluster-12182.113128,Cluster-12182.67503,Cluster-24522.0,Cluster-12182.19660,Cluster-12182.84019,Cluster-12182.23619,Cluster-12182.57420,Cluster-12182.27321,Cluster-12182.27320
GO:0005784	Sec61 translocon complex	cellular_component	0.21633	1	6	11662	24	63519	0.25	Cluster-12182.80366,Cluster-12182.86721,Cluster-12182.40650,Cluster-12182.87796,Cluster-12182.32595,Cluster-12182.85898
GO:0071256	translocon complex	cellular_component	0.21633	1	6	11662	24	63519	0.25	Cluster-12182.85898,Cluster-12182.86721,Cluster-12182.40650,Cluster-12182.80366,Cluster-12182.32595,Cluster-12182.87796
GO:0008837	diaminopimelate epimerase activity	molecular_function	0.21655	1	4	11662	14	63519	0.285714	Cluster-12182.7698,Cluster-12182.68668,Cluster-12182.64914,Cluster-12182.37244
GO:0006549	isoleucine metabolic process	biological_process	0.21659	1	59	11662	280	63519	0.210714	Cluster-12182.74327,Cluster-12182.114973,Cluster-12182.67355,Cluster-12182.70530,Cluster-12182.47318,Cluster-12182.74259,Cluster-12182.75494,Cluster-12182.57817,Cluster-12182.73414,Cluster-12182.73815,Cluster-12182.74749,Cluster-12182.74256,Cluster-12182.74257,Cluster-12182.74668,Cluster-12182.101659,Cluster-12182.65691,Cluster-12182.28852,Cluster-12182.83286,Cluster-12182.68188,Cluster-12182.956…
GO:0042623	ATPase activity, coupled	molecular_function	0.21784	1	143	11662	694	63519	0.206052	Cluster-12182.81826,Cluster-12182.53762,Cluster-12182.115439,Cluster-12182.88245,Cluster-12182.82596,Cluster-12182.66207,Cluster-12182.68282,Cluster-12182.42982,Cluster-12182.62118,Cluster-12182.90329,Cluster-12182.118100,Cluster-12182.113272,Cluster-12182.112036,Cluster-12182.34910,Cluster-12182.103337,Cluster-12182.84681,Cluster-12182.80172,Cluster-12182.69383,Cluster-12182.101805,Cluster-12182…
GO:0016887	ATPase activity	molecular_function	0.21828	1	348	11662	1709	63519	0.203628	Cluster-12182.68930,Cluster-12182.71866,Cluster-12182.67386,Cluster-12182.123406,Cluster-12182.101040,Cluster-12182.30184,Cluster-12182.95835,Cluster-12182.68821,Cluster-12182.32468,Cluster-12182.28244,Cluster-12182.79516,Cluster-12182.97898,Cluster-12182.82553,Cluster-12182.38376,Cluster-12182.51321,Cluster-12182.14106,Cluster-12182.103664,Cluster-12182.61049,Cluster-12182.76125,Cluster-12182.84…
GO:0043169	cation binding	molecular_function	0.21833	1	1622	11662	8499	63519	0.190846	Cluster-12182.16110,Cluster-12182.94165,Cluster-12182.36491,Cluster-12182.96144,Cluster-12182.39407,Cluster-12182.50667,Cluster-12182.12359,Cluster-12182.106466,Cluster-12182.47753,Cluster-12182.53693,Cluster-12182.39645,Cluster-12182.122859,Cluster-12182.57531,Cluster-12182.82924,Cluster-12182.20516,Cluster-12182.66176,Cluster-12182.89458,Cluster-12182.48517,Cluster-23231.0,Cluster-12182.59539,C…
GO:0045261	proton-transporting ATP synthase complex, catalytic core F(1)	cellular_component	0.21863	1	15	11662	65	63519	0.230769	Cluster-12182.16043,Cluster-12182.102869,Cluster-12182.75334,Cluster-12182.50132,Cluster-12182.76531,Cluster-12182.75770,Cluster-12182.20007,Cluster-12182.71994,Cluster-12182.68930,Cluster-12182.73453,Cluster-12182.47093,Cluster-12182.59474,Cluster-12182.32468,Cluster-12182.43766,Cluster-12182.72815
GO:0009295	nucleoid	cellular_component	0.21874	1	3	11662	8	63519	0.375	Cluster-12182.55007,Cluster-12182.67137,Cluster-12182.67731
GO:0052646	alditol phosphate metabolic process	biological_process	0.21881	1	20	11662	85	63519	0.235294	Cluster-12182.71083,Cluster-12182.279,Cluster-12182.9616,Cluster-12182.74054,Cluster-12182.75494,Cluster-12182.57817,Cluster-12182.89619,Cluster-12182.89618,Cluster-12182.68847,Cluster-12182.74232,Cluster-12182.52358,Cluster-12182.52359,Cluster-12182.16680,Cluster-12182.71972,Cluster-12182.84051,Cluster-12182.34740,Cluster-12182.43435,Cluster-12182.75493,Cluster-12182.107774,Cluster-12182.69115
GO:0004764	shikimate 3-dehydrogenase (NADP+) activity	molecular_function	0.21975	1	6	11662	20	63519	0.3	Cluster-12182.46929,Cluster-12182.89618,Cluster-12182.103552,Cluster-12182.89621,Cluster-12182.18783,Cluster-12182.89619
GO:0070838	divalent metal ion transport	biological_process	0.22094	1	103	11662	502	63519	0.205179	Cluster-12182.33753,Cluster-12182.59549,Cluster-12182.98684,Cluster-12182.102425,Cluster-12182.34721,Cluster-12182.70619,Cluster-12182.64093,Cluster-12182.28196,Cluster-12182.98365,Cluster-12182.72604,Cluster-12182.93661,Cluster-12182.71085,Cluster-12182.37086,Cluster-12182.35182,Cluster-12182.88005,Cluster-12182.40096,Cluster-12182.83209,Cluster-12182.91127,Cluster-22047.0,Cluster-12182.115132,C…
GO:0030158	protein xylosyltransferase activity	molecular_function	0.22132	1	2	11662	5	63519	0.4	Cluster-12182.83264,Cluster-12182.119774
GO:0035252	UDP-xylosyltransferase activity	molecular_function	0.22132	1	2	11662	5	63519	0.4	Cluster-12182.119774,Cluster-12182.83264
GO:0042285	xylosyltransferase activity	molecular_function	0.22132	1	2	11662	5	63519	0.4	Cluster-12182.83264,Cluster-12182.119774
GO:0005876	spindle microtubule	cellular_component	0.22141	1	21	11662	91	63519	0.230769	Cluster-12182.69612,Cluster-12182.62055,Cluster-12182.69097,Cluster-12182.62866,Cluster-5355.0,Cluster-12182.35983,Cluster-16122.0,Cluster-12182.73414,Cluster-12182.48799,Cluster-12182.53580,Cluster-12182.107432,Cluster-12182.64062,Cluster-12182.51729,Cluster-12182.121524,Cluster-12182.68249,Cluster-12182.47192,Cluster-12182.47623,Cluster-12182.50721,Cluster-12182.96083,Cluster-12182.32281,Cluste…
GO:0006351	transcription, DNA-templated	biological_process	0.22162	1	1185	11662	6199	63519	0.19116	Cluster-12182.90543,Cluster-12182.17574,Cluster-14734.0,Cluster-12182.55960,Cluster-12182.582,Cluster-12182.9188,Cluster-12182.73950,Cluster-12182.110309,Cluster-12182.5373,Cluster-12182.74074,Cluster-12182.86139,Cluster-12182.67103,Cluster-12182.34166,Cluster-12182.12533,Cluster-12182.73841,Cluster-12182.90510,Cluster-12182.65411,Cluster-10877.0,Cluster-12182.79027,Cluster-12182.57354,Cluster-12…
GO:0097659	nucleic acid-templated transcription	biological_process	0.22162	1	1185	11662	6199	63519	0.19116	Cluster-12182.62114,Cluster-12182.22482,Cluster-12182.40252,Cluster-12182.120938,Cluster-12182.63882,Cluster-12182.110338,Cluster-12182.15497,Cluster-12182.48527,Cluster-12182.115860,Cluster-12182.43351,Cluster-12182.82410,Cluster-12182.29404,Cluster-12182.64597,Cluster-20855.0,Cluster-12182.54656,Cluster-12182.46049,Cluster-12182.50764,Cluster-12182.23827,Cluster-12182.93322,Cluster-12182.14200,…
GO:0043228	non-membrane-bounded organelle	cellular_component	0.22203	1	1017	11662	5405	63519	0.188159	Cluster-12182.24532,Cluster-12182.54988,Cluster-12182.83804,Cluster-12182.43351,Cluster-12182.58121,Cluster-5682.1,Cluster-12182.32937,Cluster-12182.67748,Cluster-12182.74110,Cluster-12182.88946,Cluster-12182.36581,Cluster-12182.35651,Cluster-24831.0,Cluster-12182.80958,Cluster-12182.44599,Cluster-12182.87473,Cluster-12182.75289,Cluster-12182.16320,Cluster-12182.10875,Cluster-12182.20661,Cluster-…
GO:0051179	localization	biological_process	0.22311	1	1987	11662	10370	63519	0.19161	Cluster-12182.49881,Cluster-12182.35612,Cluster-12182.56110,Cluster-12182.50846,Cluster-12182.59550,Cluster-12182.52008,Cluster-12182.93,Cluster-12182.18579,Cluster-12182.118485,Cluster-12182.19734,Cluster-12182.53394,Cluster-12182.97142,Cluster-12182.50235,Cluster-12182.68539,Cluster-12182.87998,Cluster-12182.94872,Cluster-12182.10025,Cluster-12182.40215,Cluster-12182.57069,Cluster-12182.103110,…
ster-12182.62306,Cluster-7066.0,Cluster-12182.47093,Cluster-12182.53177,Cluster-12182.68724,Cluster-12182.64269,Cluster-12182.89496,Cluster-12182.69097,Cluster-12182.92208,Cluster-12182.97290,Cluster-12182.105387,Cluster-12182.90810,Cluster-12182.82484,Cluster-12182.21144,Cluster-12182.74728,Cluster-12182.77897,Cluster-12182.47343,Cluster-12182.54473,Cluster-12182.56932,Cluster-12182.74890,Cluste…
GO:0050896	response to stimulus	biological_process	0.22442	1	1532	11662	8080	63519	0.189604	Cluster-12182.66460,Cluster-12182.77744,Cluster-12182.81792,Cluster-12182.25131,Cluster-12182.77058,Cluster-12182.58028,Cluster-12182.48072,Cluster-12182.46511,Cluster-12182.72378,Cluster-12182.53955,Cluster-12182.492,Cluster-12182.51729,Cluster-12182.117991,Cluster-12182.40334,Cluster-12182.62330,Cluster-12182.29548,Cluster-12182.53057,Cluster-12182.54426,Cluster-12182.4651,Cluster-12182.61977,C…
GO:0072330	monocarboxylic acid biosynthetic process	biological_process	0.2246	1	114	11662	567	63519	0.201058	Cluster-5629.1,Cluster-12182.74054,Cluster-12182.68700,Cluster-16784.0,Cluster-12182.46827,Cluster-12182.4377,Cluster-12182.2965,Cluster-12182.68333,Cluster-17640.0,Cluster-12182.41152,Cluster-12182.116273,Cluster-12182.86950,Cluster-12182.99487,Cluster-12182.113561,Cluster-12182.9616,Cluster-12182.95283,Cluster-12182.71045,Cluster-12182.16207,Cluster-12182.46764,Cluster-12182.81322,Cluster-12182…
GO:0051648	vesicle localization	biological_process	0.22548	1	4	11662	13	63519	0.307692	Cluster-12182.22914,Cluster-12182.15537,Cluster-12182.99425,Cluster-12182.74923
GO:0051650	establishment of vesicle localization	biological_process	0.22548	1	4	11662	13	63519	0.307692	Cluster-12182.74923,Cluster-12182.99425,Cluster-12182.15537,Cluster-12182.22914
GO:0009405	pathogenesis	biological_process	0.22562	1	176	11662	890	63519	0.197753	Cluster-12182.49540,Cluster-12182.92672,Cluster-12182.61819,Cluster-12182.123098,Cluster-12182.42768,Cluster-12182.112059,Cluster-12182.90945,Cluster-12182.74033,Cluster-12182.64343,Cluster-12182.61803,Cluster-12182.98183,Cluster-12182.63934,Cluster-12182.111283,Cluster-12182.68984,Cluster-12182.9187,Cluster-12182.61533,Cluster-13660.0,Cluster-12182.103205,Cluster-6189.0,Cluster-12182.100443,Clus…
GO:1990204	oxidoreductase complex	cellular_component	0.22584	1	54	11662	268	63519	0.201493	Cluster-12182.71972,Cluster-12182.64424,Cluster-12182.68247,Cluster-12182.76791,Cluster-12182.79752,Cluster-12182.91283,Cluster-12182.57245,Cluster-12182.59567,Cluster-12182.96141,Cluster-12182.34955,Cluster-12182.52358,Cluster-12182.57417,Cluster-12182.52359,Cluster-12182.24321,Cluster-12182.30503,Cluster-12182.68968,Cluster-12182.69928,Cluster-12182.28602,Cluster-12182.41386,Cluster-12182.71105…
GO:0006767	water-soluble vitamin metabolic process	biological_process	0.22654	1	155	11662	767	63519	0.202086	Cluster-12182.27320,Cluster-12182.58004,Cluster-12182.55200,Cluster-12182.69375,Cluster-12182.60975,Cluster-12182.89147,Cluster-19492.5,Cluster-12182.109818,Cluster-12182.108327,Cluster-12182.15169,Cluster-12182.34501,Cluster-12182.54230,Cluster-12182.582,Cluster-12182.32662,Cluster-12182.14152,Cluster-12182.90786,Cluster-12182.75648,Cluster-12182.69108,Cluster-12182.114889,Cluster-12182.80074,Cl…
GO:0046813	receptor-mediated virion attachment to host cell	biological_process	0.2268	1	5	11662	18	63519	0.277778	Cluster-12182.60665,Cluster-12182.51426,Cluster-12182.72599,Cluster-12182.5536,Cluster-12182.84051
GO:0006525	arginine metabolic process	biological_process	0.22735	1	48	11662	233	63519	0.206009	Cluster-12182.123316,Cluster-12182.62027,Cluster-12182.7043,Cluster-12182.70061,Cluster-12182.70343,Cluster-12182.41426,Cluster-12182.80963,Cluster-12182.82914,Cluster-12182.91977,Cluster-12182.98265,Cluster-12182.109616,Cluster-12182.63024,Cluster-12182.74989,Cluster-12182.61476,Cluster-12182.47627,Cluster-12182.87075,Cluster-12182.75076,Cluster-12182.110183,Cluster-12182.50845,Cluster-12182.356…
GO:0004424	imidazoleglycerol-phosphate dehydratase activity	molecular_function	0.22767	1	2	11662	5	63519	0.4	Cluster-12182.47052,Cluster-12182.42196
GO:0003924	GTPase activity	molecular_function	0.22802	1	215	11662	1053	63519	0.204179	Cluster-12182.39404,Cluster-12182.80645,Cluster-12182.55722,Cluster-9395.0,Cluster-12182.58923,Cluster-12182.111416,Cluster-12182.43800,Cluster-12182.48001,Cluster-12182.119791,Cluster-12182.112300,Cluster-12182.78921,Cluster-12182.28196,Cluster-12182.59914,Cluster-12182.82490,Cluster-12182.98684,Cluster-12182.51320,Cluster-12182.34721,Cluster-12182.36951,Cluster-12182.60077,Cluster-12182.83209,C…
GO:0008810	cellulase activity	molecular_function	0.22815	1	4	11662	13	63519	0.307692	Cluster-20391.0,Cluster-12182.77305,Cluster-12182.101963,Cluster-12182.93053
GO:0046961	proton-transporting ATPase activity, rotational mechanism	molecular_function	0.22844	1	13	11662	59	63519	0.220339	Cluster-12182.75334,Cluster-12182.102869,Cluster-12182.50132,Cluster-12182.81679,Cluster-12182.75770,Cluster-12182.71994,Cluster-12182.20007,Cluster-12182.68930,Cluster-12182.47093,Cluster-12182.73453,Cluster-12182.59474,Cluster-17676.0,Cluster-12182.43766
GO:0045202	synapse	cellular_component	0.22846	1	8	11662	31	63519	0.258065	Cluster-12182.39834,Cluster-12182.101371,Cluster-12182.107897,Cluster-12182.29657,Cluster-12182.51729,Cluster-12182.28609,Cluster-12182.116437,Cluster-12182.80264
GO:0004190	aspartic-type endopeptidase activity	molecular_function	0.22861	1	104	11662	509	63519	0.204322	Cluster-12182.53625,Cluster-12182.91495,Cluster-12182.67981,Cluster-12182.67165,Cluster-12182.54127,Cluster-12182.22779,Cluster-14110.0,Cluster-12182.87245,Cluster-12182.82855,Cluster-12182.22177,Cluster-12182.49689,Cluster-12182.112646,Cluster-12182.72929,Cluster-12182.65038,Cluster-12182.19386,Cluster-4685.1,Cluster-12182.94906,Cluster-12182.67692,Cluster-12182.39113,Cluster-12182.22874,Cluster…
GO:0070001	aspartic-type peptidase activity	molecular_function	0.22861	1	104	11662	509	63519	0.204322	Cluster-12182.69864,Cluster-16122.0,Cluster-25508.0,Cluster-22606.0,Cluster-12182.73923,Cluster-12182.44359,Cluster-12182.62793,Cluster-12182.45725,Cluster-12182.91941,Cluster-12182.59194,Cluster-12182.99758,Cluster-12182.74659,Cluster-12182.71934,Cluster-12182.18123,Cluster-12182.95818,Cluster-12182.57695,Cluster-12182.40044,Cluster-12182.83648,Cluster-12182.43354,Cluster-12182.85916,Cluster-121…
GO:0003678	DNA helicase activity	molecular_function	0.2289	1	137	11662	650	63519	0.210769	Cluster-12182.76393,Cluster-12182.90581,Cluster-12182.67240,Cluster-12182.49912,Cluster-12182.64343,Cluster-12182.38078,Cluster-12182.114318,Cluster-12182.17419,Cluster-12182.80374,Cluster-12182.40593,Cluster-12182.14297,Cluster-12182.71259,Cluster-12182.20914,Cluster-12182.69062,Cluster-12182.89841,Cluster-12182.13371,Cluster-12182.87905,Cluster-12182.63045,Cluster-12182.63264,Cluster-12182.4911…
GO:0009072	aromatic amino acid family metabolic process	biological_process	0.22908	1	116	11662	575	63519	0.201739	Cluster-12182.70456,Cluster-12182.86974,Cluster-12182.65250,Cluster-5187.0,Cluster-12182.69981,Cluster-12182.73356,Cluster-21062.0,Cluster-15084.8,Cluster-12182.65517,Cluster-12182.113284,Cluster-12182.1967,Cluster-12182.53578,Cluster-12182.75519,Cluster-12182.49291,Cluster-12182.27508,Cluster-12182.100256,Cluster-12182.102601,Cluster-12182.101053,Cluster-12182.73673,Cluster-12182.81049,Cluster-1…
GO:0061695	transferase complex, transferring phosphorus-containing groups	cellular_component	0.23016	1	242	11662	1205	63519	0.20083	Cluster-12182.51113,Cluster-12182.62336,Cluster-12182.72376,Cluster-12182.49339,Cluster-12182.69088,Cluster-12182.70538,Cluster-12182.63175,Cluster-12182.73690,Cluster-12182.73056,Cluster-12182.106300,Cluster-12182.118094,Cluster-12182.72919,Cluster-12182.62316,Cluster-12182.120121,Cluster-12182.52895,Cluster-12182.89765,Cluster-10087.0,Cluster-12182.29649,Cluster-12182.100885,Cluster-12182.55557…
GO:0048731	system development	biological_process	0.2305	1	37	11662	170	63519	0.217647	Cluster-12182.44296,Cluster-12182.65925,Cluster-12182.49968,Cluster-12182.25990,Cluster-12182.77614,Cluster-12182.84926,Cluster-12182.70664,Cluster-12182.62335,Cluster-12182.96240,Cluster-12182.79216,Cluster-12182.53057,Cluster-12182.59650,Cluster-12182.71414,Cluster-12182.66912,Cluster-12182.49967,Cluster-9233.0,Cluster-12182.64474,Cluster-12182.63589,Cluster-12182.44500,Cluster-20437.0,Cluster-…
GO:0031988	membrane-bounded vesicle	cellular_component	0.23135	1	73	11662	353	63519	0.206799	Cluster-12182.65556,Cluster-12182.15760,Cluster-12182.94716,Cluster-12182.81435,Cluster-12182.71457,Cluster-12182.97128,Cluster-12182.19959,Cluster-12182.60036,Cluster-12182.33800,Cluster-12182.76169,Cluster-12182.39176,Cluster-12182.46696,Cluster-12182.68272,Cluster-12182.43814,Cluster-12182.64681,Cluster-12182.98789,Cluster-12182.110144,Cluster-12182.29054,Cluster-12182.22914,Cluster-23824.0,Cl…
GO:0004531	deoxyribonuclease II activity	molecular_function	0.23173	1	3	11662	9	63519	0.333333	Cluster-12182.123085,Cluster-12182.3493,Cluster-12182.112912
GO:0016889	endodeoxyribonuclease activity, producing 3'-phosphomonoesters	molecular_function	0.23173	1	3	11662	9	63519	0.333333	Cluster-12182.112912,Cluster-12182.123085,Cluster-12182.3493
GO:0006827	high-affinity iron ion transmembrane transport	biological_process	0.23178	1	4	11662	12	63519	0.333333	Cluster-12182.85898,Cluster-12182.80956,Cluster-12182.53316,Cluster-12182.87796
GO:0033573	high-affinity iron permease complex	cellular_component	0.23178	1	4	11662	12	63519	0.333333	Cluster-12182.87796,Cluster-12182.53316,Cluster-12182.80956,Cluster-12182.85898
GO:0006333	chromatin assembly or disassembly	biological_process	0.23202	1	26	11662	133	63519	0.195489	Cluster-12182.75707,Cluster-12182.36468,Cluster-12182.66672,Cluster-12182.104736,Cluster-23276.0,Cluster-12182.39407,Cluster-12182.12533,Cluster-12182.47991,Cluster-12182.46904,Cluster-12182.94134,Cluster-12182.91338,Cluster-12182.87217,Cluster-12182.48312,Cluster-12182.48314,Cluster-12182.81091,Cluster-12182.31975,Cluster-12182.47033,Cluster-12182.12881,Cluster-12182.4756,Cluster-12182.74075,Clu…
GO:0006766	vitamin metabolic process	biological_process	0.23239	1	155	11662	768	63519	0.201823	Cluster-12182.66818,Cluster-12182.32974,Cluster-12182.42401,Cluster-12182.44281,Cluster-12182.86150,Cluster-12182.48832,Cluster-12182.100355,Cluster-12182.57817,Cluster-12182.22543,Cluster-12182.482,Cluster-12182.103702,Cluster-12182.52647,Cluster-12182.68847,Cluster-12182.74232,Cluster-12182.35547,Cluster-12182.60273,Cluster-12182.110787,Cluster-12182.4107,Cluster-12182.108448,Cluster-12182.6409…
GO:0030976	thiamine pyrophosphate binding	molecular_function	0.23265	1	17	11662	70	63519	0.242857	Cluster-12182.39928,Cluster-12182.102962,Cluster-14610.0,Cluster-12182.72421,Cluster-12182.52838,Cluster-12182.79747,Cluster-12182.74852,Cluster-12182.107146,Cluster-12182.48486,Cluster-12182.58665,Cluster-12182.69624,Cluster-12182.86705,Cluster-12182.71350,Cluster-12182.51664,Cluster-12182.123512,Cluster-12182.62332,Cluster-12182.86706
GO:0044033	multi-organism metabolic process	biological_process	0.23325	1	35	11662	161	63519	0.217391	Cluster-12182.112927,Cluster-12182.42559,Cluster-12182.11969,Cluster-12182.29649,Cluster-12182.66129,Cluster-12182.65154,Cluster-12182.19477,Cluster-12182.69140,Cluster-12182.110223,Cluster-12182.16034,Cluster-12182.103698,Cluster-12182.61041,Cluster-12182.60872,Cluster-12182.78921,Cluster-12182.60829,Cluster-12182.58782,Cluster-12182.89113,Cluster-12182.50245,Cluster-12182.65915,Cluster-12182.62…
GO:0004483	mRNA (nucleoside-2'-O-)-methyltransferase activity	molecular_function	0.23364	1	3	11662	9	63519	0.333333	Cluster-12182.27663,Cluster-12182.108514,Cluster-12182.105952
GO:0008942	nitrite reductase [NAD(P)H] activity	molecular_function	0.23391	1	2	11662	5	63519	0.4	Cluster-12182.94896,Cluster-12182.56290
GO:0033013	tetrapyrrole metabolic process	biological_process	0.2343	1	109	11662	530	63519	0.20566	Cluster-12182.60319,Cluster-12182.36581,Cluster-12182.106469,Cluster-12182.13013,Cluster-12182.73366,Cluster-12182.22551,Cluster-12182.24573,Cluster-12182.91591,Cluster-12182.85116,Cluster-12182.77988,Cluster-12182.1863,Cluster-12182.12364,Cluster-12182.13011,Cluster-12182.28614,Cluster-12182.76267,Cluster-12182.31752,Cluster-12182.98148,Cluster-12182.69166,Cluster-12182.20509,Cluster-12182.26135…
GO:0046168	glycerol-3-phosphate catabolic process	biological_process	0.23491	1	16	11662	66	63519	0.242424	Cluster-12182.75493,Cluster-12182.69115,Cluster-12182.107774,Cluster-12182.43435,Cluster-12182.71972,Cluster-12182.84051,Cluster-12182.52359,Cluster-12182.74232,Cluster-12182.16680,Cluster-12182.68847,Cluster-12182.89618,Cluster-12182.75494,Cluster-12182.57817,Cluster-12182.89619,Cluster-12182.74054,Cluster-12182.9616
GO:0008135	translation factor activity, RNA binding	molecular_function	0.235	1	79	11662	390	63519	0.202564	Cluster-12182.65925,Cluster-12182.67810,Cluster-12182.68542,Cluster-12182.44241,Cluster-12182.63943,Cluster-12182.56663,Cluster-12182.66206,Cluster-12182.63360,Cluster-12182.20525,Cluster-12182.80734,Cluster-12182.66946,Cluster-12182.76009,Cluster-12182.84404,Cluster-12182.65905,Cluster-12182.66207,Cluster-12182.60441,Cluster-12182.58481,Cluster-12182.70931,Cluster-12182.91477,Cluster-12182.73470…
GO:0009312	oligosaccharide biosynthetic process	biological_process	0.23607	1	47	11662	221	63519	0.21267	Cluster-12182.48317,Cluster-12182.114906,Cluster-12182.48249,Cluster-12182.46800,Cluster-12182.1373,Cluster-12182.77231,Cluster-12182.9245,Cluster-12182.95140,Cluster-12182.25645,Cluster-20653.0,Cluster-12182.66640,Cluster-12182.112377,Cluster-12182.53555,Cluster-12182.59219,Cluster-12182.67073,Cluster-12182.59942,Cluster-12182.49345,Cluster-12182.29632,Cluster-12182.112511,Cluster-12182.83431,Cl…
GO:0044710	single-organism metabolic process	biological_process	0.23622	1	2982	11662	15708	63519	0.18984	Cluster-12182.70619,Cluster-12182.59453,Cluster-15685.1,Cluster-12182.108410,Cluster-12182.68172,Cluster-12182.27644,Cluster-12182.70899,Cluster-12182.73994,Cluster-12182.99669,Cluster-14087.1,Cluster-12182.31336,Cluster-12182.70681,Cluster-12182.55144,Cluster-9566.0,Cluster-14559.1,Cluster-12182.55317,Cluster-12182.52481,Cluster-12182.89788,Cluster-12182.74677,Cluster-12182.67903,Cluster-21284.0…
Cluster-12182.60491,Cluster-12182.67381,Cluster-12182.41804,Cluster-12182.80436,Cluster-12182.26396,Cluster-12182.59125,Cluster-12182.29831,Cluster-12182.103319,Cluster-12182.67740,Cluster-12182.80813,Cluster-12182.66897,Cluster-12182.82922,Cluster-12182.73312,Cluster-12182.67965,Cluster-12182.46571,Cluster-12182.52045,Cluster-12182.108582,Cluster-12182.83286,Cluster-12182.68391,Cluster-288.0,Clu…
GO:0042451	purine nucleoside biosynthetic process	biological_process	0.23661	1	99	11662	504	63519	0.196429	Cluster-12182.73453,Cluster-12182.41440,Cluster-12182.98751,Cluster-12182.39042,Cluster-12182.72815,Cluster-12182.53354,Cluster-12182.73560,Cluster-12182.86996,Cluster-16233.0,Cluster-12182.29448,Cluster-12182.72272,Cluster-12182.113351,Cluster-12182.110250,Cluster-12182.104938,Cluster-12182.52647,Cluster-12182.16834,Cluster-12182.84681,Cluster-12182.69383,Cluster-12182.68930,Cluster-12182.51512,…
GO:0046129	purine ribonucleoside biosynthetic process	biological_process	0.23661	1	99	11662	504	63519	0.196429	Cluster-12182.66933,Cluster-12182.68249,Cluster-12182.107042,Cluster-12182.98753,Cluster-12182.59474,Cluster-12182.49988,Cluster-12182.74763,Cluster-12182.108685,Cluster-12182.76531,Cluster-12182.36609,Cluster-12182.50132,Cluster-12182.70684,Cluster-12182.85255,Cluster-12182.79500,Cluster-12182.69120,Cluster-12182.27161,Cluster-12182.54035,Cluster-12182.21061,Cluster-12182.74110,Cluster-12182.938…
GO:0019693	ribose phosphate metabolic process	biological_process	0.23746	1	330	11662	1731	63519	0.190641	Cluster-12182.16555,Cluster-12182.63043,Cluster-12182.47845,Cluster-12182.40834,Cluster-12182.34563,Cluster-12182.92567,Cluster-12182.65270,Cluster-13804.0,Cluster-12182.72856,Cluster-12182.13149,Cluster-12182.89618,Cluster-12182.29448,Cluster-12182.63220,Cluster-12182.55580,Cluster-16233.0,Cluster-9011.0,Cluster-12182.42196,Cluster-12182.89619,Cluster-12182.113351,Cluster-12182.110250,Cluster-12…
GO:0044431	Golgi apparatus part	cellular_component	0.23803	1	71	11662	341	63519	0.208211	Cluster-12182.72754,Cluster-12182.53845,Cluster-12182.67986,Cluster-12182.90528,Cluster-12182.71897,Cluster-12182.93236,Cluster-12182.101619,Cluster-12182.34572,Cluster-12182.32908,Cluster-12182.35456,Cluster-12182.77812,Cluster-12182.74595,Cluster-12182.37048,Cluster-12182.64269,Cluster-12182.11640,Cluster-12182.37735,Cluster-12182.41928,Cluster-12182.30283,Cluster-12182.55688,Cluster-12182.3108…
GO:0009306	protein secretion	biological_process	0.23809	1	26	11662	116	63519	0.224138	Cluster-12182.2991,Cluster-12182.70258,Cluster-12182.2463,Cluster-12182.96939,Cluster-12182.40019,Cluster-12182.111342,Cluster-12182.32320,Cluster-12182.33934,Cluster-12182.21719,Cluster-25653.4,Cluster-12182.46691,Cluster-12182.3507,Cluster-12182.43715,Cluster-12182.100069,Cluster-12182.63576,Cluster-12182.74076,Cluster-12182.14662,Cluster-12182.69773,Cluster-12182.63371,Cluster-12182.55705,Clus…
GO:0051171	regulation of nitrogen compound metabolic process	biological_process	0.23822	1	1161	11662	6049	63519	0.191933	Cluster-12182.81476,Cluster-12182.119703,Cluster-12182.66192,Cluster-12182.102841,Cluster-12182.36491,Cluster-12182.82174,Cluster-12182.28615,Cluster-12182.69783,Cluster-12182.74595,Cluster-12182.76401,Cluster-12182.24899,Cluster-12182.94052,Cluster-12182.66474,Cluster-12182.6040,Cluster-12182.83288,Cluster-12182.37891,Cluster-12182.15134,Cluster-12182.93088,Cluster-12182.62388,Cluster-12182.3957…
GO:0009116	nucleoside metabolic process	biological_process	0.23835	1	326	11662	1706	63519	0.19109	Cluster-12182.67996,Cluster-12182.16439,Cluster-12182.4475,Cluster-12182.52481,Cluster-12182.73196,Cluster-14087.1,Cluster-12182.14422,Cluster-12182.70556,Cluster-12182.58537,Cluster-12182.78738,Cluster-12182.72027,Cluster-12182.90267,Cluster-12182.61246,Cluster-12182.62200,Cluster-12182.94702,Cluster-12182.59943,Cluster-12182.84772,Cluster-12182.65862,Cluster-9961.0,Cluster-12182.72172,Cluster-1…
GO:0006119	oxidative phosphorylation	biological_process	0.23837	1	125	11662	655	63519	0.19084	Cluster-12182.115694,Cluster-12182.26804,Cluster-12182.74074,Cluster-12182.62067,Cluster-12182.68799,Cluster-12182.22873,Cluster-12182.71726,Cluster-12182.81044,Cluster-12182.52008,Cluster-12182.72095,Cluster-12182.59474,Cluster-12182.87774,Cluster-12182.42570,Cluster-12182.68850,Cluster-12182.78201,Cluster-12182.72378,Cluster-12182.76531,Cluster-12182.50132,Cluster-12182.62306,Cluster-12182.8049…
GO:0019752	carboxylic acid metabolic process	biological_process	0.23885	1	723	11662	3740	63519	0.193316	Cluster-12182.70714,Cluster-12182.1401,Cluster-12182.66035,Cluster-12182.36350,Cluster-12182.40239,Cluster-12182.63721,Cluster-12182.63008,Cluster-12182.104382,Cluster-12182.23515,Cluster-12182.63675,Cluster-12182.7698,Cluster-12182.80017,Cluster-12182.67603,Cluster-111.0,Cluster-12182.50083,Cluster-12182.65001,Cluster-12182.68864,Cluster-12182.68668,Cluster-12182.43435,Cluster-12182.94226,Cluste…
GO:0015919	peroxisomal membrane transport	biological_process	0.23932	1	6	11662	20	63519	0.3	Cluster-12182.38189,Cluster-12182.55074,Cluster-12182.37308,Cluster-12182.99695,Cluster-12182.64265,Cluster-12182.80956
GO:0045046	protein import into peroxisome membrane	biological_process	0.23932	1	6	11662	20	63519	0.3	Cluster-12182.38189,Cluster-12182.55074,Cluster-12182.37308,Cluster-12182.99695,Cluster-12182.64265,Cluster-12182.80956
GO:0043047	single-stranded telomeric DNA binding	molecular_function	0.23938	1	3	11662	9	63519	0.333333	Cluster-11044.0,Cluster-12182.100803,Cluster-12182.20017
GO:0008430	selenium binding	molecular_function	0.23968	1	3	11662	9	63519	0.333333	Cluster-12182.96318,Cluster-12182.80186,Cluster-12182.2991
GO:0016814	hydrolase activity, acting on carbon-nitrogen (but not peptide) bonds, in cyclic amidines	molecular_function	0.23973	1	18	11662	79	63519	0.227848	Cluster-12182.27741,Cluster-12182.76029,Cluster-12182.100507,Cluster-12182.84581,Cluster-12182.121982,Cluster-12182.17116,Cluster-12182.73760,Cluster-12182.98797,Cluster-12182.55126,Cluster-12182.75808,Cluster-12182.62527,Cluster-12182.100735,Cluster-12182.73312,Cluster-12182.75707,Cluster-12182.39407,Cluster-12182.60555,Cluster-12182.81091,Cluster-12182.61366
GO:0003697	single-stranded DNA binding	molecular_function	0.23977	1	24	11662	106	63519	0.226415	Cluster-12182.100803,Cluster-12182.122481,Cluster-12182.70955,Cluster-12182.36675,Cluster-12182.41158,Cluster-12182.98080,Cluster-12182.86185,Cluster-12182.72426,Cluster-12182.12648,Cluster-19370.0,Cluster-12182.37891,Cluster-23217.0,Cluster-12182.62667,Cluster-12182.20017,Cluster-12182.15686,Cluster-12182.77458,Cluster-12182.16389,Cluster-13896.1,Cluster-12182.72389,Cluster-12182.42437,Cluster-1…
GO:0042600	chorion	cellular_component	0.23985	1	12	11662	54	63519	0.222222	Cluster-12182.9678,Cluster-12182.80450,Cluster-12182.31157,Cluster-12182.53076,Cluster-12182.85380,Cluster-12182.86816,Cluster-12182.76681,Cluster-12182.62323,Cluster-12182.111487,Cluster-12182.93823,Cluster-12182.80899,Cluster-12182.78539
GO:0042221	response to chemical	biological_process	0.24062	1	208	11662	1069	63519	0.194574	Cluster-15397.0,Cluster-12182.54473,Cluster-12182.62497,Cluster-12182.116044,Cluster-12182.72690,Cluster-12182.119446,Cluster-12182.63823,Cluster-12182.91960,Cluster-8097.0,Cluster-12182.62533,Cluster-20437.0,Cluster-12182.67740,Cluster-12182.65809,Cluster-12182.66000,Cluster-12182.50740,Cluster-12182.16229,Cluster-13674.0,Cluster-12182.88210,Cluster-12182.60025,Cluster-12025.0,Cluster-12182.6895…
GO:0047474	long-chain fatty acid luciferin component ligase activity	molecular_function	0.24082	1	2	11662	5	63519	0.4	Cluster-12182.19981,Cluster-12182.19980
GO:0004651	polynucleotide 5'-phosphatase activity	molecular_function	0.24129	1	3	11662	10	63519	0.3	Cluster-12182.49695,Cluster-12182.62842,Cluster-12182.120269
GO:0098518	polynucleotide phosphatase activity	molecular_function	0.24129	1	3	11662	10	63519	0.3	Cluster-12182.49695,Cluster-12182.62842,Cluster-12182.120269
GO:0000051	obsolete urea cycle intermediate metabolic process	biological_process	0.24215	1	3	11662	9	63519	0.333333	Cluster-12182.72471,Cluster-12182.118298,Cluster-12182.71949
GO:0000096	sulfur amino acid metabolic process	biological_process	0.24245	1	30	11662	140	63519	0.214286	Cluster-12182.53207,Cluster-12182.70456,Cluster-12182.107432,Cluster-12182.17858,Cluster-12182.69296,Cluster-12182.85064,Cluster-12182.7287,Cluster-20855.0,Cluster-12182.81953,Cluster-12182.70973,Cluster-12182.89479,Cluster-12182.87119,Cluster-12182.65968,Cluster-12182.19010,Cluster-12182.67803,Cluster-12182.65397,Cluster-12182.66897,Cluster-12182.72076,Cluster-12182.52368,Cluster-12182.36609,Clu…
GO:0005315	inorganic phosphate transmembrane transporter activity	molecular_function	0.24272	1	8	11662	31	63519	0.258065	Cluster-12182.39451,Cluster-12182.80172,Cluster-12182.43963,Cluster-12182.62423,Cluster-12182.80171,Cluster-12182.121195,Cluster-12182.116370,Cluster-12182.66474
GO:0005794	Golgi apparatus	cellular_component	0.24277	1	81	11662	393	63519	0.206107	Cluster-12182.30283,Cluster-12182.37048,Cluster-12182.64269,Cluster-12182.11640,Cluster-12182.41928,Cluster-12182.37735,Cluster-12182.41192,Cluster-12182.74595,Cluster-12182.34572,Cluster-12182.32908,Cluster-12182.35456,Cluster-12182.77812,Cluster-12182.101619,Cluster-12182.71897,Cluster-12182.66424,Cluster-12182.93236,Cluster-12182.75622,Cluster-12182.67986,Cluster-12182.55211,Cluster-12182.9052…
GO:0008277	regulation of G-protein coupled receptor protein signaling pathway	biological_process	0.24285	1	5	11662	18	63519	0.277778	Cluster-12182.10890,Cluster-12182.68509,Cluster-12182.28560,Cluster-12182.68308,Cluster-12182.18579
[truncated: 3,644 more rows]

## Sheet: BFS3vsRFS3.DEG_GO_enrichment
GO_accession	Description	Term_type	Over_represented_pValue	Corrected_pValue	DEG_item	DEG_list	Bg_item	Bg_list	Enrichment score	Gene_names
[truncated: 4,771 more rows]

## Sheet: BFS2vsRFS2.DEG_GO_enrichment
GO_accession	Description	Term_type	Over_represented_pValue	Corrected_pValue	DEG_item	DEG_list	Bg_item	Bg_list	Enrichment score	Gene_names
[truncated: 3,720 more rows]
