# Supplementary material for: Comparative transcriptome analysis of two contrasting wolfberry genotypes during fruit development and ripening and characterization of the LrMYB1 transcription factor that regulates flavonoid biosynthesis
Source: BMC Genomics. 2020 Apr 10;21:295. doi: 10.1186/s12864-020-6663-4 (PMC7147035; doi:10.1186/s12864-020-6663-4)
Supplement: Supplementary file 4 — Additional file 4. KEGG pathway annotations of DEGs at three developmental stages. [file 12864_2020_6663_MOESM4_ESM.xlsx]

## Sheet: BFS1vsRFS1.DEG_KEGG
##Databases: KEGG PATHWAY
##Statistical test method: hypergeometric test / Fisher's exact test
##FDR correction method: Benjamini and Hochberg
#Term	Database	ID	Input number	Background number	P-Value	Corrected P-Value	Enrichment score	Input	Hyperlink
Synthesis and degradation of ketone bodies	KEGG PATHWAY	ko00072	14	26	0.00229304	0.279751	0.538462	Cluster-12182.32760|Cluster-12182.51392|Cluster-12182.67728|Cluster-12182.32756|Cluster-12182.94941|Cluster-12182.58087|Cluster-12182.94943|Cluster-12182.76651|Cluster-12182.46827|Cluster-12182.32759|Cluster-12182.64294|Cluster-12182.74668|Cluster-12182.37726|Cluster-12182.67499	http://www.genome.jp/kegg-bin/show_pathway?ko00072/K01640%09red/K01641%09red/K00626%09red
Butanoate metabolism	KEGG PATHWAY	ko00650	31	98	0.00957913	0.584327	0.316327	Cluster-12182.51392|Cluster-12182.32756|Cluster-12182.58087|Cluster-12182.32759|Cluster-12182.46827|Cluster-12182.84051|Cluster-12182.63457|Cluster-12182.53343|Cluster-12182.67728|Cluster-12182.74668|Cluster-12182.94941|Cluster-12182.94943|Cluster-12182.76651|Cluster-12182.61487|Cluster-12182.67699|Cluster-12182.73076|Cluster-12182.116476|Cluster-12182.116478|Cluster-12182.32760|Cluster-12182.642…	http://www.genome.jp/kegg-bin/show_pathway?ko00650/K01652%09red/K00074%09red/K18121%09red/K16871%09red/K01580%09red/K01640%09red/K01641%09red/K00626%09red
Fructose and mannose metabolism	KEGG PATHWAY	ko00051	62	244	0.0212782	0.865312	0.254098	Cluster-12182.59825|Cluster-12182.94872|Cluster-12182.82335|Cluster-12182.51516|Cluster-12182.32329|Cluster-12182.72856|Cluster-12182.186|Cluster-12182.21141|Cluster-12182.69049|Cluster-12182.78738|Cluster-12182.66932|Cluster-12182.66919|Cluster-12182.75598|Cluster-12182.123520|Cluster-12182.99704|Cluster-12182.99701|Cluster-12182.99702|Cluster-12182.86722|Cluster-12182.54216|Cluster-12182.68037|…	http://www.genome.jp/kegg-bin/show_pathway?ko00051/K01809%09red/K00966%09red/K03841%09red/K00847%09red/K00844%09red/K01103%09red/K01803%09red/K00895%09red/K00008%09red/K01711%09red/K00850%09red/K01623%09red/K19355%09red/K00011%09red/K02377%09red/K05305%09red/K17497%09red
Pentose phosphate pathway	KEGG PATHWAY	ko00030	53	210	0.0340476	0.946742	0.252381	Cluster-12182.59825|Cluster-12182.67604|Cluster-12182.51516|Cluster-12182.32329|Cluster-12182.72856|Cluster-12182.45681|Cluster-12182.60597|Cluster-12182.60599|Cluster-12182.88312|Cluster-12182.69049|Cluster-12182.78738|Cluster-12182.91490|Cluster-12182.29330|Cluster-12182.52724|Cluster-12182.57503|Cluster-12182.64541|Cluster-12182.83956|Cluster-12182.65649|Cluster-12182.65648|Cluster-12182.68037…	http://www.genome.jp/kegg-bin/show_pathway?ko00030/K03841%09red/K00850%09red/K00851%09red/K01835%09red/K01810%09red/K01783%09red/K00895%09red/K00948%09red/K01623%09red/K01057%09red/K00615%09red/K00036%09red/K00616%09red/K01807%09red/K00033%09red
Phenylpropanoid biosynthesis	KEGG PATHWAY	ko00940	94	408	0.0414973	0.946742	0.230392	Cluster-12182.73815|Cluster-12182.107703|Cluster-12182.25300|Cluster-12182.66155|Cluster-12182.58677|Cluster-12182.69586|Cluster-12182.25309|Cluster-12182.6431|Cluster-13407.0|Cluster-11793.0|Cluster-12182.72267|Cluster-12182.120788|Cluster-12182.16494|Cluster-12182.41500|Cluster-12182.62730|Cluster-12182.57862|Cluster-12182.5039|Cluster-19532.0|Cluster-12182.76075|Cluster-12182.28779|Cluster-121…	http://www.genome.jp/kegg-bin/show_pathway?ko00940/K00588%09red/K13065%09red/K10775%09red/K13066%09red/K01188%09red/K00083%09red/K12355%09red/K12356%09red/K05350%09red/K01904%09red/K09755%09red/K09754%09red/K11188%09red/K00430%09red/K00487%09red/K05349%09red/K09753%09red
alpha-Linolenic acid metabolism	KEGG PATHWAY	ko00592	42	168	0.0596245	0.946742	0.25	Cluster-22453.0|Cluster-12182.43435|Cluster-12182.58771|Cluster-12182.74259|Cluster-12182.74256|Cluster-12182.74257|Cluster-12182.68787|Cluster-12182.99427|Cluster-16784.0|Cluster-12182.85886|Cluster-12182.74054|Cluster-24959.0|Cluster-12182.13266|Cluster-12182.78185|Cluster-12182.80794|Cluster-12182.68371|Cluster-12182.85448|Cluster-12182.62817|Cluster-12182.62816|Cluster-12182.79180|Cluster-121…	http://www.genome.jp/kegg-bin/show_pathway?ko00592/K14674%09red/K10527%09red/K05894%09red/K18857%09red/K08241%09red/K00232%09red/K00454%09red/K01723%09red/K10526%09red/K10528%09red/K07513%09red/K10525%09red
Glutathione metabolism	KEGG PATHWAY	ko00480	70	308	0.0834604	0.946742	0.227273	Cluster-12182.18548|Cluster-12182.60948|Cluster-12182.61926|Cluster-12182.66303|Cluster-12182.45681|Cluster-12182.41804|Cluster-12182.37909|Cluster-12182.59094|Cluster-12182.63988|Cluster-12182.48769|Cluster-15532.0|Cluster-12182.87523|Cluster-22914.0|Cluster-12182.70682|Cluster-12182.112660|Cluster-12182.64541|Cluster-12182.99902|Cluster-12182.61077|Cluster-12182.50403|Cluster-12182.52875|Cluste…	http://www.genome.jp/kegg-bin/show_pathway?ko00480/K01919%09red/K01469%09red/K10808%09red/K01255%09red/K01256%09red/K18592%09red/K00797%09red/K00432%09red/K01581%09red/K00799%09red/K00383%09red/K00036%09red/K01920%09red/K00033%09red/K00434%09red/K00031%09red
Terpenoid backbone biosynthesis	KEGG PATHWAY	ko00900	42	174	0.0853666	0.946742	0.241379	Cluster-12182.51392|Cluster-12182.72624|Cluster-12182.89702|Cluster-12182.58087|Cluster-12182.72421|Cluster-12182.102776|Cluster-12182.64294|Cluster-9264.0|Cluster-12182.63550|Cluster-12182.101906|Cluster-12182.85511|Cluster-12182.67728|Cluster-12182.74668|Cluster-12182.82820|Cluster-12182.62711|Cluster-12182.55424|Cluster-12182.76651|Cluster-12182.65417|Cluster-12182.56966|Cluster-12182.65601|Cl…	http://www.genome.jp/kegg-bin/show_pathway?ko00900/K01662%09red/K00991%09red/K00587%09red/K00938%09red/K01641%09red/K00919%09red/K00626%09red/K05954%09red/K15889%09red/K08658%09red/K05955%09red/K14066%09red/K00787%09red/K11778%09red/K00869%09red/K01597%09red/K01770%09red/K15892%09red/K15891%09red/K01823%09red/K03526%09red/K13789%09red/K00021%09red
Photosynthesis	KEGG PATHWAY	ko00195	51	218	0.0906848	0.946742	0.233945	Cluster-12182.66175|Cluster-12182.12794|Cluster-12182.80398|Cluster-12182.68747|Cluster-12182.68903|Cluster-12182.59027|Cluster-12182.107288|Cluster-12182.43287|Cluster-12182.68968|Cluster-12182.70203|Cluster-12182.68321|Cluster-12182.72037|Cluster-17179.0|Cluster-12182.59306|Cluster-12182.79789|Cluster-12182.76791|Cluster-12182.66885|Cluster-12182.45503|Cluster-12182.80582|Cluster-12182.71975|Cl…	http://www.genome.jp/kegg-bin/show_pathway?ko00195/K02113%09red/K02112%09red/K02692%09red/K02695%09red/K02115%09red/K02703%09red/K02701%09red/K02641%09red/K02705%09red/K02724%09red/K02704%09red/K02721%09red/K02723%09red/K02717%09red/K02689%09red/K02108%09red/K02109%09red/K08906%09red/K08905%09red/K08902%09red/K08903%09red/K14332%09red/K08901%09red/K02634%09red/K02636%09red/K03542%09red/K03541%09r…
Photosynthesis - antenna proteins	KEGG PATHWAY	ko00196	19	70	0.100561	0.946742	0.271429	Cluster-12182.71772|Cluster-12182.68517|Cluster-12182.68149|Cluster-12182.67759|Cluster-12182.65006|Cluster-12182.62970|Cluster-12182.77637|Cluster-12182.67400|Cluster-12182.68137|Cluster-24494.0|Cluster-12182.69485|Cluster-12182.37797|Cluster-22932.0|Cluster-12182.66847|Cluster-12182.48661|Cluster-12182.66608|Cluster-12182.61188|Cluster-12182.69538|Cluster-12182.69273	http://www.genome.jp/kegg-bin/show_pathway?ko00196/K08914%09red/K14172%09red/K08908%09red/K08909%09red/K08915%09red/K08907%09red/K08917%09red/K08916%09red/K08911%09red/K08910%09red/K08912%09red
Taurine and hypotaurine metabolism	KEGG PATHWAY	ko00430	11	36	0.111803	0.946742	0.305556	Cluster-12182.116476|Cluster-12182.13295|Cluster-12182.31629|Cluster-12182.13293|Cluster-12182.43910|Cluster-12182.73076|Cluster-12182.45472|Cluster-12182.48536|Cluster-12182.116478|Cluster-12182.13292|Cluster-12182.35848	http://www.genome.jp/kegg-bin/show_pathway?ko00430/K10712%09red/K01580%09red/K18592%09red
Cysteine and methionine metabolism	KEGG PATHWAY	ko00270	84	386	0.11864	0.946742	0.217617	Cluster-12182.71311|Cluster-12182.61482|Cluster-12182.68511|Cluster-12182.72471|Cluster-12182.65812|Cluster-12182.60928|Cluster-12182.73952|Cluster-12182.17137|Cluster-12182.58992|Cluster-12182.62823|Cluster-12182.24680|Cluster-12182.67485|Cluster-12182.33305|Cluster-12182.105310|Cluster-12182.72076|Cluster-12182.63538|Cluster-12182.80697|Cluster-12182.40419|Cluster-17607.0|Cluster-12182.12994|Cl…	http://www.genome.jp/kegg-bin/show_pathway?ko00270/K00899%09red/K16054%09red/K01011%09red/K01762%09red/K00811%09red/K00815%09red/K01761%09red/K01919%09red/K05933%09red/K00133%09red/K14454%09red/K00640%09red/K00547%09red/K12524%09red/K00789%09red/K00016%09red/K00549%09red/K08967%09red/K01251%09red/K08963%09red/K00025%09red/K00827%09red/K00826%09red/K01611%09red/K00928%09red/K01920%09red/K01738%09r…
Steroid biosynthesis	KEGG PATHWAY	ko00100	28	118	0.155318	0.946742	0.237288	Cluster-12182.96574|Cluster-25088.2|Cluster-12182.62457|Cluster-12182.84719|Cluster-12182.29379|Cluster-12182.84715|Cluster-12182.68847|Cluster-12182.64466|Cluster-12182.55893|Cluster-12182.36821|Cluster-12182.74522|Cluster-12182.71600|Cluster-12182.50019|Cluster-12182.69085|Cluster-12182.66465|Cluster-13381.0|Cluster-12182.74628|Cluster-12182.24911|Cluster-12182.84723|Cluster-12182.58030|Cluster…	http://www.genome.jp/kegg-bin/show_pathway?ko00100/K05917%09red/K07748%09red/K14424%09red/K00511%09red/K08246%09red/K01853%09red/K08242%09red/K00213%09red/K01052%09red/K00227%09red/K14674%09red/K09828%09red/K00559%09red/K01824%09red/K00801%09red
Glycolysis / Gluconeogenesis	KEGG PATHWAY	ko00010	108	516	0.158966	0.946742	0.209302	Cluster-12773.1|Cluster-12182.18186|Cluster-12182.106924|Cluster-12182.54919|Cluster-12182.86705|Cluster-12182.86706|Cluster-12182.77701|Cluster-12182.85599|Cluster-12182.87130|Cluster-12182.73315|Cluster-9192.0|Cluster-12182.107774|Cluster-12182.38898|Cluster-12182.108392|Cluster-12182.74852|Cluster-12182.70556|Cluster-12182.87434|Cluster-12182.86434|Cluster-12182.77247|Cluster-12182.2773|Cluste…	http://www.genome.jp/kegg-bin/show_pathway?ko00010/K00850%09red/K01689%09red/K01810%09red/K00895%09red/K18857%09red/K01623%09red/K14085%09red/K00873%09red/K03103%09red/K03841%09red/K01835%09red/K01834%09red/K00627%09red/K01895%09red/K00016%09red/K00844%09red/K01792%09red/K00134%09red/K00927%09red/K00001%09red/K01803%09red/K00161%09red/K00162%09red/K00128%09red/K01785%09red/K01568%09red/K00382%09r…
Amino sugar and nucleotide sugar metabolism	KEGG PATHWAY	ko00520	107	513	0.16809	0.946742	0.208577	Cluster-12182.66392|Cluster-12182.21141|Cluster-12182.62454|Cluster-12182.65510|Cluster-12182.82807|Cluster-12182.62428|Cluster-12182.42985|Cluster-12182.77132|Cluster-12182.60935|Cluster-12182.43013|Cluster-12182.43010|Cluster-12182.84828|Cluster-12182.84829|Cluster-12182.72787|Cluster-12182.117217|Cluster-12182.62185|Cluster-12182.64892|Cluster-12182.29677|Cluster-12182.79776|Cluster-12182.7977…	http://www.genome.jp/kegg-bin/show_pathway?ko00520/K02377%09red/K00975%09red/K05305%09red/K12373%09red/K01810%09red/K12450%09red/K01183%09red/K16190%09red/K08678%09red/K08679%09red/K00963%09red/K17497%09red/K00966%09red/K00847%09red/K18677%09red/K00844%09red/K01711%09red/K00820%09red/K12446%09red/K12447%09red/K12448%09red/K12449%09red/K10046%09red/K01809%09red/K13648%09red/K01835%09red/K01784%09r…
Galactose metabolism	KEGG PATHWAY	ko00052	57	262	0.170834	0.946742	0.217557	Cluster-12182.32329|Cluster-12182.52210|Cluster-12182.29294|Cluster-17423.0|Cluster-12182.88212|Cluster-12182.51516|Cluster-12182.35753|Cluster-12182.86722|Cluster-12182.53957|Cluster-1684.1|Cluster-12182.45783|Cluster-12182.39404|Cluster-12182.40353|Cluster-12182.26919|Cluster-12182.68316|Cluster-12182.68317|Cluster-12633.0|Cluster-12182.18970|Cluster-12182.11345|Cluster-12182.66760|Cluster-1218…	http://www.genome.jp/kegg-bin/show_pathway?ko00052/K01193%09red/K00850%09red/K06611%09red/K01187%09red/K00844%09red/K01835%09red/K00963%09red/K18819%09red/K01785%09red/K00011%09red/K12309%09red/K01784%09red/K12447%09red/K07407%09red/K06617%09red
Cyanoamino acid metabolism	KEGG PATHWAY	ko00460	43	193	0.172748	0.946742	0.222798	Cluster-12182.107703|Cluster-17607.0|Cluster-12182.25300|Cluster-12182.70045|Cluster-12182.66155|Cluster-12182.69586|Cluster-12182.25309|Cluster-12182.5996|Cluster-12182.72267|Cluster-12182.61324|Cluster-12182.83679|Cluster-12182.16494|Cluster-12182.50398|Cluster-12182.69697|Cluster-12182.31629|Cluster-12182.88843|Cluster-12182.37891|Cluster-12182.65384|Cluster-12182.57862|Cluster-12182.72833|Clu…	http://www.genome.jp/kegg-bin/show_pathway?ko00460/K01188%09red/K18592%09red/K00600%09red/K05350%09red/K13034%09red/K05349%09red/K13035%09red/K01455%09red
Stilbenoid, diarylheptanoid and gingerol biosynthesis	KEGG PATHWAY	ko00945	13	51	0.20148	0.946742	0.254902	Cluster-12182.58354|Cluster-12182.31227|Cluster-12182.63396|Cluster-12182.5039|Cluster-12182.59233|Cluster-12182.31228|Cluster-12182.61491|Cluster-19532.0|Cluster-12182.45606|Cluster-12182.11626|Cluster-12182.39977|Cluster-12182.9856|Cluster-12182.58155	http://www.genome.jp/kegg-bin/show_pathway?ko00945/K09754%09red/K00487%09red/K00588%09red/K13065%09red/K00517%09red
Biotin metabolism	KEGG PATHWAY	ko00780	15	61	0.211074	0.946742	0.245902	Cluster-12182.16623|Cluster-12182.3493|Cluster-12182.59253|Cluster-12182.16622|Cluster-12182.82211|Cluster-12182.123085|Cluster-12182.112912|Cluster-12182.78407|Cluster-12182.16618|Cluster-12182.98688|Cluster-12182.74631|Cluster-12182.98690|Cluster-12182.98691|Cluster-12182.6586|Cluster-12182.35694	http://www.genome.jp/kegg-bin/show_pathway?ko00780/K00208%09red/K01942%09red/K00652%09red/K00059%09red/K09458%09red
Plant hormone signal transduction	KEGG PATHWAY	ko04075	152	754	0.215097	0.946742	0.201592	Cluster-12182.56381|Cluster-12182.34166|Cluster-12182.100427|Cluster-12182.34162|Cluster-12182.103300|Cluster-12182.60633|Cluster-15631.0|Cluster-12182.34434|Cluster-12182.105353|Cluster-12182.65035|Cluster-12182.46346|Cluster-12182.123776|Cluster-12182.62738|Cluster-12182.72496|Cluster-12182.36949|Cluster-12182.72495|Cluster-12182.73399|Cluster-12182.775|Cluster-12182.76098|Cluster-12182.96901|C…	http://www.genome.jp/kegg-bin/show_pathway?ko04075/K14486%09red/K14487%09red/K14484%09red/K14485%09red/K14488%09red/K13946%09red/K13416%09red/K14432%09red/K14431%09red/K14510%09red/K14512%09red/K14514%09red/K14515%09red/K14516%09red/K14494%09red/K14497%09red/K14496%09red/K14491%09red/K13463%09red/K14493%09red/K14492%09red/K16189%09red/K14498%09red/K14506%09red/K14505%09red/K14504%09red/K14503%09r…
Plant-pathogen interaction	KEGG PATHWAY	ko04626	124	612	0.225352	0.946742	0.202614	Cluster-23456.0|Cluster-12182.52272|Cluster-15631.0|Cluster-13569.0|Cluster-12182.86135|Cluster-12182.47518|Cluster-12182.34434|Cluster-12182.20999|Cluster-12182.75732|Cluster-12182.111926|Cluster-12182.113136|Cluster-12182.79045|Cluster-10413.1|Cluster-12182.79476|Cluster-12182.68527|Cluster-12182.52483|Cluster-12182.2942|Cluster-12182.86650|Cluster-12182.29688|Cluster-12182.64533|Cluster-12182.…	http://www.genome.jp/kegg-bin/show_pathway?ko04626/K18835%09red/K18834%09red/K12795%09red/K13414%09red/K13416%09red/K09487%09red/K13412%09red/K13413%09red/K13456%09red/K13457%09red/K13458%09red/K13433%09red/K13430%09red/K13436%09red/K13434%09red/K02183%09red/K13448%09red/K13432%09red/K05391%09red/K00864%09red/K13459%09red/K13429%09red/K04368%09red/K13449%09red/K04079%09red/K13447%09red/K13420%09r…
Flavonoid biosynthesis	KEGG PATHWAY	ko00941	20	86	0.22582	0.946742	0.232558	Cluster-12182.98331|Cluster-12182.39977|Cluster-12182.58766|Cluster-12182.71738|Cluster-12182.5039|Cluster-12182.59233|Cluster-12182.33984|Cluster-12182.31228|Cluster-12182.61491|Cluster-12182.45362|Cluster-12182.45606|Cluster-12182.96905|Cluster-12182.72382|Cluster-12182.51023|Cluster-12182.11626|Cluster-19532.0|Cluster-12182.31227|Cluster-12182.67443|Cluster-12182.58354|Cluster-12182.58155	http://www.genome.jp/kegg-bin/show_pathway?ko00941/K13065%09red/K13083%09red/K13081%09red/K00475%09red/K05277%09red/K00660%09red/K09754%09red/K00588%09red/K05278%09red/K00487%09red
Glycerophospholipid metabolism	KEGG PATHWAY	ko00564	92	448	0.226173	0.946742	0.205357	Cluster-12182.27054|Cluster-12182.80558|Cluster-12182.52754|Cluster-12182.57152|Cluster-12182.29686|Cluster-12182.114889|Cluster-12182.93075|Cluster-12182.16961|Cluster-12182.71972|Cluster-12182.71974|Cluster-12182.39990|Cluster-12182.71600|Cluster-12182.279|Cluster-12182.48875|Cluster-12182.29908|Cluster-12182.65940|Cluster-12182.301|Cluster-12182.94396|Cluster-12182.87884|Cluster-12182.87883|Cl…	http://www.genome.jp/kegg-bin/show_pathway?ko00564/K14674%09red/K00995%09red/K00894%09red/K01114%09red/K01115%09red/K08730%09red/K06129%09red/K15728%09red/K01126%09red/K13511%09red/K13510%09red/K13513%09red/K00111%09red/K00967%09red/K01517%09red/K00968%09red/K00981%09red/K08744%09red/K01613%09red/K00901%09red/K00630%09red/K00006%09red/K05929%09red/K13523%09red/K18696%09red/K06130%09red/K13508%09r…
Limonene and pinene degradation	KEGG PATHWAY	ko00903	9	34	0.229525	0.946742	0.264706	Cluster-12182.828|Cluster-12182.63396|Cluster-12182.62607|Cluster-12182.54919|Cluster-12182.16043|Cluster-12182.48097|Cluster-12182.14859|Cluster-12182.9856|Cluster-12182.65177	http://www.genome.jp/kegg-bin/show_pathway?ko00903/K00128%09red/K00517%09red
Glyoxylate and dicarboxylate metabolism	KEGG PATHWAY	ko00630	68	327	0.234863	0.946742	0.207951	Cluster-12182.8784|Cluster-12182.88843|Cluster-12182.57177|Cluster-12182.15671|Cluster-12182.70165|Cluster-12182.66035|Cluster-12182.68519|Cluster-7971.0|Cluster-12182.71759|Cluster-12182.46827|Cluster-12182.63335|Cluster-12182.67527|Cluster-12182.65691|Cluster-12182.92412|Cluster-12182.29260|Cluster-12182.67728|Cluster-12182.68139|Cluster-12182.71323|Cluster-12182.69697|Cluster-12182.87401|Clust…	http://www.genome.jp/kegg-bin/show_pathway?ko00630/K01647%09red/K15919%09red/K15918%09red/K11517%09red/K01601%09red/K01681%09red/K00600%09red/K01602%09red/K00830%09red/K01915%09red/K19269%09red/K01433%09red/K00284%09red/K00626%09red/K02437%09red/K14272%09red/K01638%09red/K01455%09red/K15893%09red/K18121%09red/K00382%09red/K00025%09red/K00605%09red/K00122%09red/K00026%09red
Monobactam biosynthesis	KEGG PATHWAY	ko00261	10	39	0.237061	0.946742	0.25641	Cluster-12182.72471|Cluster-12182.57126|Cluster-12182.41538|Cluster-12182.73795|Cluster-12182.68987|Cluster-12182.41539|Cluster-12182.42690|Cluster-12182.80697|Cluster-12182.50691|Cluster-12182.61366	http://www.genome.jp/kegg-bin/show_pathway?ko00261/K00133%09red/K13811%09red/K00215%09red/K01714%09red/K12524%09red/K00928%09red
Tryptophan metabolism	KEGG PATHWAY	ko00380	25	113	0.257338	0.946742	0.221239	Cluster-12182.14623|Cluster-12182.122896|Cluster-12182.54919|Cluster-12182.46827|Cluster-12182.14859|Cluster-12182.93314|Cluster-12182.93315|Cluster-12182.67728|Cluster-12182.828|Cluster-12182.76651|Cluster-13084.3|Cluster-12182.16043|Cluster-12182.16040|Cluster-12182.106662|Cluster-12182.64294|Cluster-12182.48097|Cluster-12182.24404|Cluster-12182.24405|Cluster-12182.67499|Cluster-8522.0|Cluster-…	http://www.genome.jp/kegg-bin/show_pathway?ko00380/K00128%09red/K16903%09red/K00164%09red/K11816%09red/K14085%09red/K01426%09red/K00626%09red/K11820%09red
Arginine and proline metabolism	KEGG PATHWAY	ko00330	54	259	0.258409	0.946742	0.208494	Cluster-12182.71311|Cluster-12182.68255|Cluster-12182.52314|Cluster-12182.68511|Cluster-12182.72911|Cluster-12182.16043|Cluster-12182.97744|Cluster-12182.54919|Cluster-12182.19232|Cluster-12182.70634|Cluster-12182.76043|Cluster-12182.65374|Cluster-12182.77356|Cluster-12182.14859|Cluster-12182.828|Cluster-12182.57609|Cluster-12182.67411|Cluster-12182.78149|Cluster-12182.71497|Cluster-12182.87075|C…	http://www.genome.jp/kegg-bin/show_pathway?ko00330/K01581%09red/K17839%09red/K12259%09red/K14454%09red/K01259%09red/K00294%09red/K14085%09red/K12251%09red/K10536%09red/K13366%09red/K00128%09red/K00811%09red/K00318%09red/K00472%09red/K01583%09red/K00819%09red/K00797%09red/K01611%09red/K01426%09red/K12657%09red
Valine, leucine and isoleucine degradation	KEGG PATHWAY	ko00280	57	275	0.264303	0.946742	0.207273	Cluster-12182.51392|Cluster-12182.46143|Cluster-12182.32756|Cluster-12182.39928|Cluster-12182.65177|Cluster-12182.58087|Cluster-12182.60616|Cluster-12182.68787|Cluster-12182.41152|Cluster-12182.89674|Cluster-12182.54919|Cluster-12182.66696|Cluster-12182.74851|Cluster-12182.87714|Cluster-12182.14859|Cluster-12182.41593|Cluster-12182.104860|Cluster-12182.12994|Cluster-12182.67728|Cluster-12182.7466…	http://www.genome.jp/kegg-bin/show_pathway?ko00280/K00128%09red/K18660%09red/K07513%09red/K05607%09red/K05605%09red/K00166%09red/K00140%09red/K00626%09red/K00249%09red/K00827%09red/K00826%09red/K00382%09red/K14085%09red/K00253%09red/K01640%09red/K01641%09red/K00020%09red/K01969%09red/K01968%09red
Fatty acid elongation	KEGG PATHWAY	ko00062	21	94	0.267624	0.946742	0.223404	Cluster-12182.23515|Cluster-12182.77496|Cluster-12182.75681|Cluster-12182.26838|Cluster-12182.60628|Cluster-12182.61825|Cluster-12182.102526|Cluster-12182.96992|Cluster-12182.37414|Cluster-12182.41897|Cluster-12182.105564|Cluster-12182.54809|Cluster-12182.36350|Cluster-12182.99062|Cluster-12182.49684|Cluster-12182.76844|Cluster-12182.111110|Cluster-12182.791|Cluster-12182.19428|Cluster-12182.8390…	http://www.genome.jp/kegg-bin/show_pathway?ko00062/K07512%09red/K10703%09red/K01068%09red/K01074%09red/K15397%09red
Carotenoid biosynthesis	KEGG PATHWAY	ko00906	34	160	0.279783	0.946742	0.2125	Cluster-12182.97817|Cluster-12182.81788|Cluster-12182.50992|Cluster-12182.69999|Cluster-12182.47886|Cluster-12182.79400|Cluster-12182.94124|Cluster-12182.84220|Cluster-12182.65517|Cluster-12182.50506|Cluster-12182.80429|Cluster-12182.60431|Cluster-12182.77299|Cluster-12182.39757|Cluster-12182.33336|Cluster-12182.75518|Cluster-12182.75519|Cluster-12182.79009|Cluster-12182.68700|Cluster-12182.88831…	http://www.genome.jp/kegg-bin/show_pathway?ko00906/K09840%09red/K09841%09red/K09842%09red/K09843%09red/K17911%09red/K02291%09red/K02293%09red/K09838%09red/K09835%09red/K09837%09red/K15744%09red/K14594%09red/K15746%09red/K06443%09red/K00514%09red/K15747%09red
Circadian rhythm - plant	KEGG PATHWAY	ko04712	42	201	0.284703	0.946742	0.208955	Cluster-12182.91281|Cluster-12182.71231|Cluster-21129.0|Cluster-12182.6574|Cluster-12182.60794|Cluster-12182.47763|Cluster-12182.73899|Cluster-12182.55512|Cluster-12182.58349|Cluster-12182.90211|Cluster-12182.60798|Cluster-12182.76778|Cluster-12182.39308|Cluster-12182.87153|Cluster-12182.97330|Cluster-12182.60797|Cluster-12182.72339|Cluster-12182.68052|Cluster-12182.51023|Cluster-12182.108187|Clu…	http://www.genome.jp/kegg-bin/show_pathway?ko04712/K10143%09red/K12118%09red/K16223%09red/K12133%09red/K16240%09red/K12124%09red/K12119%09red/K12121%09red/K12120%09red/K12127%09red/K03115%09red/K12125%09red/K00660%09red/K12130%09red/K12129%09red/K03097%09red/K12126%09red
Histidine metabolism	KEGG PATHWAY	ko00340	20	91	0.295406	0.946742	0.21978	Cluster-12182.16043|Cluster-12182.104527|Cluster-12182.48097|Cluster-12182.54784|Cluster-12182.75011|Cluster-12182.113998|Cluster-12182.62607|Cluster-12182.73549|Cluster-12182.50130|Cluster-12182.54919|Cluster-12182.47052|Cluster-12182.111490|Cluster-12182.42196|Cluster-12182.76029|Cluster-12182.828|Cluster-12182.98797|Cluster-12182.14859|Cluster-12182.73312|Cluster-12182.65177|Cluster-12182.1182…	http://www.genome.jp/kegg-bin/show_pathway?ko00340/K00817%09red/K18649%09red/K11755%09red/K14085%09red/K01693%09red/K00128%09red/K01590%09red/K00765%09red/K00013%09red
Homologous recombination	KEGG PATHWAY	ko03440	41	199	0.315362	0.946742	0.20603	Cluster-12182.57171|Cluster-12182.50110|Cluster-12182.41158|Cluster-12182.17764|Cluster-12182.47582|Cluster-12182.1404|Cluster-12182.110030|Cluster-12182.1399|Cluster-12182.88605|Cluster-17127.0|Cluster-12182.88005|Cluster-12182.64242|Cluster-12182.117591|Cluster-12182.4651|Cluster-12182.55140|Cluster-12182.23961|Cluster-26375.1|Cluster-12182.14106|Cluster-12182.2297|Cluster-12182.21678|Cluster-1…	http://www.genome.jp/kegg-bin/show_pathway?ko03440/K10879%09red/K10870%09red/K10882%09red/K10869%09red/K10901%09red/K10881%09red/K10865%09red/K07466%09red/K03553%09red/K08775%09red/K10875%09red/K10739%09red/K10867%09red/K03655%09red/K02327%09red/K02335%09red/K03165%09red/K10880%09red/K03505%09red/K10740%09red
Arginine biosynthesis	KEGG PATHWAY	ko00220	32	154	0.326279	0.946742	0.207792	Cluster-12182.71311|Cluster-12182.45962|Cluster-12182.50822|Cluster-12182.70165|Cluster-12182.75389|Cluster-12182.46462|Cluster-12182.63335|Cluster-12182.66629|Cluster-12182.87401|Cluster-12182.62988|Cluster-12182.74881|Cluster-12182.64732|Cluster-12182.66506|Cluster-12182.48172|Cluster-12182.73828|Cluster-12182.96443|Cluster-12182.67495|Cluster-12182.76218|Cluster-12182.59562|Cluster-12182.50083…	http://www.genome.jp/kegg-bin/show_pathway?ko00220/K01755%09red/K00261%09red/K14454%09red/K01438%09red/K00145%09red/K01940%09red/K00811%09red/K00611%09red/K14272%09red/K00814%09red/K14682%09red/K01915%09red/K00818%09red/K14677%09red/K00620%09red/K01427%09red/K00930%09red
Fatty acid degradation	KEGG PATHWAY	ko00071	55	273	0.3339	0.946742	0.201465	Cluster-12182.43435|Cluster-12182.74255|Cluster-12182.828|Cluster-12182.74256|Cluster-9566.0|Cluster-12182.68787|Cluster-12182.99427|Cluster-16784.0|Cluster-12182.54919|Cluster-12182.74054|Cluster-12182.56890|Cluster-12182.66696|Cluster-12182.84148|Cluster-12182.67499|Cluster-12182.84146|Cluster-12182.80794|Cluster-12182.67728|Cluster-12182.85448|Cluster-12182.62817|Cluster-12182.62816|Cluster-12…	http://www.genome.jp/kegg-bin/show_pathway?ko00071/K00128%09red/K00001%09red/K18857%09red/K00249%09red/K00232%09red/K10527%09red/K14085%09red/K01897%09red/K00121%09red/K07513%09red/K00626%09red
N-Glycan biosynthesis	KEGG PATHWAY	ko00510	42	206	0.334352	0.946742	0.203883	Cluster-12182.77889|Cluster-12182.41627|Cluster-12182.50328|Cluster-12182.30283|Cluster-12182.30282|Cluster-12182.103734|Cluster-12182.12397|Cluster-12182.12396|Cluster-25055.0|Cluster-12182.66974|Cluster-12182.62380|Cluster-12182.7729|Cluster-12182.90275|Cluster-12182.31912|Cluster-12182.31910|Cluster-12182.31911|Cluster-12182.55014|Cluster-12182.109173|Cluster-12182.68070|Cluster-12182.122670|C…	http://www.genome.jp/kegg-bin/show_pathway?ko00510/K03843%09red/K12666%09red/K12670%09red/K03846%09red/K03847%09red/K03844%09red/K03845%09red/K00726%09red/K00737%09red/K00736%09red/K12669%09red/K00729%09red/K07151%09red/K05546%09red/K01228%09red/K12667%09red/K09658%09red/K03850%09red/K00902%09red/K01230%09red/K07441%09red
Biosynthesis of unsaturated fatty acids	KEGG PATHWAY	ko01040	22	105	0.352529	0.946742	0.209524	Cluster-12182.30431|Cluster-12182.105564|Cluster-12182.68787|Cluster-12182.85448|Cluster-12182.31540|Cluster-12182.77142|Cluster-12182.70687|Cluster-12182.72994|Cluster-12182.18053|Cluster-12182.78534|Cluster-12182.109691|Cluster-12182.70259|Cluster-12182.63008|Cluster-12182.64980|Cluster-12182.59253|Cluster-12182.19428|Cluster-12182.35694|Cluster-12182.26838|Cluster-12182.86411|Cluster-12182.496…	http://www.genome.jp/kegg-bin/show_pathway?ko01040/K01068%09red/K00059%09red/K10703%09red/K00232%09red/K10256%09red/K07513%09red/K03921%09red/K00507%09red
Nicotinate and nicotinamide metabolism	KEGG PATHWAY	ko00760	26	126	0.360007	0.946742	0.206349	Cluster-12182.88069|Cluster-12182.15112|Cluster-12182.25101|Cluster-12182.87493|Cluster-12182.86607|Cluster-12182.39578|Cluster-12182.70476|Cluster-12182.97472|Cluster-12182.85064|Cluster-12182.102994|Cluster-12182.82718|Cluster-12182.107689|Cluster-12182.102999|Cluster-12182.53299|Cluster-12182.29601|Cluster-12182.80665|Cluster-12182.25405|Cluster-12182.25407|Cluster-12182.42401|Cluster-12182.93…	http://www.genome.jp/kegg-bin/show_pathway?ko00760/K18551%09red/K06210%09red/K03787%09red/K00858%09red/K01240%09red/K01950%09red/K01081%09red/K03426%09red/K03517%09red/K00767%09red
Brassinosteroid biosynthesis	KEGG PATHWAY	ko00905	7	30	0.365304	0.946742	0.233333	Cluster-12182.43793|Cluster-12182.50112|Cluster-12182.23932|Cluster-25327.0|Cluster-12182.17276|Cluster-12182.86379|Cluster-18663.0	http://www.genome.jp/kegg-bin/show_pathway?ko00905/K09588%09red/K12639%09red/K12637%09red/K09587%09red/K12640%09red/K09591%09red
Proteasome	KEGG PATHWAY	ko03050	40	199	0.369154	0.946742	0.201005	Cluster-12182.53386|Cluster-12182.61965|Cluster-12182.75160|Cluster-12182.79440|Cluster-12182.68821|Cluster-12182.76890|Cluster-12182.47582|Cluster-12182.69062|Cluster-12182.75096|Cluster-12182.78951|Cluster-12182.73019|Cluster-12182.66702|Cluster-12182.74400|Cluster-12182.64265|Cluster-12182.94621|Cluster-12182.55331|Cluster-12182.67240|Cluster-12182.60748|Cluster-12182.77933|Cluster-12182.41512…	http://www.genome.jp/kegg-bin/show_pathway?ko03050/K03064%09red/K03065%09red/K03066%09red/K03061%09red/K03062%09red/K10881%09red/K03028%09red/K03029%09red/K02729%09red/K02726%09red/K02727%09red/K06699%09red/K03039%09red/K03038%09red/K03037%09red/K03036%09red/K03035%09red/K03033%09red/K03032%09red/K03031%09red/K11599%09red/K02739%09red/K02738%09red/K02732%09red/K02730%09red/K02736%09red/K02735%09r…
Alanine, aspartate and glutamate metabolism	KEGG PATHWAY	ko00250	47	237	0.385787	0.946742	0.198312	Cluster-12182.71311|Cluster-12182.34399|Cluster-12182.63684|Cluster-12182.57177|Cluster-12182.70165|Cluster-12182.72818|Cluster-12182.69658|Cluster-12182.45962|Cluster-12182.75389|Cluster-12182.70619|Cluster-12182.3306|Cluster-12182.46462|Cluster-12182.63335|Cluster-12182.65374|Cluster-12182.53343|Cluster-12182.99717|Cluster-12182.47987|Cluster-12182.87401|Cluster-12182.67006|Cluster-12182.99232|…	http://www.genome.jp/kegg-bin/show_pathway?ko00250/K01953%09red/K01755%09red/K01756%09red/K14454%09red/K00830%09red/K00264%09red/K01956%09red/K13566%09red/K00294%09red/K16871%09red/K00261%09red/K01940%09red/K00811%09red/K00827%09red/K14272%09red/K00814%09red/K00820%09red/K00764%09red/K01915%09red/K00609%09red/K01580%09red
Lysine biosynthesis	KEGG PATHWAY	ko00300	11	51	0.387476	0.946742	0.215686	Cluster-12182.72471|Cluster-12182.54784|Cluster-12182.57126|Cluster-12182.42690|Cluster-12182.73623|Cluster-12182.73795|Cluster-12182.41539|Cluster-12182.41538|Cluster-12182.64914|Cluster-12182.80697|Cluster-12182.61366	http://www.genome.jp/kegg-bin/show_pathway?ko00300/K10206%09red/K00133%09red/K01778%09red/K00215%09red/K01714%09red/K12524%09red/K14085%09red/K00928%09red
Zeatin biosynthesis	KEGG PATHWAY	ko00908	19	92	0.388623	0.946742	0.206522	Cluster-25059.2|Cluster-7011.0|Cluster-12182.28529|Cluster-12182.93911|Cluster-12182.11969|Cluster-12182.58997|Cluster-12182.81694|Cluster-12182.98882|Cluster-12182.81693|Cluster-26212.1|Cluster-12182.81700|Cluster-12182.43254|Cluster-12182.41481|Cluster-12182.65448|Cluster-12182.9145|Cluster-12182.33274|Cluster-12182.17419|Cluster-12182.93912|Cluster-12182.41547	http://www.genome.jp/kegg-bin/show_pathway?ko00908/K13495%09red/K00279%09red/K10717%09red/K00791%09red/K10760%09red
Ribosome	KEGG PATHWAY	ko03010	207	1082	0.40331	0.946742	0.191312	Cluster-12182.94271|Cluster-12182.63189|Cluster-12182.73958|Cluster-12182.62525|Cluster-12182.73760|Cluster-12182.80508|Cluster-12182.66037|Cluster-12182.86263|Cluster-12182.64633|Cluster-12182.69103|Cluster-12182.80410|Cluster-12182.70062|Cluster-12182.70240|Cluster-12182.64598|Cluster-12182.69974|Cluster-12182.86444|Cluster-12182.14027|Cluster-12182.45109|Cluster-12182.90145|Cluster-12182.73407…	http://www.genome.jp/kegg-bin/show_pathway?ko03010/K02957%09red/K02955%09red/K02954%09red/K02953%09red/K02952%09red/K02951%09red/K02950%09red/K02885%09red/K02884%09red/K02886%09red/K02881%09red/K02880%09red/K02959%09red/K02882%09red/K02922%09red/K02923%09red/K02920%09red/K02921%09red/K02926%09red/K02927%09red/K02924%09red/K02925%09red/K02929%09red/K02930%09red/K02933%09red/K02932%09red/K02935%09r…
Arachidonic acid metabolism	KEGG PATHWAY	ko00590	13	62	0.40354	0.946742	0.209677	Cluster-12182.55639|Cluster-12182.61077|Cluster-12182.50403|Cluster-12182.31629|Cluster-12182.41804|Cluster-12182.71600|Cluster-12182.91922|Cluster-12182.91045|Cluster-12182.87523|Cluster-12182.49897|Cluster-15532.0|Cluster-12182.79311|Cluster-12182.45138	http://www.genome.jp/kegg-bin/show_pathway?ko00590/K00432%09red/K14674%09red/K00079%09red/K18592%09red/K15730%09red
Carbon fixation in photosynthetic organisms	KEGG PATHWAY	ko00710	63	327	0.441632	0.946742	0.192661	Cluster-12182.59825|Cluster-12182.45962|Cluster-12773.1|Cluster-12182.73840|Cluster-12182.72856|Cluster-12182.70165|Cluster-12182.68519|Cluster-12182.75389|Cluster-12182.68864|Cluster-12182.29330|Cluster-12182.75598|Cluster-12182.57503|Cluster-12182.86190|Cluster-12182.86192|Cluster-12182.77701|Cluster-12182.83956|Cluster-12182.58872|Cluster-12182.68139|Cluster-12182.68037|Cluster-12182.65412|Clu…	http://www.genome.jp/kegg-bin/show_pathway?ko00710/K00855%09red/K00615%09red/K01623%09red/K00814%09red/K01601%09red/K03841%09red/K14454%09red/K00051%09red/K01595%09red/K05298%09red/K00029%09red/K01006%09red/K01100%09red/K00134%09red/K00927%09red/K01803%09red/K01807%09red/K14272%09red/K01783%09red/K00028%09red/K00025%09red/K01602%09red/K00026%09red
Ubiquinone and other terpenoid-quinone biosynthesis	KEGG PATHWAY	ko00130	28	143	0.448078	0.946742	0.195804	Cluster-12182.56120|Cluster-12182.70243|Cluster-12182.115999|Cluster-12182.115606|Cluster-12182.24865|Cluster-12182.74865|Cluster-12182.90723|Cluster-12182.110352|Cluster-17947.1|Cluster-12182.65265|Cluster-12182.68034|Cluster-12182.59233|Cluster-12182.62730|Cluster-12182.69510|Cluster-12182.76818|Cluster-12182.92749|Cluster-12182.123512|Cluster-12182.76075|Cluster-12182.58405|Cluster-12182.28779…	http://www.genome.jp/kegg-bin/show_pathway?ko00130/K05928%09red/K06126%09red/K02548%09red/K00457%09red/K12501%09red/K12502%09red/K00591%09red/K09834%09red/K14759%09red/K03183%09red/K01904%09red/K09833%09red/K03809%09red/K00487%09red/K00815%09red
Glycosaminoglycan degradation	KEGG PATHWAY	ko00531	17	86	0.461655	0.946742	0.197674	Cluster-12182.65299|Cluster-12182.102389|Cluster-12182.45783|Cluster-16014.0|Cluster-12182.30643|Cluster-20996.0|Cluster-12182.113156|Cluster-12182.96965|Cluster-12182.42361|Cluster-12182.56481|Cluster-12182.107696|Cluster-12182.63750|Cluster-12182.34913|Cluster-12182.34470|Cluster-12182.68799|Cluster-12182.101005|Cluster-12182.94011	http://www.genome.jp/kegg-bin/show_pathway?ko00531/K10532%09red/K07964%09red/K12309%09red/K12373%09red/K01205%09red
Sulfur metabolism	KEGG PATHWAY	ko00920	31	160	0.463164	0.946742	0.19375	Cluster-17607.0|Cluster-12182.73952|Cluster-12182.93666|Cluster-12182.105310|Cluster-12182.40419|Cluster-12182.80305|Cluster-12182.71829|Cluster-12182.15776|Cluster-12182.112756|Cluster-12182.61482|Cluster-12182.95507|Cluster-12182.84972|Cluster-12182.68987|Cluster-12182.64989|Cluster-12182.30366|Cluster-12182.42232|Cluster-12182.96955|Cluster-12182.104661|Cluster-12182.92681|Cluster-12182.72371|…	http://www.genome.jp/kegg-bin/show_pathway?ko00920/K00392%09red/K00640%09red/K08738%09red/K01011%09red/K17725%09red/K13811%09red/K00860%09red/K01082%09red/K13034%09red/K01738%09red/K01739%09red
Anthocyanin biosynthesis	KEGG PATHWAY	ko00942	3	13	0.474173	0.946742	0.230769	Cluster-4681.0|Cluster-12182.4884|Cluster-12182.114185	http://www.genome.jp/kegg-bin/show_pathway?ko00942/K12338%09red/K12937%09red
Flavone and flavonol biosynthesis	KEGG PATHWAY	ko00944	3	13	0.474173	0.946742	0.230769	Cluster-12182.96905|Cluster-12182.118020|Cluster-12182.98331	http://www.genome.jp/kegg-bin/show_pathway?ko00944/K13083%09red/K13272%09red
Glucosinolate biosynthesis	KEGG PATHWAY	ko00966	2	8	0.484246	0.946742	0.25	Cluster-12182.93314|Cluster-12182.93315	http://www.genome.jp/kegg-bin/show_pathway?ko00966/K11820%09red
C5-Branched dibasic acid metabolism	KEGG PATHWAY	ko00660	9	46	0.509707	0.946742	0.195652	Cluster-12182.15106|Cluster-12182.74042|Cluster-12182.45872|Cluster-12182.61487|Cluster-12182.3087|Cluster-12182.69489|Cluster-12182.63460|Cluster-12182.3088|Cluster-12182.63457	http://www.genome.jp/kegg-bin/show_pathway?ko00660/K01704%09red/K01652%09red/K01703%09red
Sesquiterpenoid and triterpenoid biosynthesis	KEGG PATHWAY	ko00909	9	46	0.509707	0.946742	0.195652	Cluster-12182.85511|Cluster-12182.84723|Cluster-12182.65669|Cluster-12182.84715|Cluster-12182.9859|Cluster-12182.84719|Cluster-12182.62012|Cluster-12182.68847|Cluster-12182.13708	http://www.genome.jp/kegg-bin/show_pathway?ko00909/K15891%09red/K15472%09red/K14173%09red/K00511%09red/K14182%09red/K00801%09red
Thiamine metabolism	KEGG PATHWAY	ko00730	6	30	0.51197	0.946742	0.2	Cluster-12182.90786|Cluster-12182.72421|Cluster-12182.68812|Cluster-12182.105971|Cluster-12182.56966|Cluster-12182.105972	http://www.genome.jp/kegg-bin/show_pathway?ko00730/K14153%09red/K03147%09red/K03146%09red/K01662%09red
One carbon pool by folate	KEGG PATHWAY	ko00670	17	89	0.512455	0.946742	0.191011	Cluster-12182.91222|Cluster-12182.72470|Cluster-12182.95820|Cluster-12182.70499|Cluster-12182.72616|Cluster-12182.69697|Cluster-12182.86268|Cluster-12182.92214|Cluster-12182.72561|Cluster-12182.65384|Cluster-12182.71759|Cluster-12182.52992|Cluster-12182.52995|Cluster-12182.88843|Cluster-12182.55197|Cluster-12182.72800|Cluster-12182.60555	http://www.genome.jp/kegg-bin/show_pathway?ko00670/K00601%09red/K00600%09red/K00602%09red/K00605%09red/K01934%09red/K01433%09red
Regulation of autophagy	KEGG PATHWAY	ko04140	33	177	0.540447	0.946742	0.186441	Cluster-12182.114805|Cluster-12182.114804|Cluster-12182.70129|Cluster-12182.20813|Cluster-12182.120923|Cluster-12182.120922|Cluster-12182.19215|Cluster-19943.0|Cluster-12182.78801|Cluster-12182.71501|Cluster-12182.56141|Cluster-12182.4731|Cluster-12182.66984|Cluster-12182.30630|Cluster-9710.0|Cluster-12182.40166|Cluster-12182.55409|Cluster-12182.46385|Cluster-12182.18729|Cluster-12182.94982|Clust…	http://www.genome.jp/kegg-bin/show_pathway?ko04140/K17888%09red/K17890%09red/K08342%09red/K08339%09red/K08341%09red/K08269%09red/K08343%09red/K07198%09red/K08332%09red/K08334%09red/K08336%09red
DNA replication	KEGG PATHWAY	ko03030	33	177	0.540447	0.946742	0.186441	Cluster-12182.57171|Cluster-12182.59846|Cluster-12182.89120|Cluster-12182.17764|Cluster-17127.0|Cluster-12182.10632|Cluster-12182.48388|Cluster-12182.71259|Cluster-12182.64242|Cluster-12182.81819|Cluster-12182.110428|Cluster-12182.32440|Cluster-12182.93088|Cluster-12182.79179|Cluster-12182.2297|Cluster-12182.61721|Cluster-12182.72130|Cluster-12182.44249|Cluster-12182.98485|Cluster-12182.62114|Clu…	http://www.genome.jp/kegg-bin/show_pathway?ko03030/K10756%09red/K10744%09red/K04799%09red/K10755%09red/K02542%09red/K10743%09red/K07466%09red/K10740%09red/K10754%09red/K02210%09red/K02320%09red/K10747%09red/K02540%09red/K02325%09red/K02209%09red/K02327%09red/K02685%09red/K02335%09red/K10739%09red/K03505%09red/K02541%09red
Linoleic acid metabolism	KEGG PATHWAY	ko00591	9	48	0.555477	0.946742	0.1875	Cluster-12182.68371|Cluster-12182.15040|Cluster-12182.89682|Cluster-12182.68328|Cluster-12182.71600|Cluster-12182.83327|Cluster-12182.64018|Cluster-12182.90340|Cluster-12182.90341	http://www.genome.jp/kegg-bin/show_pathway?ko00591/K14674%09red/K00454%09red/K15718%09red
Folate biosynthesis	KEGG PATHWAY	ko00790	13	70	0.558548	0.946742	0.185714	Cluster-12182.53198|Cluster-12182.34503|Cluster-12182.92871|Cluster-12182.74886|Cluster-12182.34501|Cluster-12182.53197|Cluster-12182.86062|Cluster-12182.17803|Cluster-12182.43618|Cluster-12182.79892|Cluster-12182.51997|Cluster-12182.57860|Cluster-12182.88763	http://www.genome.jp/kegg-bin/show_pathway?ko00790/K01930%09red/K03639%09red/K01633%09red/K13950%09red/K01307%09red/K01495%09red
Sphingolipid metabolism	KEGG PATHWAY	ko00600	31	168	0.561999	0.946742	0.184524	Cluster-12182.58955|Cluster-12182.39820|Cluster-12182.73876|Cluster-12182.46764|Cluster-12182.46204|Cluster-12182.46205|Cluster-12182.46206|Cluster-12182.45783|Cluster-12182.39404|Cluster-12182.51379|Cluster-12182.22530|Cluster-12182.28037|Cluster-12182.28852|Cluster-12182.94011|Cluster-12182.102389|Cluster-12182.16509|Cluster-12182.59035|Cluster-12182.2965|Cluster-12182.32884|Cluster-12182.84528…	http://www.genome.jp/kegg-bin/show_pathway?ko00600/K00654%09red/K04711%09red/K04713%09red/K04712%09red/K12309%09red/K04710%09red/K04716%09red/K04715%09red/K07407%09red/K04718%09red/K04708%09red/K17108%09red
Glycerolipid metabolism	KEGG PATHWAY	ko00561	55	299	0.57372	0.946742	0.183946	Cluster-12182.79134|Cluster-12182.58652|Cluster-12182.29293|Cluster-12182.58658|Cluster-12182.65859|Cluster-12182.7095|Cluster-12182.54919|Cluster-12182.85442|Cluster-12182.85441|Cluster-12182.80418|Cluster-12182.16961|Cluster-12182.29686|Cluster-12182.27819|Cluster-12182.14859|Cluster-12182.80417|Cluster-12182.86722|Cluster-12182.39404|Cluster-12182.33357|Cluster-12182.71600|Cluster-12182.16043|…	http://www.genome.jp/kegg-bin/show_pathway?ko00561/K00011%09red/K09480%09red/K14457%09red/K13523%09red/K00630%09red/K15918%09red/K15728%09red/K03715%09red/K00128%09red/K13508%09red/K00901%09red/K14674%09red/K07407%09red/K11155%09red/K14085%09red/K13506%09red/K00864%09red/K06119%09red/K13513%09red
Ribosome biogenesis in eukaryotes	KEGG PATHWAY	ko03008	72	395	0.606278	0.946742	0.182278	Cluster-12182.96671|Cluster-12182.59144|Cluster-12182.15973|Cluster-12182.42270|Cluster-12182.71351|Cluster-12182.105866|Cluster-12182.65310|Cluster-12182.76899|Cluster-12182.96050|Cluster-12182.95977|Cluster-12182.51750|Cluster-12182.89458|Cluster-12182.90211|Cluster-12182.60794|Cluster-12182.60798|Cluster-12182.62968|Cluster-12182.55464|Cluster-12182.47471|Cluster-12182.88064|Cluster-12182.7690…	http://www.genome.jp/kegg-bin/show_pathway?ko03008/K11108%09red/K12845%09red/K12619%09red/K14573%09red/K14570%09red/K14571%09red/K14558%09red/K14559%09red/K14574%09red/K14555%09red/K14556%09red/K14550%09red/K07936%09red/K14538%09red/K14537%09red/K03538%09red/K03539%09red/K07178%09red/K07179%09red/K03097%09red/K01164%09red/K14549%09red/K07562%09red/K03115%09red/K11131%09red/K11130%09red/K14561%09r…
SNARE interactions in vesicular transport	KEGG PATHWAY	ko04130	27	150	0.608579	0.946742	0.18	Cluster-12182.69679|Cluster-12182.64761|Cluster-12182.63576|Cluster-12182.12171|Cluster-12182.112637|Cluster-12182.48770|Cluster-12182.95817|Cluster-12182.65237|Cluster-12182.86957|Cluster-12182.19598|Cluster-12182.63972|Cluster-12182.41986|Cluster-12182.19599|Cluster-19025.0|Cluster-12182.88997|Cluster-5296.3|Cluster-17359.0|Cluster-12182.82613|Cluster-12182.82611|Cluster-12182.39357|Cluster-121…	http://www.genome.jp/kegg-bin/show_pathway?ko04130/K08496%09red/K08497%09red/K08490%09red/K08486%09red/K08492%09red/K08493%09red/K08489%09red/K08488%09red/K08498%09red/K08503%09red/K08515%09red/K08504%09red/K08516%09red
Monoterpenoid biosynthesis	KEGG PATHWAY	ko00902	5	28	0.613026	0.946742	0.178571	Cluster-12182.40989|Cluster-17903.0|Cluster-12182.3796|Cluster-12182.109739|Cluster-8904.0	http://www.genome.jp/kegg-bin/show_pathway?ko00902/K15086%09red/K15095%09red
Peroxisome	KEGG PATHWAY	ko04146	74	408	0.622515	0.946742	0.181373	Cluster-12182.20914|Cluster-12182.32760|Cluster-12182.32756|Cluster-12182.58665|Cluster-12182.41503|Cluster-12182.57177|Cluster-12182.48228|Cluster-12182.68787|Cluster-12182.102426|Cluster-7971.0|Cluster-12182.56890|Cluster-12182.84148|Cluster-12182.99053|Cluster-12182.84146|Cluster-12182.65054|Cluster-12182.37971|Cluster-12182.85448|Cluster-12182.62711|Cluster-12182.94968|Cluster-12182.81938|Clu…	http://www.genome.jp/kegg-bin/show_pathway?ko04146/K11517%09red/K00830%09red/K11147%09red/K01640%09red/K04564%09red/K13347%09red/K13348%09red/K04565%09red/K13237%09red/K01897%09red/K13342%09red/K13343%09red/K13344%09red/K13346%09red/K00031%09red/K12663%09red/K12261%09red/K00869%09red/K13356%09red/K13354%09red/K13335%09red/K13336%09red/K13339%09red/K13338%09red/K00306%09red/K00477%09red/K00232%09r…
Diterpenoid biosynthesis	KEGG PATHWAY	ko00904	17	96	0.625085	0.946742	0.177083	Cluster-18157.0|Cluster-12182.120023|Cluster-12182.46049|Cluster-12182.83875|Cluster-12182.83876|Cluster-12182.9474|Cluster-12182.85623|Cluster-12182.124525|Cluster-16372.0|Cluster-12182.111602|Cluster-12182.20615|Cluster-12182.75900|Cluster-12182.9472|Cluster-9968.0|Cluster-12182.116871|Cluster-12182.64754|Cluster-12182.3917	http://www.genome.jp/kegg-bin/show_pathway?ko00904/K17961%09red/K04124%09red/K04125%09red/K04122%09red/K04123%09red/K05282%09red
Glycine, serine and threonine metabolism	KEGG PATHWAY	ko00260	50	280	0.647341	0.946742	0.178571	Cluster-12182.88843|Cluster-12182.57177|Cluster-12182.70165|Cluster-12182.39128|Cluster-12182.54280|Cluster-12182.71759|Cluster-12182.80697|Cluster-12182.73795|Cluster-12182.65691|Cluster-12182.55124|Cluster-12182.22538|Cluster-12182.69697|Cluster-12182.25098|Cluster-12182.64203|Cluster-12182.37052|Cluster-12182.8784|Cluster-12182.65384|Cluster-12182.42902|Cluster-12182.434|Cluster-12182.68762|Cl…	http://www.genome.jp/kegg-bin/show_pathway?ko00260/K01079%09red/K15919%09red/K15918%09red/K06001%09red/K00600%09red/K00605%09red/K00830%09red/K14085%09red/K00872%09red/K00133%09red/K00130%09red/K01834%09red/K12524%09red/K01696%09red/K00827%09red/K14272%09red/K00499%09red/K00928%09red/K00058%09red/K01620%09red/K15893%09red/K00276%09red/K00306%09red/K02437%09red/K00382%09red/K15633%09red
Lysine degradation	KEGG PATHWAY	ko00310	30	170	0.649377	0.946742	0.176471	Cluster-12182.70383|Cluster-12182.14908|Cluster-12182.54919|Cluster-12182.46827|Cluster-12182.84772|Cluster-12182.85309|Cluster-12182.14859|Cluster-12182.61228|Cluster-12182.67728|Cluster-12182.95661|Cluster-12182.828|Cluster-12182.54310|Cluster-12182.49425|Cluster-12182.16043|Cluster-12182.79648|Cluster-12182.86979|Cluster-12182.24404|Cluster-12182.14910|Cluster-12182.48097|Cluster-12182.61854|C…	http://www.genome.jp/kegg-bin/show_pathway?ko00310/K00128%09red/K14085%09red/K00658%09red/K00164%09red/K00306%09red/K11433%09red/K11423%09red/K11422%09red/K11420%09red/K14157%09red/K00626%09red
Phenylalanine metabolism	KEGG PATHWAY	ko00360	28	159	0.650344	0.946742	0.176101	Cluster-12182.71311|Cluster-12182.58155|Cluster-12182.122896|Cluster-12182.76227|Cluster-12182.90723|Cluster-12182.84051|Cluster-12182.56354|Cluster-12182.67006|Cluster-12182.59233|Cluster-12182.62730|Cluster-12182.73828|Cluster-12182.69510|Cluster-12182.104527|Cluster-12182.54730|Cluster-12182.5039|Cluster-12182.58949|Cluster-12182.78600|Cluster-17947.1|Cluster-12182.76075|Cluster-12182.58405|Cl…	http://www.genome.jp/kegg-bin/show_pathway?ko00360/K00276%09red/K10775%09red/K00074%09red/K00815%09red/K01426%09red/K00817%09red/K00811%09red/K01904%09red/K00457%09red/K07253%09red/K00588%09red/K00487%09red/K14454%09red
RNA transport	KEGG PATHWAY	ko03013	129	713	0.660202	0.946742	0.180926	Cluster-12182.65249|Cluster-12182.376|Cluster-12182.39380|Cluster-12182.56146|Cluster-12182.99729|Cluster-12182.73089|Cluster-12182.47236|Cluster-12182.67957|Cluster-12182.59712|Cluster-12182.57800|Cluster-12182.107146|Cluster-12182.64459|Cluster-12182.72310|Cluster-12182.113035|Cluster-12182.65104|Cluster-12182.62118|Cluster-12182.106553|Cluster-12182.44241|Cluster-12182.70015|Cluster-12182.2983…	http://www.genome.jp/kegg-bin/show_pathway?ko03013/K09291%09red/K03754%09red/K03257%09red/K03246%09red/K14309%09red/K14314%09red/K10577%09red/K03247%09red/K18213%09red/K12160%09red/K14301%09red/K03241%09red/K03242%09red/K14328%09red/K03262%09red/K14304%09red/K03260%09red/K14306%09red/K03248%09red/K03249%09red/K14321%09red/K14320%09red/K14327%09red/K14326%09red/K14324%09red/K14303%09red/K14319%09r…
Nucleotide excision repair	KEGG PATHWAY	ko03420	44	250	0.674566	0.946742	0.176	Cluster-12182.57171|Cluster-12182.79357|Cluster-12182.54444|Cluster-12182.89120|Cluster-12182.17764|Cluster-12182.21377|Cluster-12182.78712|Cluster-12182.38980|Cluster-12182.36059|Cluster-12182.71259|Cluster-17127.0|Cluster-12182.38734|Cluster-12182.64242|Cluster-12182.81088|Cluster-12182.72895|Cluster-12182.110428|Cluster-12182.31281|Cluster-12182.79020|Cluster-12182.82713|Cluster-12182.2297|Clu…	http://www.genome.jp/kegg-bin/show_pathway?ko03420/K03143%09red/K03142%09red/K10747%09red/K10740%09red/K10609%09red/K03141%09red/K10570%09red/K10140%09red/K02335%09red/K03868%09red/K07466%09red/K10838%09red/K06634%09red/K10739%09red/K10756%09red/K10754%09red/K10755%09red/K10610%09red/K02325%09red/K02327%09red/K10843%09red/K10841%09red/K10844%09red/K10845%09red/K10848%09red/K10849%09red/K03505%09r…
Protein processing in endoplasmic reticulum	KEGG PATHWAY	ko04141	180	993	0.675013	0.946742	0.181269	Cluster-12182.46973|Cluster-12182.69773|Cluster-12182.62162|Cluster-12182.67890|Cluster-12182.27648|Cluster-12182.99729|Cluster-12182.81235|Cluster-12182.49762|Cluster-12182.68070|Cluster-12182.27647|Cluster-12182.72389|Cluster-12182.66255|Cluster-12182.85758|Cluster-12182.66548|Cluster-12182.64591|Cluster-12182.67386|Cluster-12182.55834|Cluster-12182.94722|Cluster-12182.46573|Cluster-12182.62909…	http://www.genome.jp/kegg-bin/show_pathway?ko04141/K16196%09red/K14009%09red/K12670%09red/K06689%09red/K14007%09red/K13984%09red/K10666%09red/K04554%09red/K08852%09red/K04523%09red/K09584%09red/K09517%09red/K14026%09red/K09487%09red/K03868%09red/K08653%09red/K10956%09red/K10950%09red/K07151%09red/K05546%09red/K14016%09red/K14003%09red/K13250%09red/K01230%09red/K14006%09red/K08288%09red/K14004%09r…
Endocytosis	KEGG PATHWAY	ko04144	131	727	0.677076	0.946742	0.180193	Cluster-12182.23721|Cluster-12182.59163|Cluster-12182.76586|Cluster-12182.59799|Cluster-12182.2261|Cluster-12182.65034|Cluster-12182.16897|Cluster-12182.79681|Cluster-12182.63323|Cluster-12182.68290|Cluster-12182.66316|Cluster-12182.84138|Cluster-12182.66312|Cluster-12182.40598|Cluster-12182.88900|Cluster-12182.73158|Cluster-12182.69345|Cluster-12182.62707|Cluster-12182.47653|Cluster-12182.37623|…	http://www.genome.jp/kegg-bin/show_pathway?ko04144/K10591%09red/K12184%09red/K01115%09red/K07889%09red/K12471%09red/K19366%09red/K19367%09red/K19476%09red/K12193%09red/K12190%09red/K12191%09red/K18442%09red/K18443%09red/K12194%09red/K12195%09red/K18468%09red/K12199%09red/K17917%09red/K05758%09red/K12200%09red/K12489%09red/K12486%09red/K05755%09red/K00889%09red/K07937%09red/K01528%09red/K11827%09r…
Pantothenate and CoA biosynthesis	KEGG PATHWAY	ko00770	24	139	0.677493	0.946742	0.172662	Cluster-12182.91102|Cluster-12182.71045|Cluster-12182.65816|Cluster-12182.16207|Cluster-12182.98218|Cluster-12182.99077|Cluster-12182.57019|Cluster-12182.48369|Cluster-12182.63457|Cluster-12182.12994|Cluster-12182.109818|Cluster-12182.124369|Cluster-12182.61487|Cluster-12182.61442|Cluster-12182.74851|Cluster-12182.109822|Cluster-12182.63460|Cluster-12182.74042|Cluster-12182.92374|Cluster-12182.50…	http://www.genome.jp/kegg-bin/show_pathway?ko00770/K01687%09red/K00859%09red/K06133%09red/K00053%09red/K01464%09red/K00826%09red/K01598%09red/K09680%09red/K00606%09red/K01431%09red/K01918%09red/K01652%09red/K02201%09red
Glycosphingolipid biosynthesis - ganglio series	KEGG PATHWAY	ko00604	4	25	0.693025	0.946742	0.16	Cluster-12182.107696|Cluster-12182.102389|Cluster-12182.45783|Cluster-12182.94011	http://www.genome.jp/kegg-bin/show_pathway?ko00604/K12309%09red/K12373%09red
Lipoic acid metabolism	KEGG PATHWAY	ko00785	4	25	0.693025	0.946742	0.16	Cluster-12182.101988|Cluster-12182.16545|Cluster-12182.31822|Cluster-12182.28108	http://www.genome.jp/kegg-bin/show_pathway?ko00785/K03644%09red/K03801%09red
Sulfur relay system	KEGG PATHWAY	ko04122	7	43	0.693994	0.946742	0.162791	Cluster-12182.12572|Cluster-12182.101371|Cluster-12182.17803|Cluster-12182.84972|Cluster-12182.105310|Cluster-12182.111580|Cluster-12182.80856	http://www.genome.jp/kegg-bin/show_pathway?ko04122/K14169%09red/K03639%09red/K00566%09red/K01011%09red/K14168%09red
Aminoacyl-tRNA biosynthesis	KEGG PATHWAY	ko00970	43	247	0.697218	0.946742	0.174089	Cluster-12182.58957|Cluster-12182.40730|Cluster-12182.41426|Cluster-12182.75143|Cluster-12182.46935|Cluster-12182.55623|Cluster-12182.67893|Cluster-12182.33752|Cluster-12182.63882|Cluster-12182.60963|Cluster-12182.70145|Cluster-12182.47277|Cluster-12182.66437|Cluster-12182.51111|Cluster-12182.36800|Cluster-12182.24331|Cluster-12182.51067|Cluster-12182.53552|Cluster-12182.53207|Cluster-12182.11757…	http://www.genome.jp/kegg-bin/show_pathway?ko00970/K02435%09red/K01885%09red/K01875%09red/K01883%09red/K01881%09red/K01876%09red/K01872%09red/K02433%09red/K01880%09red/K14164%09red/K01873%09red/K04567%09red/K01866%09red/K01874%09red/K01886%09red/K01887%09red/K01889%09red/K01868%09red/K01869%09red/K01893%09red/K01867%09red
Inositol phosphate metabolism	KEGG PATHWAY	ko00562	54	309	0.704767	0.946742	0.174757	Cluster-12182.59842|Cluster-12182.59841|Cluster-12182.59848|Cluster-12182.35372|Cluster-12182.74110|Cluster-12182.61378|Cluster-12182.103895|Cluster-12182.23390|Cluster-12182.69108|Cluster-12182.25797|Cluster-12182.83788|Cluster-12182.76273|Cluster-12182.96585|Cluster-12182.68023|Cluster-12182.105942|Cluster-12182.74915|Cluster-12182.68333|Cluster-12182.16697|Cluster-12182.39990|Cluster-12182.111…	http://www.genome.jp/kegg-bin/show_pathway?ko00562/K19517%09red/K00915%09red/K00140%09red/K18649%09red/K01092%09red/K03103%09red/K01110%09red/K01803%09red/K10572%09red/K01114%09red/K01106%09red/K05857%09red/K00921%09red/K01858%09red/K01099%09red/K00913%09red/K00469%09red/K10047%09red/K00889%09red/K00888%09red
Ether lipid metabolism	KEGG PATHWAY	ko00565	19	113	0.7052	0.946742	0.168142	Cluster-12182.73910|Cluster-12182.32981|Cluster-12182.94396|Cluster-21188.2|Cluster-12182.49812|Cluster-12182.80558|Cluster-12182.55484|Cluster-12182.55483|Cluster-12182.40095|Cluster-12182.42991|Cluster-12182.39990|Cluster-12182.108175|Cluster-12182.57365|Cluster-12182.71600|Cluster-20702.1|Cluster-12182.87884|Cluster-12182.87883|Cluster-24300.0|Cluster-12182.72102	http://www.genome.jp/kegg-bin/show_pathway?ko00565/K14674%09red/K13510%09red/K01114%09red/K01115%09red
Mismatch repair	KEGG PATHWAY	ko03430	26	153	0.708817	0.946742	0.169935	Cluster-12182.57171|Cluster-12182.17764|Cluster-17127.0|Cluster-12182.71259|Cluster-12182.64242|Cluster-12182.92238|Cluster-12182.110428|Cluster-12182.42456|Cluster-12182.2297|Cluster-12182.59118|Cluster-12182.2534|Cluster-12182.15906|Cluster-12182.44249|Cluster-12182.62114|Cluster-12182.99735|Cluster-12182.72130|Cluster-12182.120387|Cluster-12182.94080|Cluster-12182.49642|Cluster-12182.80374|Clu…	http://www.genome.jp/kegg-bin/show_pathway?ko03430/K10756%09red/K08734%09red/K08737%09red/K08736%09red/K10740%09red/K07456%09red/K10858%09red/K07466%09red/K08739%09red/K10754%09red/K10747%09red/K10755%09red/K02327%09red/K08735%09red/K10739%09red/K03505%09red
Tyrosine metabolism	KEGG PATHWAY	ko00350	39	227	0.717698	0.946742	0.171806	Cluster-12182.71311|Cluster-9566.0|Cluster-12182.21721|Cluster-12182.81049|Cluster-12182.55597|Cluster-12182.80698|Cluster-12182.90723|Cluster-12182.42634|Cluster-12182.58949|Cluster-17947.1|Cluster-12182.62817|Cluster-12182.62816|Cluster-12182.67006|Cluster-12182.84407|Cluster-12182.60141|Cluster-12182.72930|Cluster-12182.74779|Cluster-9192.0|Cluster-12182.52629|Cluster-12182.69510|Cluster-12182…	http://www.genome.jp/kegg-bin/show_pathway?ko00350/K00276%09red/K00817%09red/K14454%09red/K00001%09red/K01800%09red/K01555%09red/K18857%09red/K00811%09red/K01592%09red/K01557%09red/K00457%09red/K07253%09red/K00121%09red/K00422%09red/K00815%09red
Spliceosome	KEGG PATHWAY	ko03040	143	802	0.724669	0.946742	0.178304	Cluster-12182.91009|Cluster-12182.83458|Cluster-12182.39380|Cluster-12182.73420|Cluster-12182.100751|Cluster-12182.28762|Cluster-12182.74849|Cluster-12182.103264|Cluster-12182.74340|Cluster-12182.67957|Cluster-12182.55188|Cluster-12182.61533|Cluster-12182.91470|Cluster-12182.72550|Cluster-12182.45627|Cluster-12182.43528|Cluster-12182.65532|Cluster-12182.39027|Cluster-12182.27568|Cluster-12182.676…	http://www.genome.jp/kegg-bin/show_pathway?ko03040/K12854%09red/K10599%09red/K12900%09red/K11087%09red/K12866%09red/K12867%09red/K12865%09red/K12845%09red/K12847%09red/K12840%09red/K11088%09red/K12842%09red/K12869%09red/K12826%09red/K12824%09red/K12825%09red/K12822%09red/K12823%09red/K12820%09red/K12821%09red/K11984%09red/K12881%09red/K12882%09red/K12883%09red/K12885%09red/K13025%09red/K12818%09r…
Selenocompound metabolism	KEGG PATHWAY	ko00450	13	80	0.725781	0.946742	0.1625	Cluster-12182.61482|Cluster-12182.54984|Cluster-12182.65475|Cluster-12182.68830|Cluster-12182.62791|Cluster-12182.65968|Cluster-12182.68042|Cluster-12182.68987|Cluster-12182.28176|Cluster-12182.94917|Cluster-12182.50691|Cluster-12182.64989|Cluster-12182.83248	http://www.genome.jp/kegg-bin/show_pathway?ko00450/K00384%09red/K13811%09red/K01874%09red/K11717%09red/K01761%09red/K00549%09red/K01739%09red
mRNA surveillance pathway	KEGG PATHWAY	ko03015	119	671	0.727469	0.946742	0.177347	Cluster-12182.82262|Cluster-12182.65249|Cluster-12182.39380|Cluster-12182.71271|Cluster-12182.71270|Cluster-12182.18997|Cluster-12182.37930|Cluster-12182.45902|Cluster-12182.89778|Cluster-12182.67957|Cluster-12182.58266|Cluster-12182.67807|Cluster-12182.64592|Cluster-12182.53613|Cluster-12182.73154|Cluster-12182.81381|Cluster-12182.36191|Cluster-12182.14734|Cluster-12182.90979|Cluster-12182.56232…	http://www.genome.jp/kegg-bin/show_pathway?ko03015/K08873%09red/K15544%09red/K03267%09red/K14328%09red/K14327%09red/K13171%09red/K14324%09red/K04354%09red/K06100%09red/K14326%09red/K12881%09red/K12882%09red/K12883%09red/K00565%09red/K13025%09red/K11583%09red/K14411%09red/K13126%09red/K14405%09red/K03456%09red/K14962%09red/K13917%09red/K06269%09red/K12875%09red/K12812%09red/K14416%09red/K11584%09r…
Porphyrin and chlorophyll metabolism	KEGG PATHWAY	ko00860	29	172	0.729896	0.946742	0.168605	Cluster-12182.114973|Cluster-12182.60868|Cluster-12182.81607|Cluster-12182.102421|Cluster-12182.63882|Cluster-12182.97284|Cluster-12182.55975|Cluster-12182.69166|Cluster-12182.68862|Cluster-12182.96594|Cluster-12182.89340|Cluster-12182.77533|Cluster-12182.53300|Cluster-12182.55249|Cluster-12182.118151|Cluster-12182.67725|Cluster-12182.53552|Cluster-5629.1|Cluster-12182.69344|Cluster-12182.22444|C…	http://www.genome.jp/kegg-bin/show_pathway?ko00860/K02492%09red/K13071%09red/K13545%09red/K01698%09red/K00231%09red/K00228%09red/K01719%09red/K18010%09red/K19054%09red/K19073%09red/K13600%09red/K01845%09red/K02257%09red/K03428%09red/K01885%09red/K13606%09red/K01772%09red/K00510%09red/K03405%09red/K00218%09red
Ubiquitin mediated proteolysis	KEGG PATHWAY	ko04120	107	606	0.732523	0.946742	0.176568	Cluster-12182.54444|Cluster-12182.57522|Cluster-12182.54440|Cluster-12182.44187|Cluster-12182.100751|Cluster-12182.32892|Cluster-12182.27648|Cluster-12182.87976|Cluster-12182.121950|Cluster-12182.36059|Cluster-12182.83064|Cluster-12182.27647|Cluster-12182.57800|Cluster-12182.83957|Cluster-12182.118217|Cluster-12182.71285|Cluster-12182.118219|Cluster-12182.27650|Cluster-12182.106552|Cluster-12182.…	http://www.genome.jp/kegg-bin/show_pathway?ko04120/K10143%09red/K10590%09red/K10591%09red/K10592%09red/K10579%09red/K10576%09red/K10609%09red/K10599%09red/K10570%09red/K10571%09red/K03355%09red/K10140%09red/K12456%09red/K03868%09red/K06689%09red/K10606%09red/K06688%09red/K03352%09red/K03353%09red/K04706%09red/K03351%09red/K03354%09red/K10577%09red/K10583%09red/K03358%09red/K04506%09red/K10581%09r…
RNA degradation	KEGG PATHWAY	ko03018	82	469	0.737943	0.946742	0.17484	Cluster-12182.32329|Cluster-12182.47471|Cluster-12182.15953|Cluster-12182.81641|Cluster-12182.65249|Cluster-12182.91026|Cluster-12182.79061|Cluster-12182.44378|Cluster-12182.47214|Cluster-12182.52595|Cluster-12182.28762|Cluster-12182.91651|Cluster-12182.76046|Cluster-12182.51516|Cluster-12182.63156|Cluster-12182.80434|Cluster-12182.50662|Cluster-12182.89458|Cluster-12182.94915|Cluster-12182.11618…	http://www.genome.jp/kegg-bin/show_pathway?ko03018/K03679%09red/K03678%09red/K00850%09red/K01689%09red/K12614%09red/K12617%09red/K12616%09red/K12611%09red/K12590%09red/K12591%09red/K12619%09red/K12598%09red/K04043%09red/K03514%09red/K03681%09red/K13126%09red/K00962%09red/K03654%09red/K01148%09red/K12606%09red/K12621%09red/K12605%09red/K12581%09red/K12603%09red/K12600%09red/K12627%09red/K12608%09r…
Vitamin B6 metabolism	KEGG PATHWAY	ko00750	8	52	0.750722	0.946742	0.153846	Cluster-12182.30779|Cluster-12182.65001|Cluster-12182.30782|Cluster-12182.35905|Cluster-12182.67063|Cluster-12182.58664|Cluster-12182.8244|Cluster-12182.67503	http://www.genome.jp/kegg-bin/show_pathway?ko00750/K08681%09red/K13248%09red/K06215%09red/K00868%09red
Glycosphingolipid biosynthesis - globo series	KEGG PATHWAY	ko00603	6	40	0.754436	0.946742	0.15	Cluster-12182.39404|Cluster-12182.59035|Cluster-12182.29293|Cluster-12182.29294|Cluster-12182.107696|Cluster-12182.90059	http://www.genome.jp/kegg-bin/show_pathway?ko00603/K07407%09red/K12373%09red
Nitrogen metabolism	KEGG PATHWAY	ko00910	17	106	0.760664	0.946742	0.160377	Cluster-12182.64447|Cluster-12182.28256|Cluster-12182.87401|Cluster-12182.54656|Cluster-12182.67527|Cluster-12182.76218|Cluster-12182.66323|Cluster-12182.70619|Cluster-12182.37891|Cluster-12182.67495|Cluster-12182.46462|Cluster-12182.63335|Cluster-12182.99083|Cluster-12182.50083|Cluster-12182.69180|Cluster-12182.36414|Cluster-13746.0	http://www.genome.jp/kegg-bin/show_pathway?ko00910/K01673%09red/K00261%09red/K00264%09red/K00284%09red/K01674%09red/K02575%09red/K01725%09red/K10534%09red/K01915%09red/K01455%09red
Valine, leucine and isoleucine biosynthesis	KEGG PATHWAY	ko00290	18	112	0.762608	0.946742	0.160714	Cluster-12182.15106|Cluster-12182.74042|Cluster-12182.47318|Cluster-12182.76821|Cluster-12182.12994|Cluster-12182.45872|Cluster-12182.47317|Cluster-12182.61442|Cluster-12182.98218|Cluster-12182.61487|Cluster-12182.3087|Cluster-12182.69489|Cluster-12182.106205|Cluster-12182.48369|Cluster-12182.74851|Cluster-12182.63460|Cluster-12182.3088|Cluster-12182.63457	http://www.genome.jp/kegg-bin/show_pathway?ko00290/K01704%09red/K01687%09red/K00053%09red/K00826%09red/K01649%09red/K01652%09red/K01703%09red
Tropane, piperidine and pyridine alkaloid biosynthesis	KEGG PATHWAY	ko00960	17	107	0.77221	0.946742	0.158879	Cluster-12182.47889|Cluster-12182.71311|Cluster-7109.0|Cluster-12182.54730|Cluster-12182.93916|Cluster-12182.111711|Cluster-12182.73828|Cluster-12182.32062|Cluster-12182.104527|Cluster-12182.88179|Cluster-12182.34716|Cluster-17947.1|Cluster-12182.78789|Cluster-12182.67006|Cluster-12182.71426|Cluster-12182.70456|Cluster-12182.7546	http://www.genome.jp/kegg-bin/show_pathway?ko00960/K00276%09red/K14454%09red/K05354%09red/K00811%09red/K00815%09red/K08081%09red/K00817%09red
beta-Alanine metabolism	KEGG PATHWAY	ko00410	40	241	0.785493	0.946742	0.165975	Cluster-12182.60616|Cluster-12182.78149|Cluster-12182.65816|Cluster-12182.94892|Cluster-12182.54919|Cluster-12182.66696|Cluster-12182.87714|Cluster-12182.14859|Cluster-12182.104860|Cluster-12182.16043|Cluster-12182.828|Cluster-12182.76273|Cluster-12182.73076|Cluster-12182.71497|Cluster-12182.16697|Cluster-12182.116476|Cluster-12182.116478|Cluster-12182.78789|Cluster-12182.54730|Cluster-12182.4809…	http://www.genome.jp/kegg-bin/show_pathway?ko00410/K00128%09red/K00276%09red/K17839%09red/K12259%09red/K05605%09red/K00140%09red/K13366%09red/K00249%09red/K01431%09red/K01464%09red/K01580%09red/K14085%09red/K00797%09red/K01918%09red
Phenylalanine, tyrosine and tryptophan biosynthesis	KEGG PATHWAY	ko00400	38	230	0.788508	0.946742	0.165217	Cluster-12182.71311|Cluster-12182.108504|Cluster-12182.103552|Cluster-12182.62148|Cluster-12182.27508|Cluster-12182.89618|Cluster-12182.89619|Cluster-12182.53578|Cluster-17947.1|Cluster-12182.67006|Cluster-12182.112384|Cluster-12182.1967|Cluster-12182.71426|Cluster-12182.64834|Cluster-12182.64833|Cluster-12182.46929|Cluster-12182.88017|Cluster-12182.49027|Cluster-12182.67270|Cluster-12182.67272|C…	http://www.genome.jp/kegg-bin/show_pathway?ko00400/K06001%09red/K14454%09red/K00811%09red/K00815%09red/K00891%09red/K01696%09red/K01817%09red/K01736%09red/K01658%09red/K13832%09red/K01657%09red/K01626%09red/K00817%09red/K01609%09red/K00766%09red/K01850%09red/K05359%09red/K15227%09red/K00800%09red
Citrate cycle (TCA cycle)	KEGG PATHWAY	ko00020	45	270	0.789504	0.946742	0.166667	Cluster-12182.64811|Cluster-12182.46428|Cluster-12182.67193|Cluster-12182.70221|Cluster-12182.84772|Cluster-12182.65691|Cluster-12182.92412|Cluster-12182.82824|Cluster-12182.29260|Cluster-12182.75708|Cluster-12182.51709|Cluster-12182.30984|Cluster-12182.52753|Cluster-12182.67903|Cluster-12182.51448|Cluster-12182.68188|Cluster-12182.62875|Cluster-12182.88903|Cluster-12182.51664|Cluster-12182.42470…	http://www.genome.jp/kegg-bin/show_pathway?ko00020/K01899%09red/K00658%09red/K00164%09red/K01679%09red/K00161%09red/K00162%09red/K01681%09red/K01648%09red/K00234%09red/K00235%09red/K00382%09red/K00025%09red/K00026%09red/K00627%09red/K01647%09red/K00030%09red/K00031%09red
Cell cycle - Caulobacter	KEGG PATHWAY	ko04112	13	85	0.792076	0.946742	0.152941	Cluster-12182.59914|Cluster-12182.43315|Cluster-12182.60491|Cluster-12182.51215|Cluster-12182.83046|Cluster-12182.72574|Cluster-12182.43411|Cluster-12182.33006|Cluster-12182.33004|Cluster-12182.77223|Cluster-12182.99277|Cluster-12182.73841|Cluster-12182.82333	http://www.genome.jp/kegg-bin/show_pathway?ko04112/K01358%09red/K01338%09red/K03544%09red/K03531%09red
Cutin, suberine and wax biosynthesis	KEGG PATHWAY	ko00073	14	91	0.79226	0.946742	0.153846	Cluster-12182.13530|Cluster-12182.95050|Cluster-23026.0|Cluster-12182.46482|Cluster-12182.13529|Cluster-12182.95052|Cluster-12182.38297|Cluster-12182.31089|Cluster-20520.0|Cluster-23634.1|Cluster-12182.1505|Cluster-12182.13135|Cluster-12182.99053|Cluster-12182.66759	http://www.genome.jp/kegg-bin/show_pathway?ko00073/K17991%09red/K13356%09red/K13407%09red/K15404%09red/K15403%09red/K15398%09red
Isoquinoline alkaloid biosynthesis	KEGG PATHWAY	ko00950	15	97	0.792699	0.946742	0.154639	Cluster-12182.71426|Cluster-12182.71311|Cluster-12182.54730|Cluster-12182.108136|Cluster-12182.88593|Cluster-12182.73828|Cluster-12182.72930|Cluster-12182.58747|Cluster-17947.1|Cluster-12182.124431|Cluster-12182.78789|Cluster-12182.67006|Cluster-12182.65094|Cluster-12182.70456|Cluster-12182.42634	http://www.genome.jp/kegg-bin/show_pathway?ko00950/K00276%09red/K14454%09red/K00811%09red/K01592%09red/K00815%09red/K00422%09red
Oxidative phosphorylation	KEGG PATHWAY	ko00190	105	608	0.797212	0.946742	0.172697	Cluster-12182.86139|Cluster-12182.80494|Cluster-12182.78201|Cluster-809.0|Cluster-12182.78204|Cluster-10658.0|Cluster-12182.74529|Cluster-12182.50779|Cluster-12182.72490|Cluster-12182.83204|Cluster-12182.67222|Cluster-12182.88993|Cluster-12182.96464|Cluster-12182.65862|Cluster-12182.94655|Cluster-12182.62623|Cluster-12182.104767|Cluster-12182.102869|Cluster-12182.68717|Cluster-12182.36870|Cluster…	http://www.genome.jp/kegg-bin/show_pathway?ko00190/K02113%09red/K02112%09red/K02256%09red/K02257%09red/K02115%09red/K01507%09red/K02258%09red/K02138%09red/K05582%09red/K02149%09red/K02133%09red/K02154%09red/K02153%09red/K02152%09red/K02137%09red/K02150%09red/K03949%09red/K02132%09red/K03966%09red/K02135%09red/K03941%09red/K03940%09red/K03879%09red/K02126%09red/K02260%09red/K02136%09red/K05575%09r…
Other glycan degradation	KEGG PATHWAY	ko00511	12	80	0.804381	0.946742	0.15	Cluster-12182.122499|Cluster-12182.102389|Cluster-12182.45783|Cluster-12182.39823|Cluster-12182.39820|Cluster-12182.84667|Cluster-12182.107696|Cluster-12182.38034|Cluster-12182.62874|Cluster-12182.28888|Cluster-12182.64993|Cluster-12182.94011	http://www.genome.jp/kegg-bin/show_pathway?ko00511/K01191%09red/K17108%09red/K12373%09red/K12309%09red/K01206%09red/K01444%09red/K01227%09red
Fatty acid biosynthesis	KEGG PATHWAY	ko00061	32	198	0.807059	0.946742	0.161616	Cluster-12182.56890|Cluster-12182.73977|Cluster-12182.84148|Cluster-12182.84146|Cluster-12182.81322|Cluster-12182.94968|Cluster-12182.81321|Cluster-12182.77142|Cluster-12182.48734|Cluster-12182.52405|Cluster-12182.90285|Cluster-12182.98690|Cluster-12182.98691|Cluster-12182.18912|Cluster-12182.70259|Cluster-12182.82211|Cluster-12182.63008|Cluster-12182.59965|Cluster-12182.28414|Cluster-12182.39795…	http://www.genome.jp/kegg-bin/show_pathway?ko00061/K01961%09red/K09458%09red/K00648%09red/K01962%09red/K02160%09red/K01897%09red/K11262%09red/K03921%09red/K00208%09red/K00059%09red
RNA polymerase	KEGG PATHWAY	ko03020	30	189	0.826497	0.954005	0.15873	Cluster-12182.59141|Cluster-12182.18249|Cluster-12182.45907|Cluster-12182.76027|Cluster-12182.72506|Cluster-12182.93317|Cluster-12182.62589|Cluster-12182.64638|Cluster-12182.118330|Cluster-12182.85067|Cluster-12182.53671|Cluster-12182.63175|Cluster-12182.35612|Cluster-12182.80958|Cluster-12182.80956|Cluster-12182.120427|Cluster-12182.99250|Cluster-12182.31080|Cluster-7235.3|Cluster-12182.49326|Cl…	http://www.genome.jp/kegg-bin/show_pathway?ko03020/K03008%09red/K03046%09red/K03026%09red/K03019%09red/K14721%09red/K03024%09red/K03006%09red/K03014%09red/K03022%09red/K03023%09red/K03002%09red/K03010%09red/K03013%09red/K03012%09red/K03043%09red/K02999%09red/K03011%09red/K03018%09red/K03016%09red/K03009%09red
Pentose and glucuronate interconversions	KEGG PATHWAY	ko00040	37	230	0.82889	0.954005	0.16087	Cluster-12182.70024|Cluster-12182.94872|Cluster-12182.83697|Cluster-12182.9864|Cluster-12182.54919|Cluster-12182.86722|Cluster-12182.57503|Cluster-12182.47279|Cluster-12182.62538|Cluster-12182.14859|Cluster-15594.0|Cluster-12182.83956|Cluster-12182.828|Cluster-12182.67168|Cluster-12182.16043|Cluster-16846.0|Cluster-12182.790|Cluster-12182.45778|Cluster-12182.48097|Cluster-12182.16508|Cluster-1218…	http://www.genome.jp/kegg-bin/show_pathway?ko00040/K00854%09red/K16190%09red/K00963%09red/K01213%09red/K00008%09red/K00128%09red/K01051%09red/K01783%09red/K12447%09red/K00011%09red/K01728%09red
Ascorbate and aldarate metabolism	KEGG PATHWAY	ko00053	31	198	0.848191	0.959261	0.156566	Cluster-12182.75714|Cluster-12182.54919|Cluster-12182.63988|Cluster-12182.41761|Cluster-12182.62538|Cluster-12182.14859|Cluster-12182.99902|Cluster-12182.64892|Cluster-12182.828|Cluster-12182.39304|Cluster-12182.70681|Cluster-12182.75716|Cluster-12182.70682|Cluster-12182.16043|Cluster-12182.69739|Cluster-12182.111490|Cluster-12182.77125|Cluster-12182.95308|Cluster-12182.48097|Cluster-12182.65510|…	http://www.genome.jp/kegg-bin/show_pathway?ko00053/K17744%09red/K18649%09red/K16190%09red/K10046%09red/K00469%09red/K08232%09red/K14085%09red/K00128%09red/K12447%09red/K00225%09red/K14190%09red/K10047%09red/K00434%09red
Purine metabolism	KEGG PATHWAY	ko00230	111	659	0.8658	0.959261	0.168437	Cluster-12182.36701|Cluster-12182.15112|Cluster-12182.55580|Cluster-12182.44195|Cluster-12182.45907|Cluster-12182.15953|Cluster-12182.93666|Cluster-12182.70566|Cluster-12182.108685|Cluster-12182.62589|Cluster-12182.32440|Cluster-12182.77315|Cluster-12182.92764|Cluster-12182.87130|Cluster-12182.43158|Cluster-12182.38898|Cluster-12182.61726|Cluster-12182.26061|Cluster-12182.25405|Cluster-12182.2540…	http://www.genome.jp/kegg-bin/show_pathway?ko00230/K00856%09red/K00939%09red/K14977%09red/K02327%09red/K03024%09red/K01466%09red/K03022%09red/K03023%09red/K03002%09red/K00764%09red/K00873%09red/K00962%09red/K03043%09red/K02335%09red/K03046%09red/K01427%09red/K03008%09red/K03009%09red/K02685%09red/K03787%09red/K01835%09red/K01951%09red/K03013%09red/K01081%09red/K02999%09red/K01490%09red/K14721%09r…
Phagosome	KEGG PATHWAY	ko04145	53	331	0.874416	0.959261	0.160121	Cluster-12182.67996|Cluster-12182.74337|Cluster-12182.86559|Cluster-12182.95817|Cluster-12182.81235|Cluster-12182.51434|Cluster-12182.75804|Cluster-12182.72490|Cluster-12182.86552|Cluster-12182.56516|Cluster-12182.86554|Cluster-17676.0|Cluster-12182.54319|Cluster-12182.67853|Cluster-12182.48589|Cluster-12182.60916|Cluster-12182.101936|Cluster-12182.67977|Cluster-12182.72890|Cluster-12182.67747|Cl…	http://www.genome.jp/kegg-bin/show_pathway?ko04145/K08054%09red/K08057%09red/K08492%09red/K10956%09red/K08488%09red/K07374%09red/K07375%09red/K07342%09red/K00921%09red/K07889%09red/K02144%09red/K04392%09red/K02146%09red/K02147%09red/K02149%09red/K02155%09red/K02154%09red/K02153%09red/K02152%09red/K07897%09red/K02150%09red
Starch and sucrose metabolism	KEGG PATHWAY	ko00500	135	800	0.883947	0.959261	0.16875	Cluster-23432.0|Cluster-12182.107703|Cluster-12182.25300|Cluster-12182.66155|Cluster-12182.69586|Cluster-12182.25309|Cluster-12182.88212|Cluster-12182.72267|Cluster-12182.16494|Cluster-12182.41500|Cluster-12182.82807|Cluster-12182.75424|Cluster-16846.0|Cluster-12182.95331|Cluster-12182.111844|Cluster-12182.25645|Cluster-12182.93380|Cluster-11210.0|Cluster-12182.43013|Cluster-12182.43010|Cluster-1…	http://www.genome.jp/kegg-bin/show_pathway?ko00500/K00975%09red/K01177%09red/K01179%09red/K16055%09red/K01810%09red/K01176%09red/K01187%09red/K08678%09red/K01188%09red/K00703%09red/K00705%09red/K00688%09red/K01213%09red/K05350%09red/K00963%09red/K01087%09red/K00847%09red/K00844%09red/K01835%09red/K01193%09red/K13648%09red/K01194%09red/K00700%09red/K01051%09red/K08679%09red/K05349%09red/K00696%09r…
Propanoate metabolism	KEGG PATHWAY	ko00640	34	222	0.884561	0.959261	0.153153	Cluster-12182.60616|Cluster-12182.71350|Cluster-12182.70221|Cluster-12182.73977|Cluster-12182.66696|Cluster-12182.87714|Cluster-12182.39928|Cluster-12182.65691|Cluster-12182.104860|Cluster-12182.67728|Cluster-12182.76273|Cluster-12182.76651|Cluster-12182.16697|Cluster-12182.90285|Cluster-12182.68188|Cluster-14610.0|Cluster-12182.107774|Cluster-12182.46827|Cluster-12182.29581|Cluster-12182.62332|C…	http://www.genome.jp/kegg-bin/show_pathway?ko00640/K00140%09red/K02160%09red/K05605%09red/K00166%09red/K00249%09red/K01899%09red/K01962%09red/K00382%09red/K01961%09red/K01895%09red/K11262%09red/K00626%09red/K00016%09red
Caffeine metabolism	KEGG PATHWAY	ko00232	1	12	0.892867	0.959261	0.0833333	Cluster-12182.83481	http://www.genome.jp/kegg-bin/show_pathway?ko00232/K00365%09red
Pyruvate metabolism	KEGG PATHWAY	ko00620	68	423	0.895391	0.959261	0.160757	Cluster-12182.46428|Cluster-12182.47318|Cluster-12182.76821|Cluster-12182.47317|Cluster-12182.61842|Cluster-12182.61844|Cluster-12182.54919|Cluster-12182.73977|Cluster-12182.66429|Cluster-12182.46827|Cluster-12182.31573|Cluster-12182.86190|Cluster-12182.48097|Cluster-12182.86192|Cluster-12182.14859|Cluster-12182.74852|Cluster-11984.0|Cluster-12182.82824|Cluster-12182.58872|Cluster-12182.828|Clust…	http://www.genome.jp/kegg-bin/show_pathway?ko00620/K01961%09red/K01649%09red/K14085%09red/K00873%09red/K11262%09red/K00627%09red/K00626%09red/K00051%09red/K01895%09red/K00016%09red/K01006%09red/K01679%09red/K01512%09red/K01759%09red/K01595%09red/K01962%09red/K02160%09red/K01638%09red/K00161%09red/K00162%09red/K00128%09red/K00029%09red/K00028%09red/K00382%09red/K00025%09red/K00026%09red
Glycosylphosphatidylinositol(GPI)-anchor biosynthesis	KEGG PATHWAY	ko00563	16	115	0.89641	0.959261	0.13913	Cluster-12182.56121|Cluster-12182.21239|Cluster-12182.12396|Cluster-12182.115580|Cluster-12182.36982|Cluster-12182.114682|Cluster-12182.112193|Cluster-12182.27439|Cluster-12182.27443|Cluster-12182.12397|Cluster-12182.70583|Cluster-12182.101619|Cluster-12182.26646|Cluster-12182.8653|Cluster-12182.113444|Cluster-12182.27446	http://www.genome.jp/kegg-bin/show_pathway?ko00563/K05310%09red/K03857%09red/K03859%09red/K07542%09red/K07541%09red/K11001%09red/K09658%09red/K05287%09red/K05284%09red/K03858%09red/K05290%09red/K05293%09red/K03434%09red
Riboflavin metabolism	KEGG PATHWAY	ko00740	5	44	0.904221	0.959261	0.113636	Cluster-12182.50754|Cluster-12182.53420|Cluster-12182.81062|Cluster-12182.58004|Cluster-12182.100735	http://www.genome.jp/kegg-bin/show_pathway?ko00740/K00861%09red/K14652%09red/K11752%09red
Basal transcription factors	KEGG PATHWAY	ko03022	29	201	0.925072	0.967646	0.144279	Cluster-8118.0|Cluster-12182.81088|Cluster-12182.49339|Cluster-12182.87341|Cluster-12182.63079|Cluster-12182.107897|Cluster-12182.73391|Cluster-12182.25850|Cluster-12182.44296|Cluster-12182.43715|Cluster-12182.82713|Cluster-12182.81578|Cluster-12182.31281|Cluster-12182.102479|Cluster-12182.103960|Cluster-12182.58037|Cluster-12182.103337|Cluster-12182.103336|Cluster-12182.34587|Cluster-12182.63080…	http://www.genome.jp/kegg-bin/show_pathway?ko03022/K03143%09red/K03142%09red/K03135%09red/K10843%09red/K10844%09red/K10845%09red/K03141%09red/K03125%09red/K03124%09red/K03127%09red/K03126%09red/K03132%09red/K03133%09red/K03123%09red/K03137%09red/K06634%09red/K03129%09red/K03128%09red/K03138%09red/K03139%09red
Non-homologous end-joining	KEGG PATHWAY	ko03450	6	55	0.934555	0.967646	0.109091	Cluster-12182.81819|Cluster-12182.13371|Cluster-12182.39237|Cluster-12182.4651|Cluster-12182.64555|Cluster-12182.9668	http://www.genome.jp/kegg-bin/show_pathway?ko03450/K10886%09red/K04799%09red/K10777%09red/K10865%09red/K10884%09red/K03512%09red
Protein export	KEGG PATHWAY	ko03060	29	204	0.93592	0.967646	0.142157	Cluster-12182.59061|Cluster-12182.105465|Cluster-12182.54914|Cluster-12182.92998|Cluster-12182.92997|Cluster-12182.14926|Cluster-12182.67321|Cluster-12182.27663|Cluster-12182.81235|Cluster-12182.75804|Cluster-12182.86232|Cluster-12182.66255|Cluster-18484.0|Cluster-12182.100498|Cluster-12182.53222|Cluster-12182.77354|Cluster-12182.41329|Cluster-12182.77048|Cluster-12182.50988|Cluster-12182.73864|C…	http://www.genome.jp/kegg-bin/show_pathway?ko03060/K03070%09red/K03217%09red/K03104%09red/K09540%09red/K10956%09red/K12946%09red/K13280%09red/K07342%09red/K12275%09red/K09490%09red/K12272%09red/K03118%09red/K03106%09red/K09648%09red/K13431%09red/K03100%09red
Other types of O-glycan biosynthesis	KEGG PATHWAY	ko00514	2	27	0.955909	0.980007	0.0740741	Cluster-12182.38066|Cluster-12182.80802	http://www.genome.jp/kegg-bin/show_pathway?ko00514/K09667%09red/K03691%09red
ABC transporters	KEGG PATHWAY	ko02010	11	106	0.9838	0.994509	0.103774	Cluster-12182.75410|Cluster-12182.110137|Cluster-12182.117539|Cluster-12215.1|Cluster-12182.38189|Cluster-20326.1|Cluster-24215.0|Cluster-12182.13423|Cluster-12182.95130|Cluster-12182.18948|Cluster-12182.28244	http://www.genome.jp/kegg-bin/show_pathway?ko02010/K05674%09red/K05663%09red/K05656%09red/K05643%09red/K05658%09red
Pyrimidine metabolism	KEGG PATHWAY	ko00240	81	563	0.991024	0.994509	0.143872	Cluster-12182.57171|Cluster-12182.59141|Cluster-12182.36701|Cluster-12182.90908|Cluster-12182.108685|Cluster-12182.15112|Cluster-12182.65816|Cluster-12182.82110|Cluster-12182.113817|Cluster-7235.3|Cluster-12182.89120|Cluster-12182.17764|Cluster-12182.120427|Cluster-12182.45907|Cluster-12182.49988|Cluster-12182.48388|Cluster-12182.45393|Cluster-12182.87493|Cluster-12182.81154|Cluster-12182.76027|C…	http://www.genome.jp/kegg-bin/show_pathway?ko00240/K02327%09red/K03024%09red/K01240%09red/K03006%09red/K03022%09red/K03023%09red/K03002%09red/K03026%09red/K00609%09red/K03043%09red/K02335%09red/K01937%09red/K00876%09red/K03008%09red/K03009%09red/K16904%09red/K00962%09red/K03787%09red/K01956%09red/K03046%09red/K01493%09red/K01081%09red/K02999%09red/K13800%09red/K14721%09red/K02685%09red/K16329%09r…
Base excision repair	KEGG PATHWAY	ko03410	29	244	0.994509	0.994509	0.118852	Cluster-12182.57171|Cluster-12182.72584|Cluster-12182.54622|Cluster-12182.71152|Cluster-12182.32226|Cluster-12182.89120|Cluster-12182.17764|Cluster-12182.81819|Cluster-12182.70824|Cluster-12182.95931|Cluster-12182.86876|Cluster-12182.69528|Cluster-12182.39104|Cluster-10648.0|Cluster-12182.9668|Cluster-12182.79615|Cluster-12182.76498|Cluster-12853.1|Cluster-12182.33565|Cluster-12182.79419|Cluster-…	http://www.genome.jp/kegg-bin/show_pathway?ko03410/K03660%09red/K04799%09red/K10773%09red/K01142%09red/K01246%09red/K01247%09red/K10798%09red/K10802%09red/K10747%09red/K03512%09red/K02325%09red/K02327%09red/K02335%09red/K03648%09red/K10803%09red/K03505%09red
--------------------
#Term	Database	ID	Input number	Background number	P-Value	Corrected P-Value		Input	Hyperlink
--------------------
#Term	Database	ID	Input number	Background number	P-Value	Corrected P-Value		Input	Hyperlink
--------------------

## Sheet: BFS2vsRFS2.DEG_KEGG
##Databases: KEGG PATHWAY
##Statistical test method: hypergeometric test / Fisher's exact test
##FDR correction method: Benjamini and Hochberg
#Term	Database	ID	Input number	Background number	P-Value	Corrected P-Value	Enrichment score	Input	Hyperlink
Synthesis and degradation of ketone bodies	KEGG PATHWAY	ko00072	14	26	0.00471627	0.445162	0.538462	Cluster-12182.32760|Cluster-12182.51392|Cluster-12182.67728|Cluster-12182.32756|Cluster-12182.94941|Cluster-12182.76651|Cluster-12182.32759|Cluster-12182.64294|Cluster-12182.46827|Cluster-12182.37726|Cluster-12182.63580|Cluster-12182.67499|Cluster-12182.74667|Cluster-12182.83462	http://www.genome.jp/kegg-bin/show_pathway?ko00072/K01640%09red/K01641%09red/K00626%09red
Butanoate metabolism	KEGG PATHWAY	ko00650	34	98	0.00729774	0.445162	0.346939	Cluster-12182.51392|Cluster-12182.32756|Cluster-12182.69658|Cluster-12182.64294|Cluster-12182.84052|Cluster-12182.84051|Cluster-12182.63457|Cluster-12182.57556|Cluster-12182.67728|Cluster-12182.94941|Cluster-12182.47987|Cluster-12182.76651|Cluster-12182.74667|Cluster-12182.61487|Cluster-12182.67699|Cluster-12182.73076|Cluster-12182.116476|Cluster-12182.116478|Cluster-12182.82242|Cluster-12182.731…	http://www.genome.jp/kegg-bin/show_pathway?ko00650/K01652%09red/K00074%09red/K18121%09red/K16871%09red/K00626%09red/K01580%09red/K01653%09red/K01641%09red/K01640%09red
Tryptophan metabolism	KEGG PATHWAY	ko00380	36	113	0.0164598	0.669365	0.318584	Cluster-12182.14623|Cluster-12182.14624|Cluster-12182.54919|Cluster-12182.64294|Cluster-12182.14857|Cluster-12182.64742|Cluster-12182.48097|Cluster-12182.60980|Cluster-12182.93314|Cluster-12182.93315|Cluster-12182.59457|Cluster-12182.67728|Cluster-12182.14859|Cluster-12182.828|Cluster-12182.76651|Cluster-178.0|Cluster-12182.48607|Cluster-12182.69159|Cluster-12182.46827|Cluster-12182.79075|Cluster…	http://www.genome.jp/kegg-bin/show_pathway?ko00380/K03781%09red/K11816%09red/K00164%09red/K00128%09red/K14085%09red/K00626%09red/K11820%09red
Terpenoid backbone biosynthesis	KEGG PATHWAY	ko00900	50	174	0.0243633	0.743082	0.287356	Cluster-12182.51392|Cluster-12182.89702|Cluster-12182.89704|Cluster-12182.63580|Cluster-12182.72421|Cluster-12182.102776|Cluster-12182.111789|Cluster-12182.64294|Cluster-9264.0|Cluster-12182.84635|Cluster-12182.63550|Cluster-12182.101906|Cluster-12182.85511|Cluster-12182.67728|Cluster-12182.62711|Cluster-12182.55424|Cluster-12182.76651|Cluster-12182.74667|Cluster-12182.65417|Cluster-12182.54128|C…	http://www.genome.jp/kegg-bin/show_pathway?ko00900/K01662%09red/K00991%09red/K00587%09red/K00938%09red/K01641%09red/K00626%09red/K05954%09red/K15889%09red/K08658%09red/K05955%09red/K05356%09red/K14066%09red/K00787%09red/K11778%09red/K00869%09red/K01770%09red/K15892%09red/K15891%09red/K01823%09red/K03527%09red/K03526%09red/K13789%09red/K00021%09red
Glycolysis / Gluconeogenesis	KEGG PATHWAY	ko00010	127	516	0.0380052	0.776825	0.246124	Cluster-12773.1|Cluster-12182.18186|Cluster-12182.106924|Cluster-12182.54919|Cluster-1784.0|Cluster-12182.86705|Cluster-12182.77701|Cluster-12182.65897|Cluster-12182.85599|Cluster-12182.52774|Cluster-12182.87130|Cluster-12182.73315|Cluster-9192.0|Cluster-12182.117503|Cluster-12182.107774|Cluster-12182.79075|Cluster-12182.108392|Cluster-12182.74852|Cluster-12182.70556|Cluster-12182.87434|Cluster-1…	http://www.genome.jp/kegg-bin/show_pathway?ko00010/K00850%09red/K01689%09red/K14085%09red/K00895%09red/K18857%09red/K01623%09red/K01624%09red/K01810%09red/K00873%09red/K03103%09red/K00134%09red/K01835%09red/K01834%09red/K00627%09red/K01895%09red/K00016%09red/K00844%09red/K01792%09red/K03841%09red/K01610%09red/K00927%09red/K00001%09red/K01803%09red/K00161%09red/K00162%09red/K00128%09red/K01785%09r…
Steroid biosynthesis	KEGG PATHWAY	ko00100	34	118	0.0536097	0.776825	0.288136	Cluster-12182.96574|Cluster-25088.0|Cluster-25088.2|Cluster-12182.64468|Cluster-12182.84719|Cluster-12182.29379|Cluster-12182.84715|Cluster-12182.70083|Cluster-12182.68847|Cluster-12182.85320|Cluster-12182.84717|Cluster-12182.64466|Cluster-12182.36821|Cluster-12182.74522|Cluster-12182.69085|Cluster-12182.66465|Cluster-13381.0|Cluster-12182.110469|Cluster-12182.110540|Cluster-12182.97631|Cluster-1…	http://www.genome.jp/kegg-bin/show_pathway?ko00100/K05917%09red/K01052%09red/K09828%09red/K14424%09red/K00511%09red/K08246%09red/K00227%09red/K07748%09red/K08242%09red/K00213%09red/K09832%09red/K01853%09red/K14423%09red/K00559%09red/K01824%09red/K00801%09red
Ribosome	KEGG PATHWAY	ko03010	248	1082	0.0607475	0.776825	0.229205	Cluster-12182.94271|Cluster-12182.63189|Cluster-12182.73958|Cluster-12182.62525|Cluster-12182.73760|Cluster-12182.69228|Cluster-12182.89747|Cluster-12182.66037|Cluster-12182.86263|Cluster-12182.117295|Cluster-12182.24517|Cluster-12182.64633|Cluster-12182.69103|Cluster-12182.77557|Cluster-12182.51473|Cluster-12182.70240|Cluster-12182.58467|Cluster-12182.69974|Cluster-5073.0|Cluster-12182.86444|Clu…	http://www.genome.jp/kegg-bin/show_pathway?ko03010/K02957%09red/K02956%09red/K02955%09red/K02954%09red/K02889%09red/K02952%09red/K02951%09red/K02950%09red/K02885%09red/K02884%09red/K02886%09red/K02881%09red/K02880%09red/K02959%09red/K02882%09red/K02922%09red/K02923%09red/K02921%09red/K02926%09red/K02927%09red/K02924%09red/K02925%09red/K02929%09red/K02930%09red/K02933%09red/K02932%09red/K02935%09r…
Stilbenoid, diarylheptanoid and gingerol biosynthesis	KEGG PATHWAY	ko00945	17	51	0.0611887	0.776825	0.333333	Cluster-12182.58354|Cluster-12182.63396|Cluster-12182.88590|Cluster-12182.69684|Cluster-12182.67520|Cluster-12182.59233|Cluster-12182.63398|Cluster-12182.31228|Cluster-12182.75396|Cluster-12182.74750|Cluster-12182.5039|Cluster-19532.0|Cluster-12182.45606|Cluster-12182.67791|Cluster-12182.39977|Cluster-12182.9856|Cluster-12182.61491	http://www.genome.jp/kegg-bin/show_pathway?ko00945/K09754%09red/K00487%09red/K00588%09red/K13065%09red/K00517%09red
Phenylalanine metabolism	KEGG PATHWAY	ko00360	43	159	0.0673879	0.776825	0.27044	Cluster-12182.71311|Cluster-12182.104527|Cluster-12182.91213|Cluster-12182.76227|Cluster-12182.55972|Cluster-12182.77516|Cluster-12182.90723|Cluster-12182.84052|Cluster-12182.84051|Cluster-12182.56354|Cluster-12182.52874|Cluster-12182.67006|Cluster-12182.59233|Cluster-12182.65280|Cluster-12182.74750|Cluster-12182.68053|Cluster-12182.64345|Cluster-12182.52797|Cluster-12182.75396|Cluster-12182.5473…	http://www.genome.jp/kegg-bin/show_pathway?ko00360/K00276%09red/K14454%09red/K10775%09red/K00074%09red/K00817%09red/K15849%09red/K00811%09red/K01904%09red/K00457%09red/K07253%09red/K00588%09red/K00487%09red/K00815%09red
Biosynthesis of unsaturated fatty acids	KEGG PATHWAY	ko01040	30	105	0.0713319	0.776825	0.285714	Cluster-12182.70025|Cluster-12182.20060|Cluster-12182.30431|Cluster-12182.105564|Cluster-12182.68787|Cluster-12182.85448|Cluster-12182.26838|Cluster-12182.31542|Cluster-12182.77142|Cluster-12182.70687|Cluster-12182.72994|Cluster-12182.72993|Cluster-12182.18053|Cluster-12182.87274|Cluster-12182.78534|Cluster-12182.109691|Cluster-12182.23850|Cluster-12182.70259|Cluster-12182.63008|Cluster-12182.649…	http://www.genome.jp/kegg-bin/show_pathway?ko01040/K01068%09red/K00059%09red/K10703%09red/K00232%09red/K10258%09red/K10256%09red/K07513%09red/K03921%09red/K00507%09red
Fatty acid elongation	KEGG PATHWAY	ko00062	27	94	0.0802226	0.776825	0.287234	Cluster-12182.90968|Cluster-12182.105564|Cluster-12182.111110|Cluster-12182.75681|Cluster-12182.83906|Cluster-12182.26838|Cluster-12182.85517|Cluster-12182.31542|Cluster-12182.21394|Cluster-12182.36350|Cluster-12182.76844|Cluster-12182.791|Cluster-12182.61825|Cluster-12182.60628|Cluster-12182.96992|Cluster-12182.37415|Cluster-12182.37414|Cluster-12182.99062|Cluster-12182.19428|Cluster-12182.87274…	http://www.genome.jp/kegg-bin/show_pathway?ko00062/K01068%09red/K10703%09red/K01074%09red/K15397%09red/K10258%09red/K07512%09red
Limonene and pinene degradation	KEGG PATHWAY	ko00903	12	34	0.0802535	0.776825	0.352941	Cluster-12182.79075|Cluster-12182.63396|Cluster-12182.48607|Cluster-12182.63398|Cluster-12182.54919|Cluster-12182.828|Cluster-12182.14857|Cluster-12182.62607|Cluster-12182.48097|Cluster-12182.14859|Cluster-12182.9856|Cluster-12182.65177	http://www.genome.jp/kegg-bin/show_pathway?ko00903/K00128%09red/K00517%09red
Pentose phosphate pathway	KEGG PATHWAY	ko00030	54	210	0.0827764	0.776825	0.257143	Cluster-12182.59825|Cluster-12182.49117|Cluster-12182.60597|Cluster-12182.51516|Cluster-12182.32329|Cluster-12182.72856|Cluster-12182.59465|Cluster-12182.60599|Cluster-12182.88312|Cluster-1784.0|Cluster-12182.69049|Cluster-12182.78738|Cluster-12182.56997|Cluster-12182.57503|Cluster-12182.64541|Cluster-12182.83956|Cluster-12182.65649|Cluster-12182.65648|Cluster-12182.68037|Cluster-12182.70530|Clus…	http://www.genome.jp/kegg-bin/show_pathway?ko00030/K03841%09red/K00850%09red/K00851%09red/K01835%09red/K01810%09red/K01783%09red/K00895%09red/K00948%09red/K01623%09red/K01057%09red/K00615%09red/K00036%09red/K00616%09red/K01624%09red/K01807%09red/K00033%09red
Valine, leucine and isoleucine degradation	KEGG PATHWAY	ko00280	68	275	0.0968492	0.801085	0.247273	Cluster-12182.31985|Cluster-12182.46143|Cluster-12182.32756|Cluster-12182.39928|Cluster-12182.65177|Cluster-12182.83462|Cluster-12182.60616|Cluster-12182.74667|Cluster-12182.68787|Cluster-12182.41152|Cluster-12182.89674|Cluster-12182.54919|Cluster-12182.51392|Cluster-12182.66696|Cluster-12182.71617|Cluster-12182.74851|Cluster-12182.87714|Cluster-12182.70025|Cluster-12182.60980|Cluster-12182.88608…	http://www.genome.jp/kegg-bin/show_pathway?ko00280/K00128%09red/K18660%09red/K01641%09red/K05607%09red/K05605%09red/K00166%09red/K00140%09red/K00020%09red/K00249%09red/K00827%09red/K00826%09red/K00382%09red/K14085%09red/K00253%09red/K01640%09red/K07513%09red/K09699%09red/K00626%09red/K01969%09red/K01968%09red
Glutathione metabolism	KEGG PATHWAY	ko00480	75	308	0.104256	0.801085	0.243506	Cluster-12182.87690|Cluster-12182.90682|Cluster-12182.71211|Cluster-12182.61926|Cluster-12182.85168|Cluster-12182.47605|Cluster-12182.41804|Cluster-12182.76307|Cluster-12182.37909|Cluster-17196.0|Cluster-12182.63988|Cluster-12182.48769|Cluster-12182.14054|Cluster-22914.0|Cluster-12182.60513|Cluster-12182.24869|Cluster-12182.64541|Cluster-12182.99902|Cluster-12182.72253|Cluster-12182.54928|Cluster…	http://www.genome.jp/kegg-bin/show_pathway?ko00480/K01919%09red/K10808%09red/K01255%09red/K01256%09red/K00432%09red/K18592%09red/K00797%09red/K01581%09red/K00799%09red/K00383%09red/K00036%09red/K01920%09red/K00033%09red/K00434%09red/K00031%09red
Protein processing in endoplasmic reticulum	KEGG PATHWAY	ko04141	224	993	0.10506	0.801085	0.225579	Cluster-12182.47643|Cluster-12182.46973|Cluster-12182.33062|Cluster-12182.69773|Cluster-12182.16092|Cluster-12182.90244|Cluster-12182.67890|Cluster-12182.8257|Cluster-12182.27649|Cluster-12182.27648|Cluster-12182.99729|Cluster-12182.81235|Cluster-12182.42977|Cluster-12182.49762|Cluster-12182.68622|Cluster-12182.62191|Cluster-12182.72389|Cluster-12182.57030|Cluster-12182.24014|Cluster-12182.85758|…	http://www.genome.jp/kegg-bin/show_pathway?ko04141/K16196%09red/K14009%09red/K12670%09red/K06689%09red/K14007%09red/K13984%09red/K10575%09red/K10666%09red/K04554%09red/K08852%09red/K04523%09red/K09584%09red/K09517%09red/K09486%09red/K09487%09red/K03868%09red/K09481%09red/K07953%09red/K10956%09red/K10950%09red/K14001%09red/K10839%09red/K07151%09red/K05546%09red/K14016%09red/K14003%09red/K13250%09r…
Flavonoid biosynthesis	KEGG PATHWAY	ko00941	24	86	0.115164	0.811015	0.27907	Cluster-12182.98331|Cluster-12182.31228|Cluster-12182.52250|Cluster-12182.58365|Cluster-12182.72382|Cluster-12182.88590|Cluster-12182.59233|Cluster-12182.74750|Cluster-12182.96905|Cluster-12182.45606|Cluster-12182.38762|Cluster-12182.75396|Cluster-12182.58766|Cluster-12182.5039|Cluster-12182.51023|Cluster-19532.0|Cluster-12182.39977|Cluster-12182.58354|Cluster-12182.71738|Cluster-12182.69684|Clus…	http://www.genome.jp/kegg-bin/show_pathway?ko00941/K13065%09red/K13083%09red/K01859%09red/K00475%09red/K05277%09red/K00660%09red/K09754%09red/K00588%09red/K00487%09red/K05280%09red
Fructose and mannose metabolism	KEGG PATHWAY	ko00051	60	244	0.119658	0.811015	0.245902	Cluster-12182.67086|Cluster-12182.51516|Cluster-12182.59825|Cluster-12182.72856|Cluster-12182.21141|Cluster-1784.0|Cluster-12182.69049|Cluster-12182.78738|Cluster-12182.66932|Cluster-12182.123520|Cluster-12182.58240|Cluster-12182.99701|Cluster-12182.99702|Cluster-12182.67829|Cluster-12182.54216|Cluster-12182.68037|Cluster-12182.48588|Cluster-12182.65897|Cluster-12182.65412|Cluster-12182.67002|Clu…	http://www.genome.jp/kegg-bin/show_pathway?ko00051/K01809%09red/K00966%09red/K03841%09red/K00847%09red/K00844%09red/K01103%09red/K01803%09red/K00895%09red/K01624%09red/K00008%09red/K01805%09red/K00850%09red/K01623%09red/K19355%09red/K00011%09red/K02377%09red/K00863%09red/K01711%09red/K05305%09red/K17497%09red
Cysteine and methionine metabolism	KEGG PATHWAY	ko00270	90	386	0.150844	0.933168	0.233161	Cluster-12182.68511|Cluster-12182.80396|Cluster-12182.73952|Cluster-12182.64523|Cluster-12182.72076|Cluster-12182.84591|Cluster-12182.72073|Cluster-12182.12995|Cluster-652.0|Cluster-12182.67803|Cluster-12182.37105|Cluster-12182.37104|Cluster-12182.67411|Cluster-12182.51487|Cluster-12182.42231|Cluster-12182.67554|Cluster-12182.42233|Cluster-12182.42232|Cluster-12182.72471|Cluster-12182.57321|Clust…	http://www.genome.jp/kegg-bin/show_pathway?ko00270/K00899%09red/K16054%09red/K01011%09red/K00811%09red/K00815%09red/K01761%09red/K01762%09red/K05933%09red/K00133%09red/K14454%09red/K00640%09red/K00547%09red/K12524%09red/K00789%09red/K00016%09red/K00549%09red/K01919%09red/K08967%09red/K01251%09red/K08963%09red/K00025%09red/K00827%09red/K00826%09red/K01611%09red/K00928%09red/K01920%09red/K01738%09r…
Histidine metabolism	KEGG PATHWAY	ko00340	24	91	0.165013	0.933168	0.263736	Cluster-12182.54919|Cluster-12182.14857|Cluster-12182.76029|Cluster-12182.48097|Cluster-12182.60980|Cluster-12182.52681|Cluster-12182.114000|Cluster-12182.828|Cluster-12182.50130|Cluster-12182.15599|Cluster-12182.111490|Cluster-12182.98797|Cluster-12182.73312|Cluster-12182.42196|Cluster-12182.104527|Cluster-12182.79075|Cluster-12182.14859|Cluster-12182.23276|Cluster-12182.54784|Cluster-12182.1139…	http://www.genome.jp/kegg-bin/show_pathway?ko00340/K18649%09red/K11755%09red/K00817%09red/K01693%09red/K00128%09red/K01814%09red/K01590%09red/K14085%09red/K00013%09red
Cyanoamino acid metabolism	KEGG PATHWAY	ko00460	47	193	0.166134	0.933168	0.243523	Cluster-12182.25304|Cluster-12182.65110|Cluster-12182.92683|Cluster-12182.25300|Cluster-12182.15650|Cluster-12182.58321|Cluster-12182.70045|Cluster-12182.66155|Cluster-12182.69026|Cluster-12182.25309|Cluster-12182.5996|Cluster-12182.71463|Cluster-12182.72267|Cluster-12182.25303|Cluster-12182.61324|Cluster-12182.83679|Cluster-12182.50398|Cluster-12182.34182|Cluster-12182.88843|Cluster-12182.37891|…	http://www.genome.jp/kegg-bin/show_pathway?ko00460/K01188%09red/K18592%09red/K00600%09red/K05350%09red/K13034%09red/K01455%09red/K13035%09red/K05349%09red
Plant hormone signal transduction	KEGG PATHWAY	ko04075	168	754	0.176461	0.933168	0.222812	Cluster-12182.56381|Cluster-12182.34166|Cluster-12182.34167|Cluster-12182.34162|Cluster-12182.40120|Cluster-15631.0|Cluster-12182.34434|Cluster-12182.105353|Cluster-12182.63598|Cluster-12182.86440|Cluster-12182.123776|Cluster-12182.72496|Cluster-12182.74830|Cluster-12182.73399|Cluster-12182.89596|Cluster-12182.76098|Cluster-12182.96901|Cluster-12182.60047|Cluster-12182.76713|Cluster-12182.15593|C…	http://www.genome.jp/kegg-bin/show_pathway?ko04075/K14486%09red/K14487%09red/K14484%09red/K14485%09red/K14488%09red/K14489%09red/K13946%09red/K13415%09red/K13416%09red/K14432%09red/K14431%09red/K14510%09red/K14512%09red/K14514%09red/K14515%09red/K14516%09red/K14494%09red/K14497%09red/K14496%09red/K14491%09red/K14490%09red/K14493%09red/K14492%09red/K14499%09red/K14498%09red/K14506%09red/K14505%09r…
Arginine and proline metabolism	KEGG PATHWAY	ko00330	61	259	0.184509	0.933168	0.235521	Cluster-12182.27748|Cluster-12182.71311|Cluster-12182.68255|Cluster-12182.68511|Cluster-12182.72911|Cluster-12182.78149|Cluster-12182.97744|Cluster-12182.54919|Cluster-12182.19232|Cluster-12182.72033|Cluster-12182.70634|Cluster-12182.14857|Cluster-12182.70773|Cluster-12182.57321|Cluster-12182.65374|Cluster-12182.77881|Cluster-12182.77356|Cluster-12182.60980|Cluster-12182.828|Cluster-12182.45665|C…	http://www.genome.jp/kegg-bin/show_pathway?ko00330/K01581%09red/K17839%09red/K12259%09red/K14454%09red/K01259%09red/K00294%09red/K14085%09red/K12251%09red/K13366%09red/K00128%09red/K00811%09red/K00318%09red/K00472%09red/K12657%09red/K01583%09red/K00819%09red/K00797%09red/K01611%09red/K13427%09red
Phenylpropanoid biosynthesis	KEGG PATHWAY	ko00940	93	408	0.194774	0.933168	0.227941	Cluster-12182.73815|Cluster-12182.60925|Cluster-12182.25304|Cluster-12182.25303|Cluster-12182.25300|Cluster-12182.66155|Cluster-12182.58677|Cluster-12182.25309|Cluster-12182.6431|Cluster-13407.0|Cluster-12182.55972|Cluster-11793.0|Cluster-9398.0|Cluster-12182.71463|Cluster-12182.72267|Cluster-12182.120788|Cluster-12182.41500|Cluster-12182.74750|Cluster-12182.88590|Cluster-12182.5039|Cluster-19532…	http://www.genome.jp/kegg-bin/show_pathway?ko00940/K00588%09red/K13065%09red/K10775%09red/K13066%09red/K01188%09red/K00083%09red/K12355%09red/K12356%09red/K05350%09red/K01904%09red/K09754%09red/K09755%09red/K05349%09red/K00487%09red/K00430%09red/K09753%09red
Glyoxylate and dicarboxylate metabolism	KEGG PATHWAY	ko00630	75	327	0.209322	0.933168	0.229358	Cluster-12182.8784|Cluster-12182.72800|Cluster-12182.88843|Cluster-12182.57177|Cluster-12182.80396|Cluster-12182.68519|Cluster-12182.65315|Cluster-12182.71759|Cluster-12182.93766|Cluster-12182.66855|Cluster-12182.64742|Cluster-12182.65691|Cluster-12182.59457|Cluster-12182.83462|Cluster-12182.29260|Cluster-12182.67728|Cluster-12182.68139|Cluster-12182.71323|Cluster-12182.16680|Cluster-12182.76651|…	http://www.genome.jp/kegg-bin/show_pathway?ko00630/K01455%09red/K15919%09red/K15918%09red/K11517%09red/K01601%09red/K01681%09red/K00600%09red/K01602%09red/K00830%09red/K01915%09red/K19269%09red/K01647%09red/K03781%09red/K00284%09red/K00281%09red/K00626%09red/K02437%09red/K01433%09red/K18121%09red/K00382%09red/K00025%09red/K00605%09red/K00122%09red/K00026%09red
alpha-Linolenic acid metabolism	KEGG PATHWAY	ko00592	40	168	0.223207	0.933168	0.238095	Cluster-22453.0|Cluster-12182.43435|Cluster-12182.58771|Cluster-12182.74259|Cluster-12182.74256|Cluster-12182.74257|Cluster-12182.68787|Cluster-12182.74255|Cluster-16784.0|Cluster-12182.61909|Cluster-24959.0|Cluster-12182.70025|Cluster-12182.85448|Cluster-12182.80794|Cluster-12182.13266|Cluster-12182.68371|Cluster-12182.62817|Cluster-12182.79180|Cluster-12182.40834|Cluster-12182.70687|Cluster-121…	http://www.genome.jp/kegg-bin/show_pathway?ko00592/K01723%09red/K05894%09red/K18857%09red/K08241%09red/K00232%09red/K00454%09red/K10527%09red/K10526%09red/K10528%09red/K07513%09red/K10525%09red
Biotin metabolism	KEGG PATHWAY	ko00780	16	61	0.229875	0.933168	0.262295	Cluster-12182.59253|Cluster-12182.16622|Cluster-12182.82211|Cluster-12182.78406|Cluster-12182.67142|Cluster-12182.123085|Cluster-12182.78407|Cluster-12182.16618|Cluster-12182.98688|Cluster-12182.74631|Cluster-12182.75554|Cluster-12182.74563|Cluster-12182.98690|Cluster-12182.98691|Cluster-12182.6586|Cluster-12182.35694	http://www.genome.jp/kegg-bin/show_pathway?ko00780/K19562%09red/K00059%09red/K00652%09red/K01012%09red/K01942%09red/K00208%09red/K09458%09red
Folate biosynthesis	KEGG PATHWAY	ko00790	18	70	0.233343	0.933168	0.257143	Cluster-12182.53198|Cluster-12182.53199|Cluster-12182.34503|Cluster-12182.92871|Cluster-12182.74886|Cluster-12182.15197|Cluster-12182.53197|Cluster-12182.34501|Cluster-12182.17803|Cluster-12182.106949|Cluster-12182.79892|Cluster-12182.51997|Cluster-12182.86062|Cluster-12182.106495|Cluster-21244.0|Cluster-12182.88763|Cluster-19570.1|Cluster-12182.48104	http://www.genome.jp/kegg-bin/show_pathway?ko00790/K18482%09red/K01930%09red/K01113%09red/K03639%09red/K01633%09red/K13950%09red/K01307%09red/K01495%09red
Galactose metabolism	KEGG PATHWAY	ko00052	60	262	0.241723	0.933168	0.229008	Cluster-12182.32329|Cluster-12182.65963|Cluster-12182.29294|Cluster-12182.68921|Cluster-12182.101326|Cluster-17423.0|Cluster-1684.1|Cluster-12182.66598|Cluster-12182.51516|Cluster-12182.86722|Cluster-12182.493|Cluster-12182.45783|Cluster-12182.39404|Cluster-12182.52716|Cluster-12182.45405|Cluster-12182.65897|Cluster-12182.49423|Cluster-12182.60218|Cluster-12182.54314|Cluster-12182.26919|Cluster-1…	http://www.genome.jp/kegg-bin/show_pathway?ko00052/K01193%09red/K00965%09red/K00850%09red/K01190%09red/K01187%09red/K00963%09red/K01835%09red/K00844%09red/K18819%09red/K01785%09red/K06611%09red/K00011%09red/K12309%09red/K01784%09red/K12447%09red/K07407%09red/K06617%09red
One carbon pool by folate	KEGG PATHWAY	ko00670	22	89	0.251087	0.933168	0.247191	Cluster-12182.69026|Cluster-12182.71759|Cluster-12182.60555|Cluster-12182.86268|Cluster-12182.67823|Cluster-12182.92214|Cluster-12182.88843|Cluster-12182.65384|Cluster-12182.72470|Cluster-12182.70499|Cluster-12182.72616|Cluster-12182.66025|Cluster-12182.52992|Cluster-12182.52995|Cluster-12182.55197|Cluster-12182.69018|Cluster-12182.91222|Cluster-12182.95820|Cluster-12182.67501|Cluster-12182.72561…	http://www.genome.jp/kegg-bin/show_pathway?ko00670/K00297%09red/K00601%09red/K00600%09red/K00602%09red/K00605%09red/K00604%09red/K01934%09red/K01433%09red
Glycosphingolipid biosynthesis - ganglio series	KEGG PATHWAY	ko00604	7	25	0.297341	0.933168	0.28	Cluster-12182.102389|Cluster-12182.45783|Cluster-12182.49423|Cluster-12182.29770|Cluster-12182.107696|Cluster-12182.107699|Cluster-12182.94011	http://www.genome.jp/kegg-bin/show_pathway?ko00604/K12309%09red/K12373%09red
Other glycan degradation	KEGG PATHWAY	ko00511	19	80	0.322286	0.933168	0.2375	Cluster-12182.998|Cluster-12182.107696|Cluster-12182.102389|Cluster-12182.45783|Cluster-12182.52716|Cluster-12182.89922|Cluster-12182.44322|Cluster-12182.49423|Cluster-12182.84667|Cluster-12182.38034|Cluster-12182.29770|Cluster-12182.64995|Cluster-12182.28889|Cluster-12182.62874|Cluster-12182.122499|Cluster-12182.64993|Cluster-12182.107699|Cluster-12182.39820|Cluster-12182.94011	http://www.genome.jp/kegg-bin/show_pathway?ko00511/K01190%09red/K01191%09red/K15923%09red/K17108%09red/K12373%09red/K12309%09red/K01444%09red/K01206%09red/K01227%09red
Selenocompound metabolism	KEGG PATHWAY	ko00450	19	80	0.322286	0.933168	0.2375	Cluster-12182.67362|Cluster-12182.61482|Cluster-12182.65975|Cluster-12182.54984|Cluster-12182.65475|Cluster-12182.68830|Cluster-12182.65500|Cluster-12182.65501|Cluster-12182.65968|Cluster-12182.67554|Cluster-12182.68643|Cluster-12182.68042|Cluster-12182.64989|Cluster-12182.42171|Cluster-12182.28176|Cluster-12182.94917|Cluster-12182.50691|Cluster-12182.68987|Cluster-12182.83248	http://www.genome.jp/kegg-bin/show_pathway?ko00450/K11717%09red/K00384%09red/K13811%09red/K01874%09red/K08247%09red/K01761%09red/K01739%09red/K00549%09red
Flavone and flavonol biosynthesis	KEGG PATHWAY	ko00944	4	13	0.326484	0.933168	0.307692	Cluster-12182.96905|Cluster-12182.38762|Cluster-12182.118020|Cluster-12182.98331	http://www.genome.jp/kegg-bin/show_pathway?ko00944/K13083%09red/K13272%09red/K05280%09red
Taurine and hypotaurine metabolism	KEGG PATHWAY	ko00430	9	36	0.355873	0.933168	0.25	Cluster-12182.116476|Cluster-12182.17938|Cluster-12182.13293|Cluster-12182.73076|Cluster-12182.45472|Cluster-12182.48536|Cluster-12182.116478|Cluster-12182.35848|Cluster-12182.53124	http://www.genome.jp/kegg-bin/show_pathway?ko00430/K10712%09red/K01580%09red/K18592%09red
Pantothenate and CoA biosynthesis	KEGG PATHWAY	ko00770	31	139	0.368773	0.933168	0.223022	Cluster-12182.91102|Cluster-12182.16207|Cluster-12182.98218|Cluster-12182.57019|Cluster-12182.48369|Cluster-12182.71042|Cluster-12182.54687|Cluster-12182.63457|Cluster-12182.12995|Cluster-12182.71045|Cluster-12182.84591|Cluster-12182.109818|Cluster-12182.53444|Cluster-12182.61442|Cluster-12182.124369|Cluster-12182.61487|Cluster-12182.82242|Cluster-12182.73159|Cluster-12182.57556|Cluster-10372.0|C…	http://www.genome.jp/kegg-bin/show_pathway?ko00770/K01687%09red/K00859%09red/K06133%09red/K00053%09red/K01464%09red/K00826%09red/K01598%09red/K09680%09red/K00606%09red/K01922%09red/K01653%09red/K01652%09red/K01918%09red/K02201%09red
C5-Branched dibasic acid metabolism	KEGG PATHWAY	ko00660	11	46	0.376729	0.933168	0.23913	Cluster-12182.57556|Cluster-12182.74042|Cluster-12182.61487|Cluster-12182.73159|Cluster-12182.63902|Cluster-12182.3087|Cluster-12182.69489|Cluster-12182.82242|Cluster-12182.63460|Cluster-12182.3088|Cluster-12182.63457	http://www.genome.jp/kegg-bin/show_pathway?ko00660/K01703%09red/K01653%09red/K01704%09red/K01652%09red
Fatty acid degradation	KEGG PATHWAY	ko00071	59	273	0.38216	0.933168	0.216117	Cluster-12182.70025|Cluster-12182.43435|Cluster-12182.66172|Cluster-12182.828|Cluster-12182.74256|Cluster-12182.74257|Cluster-12182.68787|Cluster-12182.74255|Cluster-16784.0|Cluster-12182.61909|Cluster-12182.54919|Cluster-12182.56890|Cluster-12182.66696|Cluster-12182.84148|Cluster-12182.48097|Cluster-12182.84146|Cluster-12182.80794|Cluster-12182.67728|Cluster-12182.60980|Cluster-12182.62817|Clust…	http://www.genome.jp/kegg-bin/show_pathway?ko00071/K00128%09red/K00001%09red/K18857%09red/K00249%09red/K00232%09red/K10527%09red/K14085%09red/K01897%09red/K00121%09red/K07513%09red/K00626%09red
Ascorbate and aldarate metabolism	KEGG PATHWAY	ko00053	43	198	0.395063	0.933168	0.217172	Cluster-12182.87690|Cluster-12182.90682|Cluster-12182.99567|Cluster-12182.75714|Cluster-12182.76307|Cluster-12182.54919|Cluster-12182.70105|Cluster-12182.63988|Cluster-12182.14857|Cluster-12182.62538|Cluster-12182.48097|Cluster-12182.60980|Cluster-12182.24869|Cluster-12182.99902|Cluster-12182.14859|Cluster-12182.828|Cluster-12182.80687|Cluster-12182.70681|Cluster-12182.75716|Cluster-12182.70682|C…	http://www.genome.jp/kegg-bin/show_pathway?ko00053/K17744%09red/K18649%09red/K16190%09red/K10046%09red/K14190%09red/K08232%09red/K00225%09red/K00128%09red/K12447%09red/K14085%09red/K00012%09red/K00469%09red/K10047%09red/K00434%09red
Carotenoid biosynthesis	KEGG PATHWAY	ko00906	35	160	0.395729	0.933168	0.21875	Cluster-12182.97817|Cluster-12182.14146|Cluster-12182.50992|Cluster-12182.47887|Cluster-12182.70638|Cluster-12182.79400|Cluster-12182.84220|Cluster-12182.14185|Cluster-12182.65517|Cluster-12182.50506|Cluster-12182.80429|Cluster-12182.60431|Cluster-12182.39757|Cluster-12182.68700|Cluster-12182.75519|Cluster-12182.79009|Cluster-12182.88831|Cluster-12182.41103|Cluster-12182.41104|Cluster-12182.46823…	http://www.genome.jp/kegg-bin/show_pathway?ko00906/K09840%09red/K09841%09red/K09842%09red/K09843%09red/K17911%09red/K02291%09red/K02293%09red/K00514%09red/K09835%09red/K15744%09red/K14594%09red/K15746%09red/K09838%09red/K15747%09red
Sulfur relay system	KEGG PATHWAY	ko04122	10	43	0.416294	0.933168	0.232558	Cluster-12182.103277|Cluster-12182.101371|Cluster-12182.15197|Cluster-12182.75637|Cluster-12182.106495|Cluster-12182.17803|Cluster-12182.84972|Cluster-12182.111580|Cluster-12182.105310|Cluster-12182.80856	http://www.genome.jp/kegg-bin/show_pathway?ko04122/K14169%09red/K03639%09red/K14168%09red/K01011%09red/K00566%09red
Arachidonic acid metabolism	KEGG PATHWAY	ko00590	14	62	0.420123	0.933168	0.225806	Cluster-12182.55639|Cluster-12182.32078|Cluster-12182.61077|Cluster-12182.50403|Cluster-12182.83775|Cluster-12182.41804|Cluster-12182.32077|Cluster-12182.79310|Cluster-12182.91045|Cluster-12182.102064|Cluster-12182.49897|Cluster-12182.52435|Cluster-12182.45138|Cluster-12182.53124	http://www.genome.jp/kegg-bin/show_pathway?ko00590/K00432%09red/K00079%09red/K18592%09red/K05309%09red/K15730%09red
Porphyrin and chlorophyll metabolism	KEGG PATHWAY	ko00860	37	172	0.42657	0.933168	0.215116	Cluster-12182.68256|Cluster-12182.68862|Cluster-12182.102421|Cluster-12182.81607|Cluster-12182.63882|Cluster-12182.97284|Cluster-12182.55975|Cluster-12182.69166|Cluster-12182.49885|Cluster-12182.89340|Cluster-12182.53300|Cluster-8996.0|Cluster-12182.55249|Cluster-12182.12445|Cluster-12182.67725|Cluster-12182.53552|Cluster-5629.1|Cluster-12182.114973|Cluster-12182.69344|Cluster-12182.59613|Cluster…	http://www.genome.jp/kegg-bin/show_pathway?ko00860/K03403%09red/K19073%09red/K02257%09red/K01845%09red/K02492%09red/K02495%09red/K19054%09red/K00228%09red/K01698%09red/K08101%09red/K13600%09red/K13606%09red/K01772%09red/K01719%09red/K01599%09red/K13071%09red/K04040%09red/K00231%09red/K13545%09red/K03428%09red/K01885%09red/K03404%09red/K03405%09red/K00510%09red/K00218%09red
Peroxisome	KEGG PATHWAY	ko04146	86	408	0.430483	0.933168	0.210784	Cluster-12182.38316|Cluster-12182.32756|Cluster-12182.32048|Cluster-12182.68787|Cluster-12182.32759|Cluster-12182.20546|Cluster-12182.13225|Cluster-12182.50680|Cluster-12182.81938|Cluster-178.0|Cluster-12182.121365|Cluster-12182.4590|Cluster-12182.63852|Cluster-12182.18912|Cluster-12182.40322|Cluster-12182.6507|Cluster-12182.37820|Cluster-12182.62351|Cluster-12182.9007|Cluster-12182.54750|Cluster…	http://www.genome.jp/kegg-bin/show_pathway?ko04146/K11517%09red/K00830%09red/K11147%09red/K01640%09red/K03781%09red/K13348%09red/K13347%09red/K04564%09red/K04565%09red/K01578%09red/K13237%09red/K01897%09red/K13341%09red/K13342%09red/K13343%09red/K13344%09red/K13346%09red/K00031%09red/K12663%09red/K00869%09red/K13356%09red/K13354%09red/K13335%09red/K06664%09red/K13337%09red/K13336%09red/K13338%09r…
Brassinosteroid biosynthesis	KEGG PATHWAY	ko00905	7	30	0.446507	0.933168	0.233333	Cluster-12182.43793|Cluster-22152.0|Cluster-12182.50112|Cluster-12182.23932|Cluster-12182.3648|Cluster-12182.17276|Cluster-12182.86379	http://www.genome.jp/kegg-bin/show_pathway?ko00905/K09588%09red/K15639%09red/K12637%09red/K09587%09red/K12640%09red/K09591%09red
Spliceosome	KEGG PATHWAY	ko03040	167	802	0.447005	0.933168	0.208229	Cluster-12182.73767|Cluster-12182.91009|Cluster-12182.82264|Cluster-12182.73420|Cluster-12182.100751|Cluster-12182.28762|Cluster-12182.74849|Cluster-12182.88058|Cluster-12182.51778|Cluster-12182.74340|Cluster-12182.67957|Cluster-12182.55188|Cluster-12182.61533|Cluster-12182.57705|Cluster-12182.91470|Cluster-12182.83458|Cluster-12182.34084|Cluster-12182.45627|Cluster-12182.113673|Cluster-12182.435…	http://www.genome.jp/kegg-bin/show_pathway?ko03040/K12874%09red/K12854%09red/K12816%09red/K10599%09red/K12900%09red/K12860%09red/K12866%09red/K12845%09red/K12847%09red/K12840%09red/K11088%09red/K11087%09red/K12842%09red/K12869%09red/K12828%09red/K12872%09red/K09567%09red/K12824%09red/K12825%09red/K12822%09red/K12823%09red/K12820%09red/K12821%09red/K11984%09red/K12881%09red/K12883%09red/K12885%09r…
Isoquinoline alkaloid biosynthesis	KEGG PATHWAY	ko00950	21	97	0.450473	0.933168	0.216495	Cluster-12182.71426|Cluster-12182.71311|Cluster-12182.54730|Cluster-12182.108136|Cluster-12182.88593|Cluster-12182.52874|Cluster-12182.79614|Cluster-12182.52797|Cluster-12182.51310|Cluster-12182.65280|Cluster-12182.71428|Cluster-12182.90500|Cluster-12182.68053|Cluster-17947.1|Cluster-12182.77947|Cluster-12182.78789|Cluster-12182.67006|Cluster-12182.124431|Cluster-12182.64345|Cluster-12182.70456|C…	http://www.genome.jp/kegg-bin/show_pathway?ko00950/K00276%09red/K14454%09red/K15849%09red/K00811%09red/K01592%09red/K00815%09red/K00422%09red
Inositol phosphate metabolism	KEGG PATHWAY	ko00562	65	309	0.450651	0.933168	0.210356	Cluster-12182.59842|Cluster-12182.99567|Cluster-12182.59841|Cluster-12182.14141|Cluster-12182.71889|Cluster-12182.59848|Cluster-12182.35372|Cluster-12182.113936|Cluster-12182.57399|Cluster-12182.61378|Cluster-12182.103895|Cluster-12182.23390|Cluster-12182.69108|Cluster-12182.25797|Cluster-12182.69497|Cluster-12182.76273|Cluster-12182.74110|Cluster-12182.105942|Cluster-12182.74915|Cluster-12182.68…	http://www.genome.jp/kegg-bin/show_pathway?ko00562/K19517%09red/K00915%09red/K00140%09red/K18649%09red/K01092%09red/K03103%09red/K01110%09red/K01803%09red/K10572%09red/K01114%09red/K01106%09red/K05857%09red/K00921%09red/K01858%09red/K01099%09red/K00913%09red/K18081%09red/K00469%09red/K10047%09red/K00889%09red/K00888%09red
Valine, leucine and isoleucine biosynthesis	KEGG PATHWAY	ko00290	24	112	0.45981	0.933168	0.214286	Cluster-12182.47318|Cluster-12182.76821|Cluster-12182.47317|Cluster-12182.98218|Cluster-12182.48369|Cluster-12182.84591|Cluster-12182.63457|Cluster-12182.12995|Cluster-12182.57556|Cluster-12182.61487|Cluster-12182.3087|Cluster-12182.82242|Cluster-12182.73159|Cluster-12182.3088|Cluster-12182.62311|Cluster-12182.61442|Cluster-12182.107487|Cluster-12182.74851|Cluster-12182.63460|Cluster-12182.74042|…	http://www.genome.jp/kegg-bin/show_pathway?ko00290/K01754%09red/K01652%09red/K01687%09red/K00053%09red/K00826%09red/K01649%09red/K01653%09red/K01704%09red/K01703%09red
Glycosphingolipid biosynthesis - globo series	KEGG PATHWAY	ko00603	9	40	0.460099	0.933168	0.225	Cluster-12182.90986|Cluster-12182.39404|Cluster-12182.45405|Cluster-12182.59035|Cluster-12182.29294|Cluster-16758.0|Cluster-12182.107696|Cluster-12182.90059|Cluster-12182.107699	http://www.genome.jp/kegg-bin/show_pathway?ko00603/K07407%09red/K12373%09red/K01988%09red
Lysine degradation	KEGG PATHWAY	ko00310	36	170	0.461738	0.933168	0.211765	Cluster-12182.70383|Cluster-12182.14908|Cluster-12182.54919|Cluster-12182.64294|Cluster-12182.14857|Cluster-12182.85309|Cluster-12182.60980|Cluster-12182.61228|Cluster-12182.67728|Cluster-12182.95661|Cluster-12182.828|Cluster-12182.54310|Cluster-12182.49425|Cluster-12182.22734|Cluster-12182.79648|Cluster-12182.86979|Cluster-12182.43730|Cluster-12182.46827|Cluster-12182.79075|Cluster-12182.83462|C…	http://www.genome.jp/kegg-bin/show_pathway?ko00310/K00128%09red/K00658%09red/K18826%09red/K00164%09red/K00306%09red/K14157%09red/K11423%09red/K11422%09red/K11420%09red/K14085%09red/K00626%09red
Caffeine metabolism	KEGG PATHWAY	ko00232	3	12	0.483375	0.933168	0.25	Cluster-12182.83481|Cluster-12182.72585|Cluster-12182.50680	http://www.genome.jp/kegg-bin/show_pathway?ko00232/K00106%09red/K00365%09red
Sesquiterpenoid and triterpenoid biosynthesis	KEGG PATHWAY	ko00909	10	46	0.489811	0.933168	0.217391	Cluster-12182.85511|Cluster-12182.84723|Cluster-12182.84715|Cluster-12182.9859|Cluster-12182.84719|Cluster-12182.62012|Cluster-12182.68847|Cluster-12182.84717|Cluster-12182.34972|Cluster-12182.13708	http://www.genome.jp/kegg-bin/show_pathway?ko00909/K00511%09red/K14182%09red/K15891%09red/K15472%09red/K00801%09red
beta-Alanine metabolism	KEGG PATHWAY	ko00410	50	241	0.497653	0.933168	0.207469	Cluster-12182.60616|Cluster-12182.32048|Cluster-12182.78149|Cluster-12182.54919|Cluster-12182.71499|Cluster-12182.66696|Cluster-12182.14857|Cluster-12182.87714|Cluster-12182.79075|Cluster-12182.60980|Cluster-12182.14141|Cluster-12182.104860|Cluster-12182.14859|Cluster-12182.828|Cluster-12182.76273|Cluster-12182.16697|Cluster-12182.53444|Cluster-12182.79614|Cluster-12182.65280|Cluster-12182.84084|…	http://www.genome.jp/kegg-bin/show_pathway?ko00410/K00128%09red/K00276%09red/K17839%09red/K12259%09red/K05605%09red/K00140%09red/K00249%09red/K13366%09red/K01464%09red/K01578%09red/K01580%09red/K14085%09red/K00797%09red/K01918%09red
Glycosaminoglycan degradation	KEGG PATHWAY	ko00531	18	86	0.511039	0.933168	0.209302	Cluster-12182.42362|Cluster-12182.102389|Cluster-12182.45783|Cluster-12182.42367|Cluster-12182.96965|Cluster-12182.65299|Cluster-12182.49423|Cluster-12182.29770|Cluster-12182.56481|Cluster-12182.107699|Cluster-12182.107696|Cluster-12182.63750|Cluster-12182.34913|Cluster-12182.100631|Cluster-12182.34470|Cluster-12182.68799|Cluster-12182.101005|Cluster-12182.94011	http://www.genome.jp/kegg-bin/show_pathway?ko00531/K10532%09red/K07964%09red/K12309%09red/K12373%09red/K01205%09red
Vitamin B6 metabolism	KEGG PATHWAY	ko00750	11	52	0.516181	0.933168	0.211538	Cluster-12182.30779|Cluster-12182.65001|Cluster-12182.35905|Cluster-12182.67063|Cluster-12182.58664|Cluster-12182.8244|Cluster-12182.30777|Cluster-12182.67503|Cluster-12182.67969|Cluster-12182.71113|Cluster-12182.58385	http://www.genome.jp/kegg-bin/show_pathway?ko00750/K08681%09red/K13248%09red/K00831%09red/K06215%09red/K00868%09red
Phagosome	KEGG PATHWAY	ko04145	68	331	0.51928	0.933168	0.205438	Cluster-12182.68625|Cluster-12182.50396|Cluster-12182.57473|Cluster-12182.86552|Cluster-12182.71889|Cluster-12182.74337|Cluster-12182.91712|Cluster-12182.11823|Cluster-12182.81235|Cluster-12182.51434|Cluster-12182.75804|Cluster-12182.55722|Cluster-12182.48290|Cluster-12182.67853|Cluster-17676.0|Cluster-12182.54319|Cluster-12182.48589|Cluster-12182.94765|Cluster-12182.77289|Cluster-12182.69497|Clu…	http://www.genome.jp/kegg-bin/show_pathway?ko04145/K07889%09red/K04392%09red/K02155%09red/K02154%09red/K02151%09red/K02150%09red/K09481%09red/K10956%09red/K08488%09red/K07374%09red/K07375%09red/K00921%09red/K02144%09red/K02145%09red/K02146%09red/K02147%09red/K02149%09red/K07897%09red/K08054%09red/K08057%09red/K08492%09red/K07342%09red
Sulfur metabolism	KEGG PATHWAY	ko00920	33	160	0.52052	0.933168	0.20625	Cluster-12182.17747|Cluster-12182.67188|Cluster-12182.69674|Cluster-12182.73952|Cluster-12182.42231|Cluster-12182.105310|Cluster-12182.40419|Cluster-12182.71829|Cluster-12182.15776|Cluster-12182.112756|Cluster-12182.61482|Cluster-12182.50691|Cluster-12182.84972|Cluster-12182.68987|Cluster-12182.111569|Cluster-12182.75514|Cluster-12182.30366|Cluster-12182.42233|Cluster-12182.42232|Cluster-12182.92…	http://www.genome.jp/kegg-bin/show_pathway?ko00920/K05907%09red/K00392%09red/K00640%09red/K08738%09red/K01011%09red/K17725%09red/K13811%09red/K00387%09red/K00860%09red/K13034%09red/K01082%09red/K01738%09red/K01739%09red
Glucosinolate biosynthesis	KEGG PATHWAY	ko00966	2	8	0.528261	0.933168	0.25	Cluster-12182.93314|Cluster-12182.93315	http://www.genome.jp/kegg-bin/show_pathway?ko00966/K11820%09red
Amino sugar and nucleotide sugar metabolism	KEGG PATHWAY	ko00520	105	513	0.52878	0.933168	0.204678	Cluster-12182.66392|Cluster-12182.57098|Cluster-12182.21141|Cluster-12182.55185|Cluster-12182.62454|Cluster-12182.65510|Cluster-12182.121165|Cluster-12182.62428|Cluster-12182.71865|Cluster-12182.50930|Cluster-12182.85371|Cluster-12182.7231|Cluster-12182.33612|Cluster-12182.77008|Cluster-12182.64808|Cluster-12182.66922|Cluster-12182.43010|Cluster-12182.66932|Cluster-12182.84828|Cluster-12182.84829…	http://www.genome.jp/kegg-bin/show_pathway?ko00520/K01836%09red/K02377%09red/K00975%09red/K05305%09red/K12373%09red/K01810%09red/K12450%09red/K01183%09red/K15920%09red/K08678%09red/K08679%09red/K00844%09red/K00012%09red/K17497%09red/K00965%09red/K00966%09red/K00847%09red/K18677%09red/K00963%09red/K01711%09red/K00820%09red/K12446%09red/K12447%09red/K12448%09red/K12449%09red/K10046%09red/K06118%09r…
Anthocyanin biosynthesis	KEGG PATHWAY	ko00942	3	13	0.529184	0.933168	0.230769	Cluster-12182.4884|Cluster-12182.91079|Cluster-12182.114185	http://www.genome.jp/kegg-bin/show_pathway?ko00942/K12338%09red/K12937%09red
Zeatin biosynthesis	KEGG PATHWAY	ko00908	19	92	0.530138	0.933168	0.206522	Cluster-12182.97444|Cluster-25059.2|Cluster-12182.12153|Cluster-12182.93912|Cluster-12182.22613|Cluster-12182.81699|Cluster-12182.11969|Cluster-12182.93911|Cluster-12182.81693|Cluster-12182.119738|Cluster-12182.60026|Cluster-12182.81700|Cluster-12182.43254|Cluster-26212.1|Cluster-12182.41481|Cluster-12182.9145|Cluster-12182.17419|Cluster-12182.22612|Cluster-12182.11398	http://www.genome.jp/kegg-bin/show_pathway?ko00908/K13495%09red/K00279%09red/K00791%09red/K10760%09red
Monoterpenoid biosynthesis	KEGG PATHWAY	ko00902	6	28	0.53272	0.933168	0.214286	Cluster-12182.85367|Cluster-12182.27226|Cluster-12182.3796|Cluster-12182.123291|Cluster-17903.0|Cluster-12182.109739	http://www.genome.jp/kegg-bin/show_pathway?ko00902/K15095%09red
Linoleic acid metabolism	KEGG PATHWAY	ko00591	10	48	0.537575	0.933168	0.208333	Cluster-12182.62619|Cluster-12182.68371|Cluster-12182.89682|Cluster-12182.68328|Cluster-12182.68834|Cluster-12182.83327|Cluster-12182.65186|Cluster-11482.0|Cluster-12182.90341|Cluster-5893.0	http://www.genome.jp/kegg-bin/show_pathway?ko00591/K00454%09red/K15718%09red
Glycine, serine and threonine metabolism	KEGG PATHWAY	ko00260	57	280	0.546385	0.933168	0.203571	Cluster-12182.57177|Cluster-12182.69026|Cluster-12182.54280|Cluster-12182.65315|Cluster-12182.71759|Cluster-12182.93766|Cluster-12182.71113|Cluster-12182.80697|Cluster-12182.60980|Cluster-12182.65691|Cluster-12182.79614|Cluster-12182.22538|Cluster-12182.65280|Cluster-12182.96685|Cluster-12182.25098|Cluster-12182.62311|Cluster-12182.37894|Cluster-12182.88843|Cluster-12182.8784|Cluster-12182.52774|…	http://www.genome.jp/kegg-bin/show_pathway?ko00260/K01079%09red/K15919%09red/K15918%09red/K00831%09red/K06001%09red/K00600%09red/K00605%09red/K00830%09red/K14085%09red/K00872%09red/K00133%09red/K00130%09red/K01834%09red/K00281%09red/K02437%09red/K01754%09red/K00382%09red/K01696%09red/K00827%09red/K00499%09red/K00928%09red/K00058%09red/K00276%09red/K12524%09red/K00306%09red/K00108%09red/K15634%09r…
Pyruvate metabolism	KEGG PATHWAY	ko00620	86	423	0.552053	0.933168	0.20331	Cluster-12182.80396|Cluster-12182.54919|Cluster-12182.64523|Cluster-18470.0|Cluster-12182.74852|Cluster-652.0|Cluster-12182.76651|Cluster-12182.52774|Cluster-12182.88903|Cluster-12182.87130|Cluster-12182.38898|Cluster-12182.55611|Cluster-12182.63580|Cluster-12182.65245|Cluster-12182.48607|Cluster-12182.70362|Cluster-12182.69607|Cluster-12182.46428|Cluster-12182.47318|Cluster-196.0|Cluster-12182.7…	http://www.genome.jp/kegg-bin/show_pathway?ko00620/K02160%09red/K01649%09red/K14085%09red/K00873%09red/K11262%09red/K00627%09red/K00626%09red/K00051%09red/K01895%09red/K00016%09red/K18881%09red/K01679%09red/K01512%09red/K01759%09red/K01595%09red/K01962%09red/K01961%09red/K00161%09red/K00162%09red/K00128%09red/K00029%09red/K00382%09red/K00025%09red/K00026%09red/K01610%09red
Ubiquinone and other terpenoid-quinone biosynthesis	KEGG PATHWAY	ko00130	29	143	0.555984	0.933168	0.202797	Cluster-12182.70243|Cluster-12182.115999|Cluster-12182.30933|Cluster-12182.115606|Cluster-12182.24865|Cluster-12182.74865|Cluster-12182.90723|Cluster-12182.91213|Cluster-12182.92749|Cluster-17947.1|Cluster-12182.52874|Cluster-12182.68034|Cluster-12182.59233|Cluster-12182.57727|Cluster-12182.97756|Cluster-12182.90500|Cluster-12182.79790|Cluster-12182.76075|Cluster-12182.58405|Cluster-12182.28779|C…	http://www.genome.jp/kegg-bin/show_pathway?ko00130/K14760%09red/K01661%09red/K05928%09red/K06126%09red/K00457%09red/K12501%09red/K12502%09red/K00591%09red/K09834%09red/K03183%09red/K00815%09red/K09833%09red/K03809%09red/K00487%09red/K01904%09red
Sphingolipid metabolism	KEGG PATHWAY	ko00600	34	168	0.559938	0.933168	0.202381	Cluster-12182.82182|Cluster-12182.46765|Cluster-12182.46764|Cluster-12182.46204|Cluster-12182.46205|Cluster-12182.46206|Cluster-12182.84528|Cluster-12182.39404|Cluster-12182.51379|Cluster-12182.45405|Cluster-12182.49423|Cluster-12182.28037|Cluster-12182.28852|Cluster-12182.50712|Cluster-12182.94011|Cluster-12182.102389|Cluster-12182.59035|Cluster-12182.109793|Cluster-12182.32884|Cluster-12182.457…	http://www.genome.jp/kegg-bin/show_pathway?ko00600/K01190%09red/K00654%09red/K12309%09red/K04713%09red/K04712%09red/K04711%09red/K04710%09red/K04716%09red/K04715%09red/K07407%09red/K04718%09red/K04708%09red/K17108%09red
Monobactam biosynthesis	KEGG PATHWAY	ko00261	8	39	0.561278	0.933168	0.205128	Cluster-12182.72471|Cluster-12182.42690|Cluster-12182.68987|Cluster-12182.41538|Cluster-12182.41537|Cluster-12182.80697|Cluster-12182.50691|Cluster-12182.61366	http://www.genome.jp/kegg-bin/show_pathway?ko00261/K00928%09red/K13811%09red/K00215%09red/K00133%09red/K12524%09red
Photosynthesis	KEGG PATHWAY	ko00195	44	218	0.567162	0.933168	0.201835	Cluster-12182.66175|Cluster-12182.12794|Cluster-12182.69430|Cluster-12182.68903|Cluster-12182.59027|Cluster-12182.107288|Cluster-12182.43287|Cluster-12182.57417|Cluster-12182.70203|Cluster-12182.66690|Cluster-12182.81160|Cluster-12182.80398|Cluster-12182.59306|Cluster-12182.62666|Cluster-12182.47863|Cluster-12182.45503|Cluster-12182.14023|Cluster-12182.113785|Cluster-12182.15453|Cluster-12182.113…	http://www.genome.jp/kegg-bin/show_pathway?ko00195/K02113%09red/K02112%09red/K02690%09red/K02692%09red/K02693%09red/K02698%09red/K02699%09red/K02703%09red/K02701%09red/K02706%09red/K02641%09red/K02705%09red/K02724%09red/K02709%09red/K02717%09red/K02689%09red/K02109%09red/K02704%09red/K08906%09red/K08905%09red/K08902%09red/K08901%09red/K02634%09red/K02636%09red/K03541%09red/K02716%09red/K02639%09r…
Arginine biosynthesis	KEGG PATHWAY	ko00220	31	154	0.57069	0.933168	0.201299	Cluster-12182.71311|Cluster-12182.45962|Cluster-12182.44337|Cluster-12182.75389|Cluster-12182.71428|Cluster-12182.46462|Cluster-12182.66629|Cluster-12182.62989|Cluster-12182.62988|Cluster-12182.41376|Cluster-12182.64345|Cluster-12182.64732|Cluster-12182.66502|Cluster-12182.52797|Cluster-12182.66506|Cluster-12182.48172|Cluster-12182.56277|Cluster-12182.74881|Cluster-12182.76218|Cluster-12182.50083…	http://www.genome.jp/kegg-bin/show_pathway?ko00220/K01755%09red/K00261%09red/K14454%09red/K01438%09red/K01940%09red/K00811%09red/K00814%09red/K14682%09red/K01915%09red/K00818%09red/K14677%09red/K00620%09red/K01427%09red/K13427%09red/K00930%09red
Cell cycle - Caulobacter	KEGG PATHWAY	ko04112	17	85	0.580442	0.933168	0.2	Cluster-12182.59914|Cluster-12182.65989|Cluster-12182.43313|Cluster-12182.43315|Cluster-12182.60491|Cluster-12182.51215|Cluster-12182.83046|Cluster-12182.72574|Cluster-12182.43411|Cluster-5790.0|Cluster-12182.33004|Cluster-12182.77223|Cluster-12182.99277|Cluster-12182.73841|Cluster-12182.33006|Cluster-12182.111795|Cluster-12182.84920	http://www.genome.jp/kegg-bin/show_pathway?ko04112/K01358%09red/K02563%09red/K01338%09red/K03544%09red/K03531%09red
RNA transport	KEGG PATHWAY	ko03013	144	713	0.586974	0.933168	0.201964	Cluster-12182.43759|Cluster-12182.65249|Cluster-12182.376|Cluster-12182.56146|Cluster-12182.55977|Cluster-12182.57253|Cluster-12182.73089|Cluster-12182.47234|Cluster-12182.57524|Cluster-12182.13347|Cluster-12182.67957|Cluster-12182.59712|Cluster-12182.57800|Cluster-12182.53597|Cluster-12182.82264|Cluster-12182.72310|Cluster-12182.113035|Cluster-12182.76396|Cluster-12182.65104|Cluster-12182.62118|…	http://www.genome.jp/kegg-bin/show_pathway?ko03013/K14300%09red/K09291%09red/K03754%09red/K03257%09red/K03246%09red/K14309%09red/K14314%09red/K10577%09red/K00784%09red/K18213%09red/K12160%09red/K14301%09red/K03231%09red/K03242%09red/K14328%09red/K03262%09red/K14304%09red/K03260%09red/K14306%09red/K03248%09red/K03249%09red/K14321%09red/K14320%09red/K14327%09red/K14326%09red/K14325%09red/K14324%09r…
Phenylalanine, tyrosine and tryptophan biosynthesis	KEGG PATHWAY	ko00400	46	230	0.589842	0.933168	0.2	Cluster-12182.68918|Cluster-12182.71311|Cluster-12182.89621|Cluster-12182.108504|Cluster-12182.53024|Cluster-12182.62148|Cluster-12182.27508|Cluster-12182.67088|Cluster-12182.89618|Cluster-12182.103552|Cluster-12182.98976|Cluster-12182.22593|Cluster-12182.66580|Cluster-17947.1|Cluster-12182.41943|Cluster-12182.52874|Cluster-12182.67006|Cluster-12182.1967|Cluster-12182.71426|Cluster-12182.68053|Cl…	http://www.genome.jp/kegg-bin/show_pathway?ko00400/K06001%09red/K00817%09red/K14454%09red/K00811%09red/K00891%09red/K01696%09red/K15849%09red/K01817%09red/K01658%09red/K01735%09red/K13832%09red/K00815%09red/K01626%09red/K01657%09red/K00766%09red/K01850%09red/K05359%09red/K15227%09red/K00800%09red
Thiamine metabolism	KEGG PATHWAY	ko00730	6	30	0.592243	0.933168	0.2	Cluster-12182.23034|Cluster-12182.90786|Cluster-12182.72421|Cluster-12182.19319|Cluster-12182.105972|Cluster-12182.68812	http://www.genome.jp/kegg-bin/show_pathway?ko00730/K03147%09red/K03146%09red/K01662%09red/K06928%09red/K14153%09red/K00949%09red
Citrate cycle (TCA cycle)	KEGG PATHWAY	ko00020	54	270	0.593338	0.933168	0.2	Cluster-12182.64811|Cluster-12182.46428|Cluster-12182.15798|Cluster-12182.67193|Cluster-12182.80396|Cluster-12182.70221|Cluster-12182.64523|Cluster-12182.76025|Cluster-12182.65691|Cluster-12182.82824|Cluster-12182.29260|Cluster-12182.29262|Cluster-12182.71323|Cluster-12182.51709|Cluster-12182.52753|Cluster-12182.67903|Cluster-12182.51448|Cluster-12182.65048|Cluster-12182.91945|Cluster-12182.62875…	http://www.genome.jp/kegg-bin/show_pathway?ko00020/K01899%09red/K00658%09red/K00164%09red/K01679%09red/K00161%09red/K00162%09red/K01681%09red/K01648%09red/K00030%09red/K00234%09red/K00235%09red/K00382%09red/K00025%09red/K00026%09red/K00627%09red/K01647%09red/K01610%09red/K00031%09red
Regulation of autophagy	KEGG PATHWAY	ko04140	35	177	0.609212	0.933168	0.19774	Cluster-12182.114805|Cluster-12182.114804|Cluster-12182.19215|Cluster-19943.0|Cluster-12182.78802|Cluster-12182.78801|Cluster-12182.56141|Cluster-7257.0|Cluster-12182.66984|Cluster-12182.100658|Cluster-12182.30630|Cluster-12182.64978|Cluster-12182.34359|Cluster-9710.0|Cluster-12182.40166|Cluster-12182.55409|Cluster-12182.46385|Cluster-12182.18729|Cluster-12182.94982|Cluster-12182.94984|Cluster-12…	http://www.genome.jp/kegg-bin/show_pathway?ko04140/K17888%09red/K17890%09red/K08339%09red/K08341%09red/K08269%09red/K08343%09red/K07198%09red/K08331%09red/K08332%09red/K08334%09red
Propanoate metabolism	KEGG PATHWAY	ko00640	44	222	0.610401	0.933168	0.198198	Cluster-12182.60616|Cluster-12182.32048|Cluster-196.0|Cluster-12182.71350|Cluster-12182.70221|Cluster-12182.73977|Cluster-12182.62532|Cluster-12182.66696|Cluster-12182.87714|Cluster-12182.88608|Cluster-12182.39928|Cluster-12182.65691|Cluster-12182.83462|Cluster-12182.104860|Cluster-12182.67728|Cluster-12182.76273|Cluster-12182.76651|Cluster-12182.84084|Cluster-12182.16697|Cluster-12182.90285|Clus…	http://www.genome.jp/kegg-bin/show_pathway?ko00640/K00140%09red/K02160%09red/K05605%09red/K00166%09red/K00249%09red/K01899%09red/K01578%09red/K01962%09red/K00382%09red/K01961%09red/K01895%09red/K11262%09red/K09699%09red/K00626%09red/K00016%09red
Tyrosine metabolism	KEGG PATHWAY	ko00350	45	227	0.610594	0.933168	0.198238	Cluster-12182.71311|Cluster-12182.79614|Cluster-12182.61909|Cluster-12182.81049|Cluster-12182.55597|Cluster-12182.80698|Cluster-12182.77516|Cluster-12182.90723|Cluster-12182.42634|Cluster-17947.1|Cluster-12182.62817|Cluster-12182.52874|Cluster-12182.67006|Cluster-12182.51310|Cluster-12182.65280|Cluster-12182.68053|Cluster-12182.84407|Cluster-12182.77947|Cluster-12182.82551|Cluster-12182.82733|Clu…	http://www.genome.jp/kegg-bin/show_pathway?ko00350/K00276%09red/K00817%09red/K14454%09red/K00001%09red/K00451%09red/K01800%09red/K01555%09red/K15849%09red/K18857%09red/K00811%09red/K01592%09red/K01557%09red/K00457%09red/K07253%09red/K00121%09red/K00422%09red/K00815%09red
Endocytosis	KEGG PATHWAY	ko04144	146	727	0.611913	0.933168	0.200825	Cluster-12182.68290|Cluster-12182.59163|Cluster-12182.75029|Cluster-12182.110957|Cluster-12182.59799|Cluster-12182.57398|Cluster-12182.57399|Cluster-12182.65034|Cluster-12182.16897|Cluster-12182.79681|Cluster-12182.63323|Cluster-12182.62528|Cluster-12182.66316|Cluster-12182.84138|Cluster-12182.66312|Cluster-12182.40598|Cluster-12182.88900|Cluster-12182.51643|Cluster-12182.15056|Cluster-12182.7315…	http://www.genome.jp/kegg-bin/show_pathway?ko04144/K10591%09red/K01115%09red/K12489%09red/K07889%09red/K12471%09red/K19366%09red/K19367%09red/K12479%09red/K19476%09red/K18466%09red/K12193%09red/K12190%09red/K12191%09red/K12196%09red/K12197%09red/K12194%09red/K12195%09red/K18468%09red/K12199%09red/K17917%09red/K12200%09red/K07937%09red/K12486%09red/K05755%09red/K10365%09red/K10364%09red/K01528%09r…
N-Glycan biosynthesis	KEGG PATHWAY	ko00510	40	206	0.65314	0.941385	0.194175	Cluster-12182.69006|Cluster-12182.32732|Cluster-12182.30283|Cluster-12182.30282|Cluster-12182.50328|Cluster-12182.12397|Cluster-12182.113501|Cluster-12182.66974|Cluster-12182.62380|Cluster-12182.90275|Cluster-12182.31910|Cluster-12182.31911|Cluster-12182.17903|Cluster-12182.55014|Cluster-12182.68070|Cluster-12182.104024|Cluster-12182.122670|Cluster-12182.42768|Cluster-12182.94059|Cluster-12182.86…	http://www.genome.jp/kegg-bin/show_pathway?ko00510/K12670%09red/K03842%09red/K03843%09red/K07441%09red/K03846%09red/K03847%09red/K03844%09red/K03845%09red/K00726%09red/K00721%09red/K07151%09red/K05546%09red/K01230%09red/K12666%09red/K12667%09red/K12668%09red/K12669%09red/K00729%09red/K00902%09red/K09658%09red/K03850%09red/K00737%09red/K00736%09red/K01228%09red
Carbon fixation in photosynthetic organisms	KEGG PATHWAY	ko00710	64	327	0.658399	0.941385	0.195719	Cluster-12182.85360|Cluster-12182.45962|Cluster-12773.1|Cluster-12182.73837|Cluster-12182.69111|Cluster-12182.59825|Cluster-12182.72856|Cluster-12182.80396|Cluster-12182.68519|Cluster-12182.75389|Cluster-1784.0|Cluster-12182.68864|Cluster-12182.57503|Cluster-12182.86190|Cluster-12182.76025|Cluster-12182.86192|Cluster-12182.77701|Cluster-12182.83956|Cluster-12182.58872|Cluster-12182.68139|Cluster-…	http://www.genome.jp/kegg-bin/show_pathway?ko00710/K00855%09red/K00134%09red/K14454%09red/K01803%09red/K01601%09red/K00814%09red/K00615%09red/K03841%09red/K01783%09red/K00051%09red/K01595%09red/K01623%09red/K01602%09red/K05298%09red/K00927%09red/K00025%09red/K00029%09red/K01624%09red/K00026%09red/K01807%09red/K01610%09red
Glycerophospholipid metabolism	KEGG PATHWAY	ko00564	88	448	0.666679	0.941385	0.196429	Cluster-12182.80558|Cluster-12182.52754|Cluster-12182.105116|Cluster-12182.29686|Cluster-12182.42962|Cluster-12182.114889|Cluster-12182.65341|Cluster-12182.48196|Cluster-12182.16961|Cluster-12182.71972|Cluster-12182.39990|Cluster-12182.48875|Cluster-12182.62786|Cluster-12182.29908|Cluster-12182.65940|Cluster-12182.301|Cluster-12182.87884|Cluster-12182.55981|Cluster-12182.87883|Cluster-12182.61336…	http://www.genome.jp/kegg-bin/show_pathway?ko00564/K00995%09red/K00894%09red/K01114%09red/K01115%09red/K13519%09red/K01126%09red/K13511%09red/K13510%09red/K13513%09red/K00111%09red/K00967%09red/K01517%09red/K00968%09red/K00981%09red/K08744%09red/K01613%09red/K00901%09red/K00006%09red/K01094%09red/K05929%09red/K13523%09red/K18696%09red/K00655%09red/K06130%09red/K16860%09red/K13508%09red/K00550%09r…
DNA replication	KEGG PATHWAY	ko03030	34	177	0.667334	0.941385	0.19209	Cluster-12182.57171|Cluster-12182.59846|Cluster-12182.23807|Cluster-19869.0|Cluster-17127.0|Cluster-12182.48388|Cluster-12182.64242|Cluster-12182.81819|Cluster-12182.110428|Cluster-12182.32440|Cluster-12182.67531|Cluster-12182.79179|Cluster-12182.2297|Cluster-12182.61721|Cluster-12182.72130|Cluster-12182.19182|Cluster-12182.44249|Cluster-12182.98485|Cluster-12182.17764|Cluster-12182.70157|Cluster…	http://www.genome.jp/kegg-bin/show_pathway?ko03030/K10744%09red/K10747%09red/K10740%09red/K10743%09red/K10742%09red/K02212%09red/K02335%09red/K07466%09red/K10739%09red/K10756%09red/K10754%09red/K10755%09red/K02685%09red/K02684%09red/K02320%09red/K02321%09red/K02324%09red/K02325%09red/K02327%09red/K02328%09red/K04799%09red/K02540%09red/K02541%09red/K03505%09red
Photosynthesis - antenna proteins	KEGG PATHWAY	ko00196	13	70	0.674895	0.941385	0.185714	Cluster-12182.71216|Cluster-12182.68149|Cluster-12182.65006|Cluster-12182.62970|Cluster-12182.77637|Cluster-12182.67400|Cluster-12182.69037|Cluster-12182.68517|Cluster-12182.69485|Cluster-12182.63781|Cluster-12182.69273|Cluster-12182.48661|Cluster-12182.69538	http://www.genome.jp/kegg-bin/show_pathway?ko00196/K08909%09red/K14172%09red/K08914%09red/K08915%09red/K08907%09red/K08916%09red/K08913%09red/K08912%09red
Fatty acid biosynthesis	KEGG PATHWAY	ko00061	38	198	0.675271	0.941385	0.191919	Cluster-12182.20060|Cluster-12182.66172|Cluster-12182.56890|Cluster-12182.73977|Cluster-12182.62532|Cluster-12182.84148|Cluster-12182.84146|Cluster-12182.81322|Cluster-12182.91329|Cluster-12182.77142|Cluster-12182.48734|Cluster-12182.52405|Cluster-12182.90285|Cluster-12182.75554|Cluster-12182.98690|Cluster-12182.98691|Cluster-12182.18912|Cluster-12182.23850|Cluster-12182.70259|Cluster-12182.82211…	http://www.genome.jp/kegg-bin/show_pathway?ko00061/K01961%09red/K10781%09red/K09458%09red/K00059%09red/K00645%09red/K01962%09red/K02160%09red/K01897%09red/K11262%09red/K03921%09red/K00208%09red/K00648%09red
Riboflavin metabolism	KEGG PATHWAY	ko00740	8	44	0.680581	0.941385	0.181818	Cluster-12182.45670|Cluster-12182.53420|Cluster-12182.50753|Cluster-12182.50752|Cluster-12182.100735|Cluster-12182.114123|Cluster-12182.81061|Cluster-12182.58004	http://www.genome.jp/kegg-bin/show_pathway?ko00740/K00861%09red/K14652%09red/K18453%09red/K11752%09red
Tropane, piperidine and pyridine alkaloid biosynthesis	KEGG PATHWAY	ko00960	20	107	0.686115	0.941385	0.186916	Cluster-12182.71426|Cluster-12182.71311|Cluster-12182.104527|Cluster-12182.54730|Cluster-12182.79614|Cluster-12182.52874|Cluster-12182.32062|Cluster-12182.65280|Cluster-12182.88179|Cluster-12182.71428|Cluster-12182.90500|Cluster-12182.34716|Cluster-12182.68053|Cluster-17947.1|Cluster-12182.64345|Cluster-12182.78789|Cluster-13090.0|Cluster-12182.52797|Cluster-12182.70456|Cluster-12182.67006	http://www.genome.jp/kegg-bin/show_pathway?ko00960/K00276%09red/K14454%09red/K15849%09red/K00811%09red/K00815%09red/K08081%09red/K00817%09red
Ether lipid metabolism	KEGG PATHWAY	ko00565	21	113	0.697507	0.941385	0.185841	Cluster-12182.48189|Cluster-12182.73910|Cluster-12182.80558|Cluster-12182.32981|Cluster-12182.49812|Cluster-12182.49810|Cluster-12182.62786|Cluster-12182.55484|Cluster-13710.0|Cluster-12182.40095|Cluster-24300.0|Cluster-12182.61336|Cluster-12182.48196|Cluster-12182.39990|Cluster-12182.108175|Cluster-12182.87883|Cluster-12182.57102|Cluster-12182.87884|Cluster-12182.31850|Cluster-12182.99624|Cluste…	http://www.genome.jp/kegg-bin/show_pathway?ko00565/K13519%09red/K13510%09red/K16860%09red/K01114%09red/K01115%09red
RNA degradation	KEGG PATHWAY	ko03018	91	469	0.707587	0.941385	0.19403	Cluster-12182.68627|Cluster-12182.15953|Cluster-12182.28762|Cluster-12182.89458|Cluster-12182.49574|Cluster-12182.52919|Cluster-12182.73315|Cluster-12182.96666|Cluster-24529.0|Cluster-4331.0|Cluster-12182.65249|Cluster-12182.71410|Cluster-12182.87434|Cluster-12182.15683|Cluster-12182.77247|Cluster-12182.73277|Cluster-12182.121400|Cluster-12182.36236|Cluster-12182.68431|Cluster-12182.79061|Cluster…	http://www.genome.jp/kegg-bin/show_pathway?ko03018/K03678%09red/K00850%09red/K01689%09red/K12627%09red/K12614%09red/K12617%09red/K12616%09red/K12611%09red/K12591%09red/K12619%09red/K12598%09red/K03514%09red/K03681%09red/K13126%09red/K00962%09red/K07573%09red/K01148%09red/K12606%09red/K12621%09red/K12622%09red/K12605%09red/K12602%09red/K12603%09red/K12600%09red/K04077%09red/K12589%09red/K12608%09r…
SNARE interactions in vesicular transport	KEGG PATHWAY	ko04130	28	150	0.708464	0.941385	0.186667	Cluster-12182.69679|Cluster-12182.19599|Cluster-12182.11823|Cluster-12182.63576|Cluster-12182.12171|Cluster-12182.112637|Cluster-12182.94765|Cluster-12182.65237|Cluster-12182.34282|Cluster-12182.63972|Cluster-12182.114846|Cluster-12182.64012|Cluster-12182.64829|Cluster-19025.0|Cluster-12182.88997|Cluster-5296.3|Cluster-17359.0|Cluster-12182.30639|Cluster-12182.82613|Cluster-12182.82611|Cluster-12…	http://www.genome.jp/kegg-bin/show_pathway?ko04130/K08497%09red/K08490%09red/K08486%09red/K08492%09red/K08493%09red/K08488%09red/K08498%09red/K08503%09red/K08506%09red/K08504%09red/K08516%09red/K08515%09red
Lysine biosynthesis	KEGG PATHWAY	ko00300	9	51	0.714196	0.941385	0.176471	Cluster-12182.72471|Cluster-12182.54784|Cluster-12182.41538|Cluster-12182.41537|Cluster-12182.42690|Cluster-12182.64914|Cluster-12182.80697|Cluster-12182.60980|Cluster-12182.61366	http://www.genome.jp/kegg-bin/show_pathway?ko00300/K00133%09red/K01778%09red/K00215%09red/K12524%09red/K14085%09red/K00928%09red
Ubiquitin mediated proteolysis	KEGG PATHWAY	ko04120	118	606	0.717613	0.941385	0.194719	Cluster-12182.54444|Cluster-12182.57522|Cluster-12182.44187|Cluster-12182.68823|Cluster-12182.8257|Cluster-12182.27649|Cluster-12182.27648|Cluster-12182.91559|Cluster-12182.121950|Cluster-12182.42977|Cluster-12182.74840|Cluster-12182.57800|Cluster-12182.83957|Cluster-12182.118217|Cluster-12182.71285|Cluster-12182.118219|Cluster-17824.0|Cluster-12182.106552|Cluster-12182.68709|Cluster-12182.73775|…	http://www.genome.jp/kegg-bin/show_pathway?ko04120/K10143%09red/K10597%09red/K10590%09red/K10591%09red/K06689%09red/K10579%09red/K10576%09red/K10609%09red/K10575%09red/K04554%09red/K10570%09red/K10571%09red/K10140%09red/K03868%09red/K10606%09red/K06688%09red/K10599%09red/K04706%09red/K03352%09red/K03353%09red/K03350%09red/K03357%09red/K03354%09red/K10577%09red/K10583%09red/K03358%09red/K04506%09r…
mRNA surveillance pathway	KEGG PATHWAY	ko03015	130	671	0.743861	0.962582	0.193741	Cluster-12182.65249|Cluster-12182.82264|Cluster-12182.69226|Cluster-12182.71271|Cluster-12182.71270|Cluster-12182.18997|Cluster-12182.55977|Cluster-12182.37930|Cluster-12182.88058|Cluster-12182.58177|Cluster-12182.57524|Cluster-12182.67957|Cluster-12182.58266|Cluster-12182.67807|Cluster-12182.64592|Cluster-12182.76396|Cluster-12182.53613|Cluster-12182.73154|Cluster-12182.29147|Cluster-12182.81381…	http://www.genome.jp/kegg-bin/show_pathway?ko03015/K03267%09red/K14328%09red/K14327%09red/K14326%09red/K14325%09red/K14324%09red/K04354%09red/K06100%09red/K12881%09red/K12883%09red/K00565%09red/K13025%09red/K14416%09red/K14411%09red/K13126%09red/K03456%09red/K14962%09red/K13917%09red/K06269%09red/K12875%09red/K12812%09red/K11583%09red/K11584%09red/K04382%09red/K14376%09red/K14397%09red/K14398%09r…
Lipoic acid metabolism	KEGG PATHWAY	ko00785	4	25	0.752458	0.962582	0.16	Cluster-12182.101988|Cluster-12182.16545|Cluster-12182.16542|Cluster-12182.109393	http://www.genome.jp/kegg-bin/show_pathway?ko00785/K03644%09red/K03801%09red
Glycerolipid metabolism	KEGG PATHWAY	ko00561	56	299	0.757441	0.962582	0.187291	Cluster-12182.79134|Cluster-12182.58652|Cluster-12182.115920|Cluster-12182.58658|Cluster-12182.7095|Cluster-12182.54919|Cluster-12182.85442|Cluster-12182.85441|Cluster-12182.80418|Cluster-12182.14857|Cluster-12182.29686|Cluster-12182.62607|Cluster-12182.48097|Cluster-12182.61797|Cluster-12182.60980|Cluster-12182.80417|Cluster-12182.86722|Cluster-12182.42962|Cluster-12182.39404|Cluster-12182.45405…	http://www.genome.jp/kegg-bin/show_pathway?ko00561/K00679%09red/K00655%09red/K09480%09red/K14457%09red/K15918%09red/K13523%09red/K14085%09red/K03715%09red/K00128%09red/K00011%09red/K13508%09red/K13519%09red/K00863%09red/K00901%09red/K07407%09red/K11155%09red/K06118%09red/K00864%09red/K13513%09red
Pentose and glucuronate interconversions	KEGG PATHWAY	ko00040	42	230	0.781154	0.965636	0.182609	Cluster-12182.9864|Cluster-12182.54919|Cluster-12182.86722|Cluster-12182.14857|Cluster-12182.57503|Cluster-12182.62538|Cluster-12182.48097|Cluster-12182.14859|Cluster-12182.76242|Cluster-12182.83956|Cluster-12182.828|Cluster-12182.39837|Cluster-12182.66418|Cluster-12182.54314|Cluster-12182.94034|Cluster-16846.0|Cluster-21283.0|Cluster-12182.77008|Cluster-12182.790|Cluster-12182.45778|Cluster-1218…	http://www.genome.jp/kegg-bin/show_pathway?ko00040/K00854%09red/K01805%09red/K16190%09red/K00963%09red/K01213%09red/K00008%09red/K00128%09red/K01051%09red/K01783%09red/K12447%09red/K00011%09red/K00012%09red/K01728%09red
Nicotinate and nicotinamide metabolism	KEGG PATHWAY	ko00760	22	126	0.789653	0.965636	0.174603	Cluster-12182.87493|Cluster-12182.86607|Cluster-12182.39578|Cluster-12182.39579|Cluster-12182.97472|Cluster-12182.104926|Cluster-12182.102994|Cluster-12182.82718|Cluster-12182.107689|Cluster-12182.114921|Cluster-12182.102999|Cluster-12182.53299|Cluster-12182.29601|Cluster-12182.25405|Cluster-12182.42403|Cluster-12182.25407|Cluster-12182.42401|Cluster-12182.93854|Cluster-12182.44195|Cluster-12182.…	http://www.genome.jp/kegg-bin/show_pathway?ko00760/K06210%09red/K03787%09red/K00278%09red/K00858%09red/K01240%09red/K00763%09red/K01950%09red/K01081%09red/K03426%09red
Aminoacyl-tRNA biosynthesis	KEGG PATHWAY	ko00970	45	247	0.792163	0.965636	0.182186	Cluster-12182.58957|Cluster-12182.40730|Cluster-12182.46935|Cluster-12182.55623|Cluster-12182.67893|Cluster-12182.101023|Cluster-12182.96477|Cluster-12182.60963|Cluster-12182.70145|Cluster-12182.47277|Cluster-12182.62761|Cluster-12182.96478|Cluster-12182.66437|Cluster-12182.38934|Cluster-12182.36800|Cluster-12182.52879|Cluster-12182.24331|Cluster-12182.51067|Cluster-12182.53552|Cluster-12182.6660…	http://www.genome.jp/kegg-bin/show_pathway?ko00970/K01870%09red/K01873%09red/K01872%09red/K01875%09red/K01874%09red/K01876%09red/K02435%09red/K02434%09red/K14164%09red/K04567%09red/K02433%09red/K01893%09red/K01892%09red/K01866%09red/K01867%09red/K01868%09red/K01869%09red/K01880%09red/K01881%09red/K01883%09red/K01885%09red/K01889%09red/K00604%09red
Other types of O-glycan biosynthesis	KEGG PATHWAY	ko00514	4	27	0.798509	0.965636	0.148148	Cluster-12182.38647|Cluster-12182.38066|Cluster-12182.38648|Cluster-12182.80802	http://www.genome.jp/kegg-bin/show_pathway?ko00514/K09667%09red/K03691%09red
Circadian rhythm - plant	KEGG PATHWAY	ko04712	36	201	0.79942	0.965636	0.179104	Cluster-12182.91281|Cluster-12182.71231|Cluster-12182.47763|Cluster-12182.52490|Cluster-12182.58365|Cluster-12182.60794|Cluster-12182.58348|Cluster-12182.58349|Cluster-12182.90211|Cluster-12182.60798|Cluster-12182.76778|Cluster-12182.55509|Cluster-12182.39308|Cluster-12182.87153|Cluster-12182.60797|Cluster-12182.72339|Cluster-12182.68052|Cluster-12182.51023|Cluster-12182.4829|Cluster-12182.67443|…	http://www.genome.jp/kegg-bin/show_pathway?ko04712/K10143%09red/K12118%09red/K16241%09red/K12120%09red/K12133%09red/K16240%09red/K12124%09red/K12121%09red/K12119%09red/K12130%09red/K03115%09red/K12125%09red/K00660%09red/K12127%09red/K12129%09red/K03097%09red
Nucleotide excision repair	KEGG PATHWAY	ko03420	45	250	0.813706	0.973256	0.18	Cluster-12182.57171|Cluster-12182.54444|Cluster-12182.79357|Cluster-12182.81088|Cluster-12182.89537|Cluster-12182.17764|Cluster-12182.61869|Cluster-12182.21377|Cluster-12182.78712|Cluster-12182.38980|Cluster-17127.0|Cluster-12182.61782|Cluster-12182.38734|Cluster-12182.64242|Cluster-12182.110428|Cluster-12182.31281|Cluster-12182.79020|Cluster-12182.82713|Cluster-12182.2297|Cluster-12182.72130|Clu…	http://www.genome.jp/kegg-bin/show_pathway?ko03420/K03143%09red/K03142%09red/K10747%09red/K10740%09red/K10609%09red/K03141%09red/K10570%09red/K10140%09red/K02335%09red/K03868%09red/K07466%09red/K10839%09red/K10838%09red/K06634%09red/K10739%09red/K10756%09red/K10754%09red/K10755%09red/K10610%09red/K02324%09red/K02325%09red/K02327%09red/K02328%09red/K10843%09red/K10841%09red/K10846%09red/K10844%09r…
Proteasome	KEGG PATHWAY	ko03050	35	199	0.824714	0.976234	0.175879	Cluster-12182.75160|Cluster-12182.79440|Cluster-12182.68821|Cluster-12182.76890|Cluster-12182.47582|Cluster-12182.75096|Cluster-12182.73039|Cluster-12182.73019|Cluster-12182.66702|Cluster-12182.61965|Cluster-12182.64265|Cluster-12182.94621|Cluster-12182.82557|Cluster-12182.49850|Cluster-12182.55331|Cluster-12182.67240|Cluster-12182.60748|Cluster-12182.41512|Cluster-12182.69981|Cluster-12182.80314…	http://www.genome.jp/kegg-bin/show_pathway?ko03050/K03064%09red/K03065%09red/K03066%09red/K03061%09red/K10881%09red/K03028%09red/K03029%09red/K02729%09red/K02726%09red/K02727%09red/K06699%09red/K03039%09red/K03037%09red/K03036%09red/K03033%09red/K03032%09red/K03031%09red/K11599%09red/K02738%09red/K02732%09red/K02731%09red/K02736%09red/K02735%09red
Alanine, aspartate and glutamate metabolism	KEGG PATHWAY	ko00250	42	237	0.832199	0.976234	0.177215	Cluster-12182.71311|Cluster-12182.45962|Cluster-12182.57177|Cluster-12182.44337|Cluster-12182.72818|Cluster-12182.72819|Cluster-12182.69658|Cluster-12182.75389|Cluster-12182.46462|Cluster-12182.65374|Cluster-12182.77881|Cluster-12182.67920|Cluster-12182.99717|Cluster-12182.47987|Cluster-12182.118335|Cluster-12182.67006|Cluster-12182.56277|Cluster-12182.77315|Cluster-12182.73076|Cluster-12182.5786…	http://www.genome.jp/kegg-bin/show_pathway?ko00250/K01953%09red/K01755%09red/K01756%09red/K14454%09red/K00830%09red/K01956%09red/K13566%09red/K00294%09red/K16871%09red/K00261%09red/K01940%09red/K00811%09red/K00827%09red/K00814%09red/K00820%09red/K00764%09red/K01915%09red/K00609%09red/K00278%09red/K01580%09red
Ribosome biogenesis in eukaryotes	KEGG PATHWAY	ko03008	72	395	0.840935	0.977086	0.182278	Cluster-12182.88580|Cluster-12182.111155|Cluster-12182.59144|Cluster-12182.15973|Cluster-12182.42270|Cluster-12182.71351|Cluster-12182.105866|Cluster-12182.77984|Cluster-12182.71255|Cluster-12182.65310|Cluster-12182.76899|Cluster-12182.95977|Cluster-12182.92795|Cluster-12182.89458|Cluster-12182.90211|Cluster-12182.103233|Cluster-12182.72110|Cluster-12182.60798|Cluster-12182.62968|Cluster-12182.55…	http://www.genome.jp/kegg-bin/show_pathway?ko03008/K11108%09red/K11883%09red/K12845%09red/K12619%09red/K14572%09red/K14573%09red/K14570%09red/K14571%09red/K14558%09red/K14559%09red/K14574%09red/K14554%09red/K14555%09red/K14556%09red/K14557%09red/K14550%09red/K14552%09red/K07936%09red/K03537%09red/K14538%09red/K14537%09red/K03538%09red/K03539%09red/K07178%09red/K07179%09red/K03097%09red/K01164%09r…
Protein export	KEGG PATHWAY	ko03060	35	204	0.859132	0.988812	0.171569	Cluster-12182.105465|Cluster-12182.54914|Cluster-12182.68622|Cluster-12182.92998|Cluster-12182.92997|Cluster-12182.14926|Cluster-12182.89729|Cluster-12182.27663|Cluster-12182.81235|Cluster-12182.75804|Cluster-12182.86232|Cluster-12182.66255|Cluster-18484.0|Cluster-12182.100498|Cluster-12182.53222|Cluster-12182.77354|Cluster-12182.41329|Cluster-12182.33861|Cluster-12182.78474|Cluster-12182.111731|…	http://www.genome.jp/kegg-bin/show_pathway?ko03060/K09490%09red/K03217%09red/K09481%09red/K03104%09red/K09540%09red/K10956%09red/K12946%09red/K13280%09red/K07342%09red/K12948%09red/K12275%09red/K03070%09red/K12272%09red/K03118%09red/K09648%09red/K13431%09red/K03105%09red/K03100%09red
Plant-pathogen interaction	KEGG PATHWAY	ko04626	111	612	0.898514	0.999044	0.181373	Cluster-12182.34434|Cluster-12182.52272|Cluster-12182.41389|Cluster-15631.0|Cluster-12182.86135|Cluster-12182.58172|Cluster-12182.91779|Cluster-12182.79689|Cluster-12182.86633|Cluster-12182.20999|Cluster-12182.111926|Cluster-12182.113136|Cluster-12182.87801|Cluster-12182.41376|Cluster-12182.2942|Cluster-12182.29688|Cluster-12182.64533|Cluster-12182.33260|Cluster-12182.71544|Cluster-12182.109436|C…	http://www.genome.jp/kegg-bin/show_pathway?ko04626/K18835%09red/K18834%09red/K12795%09red/K13414%09red/K13416%09red/K09487%09red/K13412%09red/K13456%09red/K13457%09red/K13432%09red/K13433%09red/K13430%09red/K13436%09red/K02183%09red/K04079%09red/K05391%09red/K00864%09red/K13459%09red/K13429%09red/K13449%09red/K13448%09red/K13447%09red/K13420%09red/K13425%09red/K13424%09red/K13427%09red
Purine metabolism	KEGG PATHWAY	ko00230	120	659	0.899679	0.999044	0.182094	Cluster-12182.15953|Cluster-12182.59677|Cluster-12182.55580|Cluster-12182.23807|Cluster-12182.108685|Cluster-12182.114123|Cluster-12182.70566|Cluster-12182.50680|Cluster-12182.117753|Cluster-12182.70809|Cluster-12182.32440|Cluster-12182.77315|Cluster-12182.92764|Cluster-12182.26674|Cluster-12182.110420|Cluster-12182.114921|Cluster-12182.70393|Cluster-12182.61842|Cluster-12182.38898|Cluster-12182.…	http://www.genome.jp/kegg-bin/show_pathway?ko00230/K18151%09red/K00856%09red/K03026%09red/K00088%09red/K02327%09red/K03024%09red/K06928%09red/K03020%09red/K03021%09red/K03022%09red/K03023%09red/K03002%09red/K03000%09red/K03043%09red/K00873%09red/K02335%09red/K03046%09red/K01427%09red/K03008%09red/K01933%09red/K00962%09red/K03787%09red/K00939%09red/K00601%09red/K01951%09red/K01923%09red/K03505%09r…
ABC transporters	KEGG PATHWAY	ko02010	16	106	0.90225	0.999044	0.150943	Cluster-12182.91425|Cluster-5709.0|Cluster-12182.75410|Cluster-12182.110137|Cluster-12182.117539|Cluster-12215.1|Cluster-12182.84338|Cluster-12182.38189|Cluster-20326.0|Cluster-24215.0|Cluster-12182.13422|Cluster-12182.95130|Cluster-12182.13421|Cluster-12182.35668|Cluster-12182.42205|Cluster-12182.26861	http://www.genome.jp/kegg-bin/show_pathway?ko02010/K05674%09red/K05643%09red/K05658%09red/K05655%09red/K05663%09red/K05656%09red
Starch and sucrose metabolism	KEGG PATHWAY	ko00500	147	800	0.904246	0.999044	0.18375	Cluster-23432.0|Cluster-12182.25304|Cluster-12182.25303|Cluster-12182.25300|Cluster-12182.57098|Cluster-12182.25309|Cluster-12182.66155|Cluster-21268.1|Cluster-12182.71463|Cluster-12182.72267|Cluster-12182.121165|Cluster-12182.46950|Cluster-12182.51378|Cluster-12182.41500|Cluster-12182.75424|Cluster-16846.0|Cluster-12182.71865|Cluster-12182.95331|Cluster-12182.111842|Cluster-12182.41347|Cluster-1…	http://www.genome.jp/kegg-bin/show_pathway?ko00500/K01176%09red/K01177%09red/K16055%09red/K00700%09red/K01810%09red/K00975%09red/K01187%09red/K08678%09red/K08679%09red/K00703%09red/K00705%09red/K00688%09red/K01213%09red/K05350%09red/K00012%09red/K01087%09red/K00847%09red/K15920%09red/K00963%09red/K01193%09red/K13648%09red/K01194%09red/K01835%09red/K01051%09red/K01188%09red/K05349%09red/K00696%09r…
Non-homologous end-joining	KEGG PATHWAY	ko03450	7	55	0.921701	0.999044	0.127273	Cluster-12182.81819|Cluster-12182.29438|Cluster-12182.4651|Cluster-12182.43513|Cluster-12182.43514|Cluster-12182.64555|Cluster-12182.9668	http://www.genome.jp/kegg-bin/show_pathway?ko03450/K10886%09red/K10865%09red/K04799%09red/K10866%09red/K03512%09red
RNA polymerase	KEGG PATHWAY	ko03020	30	189	0.923621	0.999044	0.15873	Cluster-12182.59141|Cluster-12182.18249|Cluster-12182.76027|Cluster-12182.100918|Cluster-12182.47545|Cluster-12182.93317|Cluster-12182.117753|Cluster-12182.70809|Cluster-12182.49326|Cluster-12182.64638|Cluster-12182.82163|Cluster-12182.98929|Cluster-12182.10110|Cluster-12182.53671|Cluster-12182.63175|Cluster-12182.80958|Cluster-12182.8660|Cluster-12182.80956|Cluster-12182.99250|Cluster-12182.3108…	http://www.genome.jp/kegg-bin/show_pathway?ko03020/K03026%09red/K03006%09red/K03021%09red/K03022%09red/K03023%09red/K03024%09red/K03000%09red/K03027%09red/K03043%09red/K03046%09red/K03008%09red/K02999%09red/K14721%09red/K03014%09red/K03016%09red/K03011%09red/K03010%09red/K03013%09red/K03012%09red/K03018%09red/K03020%09red/K03002%09red
Mismatch repair	KEGG PATHWAY	ko03430	23	153	0.937779	0.999044	0.150327	Cluster-12182.57171|Cluster-12182.17764|Cluster-17127.0|Cluster-12182.64242|Cluster-12182.92238|Cluster-12182.110428|Cluster-12182.19182|Cluster-12182.2297|Cluster-12182.59118|Cluster-12182.2534|Cluster-12182.15906|Cluster-12182.44249|Cluster-12182.8206|Cluster-12182.57761|Cluster-12182.99735|Cluster-12182.72130|Cluster-12182.94080|Cluster-12182.80374|Cluster-12182.23677|Cluster-12182.72136|Clust…	http://www.genome.jp/kegg-bin/show_pathway?ko03430/K10756%09red/K08734%09red/K08737%09red/K08736%09red/K10740%09red/K07456%09red/K07466%09red/K08739%09red/K10754%09red/K10746%09red/K10747%09red/K10755%09red/K02327%09red/K02328%09red/K10739%09red/K03505%09red
Homologous recombination	KEGG PATHWAY	ko03440	30	199	0.957056	0.999044	0.150754	Cluster-12182.41158|Cluster-12182.50110|Cluster-12182.57171|Cluster-12182.17764|Cluster-12182.47582|Cluster-12182.43778|Cluster-17127.0|Cluster-12182.88605|Cluster-12182.64242|Cluster-12182.117591|Cluster-12182.4651|Cluster-4523.0|Cluster-12182.2297|Cluster-12182.79343|Cluster-12182.41161|Cluster-12182.72130|Cluster-12182.19182|Cluster-12182.44249|Cluster-12182.55237|Cluster-12182.3512|Cluster-12…	http://www.genome.jp/kegg-bin/show_pathway?ko03440/K10867%09red/K10882%09red/K10740%09red/K10880%09red/K10881%09red/K10865%09red/K07466%09red/K03553%09red/K08775%09red/K10875%09red/K10739%09red/K03655%09red/K02327%09red/K02328%09red/K08991%09red/K02335%09red/K03165%09red/K10866%09red/K03505%09red
Nitrogen metabolism	KEGG PATHWAY	ko00910	13	106	0.976478	0.999044	0.122642	Cluster-12182.69654|Cluster-12182.66855|Cluster-12182.56277|Cluster-12182.44337|Cluster-12182.36414|Cluster-12182.37891|Cluster-13746.0|Cluster-12182.46462|Cluster-12182.76218|Cluster-12182.99083|Cluster-12182.50083|Cluster-12182.69180|Cluster-12182.100233	http://www.genome.jp/kegg-bin/show_pathway?ko00910/K01673%09red/K00261%09red/K01674%09red/K00284%09red/K02575%09red/K10534%09red/K01915%09red/K01455%09red
Basal transcription factors	KEGG PATHWAY	ko03022	28	201	0.98217	0.999044	0.139303	Cluster-8118.0|Cluster-12182.81088|Cluster-12182.49339|Cluster-12182.87341|Cluster-12182.63079|Cluster-12182.73391|Cluster-12182.88388|Cluster-12182.25850|Cluster-12182.31281|Cluster-12182.43715|Cluster-12182.82713|Cluster-12182.81578|Cluster-12182.102479|Cluster-12182.72259|Cluster-12182.103337|Cluster-12182.34587|Cluster-12182.107897|Cluster-12182.108115|Cluster-12182.21872|Cluster-12182.72347|…	http://www.genome.jp/kegg-bin/show_pathway?ko03022/K03143%09red/K03125%09red/K03135%09red/K10843%09red/K10844%09red/K03142%09red/K10845%09red/K03141%09red/K03136%09red/K03137%09red/K03127%09red/K03126%09red/K03132%09red/K03133%09red/K03123%09red/K03124%09red/K06634%09red/K03129%09red/K03138%09red/K03139%09red
Cutin, suberine and wax biosynthesis	KEGG PATHWAY	ko00073	10	91	0.984735	0.999044	0.10989	Cluster-12182.13759|Cluster-12182.19945|Cluster-12182.64812|Cluster-12182.95051|Cluster-12182.95053|Cluster-12182.38316|Cluster-12182.81925|Cluster-12182.38297|Cluster-20520.0|Cluster-12182.110593	http://www.genome.jp/kegg-bin/show_pathway?ko00073/K17991%09red/K13356%09red/K13407%09red/K15404%09red/K15401%09red/K15400%09red
Oxidative phosphorylation	KEGG PATHWAY	ko00190	99	608	0.988214	0.999044	0.162829	Cluster-12182.80494|Cluster-12182.78201|Cluster-12182.78204|Cluster-12182.50779|Cluster-12182.94648|Cluster-12182.72490|Cluster-12182.83204|Cluster-12182.67222|Cluster-12182.67669|Cluster-12182.96461|Cluster-12182.96460|Cluster-12182.1512|Cluster-12182.94655|Cluster-12182.78194|Cluster-12182.60429|Cluster-12182.62623|Cluster-12182.23456|Cluster-12182.104767|Cluster-12182.61230|Cluster-12182.10286…	http://www.genome.jp/kegg-bin/show_pathway?ko00190/K02113%09red/K02112%09red/K02257%09red/K01507%09red/K02258%09red/K02138%09red/K05582%09red/K02260%09red/K02155%09red/K02154%09red/K02135%09red/K02133%09red/K02151%09red/K02150%09red/K03949%09red/K02132%09red/K03966%09red/K02126%09red/K03941%09red/K02137%09red/K02136%09red/K05575%09red/K03883%09red/K03881%09red/K02109%09red/K01535%09red/K02140%09r…
Glycosylphosphatidylinositol(GPI)-anchor biosynthesis	KEGG PATHWAY	ko00563	13	115	0.989769	0.999044	0.113043	Cluster-12182.98733|Cluster-12182.56121|Cluster-12182.72475|Cluster-12182.36982|Cluster-12182.114682|Cluster-12182.113961|Cluster-12182.110078|Cluster-12182.12397|Cluster-12182.70583|Cluster-12182.112193|Cluster-12182.8653|Cluster-12182.113444|Cluster-12182.27446	http://www.genome.jp/kegg-bin/show_pathway?ko00563/K05310%09red/K03857%09red/K03858%09red/K03860%09red/K07541%09red/K11001%09red/K05288%09red/K09658%09red/K05287%09red/K03434%09red/K05291%09red/K05293%09red/K05292%09red
Diterpenoid biosynthesis	KEGG PATHWAY	ko00904	10	96	0.990894	0.999044	0.104167	Cluster-18157.0|Cluster-12182.120023|Cluster-23988.1|Cluster-12182.83875|Cluster-12182.83876|Cluster-12182.124525|Cluster-12182.13400|Cluster-12182.82692|Cluster-12182.116871|Cluster-12182.3917	http://www.genome.jp/kegg-bin/show_pathway?ko00904/K04124%09red/K04125%09red/K05282%09red/K17961%09red
Base excision repair	KEGG PATHWAY	ko03410	32	244	0.99539	0.999044	0.131148	Cluster-12182.57171|Cluster-12182.72584|Cluster-12182.71152|Cluster-12182.59286|Cluster-12182.32226|Cluster-12182.17764|Cluster-12182.75802|Cluster-12182.81819|Cluster-12182.29438|Cluster-12182.95931|Cluster-12182.69528|Cluster-12182.121255|Cluster-12182.9668|Cluster-12182.16858|Cluster-12182.79615|Cluster-12182.76498|Cluster-12182.108294|Cluster-12182.33565|Cluster-12182.79419|Cluster-12182.7416…	http://www.genome.jp/kegg-bin/show_pathway?ko03410/K04799%09red/K10773%09red/K01142%09red/K01246%09red/K10802%09red/K10798%09red/K02327%09red/K10747%09red/K10563%09red/K02324%09red/K03512%09red/K01247%09red/K02328%09red/K02335%09red/K03648%09red/K10803%09red/K03505%09red/K02325%09red
Pyrimidine metabolism	KEGG PATHWAY	ko00240	82	563	0.999044	0.999044	0.145648	Cluster-12182.57171|Cluster-12182.59141|Cluster-12182.93248|Cluster-12182.108685|Cluster-12182.63175|Cluster-12182.23807|Cluster-12182.82110|Cluster-12182.113817|Cluster-12182.72819|Cluster-12182.17764|Cluster-12182.94892|Cluster-12182.49988|Cluster-12182.48388|Cluster-12182.45393|Cluster-12182.87493|Cluster-12182.43128|Cluster-12182.76027|Cluster-12182.94917|Cluster-1795.0|Cluster-12182.93317|Cl…	http://www.genome.jp/kegg-bin/show_pathway?ko00240/K03026%09red/K02327%09red/K03024%09red/K01240%09red/K03020%09red/K03021%09red/K03022%09red/K03023%09red/K03002%09red/K03000%09red/K03027%09red/K00609%09red/K03043%09red/K02335%09red/K01937%09red/K00876%09red/K03008%09red/K13800%09red/K16904%09red/K00962%09red/K03787%09red/K01956%09red/K03046%09red/K01493%09red/K01081%09red/K09903%09red/K14721%09r…
--------------------
#Term	Database	ID	Input number	Background number	P-Value	Corrected P-Value		Input	Hyperlink
--------------------
#Term	Database	ID	Input number	Background number	P-Value	Corrected P-Value		Input	Hyperlink
--------------------

## Sheet: BFS3vsRFS3.DEG_KEGG
##Databases: KEGG PATHWAY
##Statistical test method: hypergeometric test / Fisher's exact test
##FDR correction method: Benjamini and Hochberg
#Term	Database	ID	Input number	Background number	P-Value	Corrected P-Value		Input	Hyperlink
Ribosome	KEGG PATHWAY	ko03010	328	1082	0.000139179	0.0169798	0.303142	Cluster-12182.82349|Cluster-12182.63189|Cluster-12182.73958|Cluster-12182.70240|Cluster-12182.37636|Cluster-12182.68073|Cluster-12182.30773|Cluster-12182.89747|Cluster-12182.55201|Cluster-12182.66037|Cluster-12182.86263|Cluster-12182.24517|Cluster-12182.15880|Cluster-12182.16928|Cluster-12182.73760|Cluster-12182.55837|Cluster-12182.77557|Cluster-12182.53963|Cluster-12182.57799|Cluster-12182.64598…	http://www.genome.jp/kegg-bin/show_pathway?ko03010/K02957%09red/K02956%09red/K02955%09red/K02954%09red/K02889%09red/K02952%09red/K02951%09red/K02885%09red/K02884%09red/K02886%09red/K02881%09red/K02880%09red/K02883%09red/K02882%09red/K02922%09red/K02923%09red/K02920%09red/K02921%09red/K02926%09red/K02927%09red/K02924%09red/K02925%09red/K02929%09red/K02930%09red/K02933%09red/K02932%09red/K02935%09r…
Phenylpropanoid biosynthesis	KEGG PATHWAY	ko00940	122	408	0.0209543	0.925426	0.29902	Cluster-12182.73815|Cluster-12182.60925|Cluster-12182.25303|Cluster-12182.25300|Cluster-12182.66155|Cluster-12182.58677|Cluster-12182.25309|Cluster-12182.6431|Cluster-13407.0|Cluster-12182.55972|Cluster-11793.0|Cluster-12182.55971|Cluster-12182.71463|Cluster-12182.72267|Cluster-12182.120788|Cluster-12182.16494|Cluster-12182.41500|Cluster-12182.15650|Cluster-12182.62730|Cluster-12182.74750|Cluster…	http://www.genome.jp/kegg-bin/show_pathway?ko00940/K00588%09red/K13065%09red/K10775%09red/K13066%09red/K01188%09red/K00083%09red/K12355%09red/K12356%09red/K05350%09red/K01904%09red/K09755%09red/K09754%09red/K11188%09red/K05349%09red/K00487%09red/K00430%09red/K09753%09red
Photosynthesis	KEGG PATHWAY	ko00195	68	218	0.0380781	0.925426	0.311927	Cluster-12182.55765|Cluster-12182.12794|Cluster-12182.41050|Cluster-12182.68747|Cluster-12182.68903|Cluster-12182.63425|Cluster-12182.107288|Cluster-12182.65986|Cluster-12182.68438|Cluster-12182.68968|Cluster-12182.70203|Cluster-12182.68321|Cluster-12182.66854|Cluster-17179.0|Cluster-12182.59306|Cluster-12182.62666|Cluster-12182.76791|Cluster-12182.45459|Cluster-12182.67129|Cluster-12182.66885|Cl…	http://www.genome.jp/kegg-bin/show_pathway?ko00195/K02113%09red/K02695%09red/K02692%09red/K02112%09red/K02698%09red/K02699%09red/K02115%09red/K02693%09red/K02703%09red/K02706%09red/K02641%09red/K02705%09red/K02724%09red/K02709%09red/K02721%09red/K02714%09red/K03541%09red/K02109%09red/K02704%09red/K08906%09red/K08905%09red/K14332%09red/K08901%09red/K02723%09red/K02634%09red/K02712%09red/K02636%09r…
Glutathione metabolism	KEGG PATHWAY	ko00480	91	308	0.0498657	0.925426	0.295455	Cluster-12182.40127|Cluster-12182.61926|Cluster-12182.40128|Cluster-12182.63988|Cluster-12182.48769|Cluster-12182.76307|Cluster-12182.59093|Cluster-12182.59094|Cluster-12182.69340|Cluster-17196.0|Cluster-8328.0|Cluster-12182.57321|Cluster-12182.45138|Cluster-12182.49897|Cluster-12182.72547|Cluster-12182.45988|Cluster-12182.75359|Cluster-12182.1275|Cluster-12182.65524|Cluster-12182.66894|Cluster-1…	http://www.genome.jp/kegg-bin/show_pathway?ko00480/K01919%09red/K10808%09red/K01255%09red/K01256%09red/K18592%09red/K00797%09red/K00036%09red/K01581%09red/K00799%09red/K00383%09red/K00432%09red/K10807%09red/K01920%09red/K00033%09red/K00434%09red/K00031%09red
Plant hormone signal transduction	KEGG PATHWAY	ko04075	204	754	0.0731465	0.925426	0.270557	Cluster-12182.56381|Cluster-12182.34434|Cluster-12182.100427|Cluster-12182.40120|Cluster-12182.60633|Cluster-15631.0|Cluster-19429.0|Cluster-12182.105353|Cluster-12182.63598|Cluster-12182.101662|Cluster-12182.23412|Cluster-12182.123776|Cluster-12182.72495|Cluster-12182.73399|Cluster-17940.0|Cluster-12182.89596|Cluster-12182.76098|Cluster-12182.96901|Cluster-2123.0|Cluster-12182.60047|Cluster-1218…	http://www.genome.jp/kegg-bin/show_pathway?ko04075/K14486%09red/K14487%09red/K14484%09red/K14485%09red/K14488%09red/K14489%09red/K13463%09red/K13946%09red/K13415%09red/K13416%09red/K14432%09red/K14431%09red/K14510%09red/K14512%09red/K14514%09red/K14515%09red/K14516%09red/K14497%09red/K14496%09red/K14491%09red/K14490%09red/K14493%09red/K14492%09red/K16189%09red/K14499%09red/K14498%09red/K14506%09r…
Terpenoid backbone biosynthesis	KEGG PATHWAY	ko00900	53	174	0.0794125	0.925426	0.304598	Cluster-12182.51392|Cluster-12182.89702|Cluster-12182.44091|Cluster-12182.31880|Cluster-17360.0|Cluster-12182.72421|Cluster-12182.102776|Cluster-12182.111789|Cluster-9264.0|Cluster-12182.69042|Cluster-12182.63550|Cluster-12182.101906|Cluster-12182.85511|Cluster-12182.67728|Cluster-12182.74668|Cluster-12182.62711|Cluster-12182.55424|Cluster-12182.76651|Cluster-12182.74667|Cluster-12182.65417|Clust…	http://www.genome.jp/kegg-bin/show_pathway?ko00900/K01662%09red/K00991%09red/K05954%09red/K00938%09red/K01641%09red/K00626%09red/K15889%09red/K08658%09red/K05955%09red/K05356%09red/K14066%09red/K00787%09red/K11778%09red/K00099%09red/K00869%09red/K15891%09red/K01770%09red/K15892%09red/K10960%09red/K05906%09red/K01823%09red/K03526%09red/K13789%09red/K00021%09red
Butanoate metabolism	KEGG PATHWAY	ko00650	32	98	0.0842576	0.925426	0.326531	Cluster-12182.51392|Cluster-12182.32756|Cluster-12182.69658|Cluster-12182.84052|Cluster-12182.84051|Cluster-12182.63457|Cluster-12182.53343|Cluster-12182.67728|Cluster-12182.74668|Cluster-12182.94941|Cluster-12182.16679|Cluster-12182.76651|Cluster-12182.74667|Cluster-12182.61487|Cluster-12182.67699|Cluster-12182.73076|Cluster-12182.116476|Cluster-12182.116478|Cluster-12182.84050|Cluster-12182.731…	http://www.genome.jp/kegg-bin/show_pathway?ko00650/K01652%09red/K00074%09red/K18121%09red/K16871%09red/K01580%09red/K01640%09red/K01641%09red/K00626%09red
Synthesis and degradation of ketone bodies	KEGG PATHWAY	ko00072	11	26	0.0880197	0.925426	0.423077	Cluster-12182.32760|Cluster-12182.51392|Cluster-12182.67728|Cluster-12182.32756|Cluster-12182.94941|Cluster-12182.76651|Cluster-12182.32759|Cluster-12182.74668|Cluster-12182.37726|Cluster-12182.67499|Cluster-12182.74667	http://www.genome.jp/kegg-bin/show_pathway?ko00072/K01640%09red/K01641%09red/K00626%09red
Steroid biosynthesis	KEGG PATHWAY	ko00100	37	118	0.0974842	0.925426	0.313559	Cluster-12182.83476|Cluster-12182.96574|Cluster-12182.64468|Cluster-12182.84719|Cluster-12182.29379|Cluster-12182.84715|Cluster-12182.68847|Cluster-12182.85320|Cluster-12182.84717|Cluster-12182.64466|Cluster-12182.55893|Cluster-12182.36821|Cluster-12182.74522|Cluster-12182.71600|Cluster-12182.50019|Cluster-12182.69085|Cluster-13381.0|Cluster-12182.110469|Cluster-12182.110540|Cluster-12182.72954|C…	http://www.genome.jp/kegg-bin/show_pathway?ko00100/K05917%09red/K01052%09red/K00511%09red/K08246%09red/K00227%09red/K07748%09red/K08242%09red/K09828%09red/K09832%09red/K01853%09red/K14674%09red/K14423%09red/K14424%09red/K00801%09red/K00213%09red
Cyanoamino acid metabolism	KEGG PATHWAY	ko00460	57	193	0.101265	0.925426	0.295337	Cluster-12182.92683|Cluster-12182.25300|Cluster-12182.15650|Cluster-12182.58321|Cluster-12182.70045|Cluster-12182.66155|Cluster-12182.69026|Cluster-12182.25309|Cluster-12182.64502|Cluster-12182.5996|Cluster-12182.71463|Cluster-12182.33758|Cluster-12182.72267|Cluster-12182.25303|Cluster-12182.61324|Cluster-12182.83679|Cluster-12182.16494|Cluster-12182.50398|Cluster-12182.69697|Cluster-12182.34182|…	http://www.genome.jp/kegg-bin/show_pathway?ko00460/K01455%09red/K01188%09red/K18592%09red/K00600%09red/K05350%09red/K05349%09red/K13035%09red/K13034%09red
Flavonoid biosynthesis	KEGG PATHWAY	ko00941	28	86	0.103054	0.925426	0.325581	Cluster-12182.31227|Cluster-12182.98331|Cluster-12182.31228|Cluster-12182.52250|Cluster-12182.58365|Cluster-12182.72382|Cluster-12182.93612|Cluster-12182.88590|Cluster-12182.59233|Cluster-12182.33984|Cluster-12182.74750|Cluster-12182.96905|Cluster-12182.51023|Cluster-12182.67443|Cluster-12182.75396|Cluster-12182.58766|Cluster-12182.5039|Cluster-12182.45606|Cluster-19532.0|Cluster-12182.70070|Clus…	http://www.genome.jp/kegg-bin/show_pathway?ko00941/K13065%09red/K08695%09red/K13083%09red/K13081%09red/K01859%09red/K00475%09red/K05277%09red/K00660%09red/K09754%09red/K00588%09red/K05278%09red/K00487%09red/K05280%09red
Cysteine and methionine metabolism	KEGG PATHWAY	ko00270	106	386	0.125045	0.925426	0.274611	Cluster-12182.68511|Cluster-12182.80396|Cluster-12182.73952|Cluster-12182.40241|Cluster-12182.59557|Cluster-12182.64523|Cluster-12182.72076|Cluster-12182.16891|Cluster-12182.72073|Cluster-12182.37105|Cluster-12182.37104|Cluster-12182.67411|Cluster-12182.51482|Cluster-12182.51487|Cluster-12182.42231|Cluster-12182.67554|Cluster-12182.42233|Cluster-12182.42232|Cluster-12182.72471|Cluster-12182.57321…	http://www.genome.jp/kegg-bin/show_pathway?ko00270/K00899%09red/K01244%09red/K16054%09red/K01011%09red/K00811%09red/K00815%09red/K01761%09red/K01760%09red/K01762%09red/K05933%09red/K00133%09red/K14454%09red/K00640%09red/K00547%09red/K12524%09red/K00789%09red/K17398%09red/K00016%09red/K00549%09red/K01919%09red/K08967%09red/K01251%09red/K08963%09red/K00025%09red/K00827%09red/K00826%09red/K01611%09r…
Phenylalanine metabolism	KEGG PATHWAY	ko00360	47	159	0.125163	0.925426	0.295597	Cluster-12182.71311|Cluster-12182.122896|Cluster-12182.79613|Cluster-12182.91213|Cluster-12182.76227|Cluster-12182.79612|Cluster-12182.55972|Cluster-12182.77516|Cluster-12182.55971|Cluster-12182.90723|Cluster-12182.16891|Cluster-12182.84051|Cluster-12182.84050|Cluster-12182.56354|Cluster-12182.67006|Cluster-12182.59233|Cluster-12182.62730|Cluster-12182.74750|Cluster-12182.69510|Cluster-12182.6434…	http://www.genome.jp/kegg-bin/show_pathway?ko00360/K00276%09red/K14454%09red/K14455%09red/K10775%09red/K00074%09red/K01426%09red/K00811%09red/K01904%09red/K00457%09red/K07253%09red/K00588%09red/K00487%09red/K00815%09red
Galactose metabolism	KEGG PATHWAY	ko00052	74	262	0.125426	0.925426	0.282443	Cluster-12182.32329|Cluster-12182.66015|Cluster-12182.60218|Cluster-12182.53956|Cluster-12182.101457|Cluster-12182.29294|Cluster-12182.87434|Cluster-12182.68921|Cluster-12182.101326|Cluster-1684.2|Cluster-17423.0|Cluster-12182.88212|Cluster-12182.62768|Cluster-12182.54216|Cluster-12182.35753|Cluster-12182.87320|Cluster-12182.40353|Cluster-12182.86722|Cluster-1684.1|Cluster-12182.45783|Cluster-121…	http://www.genome.jp/kegg-bin/show_pathway?ko00052/K01193%09red/K01190%09red/K00850%09red/K06611%09red/K01187%09red/K00844%09red/K01835%09red/K00963%09red/K18819%09red/K01785%09red/K00011%09red/K12309%09red/K01784%09red/K12447%09red/K07407%09red/K06617%09red
alpha-Linolenic acid metabolism	KEGG PATHWAY	ko00592	49	168	0.135887	0.925426	0.291667	Cluster-22453.0|Cluster-12182.58771|Cluster-12182.74255|Cluster-12182.74259|Cluster-12182.74256|Cluster-12182.74257|Cluster-12182.68787|Cluster-12182.64980|Cluster-16784.0|Cluster-12182.61909|Cluster-24959.0|Cluster-12182.13266|Cluster-12182.78185|Cluster-12182.80794|Cluster-12182.68371|Cluster-12182.85448|Cluster-12182.62817|Cluster-12182.62816|Cluster-12182.79180|Cluster-12182.40834|Cluster-121…	http://www.genome.jp/kegg-bin/show_pathway?ko00592/K14674%09red/K01723%09red/K05894%09red/K18857%09red/K08241%09red/K00232%09red/K01047%09red/K00454%09red/K10527%09red/K10526%09red/K10528%09red/K07513%09red/K10525%09red
Taurine and hypotaurine metabolism	KEGG PATHWAY	ko00430	13	36	0.140352	0.925426	0.361111	Cluster-12182.116476|Cluster-12182.17938|Cluster-12182.31629|Cluster-12182.52904|Cluster-12182.13293|Cluster-12182.43910|Cluster-12182.73076|Cluster-12182.45472|Cluster-12182.48536|Cluster-12182.116478|Cluster-12182.35848|Cluster-12182.35849|Cluster-12182.53124	http://www.genome.jp/kegg-bin/show_pathway?ko00430/K10712%09red/K01580%09red/K18592%09red
Biosynthesis of unsaturated fatty acids	KEGG PATHWAY	ko01040	32	105	0.143857	0.925426	0.304762	Cluster-12182.63010|Cluster-12182.105564|Cluster-12182.68787|Cluster-12182.64980|Cluster-12182.85448|Cluster-12182.26838|Cluster-12182.77142|Cluster-12182.70687|Cluster-12182.30431|Cluster-12182.72993|Cluster-12182.18053|Cluster-12182.87274|Cluster-12182.78534|Cluster-12182.117344|Cluster-12182.66529|Cluster-12182.23850|Cluster-12182.70259|Cluster-12182.63008|Cluster-12182.68693|Cluster-12182.500…	http://www.genome.jp/kegg-bin/show_pathway?ko01040/K01068%09red/K00059%09red/K10703%09red/K00232%09red/K10258%09red/K10256%09red/K07513%09red/K03921%09red/K00507%09red
Biotin metabolism	KEGG PATHWAY	ko00780	20	61	0.143991	0.925426	0.327869	Cluster-12182.16623|Cluster-12182.59253|Cluster-12182.16622|Cluster-12182.16618|Cluster-12182.78406|Cluster-12182.67142|Cluster-12182.47676|Cluster-12182.112912|Cluster-12182.36754|Cluster-12182.78407|Cluster-12182.98688|Cluster-12182.74631|Cluster-12182.75554|Cluster-12182.74563|Cluster-12182.98690|Cluster-12182.98691|Cluster-12182.6586|Cluster-12182.82211|Cluster-12182.35694|Cluster-12182.66529	http://www.genome.jp/kegg-bin/show_pathway?ko00780/K19562%09red/K00059%09red/K00652%09red/K01012%09red/K01942%09red/K00208%09red/K09458%09red
Histidine metabolism	KEGG PATHWAY	ko00340	28	91	0.152826	0.925426	0.307692	Cluster-12182.54919|Cluster-12182.47052|Cluster-12182.14857|Cluster-12182.76029|Cluster-12182.48097|Cluster-12182.60980|Cluster-12182.52681|Cluster-12182.48716|Cluster-12182.828|Cluster-12182.50130|Cluster-12182.16043|Cluster-12182.111490|Cluster-12182.98797|Cluster-12182.73312|Cluster-12182.42196|Cluster-12182.79075|Cluster-12182.75011|Cluster-12182.103706|Cluster-12182.76030|Cluster-12182.23276…	http://www.genome.jp/kegg-bin/show_pathway?ko00340/K18649%09red/K01663%09red/K11755%09red/K14085%09red/K01693%09red/K00128%09red/K01814%09red/K01590%09red/K00765%09red/K00013%09red
Stilbenoid, diarylheptanoid and gingerol biosynthesis	KEGG PATHWAY	ko00945	17	51	0.154872	0.925426	0.333333	Cluster-12182.75396|Cluster-12182.31227|Cluster-12182.63396|Cluster-12182.88590|Cluster-12182.69684|Cluster-12182.67520|Cluster-12182.59233|Cluster-12182.31228|Cluster-12182.74750|Cluster-12182.5039|Cluster-19532.0|Cluster-12182.70070|Cluster-12182.45606|Cluster-12182.11626|Cluster-12182.67791|Cluster-12182.39977|Cluster-12182.9856	http://www.genome.jp/kegg-bin/show_pathway?ko00945/K09754%09red/K00487%09red/K00588%09red/K13065%09red/K00517%09red
Linoleic acid metabolism	KEGG PATHWAY	ko00591	16	48	0.163942	0.925426	0.333333	Cluster-12182.62619|Cluster-12182.68757|Cluster-12182.15040|Cluster-12182.62230|Cluster-12182.68328|Cluster-12182.71600|Cluster-12182.68834|Cluster-12182.64018|Cluster-12182.89682|Cluster-12182.65186|Cluster-12182.83327|Cluster-11482.0|Cluster-12182.90340|Cluster-12182.90341|Cluster-5893.0|Cluster-12182.68371	http://www.genome.jp/kegg-bin/show_pathway?ko00591/K14674%09red/K01047%09red/K00454%09red/K15718%09red
Photosynthesis - antenna proteins	KEGG PATHWAY	ko00196	22	70	0.16688	0.925426	0.314286	Cluster-12182.71216|Cluster-12182.68517|Cluster-12182.37797|Cluster-12182.68848|Cluster-12182.48661|Cluster-12182.64901|Cluster-12182.64325|Cluster-12182.65006|Cluster-12182.66608|Cluster-12182.69037|Cluster-12182.67759|Cluster-12182.68149|Cluster-12182.62970|Cluster-12182.77637|Cluster-12182.67400|Cluster-12182.68546|Cluster-12182.69485|Cluster-12182.63781|Cluster-12182.69273|Cluster-12182.61188…	http://www.genome.jp/kegg-bin/show_pathway?ko00196/K08914%09red/K14172%09red/K08908%09red/K08909%09red/K08915%09red/K08907%09red/K08917%09red/K08916%09red/K08913%09red/K08912%09red
Fatty acid elongation	KEGG PATHWAY	ko00062	28	94	0.188307	0.960946	0.297872	Cluster-12182.90968|Cluster-12182.105564|Cluster-12182.102527|Cluster-12182.90967|Cluster-12182.102529|Cluster-12182.111110|Cluster-12182.75681|Cluster-12182.83906|Cluster-12182.26838|Cluster-12182.21394|Cluster-12182.36350|Cluster-12182.76844|Cluster-12182.791|Cluster-12182.117344|Cluster-12182.61825|Cluster-12182.60628|Cluster-12182.96992|Cluster-12182.37414|Cluster-12182.99062|Cluster-12182.19…	http://www.genome.jp/kegg-bin/show_pathway?ko00062/K01068%09red/K10703%09red/K01074%09red/K15397%09red/K10258%09red/K07512%09red
Carbon fixation in photosynthetic organisms	KEGG PATHWAY	ko00710	88	327	0.190704	0.960946	0.269113	Cluster-12773.1|Cluster-12182.70165|Cluster-12182.80396|Cluster-12182.68519|Cluster-12182.61243|Cluster-12182.59557|Cluster-12182.64523|Cluster-12182.77701|Cluster-12182.85599|Cluster-12182.70984|Cluster-12182.64345|Cluster-12182.74881|Cluster-12182.63069|Cluster-12182.68259|Cluster-12182.67730|Cluster-12182.70362|Cluster-12182.11574|Cluster-12182.52570|Cluster-12182.69335|Cluster-12182.45962|Clu…	http://www.genome.jp/kegg-bin/show_pathway?ko00710/K00855%09red/K00615%09red/K01623%09red/K00814%09red/K01601%09red/K03841%09red/K14455%09red/K14454%09red/K00051%09red/K01595%09red/K05298%09red/K00029%09red/K01006%09red/K01100%09red/K00134%09red/K01610%09red/K00927%09red/K01803%09red/K01807%09red/K14272%09red/K01783%09red/K00028%09red/K00025%09red/K01602%09red/K00026%09red
Carotenoid biosynthesis	KEGG PATHWAY	ko00906	45	160	0.199653	0.960946	0.28125	Cluster-12182.97817|Cluster-12182.14146|Cluster-12182.96035|Cluster-12182.50992|Cluster-12182.47887|Cluster-12182.22331|Cluster-12182.70638|Cluster-12182.79400|Cluster-12182.94124|Cluster-12182.84220|Cluster-12182.75972|Cluster-12182.14185|Cluster-12182.65517|Cluster-12182.50506|Cluster-12182.80429|Cluster-12182.60431|Cluster-12182.50565|Cluster-12182.105093|Cluster-12182.77299|Cluster-12182.3975…	http://www.genome.jp/kegg-bin/show_pathway?ko00906/K09840%09red/K09841%09red/K09842%09red/K09843%09red/K02291%09red/K02293%09red/K06444%09red/K09838%09red/K09835%09red/K09837%09red/K15744%09red/K14594%09red/K15746%09red/K06443%09red/K09839%09red/K00514%09red/K15747%09red
Tryptophan metabolism	KEGG PATHWAY	ko00380	32	113	0.235967	0.960946	0.283186	Cluster-12182.14623|Cluster-12182.122896|Cluster-12182.54919|Cluster-12182.14857|Cluster-12182.64742|Cluster-12182.48097|Cluster-12182.60980|Cluster-12182.93315|Cluster-12182.59457|Cluster-12182.67728|Cluster-12182.828|Cluster-12182.76651|Cluster-178.0|Cluster-13084.3|Cluster-12182.16043|Cluster-12182.16040|Cluster-12182.64387|Cluster-12182.69159|Cluster-12182.79075|Cluster-12182.24404|Cluster-12…	http://www.genome.jp/kegg-bin/show_pathway?ko00380/K03781%09red/K11816%09red/K16903%09red/K00164%09red/K00128%09red/K14085%09red/K01426%09red/K00626%09red/K11820%09red
Brassinosteroid biosynthesis	KEGG PATHWAY	ko00905	10	30	0.236721	0.960946	0.333333	Cluster-12182.43793|Cluster-22152.0|Cluster-12182.50112|Cluster-12182.23932|Cluster-25327.0|Cluster-12182.3648|Cluster-12182.17276|Cluster-12182.86379|Cluster-18663.0|Cluster-26430.0	http://www.genome.jp/kegg-bin/show_pathway?ko00905/K09588%09red/K12639%09red/K15639%09red/K12637%09red/K09587%09red/K12640%09red/K09591%09red
Proteasome	KEGG PATHWAY	ko03050	54	199	0.238091	0.960946	0.271357	Cluster-12182.61966|Cluster-12182.75160|Cluster-12182.79440|Cluster-12182.68821|Cluster-12182.76890|Cluster-12182.47582|Cluster-12182.87546|Cluster-12182.77933|Cluster-12182.73039|Cluster-12182.66256|Cluster-12182.73019|Cluster-12182.61984|Cluster-12182.66702|Cluster-12182.61965|Cluster-12182.64265|Cluster-12182.94621|Cluster-12182.49850|Cluster-12182.55331|Cluster-12182.67240|Cluster-12182.69544…	http://www.genome.jp/kegg-bin/show_pathway?ko03050/K03064%09red/K03065%09red/K03066%09red/K03061%09red/K03062%09red/K10881%09red/K03028%09red/K03029%09red/K03063%09red/K02728%09red/K02729%09red/K02725%09red/K02726%09red/K02727%09red/K03039%09red/K03037%09red/K03036%09red/K03035%09red/K03033%09red/K03032%09red/K03031%09red/K03030%09red/K11599%09red/K02739%09red/K02738%09red/K02732%09red/K02731%09r…
Limonene and pinene degradation	KEGG PATHWAY	ko00903	11	34	0.24554	0.960946	0.323529	Cluster-12182.79075|Cluster-12182.63396|Cluster-12182.48607|Cluster-12182.54919|Cluster-12182.16043|Cluster-12182.828|Cluster-12182.14857|Cluster-12182.62607|Cluster-12182.48097|Cluster-12182.9856|Cluster-12182.65177	http://www.genome.jp/kegg-bin/show_pathway?ko00903/K00128%09red/K00517%09red
Glyoxylate and dicarboxylate metabolism	KEGG PATHWAY	ko00630	86	327	0.248472	0.960946	0.262997	Cluster-12182.70165|Cluster-12182.80396|Cluster-12182.68519|Cluster-12182.59557|Cluster-12182.64523|Cluster-12182.29260|Cluster-12182.76651|Cluster-178.0|Cluster-12182.121365|Cluster-12182.22045|Cluster-12182.37891|Cluster-12182.95337|Cluster-12182.72470|Cluster-12182.74265|Cluster-12182.70499|Cluster-12182.69026|Cluster-12182.89772|Cluster-12182.55197|Cluster-12182.61243|Cluster-12182.92545|Clus…	http://www.genome.jp/kegg-bin/show_pathway?ko00630/K01647%09red/K15919%09red/K15918%09red/K11517%09red/K01601%09red/K01681%09red/K00600%09red/K01602%09red/K00830%09red/K01915%09red/K19269%09red/K01433%09red/K03781%09red/K00284%09red/K00626%09red/K02437%09red/K14272%09red/K01638%09red/K01637%09red/K01455%09red/K18121%09red/K00382%09red/K00025%09red/K00605%09red/K00122%09red/K00026%09red
Glycolysis / Gluconeogenesis	KEGG PATHWAY	ko00010	133	516	0.252897	0.960946	0.257752	Cluster-12773.1|Cluster-12182.18186|Cluster-12182.54919|Cluster-12182.86706|Cluster-12182.77701|Cluster-12182.37894|Cluster-12182.111026|Cluster-12182.85599|Cluster-13734.0|Cluster-12182.87130|Cluster-12182.73315|Cluster-9192.0|Cluster-12182.117503|Cluster-12182.59041|Cluster-12182.79075|Cluster-12182.108392|Cluster-12182.74852|Cluster-12182.70556|Cluster-12182.87434|Cluster-12182.86434|Cluster-1…	http://www.genome.jp/kegg-bin/show_pathway?ko00010/K00850%09red/K01689%09red/K14085%09red/K00895%09red/K18857%09red/K01623%09red/K01810%09red/K00873%09red/K03103%09red/K03841%09red/K00131%09red/K01835%09red/K01834%09red/K00627%09red/K01895%09red/K00016%09red/K00844%09red/K01792%09red/K00134%09red/K01610%09red/K00927%09red/K00001%09red/K01803%09red/K00161%09red/K00162%09red/K00128%09red/K01785%09r…
Ascorbate and aldarate metabolism	KEGG PATHWAY	ko00053	53	198	0.267898	0.960946	0.267677	Cluster-12182.87690|Cluster-12182.90682|Cluster-12182.66015|Cluster-12182.68575|Cluster-12182.75714|Cluster-12182.76307|Cluster-12182.54919|Cluster-12182.70105|Cluster-12182.63988|Cluster-12182.41761|Cluster-12182.14857|Cluster-12182.62538|Cluster-12182.48097|Cluster-12182.60980|Cluster-12182.24869|Cluster-12182.99902|Cluster-12182.64892|Cluster-12182.828|Cluster-12182.39304|Cluster-12182.70681|C…	http://www.genome.jp/kegg-bin/show_pathway?ko00053/K17744%09red/K18649%09red/K16190%09red/K10046%09red/K00469%09red/K08232%09red/K14085%09red/K10047%09red/K00128%09red/K12447%09red/K00012%09red/K14190%09red/K00225%09red/K00434%09red
Glycerophospholipid metabolism	KEGG PATHWAY	ko00564	115	448	0.283171	0.960946	0.256696	Cluster-12182.80558|Cluster-12182.52754|Cluster-12182.105116|Cluster-12182.42962|Cluster-12182.78678|Cluster-12182.112898|Cluster-12182.114889|Cluster-12182.65341|Cluster-12182.74688|Cluster-12182.71972|Cluster-12182.70651|Cluster-12182.71974|Cluster-12182.52359|Cluster-12182.71600|Cluster-12182.279|Cluster-12182.48875|Cluster-12182.15457|Cluster-12182.65940|Cluster-12182.301|Cluster-12182.24758|…	http://www.genome.jp/kegg-bin/show_pathway?ko00564/K14674%09red/K00995%09red/K00894%09red/K01114%09red/K01115%09red/K15728%09red/K08730%09red/K13519%09red/K01047%09red/K01126%09red/K13511%09red/K13510%09red/K13513%09red/K00111%09red/K00967%09red/K01517%09red/K00968%09red/K00981%09red/K08744%09red/K00993%09red/K01613%09red/K00901%09red/K00630%09red/K00006%09red/K01094%09red/K05929%09red/K13523%09r…
Folate biosynthesis	KEGG PATHWAY	ko00790	20	70	0.286735	0.960946	0.285714	Cluster-12182.103068|Cluster-12182.53198|Cluster-21244.0|Cluster-12182.34503|Cluster-12182.92871|Cluster-12182.74886|Cluster-12182.15197|Cluster-12182.53197|Cluster-12182.34501|Cluster-12182.17803|Cluster-12182.43618|Cluster-12182.79892|Cluster-12182.46434|Cluster-12182.51997|Cluster-12182.86062|Cluster-12182.28353|Cluster-12182.88763|Cluster-19570.1|Cluster-12182.109854|Cluster-12182.48104	http://www.genome.jp/kegg-bin/show_pathway?ko00790/K18482%09red/K03635%09red/K01930%09red/K03639%09red/K01633%09red/K01113%09red/K13950%09red/K13941%09red/K01307%09red/K01495%09red
DNA replication	KEGG PATHWAY	ko03030	47	177	0.298801	0.960946	0.265537	Cluster-12182.57171|Cluster-12182.59288|Cluster-12182.23807|Cluster-12182.17764|Cluster-17127.0|Cluster-12182.110304|Cluster-12182.24800|Cluster-12182.48388|Cluster-12182.10632|Cluster-12182.59846|Cluster-12182.57407|Cluster-12182.64242|Cluster-12182.81819|Cluster-12182.110428|Cluster-12182.32440|Cluster-12182.67531|Cluster-12182.79179|Cluster-12182.2297|Cluster-12182.61721|Cluster-12182.50830|Cl…	http://www.genome.jp/kegg-bin/show_pathway?ko03030/K10744%09red/K10747%09red/K02326%09red/K10743%09red/K10742%09red/K02210%09red/K04802%09red/K02212%09red/K10740%09red/K07466%09red/K10739%09red/K10756%09red/K10754%09red/K10755%09red/K02685%09red/K02684%09red/K02320%09red/K03111%09red/K02324%09red/K02325%09red/K02209%09red/K02327%09red/K02328%09red/K04799%09red/K02321%09red/K02540%09red/K02541%09r…
Glycosphingolipid biosynthesis - ganglio series	KEGG PATHWAY	ko00604	8	25	0.302506	0.960946	0.32	Cluster-12182.102389|Cluster-12182.45783|Cluster-12182.49423|Cluster-12182.29770|Cluster-12182.67537|Cluster-12182.107696|Cluster-12182.110852|Cluster-12182.94011	http://www.genome.jp/kegg-bin/show_pathway?ko00604/K12309%09red/K12373%09red
Selenocompound metabolism	KEGG PATHWAY	ko00450	22	80	0.326566	0.960946	0.275	Cluster-12182.65498|Cluster-12182.65968|Cluster-12182.50689|Cluster-12182.94917|Cluster-12182.65475|Cluster-12182.61482|Cluster-12182.68643|Cluster-12182.68987|Cluster-12182.42171|Cluster-12182.28176|Cluster-12182.67554|Cluster-12182.83248|Cluster-12182.68830|Cluster-12182.28175|Cluster-12182.62018|Cluster-12182.50691|Cluster-12182.64989|Cluster-12182.54984|Cluster-12182.65500|Cluster-12182.65501…	http://www.genome.jp/kegg-bin/show_pathway?ko00450/K11717%09red/K00384%09red/K13811%09red/K01874%09red/K08247%09red/K01761%09red/K01760%09red/K00549%09red/K01739%09red
One carbon pool by folate	KEGG PATHWAY	ko00670	24	89	0.346006	0.960946	0.269663	Cluster-12182.69026|Cluster-12182.71759|Cluster-12182.48007|Cluster-12182.60555|Cluster-12182.86268|Cluster-12182.69697|Cluster-12182.92214|Cluster-12182.88843|Cluster-12182.52105|Cluster-12182.72470|Cluster-12182.91222|Cluster-12182.89018|Cluster-12182.70499|Cluster-12182.72616|Cluster-12182.66025|Cluster-12182.52992|Cluster-12182.52995|Cluster-12182.55197|Cluster-12182.69018|Cluster-12182.66956…	http://www.genome.jp/kegg-bin/show_pathway?ko00670/K00297%09red/K00600%09red/K00602%09red/K00605%09red/K01934%09red/K01433%09red
Pentose and glucuronate interconversions	KEGG PATHWAY	ko00040	59	230	0.353507	0.960946	0.256522	Cluster-12182.20972|Cluster-12182.70024|Cluster-12182.66015|Cluster-12182.69111|Cluster-12182.16043|Cluster-12182.101595|Cluster-12182.71788|Cluster-12182.54919|Cluster-12182.1541|Cluster-12182.86722|Cluster-12182.1542|Cluster-12182.14857|Cluster-12182.57503|Cluster-12182.62538|Cluster-12182.48097|Cluster-12182.76242|Cluster-12182.83956|Cluster-12182.23568|Cluster-12182.39837|Cluster-12182.39836|…	http://www.genome.jp/kegg-bin/show_pathway?ko00040/K00854%09red/K01805%09red/K01184%09red/K16190%09red/K00963%09red/K01213%09red/K00008%09red/K00128%09red/K01051%09red/K01783%09red/K12447%09red/K00011%09red/K00012%09red/K01728%09red
Pentose phosphate pathway	KEGG PATHWAY	ko00030	54	210	0.355753	0.960946	0.257143	Cluster-12182.32329|Cluster-12182.49117|Cluster-12182.60597|Cluster-12182.61926|Cluster-12182.72856|Cluster-12182.45681|Cluster-12182.68259|Cluster-12182.69049|Cluster-12182.78738|Cluster-12182.56997|Cluster-12182.29330|Cluster-12182.52724|Cluster-12182.57503|Cluster-12182.60513|Cluster-12182.77193|Cluster-12182.83956|Cluster-12182.65649|Cluster-12182.65648|Cluster-12182.68037|Cluster-12182.47417…	http://www.genome.jp/kegg-bin/show_pathway?ko00030/K03841%09red/K00850%09red/K00851%09red/K00852%09red/K01835%09red/K01810%09red/K00895%09red/K01807%09red/K00948%09red/K01623%09red/K01783%09red/K00131%09red/K00615%09red/K00036%09red/K00616%09red/K00033%09red
Glycine, serine and threonine metabolism	KEGG PATHWAY	ko00260	71	280	0.367769	0.960946	0.253571	Cluster-12182.52992|Cluster-12182.88843|Cluster-12182.57177|Cluster-12182.70165|Cluster-12182.69026|Cluster-12182.68390|Cluster-12182.54280|Cluster-12182.71759|Cluster-12182.54730|Cluster-12182.47723|Cluster-12182.80697|Cluster-12182.60980|Cluster-12182.65691|Cluster-12182.70499|Cluster-12182.94665|Cluster-12182.22538|Cluster-12182.69697|Cluster-12182.61567|Cluster-12182.79614|Cluster-12182.70686…	http://www.genome.jp/kegg-bin/show_pathway?ko00260/K01079%09red/K15919%09red/K15918%09red/K14085%09red/K06001%09red/K00600%09red/K00605%09red/K00830%09red/K00831%09red/K00872%09red/K00133%09red/K00130%09red/K01834%09red/K12524%09red/K01754%09red/K00382%09red/K01696%09red/K00827%09red/K14272%09red/K00499%09red/K00928%09red/K00058%09red/K01620%09red/K00276%09red/K00306%09red/K02437%09red/K00108%09r…
Zeatin biosynthesis	KEGG PATHWAY	ko00908	24	92	0.39888	0.960946	0.26087	Cluster-25059.2|Cluster-12182.41481|Cluster-12182.81700|Cluster-12182.70081|Cluster-12182.28529|Cluster-12182.58997|Cluster-12182.58996|Cluster-12182.22613|Cluster-12182.81699|Cluster-12182.81694|Cluster-12182.81693|Cluster-12182.60026|Cluster-12182.17419|Cluster-12182.93912|Cluster-12182.93911|Cluster-12182.58668|Cluster-12182.33274|Cluster-12182.12153|Cluster-7011.0|Cluster-12182.11969|Cluster-…	http://www.genome.jp/kegg-bin/show_pathway?ko00908/K13495%09red/K10717%09red/K00791%09red/K00279%09red
Glycosphingolipid biosynthesis - globo series	KEGG PATHWAY	ko00603	11	40	0.401774	0.960946	0.275	Cluster-12182.90986|Cluster-12182.39404|Cluster-12182.45405|Cluster-12182.29294|Cluster-12182.59035|Cluster-12182.29293|Cluster-12182.67537|Cluster-16758.0|Cluster-12182.107696|Cluster-12182.110852|Cluster-12182.90059	http://www.genome.jp/kegg-bin/show_pathway?ko00603/K07407%09red/K12373%09red/K01988%09red
Arginine and proline metabolism	KEGG PATHWAY	ko00330	65	259	0.403344	0.960946	0.250965	Cluster-12182.71311|Cluster-12182.68255|Cluster-12182.52314|Cluster-12182.68511|Cluster-12182.72911|Cluster-12182.16043|Cluster-12182.97744|Cluster-12182.54919|Cluster-12182.72033|Cluster-12182.70634|Cluster-12182.14857|Cluster-12182.70773|Cluster-12182.122896|Cluster-12182.57321|Cluster-12182.65374|Cluster-12182.70889|Cluster-12182.77356|Cluster-12182.60980|Cluster-12182.828|Cluster-12182.63187|…	http://www.genome.jp/kegg-bin/show_pathway?ko00330/K12259%09red/K12251%09red/K00811%09red/K01581%09red/K01583%09red/K14085%09red/K00819%09red/K01426%09red/K12657%09red/K17839%09red/K14455%09red/K14454%09red/K00286%09red/K13366%09red/K00472%09red/K01259%09red/K00318%09red/K01611%09red/K00294%09red/K00128%09red/K10536%09red/K00797%09red
Fructose and mannose metabolism	KEGG PATHWAY	ko00051	61	244	0.418093	0.960946	0.25	Cluster-12182.67086|Cluster-12182.32329|Cluster-12182.72856|Cluster-12182.21141|Cluster-12182.62787|Cluster-12182.69049|Cluster-12182.78738|Cluster-12182.66932|Cluster-12182.42062|Cluster-12182.123520|Cluster-12182.80500|Cluster-12182.63426|Cluster-12182.99701|Cluster-12182.77193|Cluster-12182.86722|Cluster-12182.54216|Cluster-12182.68037|Cluster-12182.65412|Cluster-12182.75598|Cluster-12182.4035…	http://www.genome.jp/kegg-bin/show_pathway?ko00051/K01809%09red/K00966%09red/K03841%09red/K00847%09red/K00844%09red/K01103%09red/K01803%09red/K00895%09red/K00008%09red/K01711%09red/K00850%09red/K01623%09red/K19355%09red/K01805%09red/K00011%09red/K02377%09red/K00863%09red/K05305%09red/K17497%09red
Anthocyanin biosynthesis	KEGG PATHWAY	ko00942	4	13	0.42599	0.960946	0.307692	Cluster-4681.0|Cluster-12915.0|Cluster-12182.91079|Cluster-12182.4884	http://www.genome.jp/kegg-bin/show_pathway?ko00942/K12338%09red/K12937%09red/K17193%09red
Flavone and flavonol biosynthesis	KEGG PATHWAY	ko00944	4	13	0.42599	0.960946	0.307692	Cluster-12182.96905|Cluster-12182.38762|Cluster-12182.118020|Cluster-12182.98331	http://www.genome.jp/kegg-bin/show_pathway?ko00944/K13083%09red/K13272%09red/K05280%09red
Ubiquinone and other terpenoid-quinone biosynthesis	KEGG PATHWAY	ko00130	36	143	0.434527	0.960946	0.251748	Cluster-12182.100468|Cluster-12182.56120|Cluster-12182.70243|Cluster-12182.115999|Cluster-12182.47742|Cluster-12182.30933|Cluster-16163.0|Cluster-12182.115606|Cluster-12182.24865|Cluster-12182.57727|Cluster-12182.124448|Cluster-12182.90723|Cluster-12182.91213|Cluster-12182.16891|Cluster-12182.92749|Cluster-17947.1|Cluster-12182.65265|Cluster-12182.68034|Cluster-12182.59233|Cluster-12182.62730|Clu…	http://www.genome.jp/kegg-bin/show_pathway?ko00130/K14760%09red/K01661%09red/K02552%09red/K06126%09red/K00487%09red/K00457%09red/K12501%09red/K12502%09red/K00591%09red/K09834%09red/K14759%09red/K03183%09red/K01904%09red/K03809%09red/K05928%09red/K02548%09red/K00815%09red
Glycosaminoglycan degradation	KEGG PATHWAY	ko00531	22	86	0.437457	0.960946	0.255814	Cluster-12182.20919|Cluster-12182.56481|Cluster-12182.110852|Cluster-12182.100631|Cluster-12182.101005|Cluster-12182.45783|Cluster-12182.96965|Cluster-12182.113156|Cluster-12182.67537|Cluster-12182.34470|Cluster-12182.94011|Cluster-12182.102389|Cluster-12182.65299|Cluster-12182.63750|Cluster-12182.34913|Cluster-12182.68799|Cluster-12182.42362|Cluster-12182.42361|Cluster-12182.42367|Cluster-12182.…	http://www.genome.jp/kegg-bin/show_pathway?ko00531/K10532%09red/K07964%09red/K12309%09red/K12373%09red/K01205%09red
Valine, leucine and isoleucine degradation	KEGG PATHWAY	ko00280	68	275	0.442657	0.960946	0.247273	Cluster-12182.31985|Cluster-12182.60616|Cluster-12182.32756|Cluster-12182.39928|Cluster-12182.65177|Cluster-12182.84084|Cluster-12182.68787|Cluster-12182.41152|Cluster-12182.89674|Cluster-12182.68390|Cluster-12182.51392|Cluster-12182.66696|Cluster-12182.14857|Cluster-12182.74851|Cluster-12182.87714|Cluster-12182.88608|Cluster-12182.60980|Cluster-12182.65691|Cluster-12182.67920|Cluster-12182.16043…	http://www.genome.jp/kegg-bin/show_pathway?ko00280/K00128%09red/K18660%09red/K07513%09red/K05607%09red/K05605%09red/K00166%09red/K00140%09red/K00626%09red/K00249%09red/K00827%09red/K00826%09red/K00382%09red/K14085%09red/K00253%09red/K01640%09red/K01641%09red/K09699%09red/K00020%09red/K01969%09red/K01968%09red
Arachidonic acid metabolism	KEGG PATHWAY	ko00590	16	62	0.446697	0.960946	0.258065	Cluster-12182.55639|Cluster-12182.62230|Cluster-12182.62465|Cluster-12182.73920|Cluster-12182.102064|Cluster-12182.91045|Cluster-12182.31629|Cluster-12182.41804|Cluster-12182.71600|Cluster-12182.32077|Cluster-12182.52435|Cluster-12182.49897|Cluster-12182.79311|Cluster-12182.45138|Cluster-12182.61077|Cluster-12182.53124	http://www.genome.jp/kegg-bin/show_pathway?ko00590/K05309%09red/K15730%09red/K01254%09red/K00079%09red/K18592%09red/K01047%09red/K00432%09red/K14674%09red
Cutin, suberine and wax biosynthesis	KEGG PATHWAY	ko00073	23	91	0.45439	0.960946	0.252747	Cluster-12182.7744|Cluster-12182.1505|Cluster-23634.1|Cluster-12182.99053|Cluster-12182.13759|Cluster-12182.95051|Cluster-12182.95053|Cluster-12182.95052|Cluster-12182.38297|Cluster-12182.24592|Cluster-12182.4614|Cluster-12182.46482|Cluster-12182.119561|Cluster-12182.22274|Cluster-12182.69646|Cluster-12182.71301|Cluster-12182.26065|Cluster-12182.43597|Cluster-12182.55316|Cluster-12182.19945|Clust…	http://www.genome.jp/kegg-bin/show_pathway?ko00073/K17991%09red/K13356%09red/K13407%09red/K15404%09red/K15400%09red/K15403%09red/K15402%09red/K15398%09red
Sulfur relay system	KEGG PATHWAY	ko04122	11	43	0.482671	0.960946	0.255814	Cluster-12182.66435|Cluster-12182.19847|Cluster-12182.101371|Cluster-12182.15197|Cluster-12182.75637|Cluster-12182.17803|Cluster-12182.84972|Cluster-12182.111580|Cluster-12182.105310|Cluster-12182.46434|Cluster-12182.80856	http://www.genome.jp/kegg-bin/show_pathway?ko04122/K03635%09red/K03639%09red/K01011%09red/K11996%09red/K00566%09red/K14169%09red/K14168%09red
Monobactam biosynthesis	KEGG PATHWAY	ko00261	10	39	0.486085	0.960946	0.25641	Cluster-12182.72471|Cluster-12182.41539|Cluster-12182.57126|Cluster-12182.41538|Cluster-12182.68987|Cluster-12182.50689|Cluster-12182.42690|Cluster-12182.80697|Cluster-12182.50691|Cluster-12182.61366	http://www.genome.jp/kegg-bin/show_pathway?ko00261/K00133%09red/K13811%09red/K00215%09red/K01714%09red/K12524%09red/K00928%09red
Isoquinoline alkaloid biosynthesis	KEGG PATHWAY	ko00950	24	97	0.488418	0.960946	0.247423	Cluster-12182.71311|Cluster-12182.72930|Cluster-12182.79612|Cluster-12182.16891|Cluster-12182.79614|Cluster-12182.60579|Cluster-12182.67006|Cluster-12182.77947|Cluster-12182.64345|Cluster-12182.77948|Cluster-12182.52797|Cluster-12182.79613|Cluster-12182.54730|Cluster-12182.88593|Cluster-12182.58747|Cluster-12182.90500|Cluster-17947.1|Cluster-12182.124431|Cluster-12182.70456|Cluster-12182.66184|Cl…	http://www.genome.jp/kegg-bin/show_pathway?ko00950/K00276%09red/K14455%09red/K14454%09red/K00811%09red/K01592%09red/K00815%09red/K00422%09red
Sphingolipid metabolism	KEGG PATHWAY	ko00600	41	168	0.496355	0.960946	0.244048	Cluster-12182.45783|Cluster-12182.29770|Cluster-12182.82182|Cluster-12182.73876|Cluster-12182.46765|Cluster-12182.46764|Cluster-12182.87320|Cluster-12182.46204|Cluster-12182.46205|Cluster-12182.46206|Cluster-12182.84528|Cluster-12182.39404|Cluster-12182.51379|Cluster-12182.45405|Cluster-12182.63504|Cluster-12182.84358|Cluster-12182.66374|Cluster-12182.22530|Cluster-12182.28037|Cluster-12182.50712…	http://www.genome.jp/kegg-bin/show_pathway?ko00600/K01190%09red/K00654%09red/K12309%09red/K04713%09red/K04712%09red/K04711%09red/K04710%09red/K04716%09red/K04715%09red/K07407%09red/K04718%09red/K04708%09red/K17108%09red
Cell cycle - Caulobacter	KEGG PATHWAY	ko04112	21	85	0.49641	0.960946	0.247059	Cluster-12182.65989|Cluster-12182.43313|Cluster-12182.89909|Cluster-12182.89907|Cluster-12182.51215|Cluster-12182.83046|Cluster-12182.33006|Cluster-12182.72574|Cluster-12182.73841|Cluster-12182.60735|Cluster-5790.0|Cluster-12182.33004|Cluster-12182.77223|Cluster-12182.99277|Cluster-12182.60490|Cluster-12182.47430|Cluster-12182.72573|Cluster-12182.43411|Cluster-12182.51545|Cluster-12182.111795|Clu…	http://www.genome.jp/kegg-bin/show_pathway?ko04112/K01358%09red/K02563%09red/K01338%09red/K03544%09red/K03531%09red
Sulfur metabolism	KEGG PATHWAY	ko00920	39	160	0.500551	0.960946	0.24375	Cluster-12182.93666|Cluster-12182.67188|Cluster-12182.65498|Cluster-12182.73952|Cluster-12182.50689|Cluster-12182.105310|Cluster-12182.40419|Cluster-12182.121371|Cluster-12182.80305|Cluster-12182.71829|Cluster-12182.15776|Cluster-12182.112756|Cluster-12182.61482|Cluster-12182.50691|Cluster-12182.84972|Cluster-12182.68987|Cluster-12182.85969|Cluster-12182.42231|Cluster-12182.69674|Cluster-12182.42…	http://www.genome.jp/kegg-bin/show_pathway?ko00920/K05907%09red/K00392%09red/K00640%09red/K08738%09red/K01011%09red/K17725%09red/K13811%09red/K00860%09red/K13034%09red/K01082%09red/K01738%09red/K01739%09red
Phagosome	KEGG PATHWAY	ko04145	80	331	0.507023	0.960946	0.241692	Cluster-12182.63166|Cluster-12182.62300|Cluster-12182.89504|Cluster-12182.70228|Cluster-12182.67996|Cluster-12182.58610|Cluster-12182.74337|Cluster-12182.75804|Cluster-12182.11823|Cluster-12182.95817|Cluster-12182.81235|Cluster-12182.51434|Cluster-12182.91712|Cluster-12182.55722|Cluster-12182.48290|Cluster-12182.67853|Cluster-12182.67977|Cluster-12182.86552|Cluster-12182.66255|Cluster-12182.33715…	http://www.genome.jp/kegg-bin/show_pathway?ko04145/K02146%09red/K07889%09red/K04392%09red/K02155%09red/K02154%09red/K02153%09red/K02152%09red/K02151%09red/K02150%09red/K09481%09red/K10956%09red/K08488%09red/K07374%09red/K07375%09red/K03661%09red/K00921%09red/K02144%09red/K02145%09red/K08517%09red/K02147%09red/K02148%09red/K02149%09red/K07897%09red/K08054%09red/K08057%09red/K08492%09red/K07342%09r…
Monoterpenoid biosynthesis	KEGG PATHWAY	ko00902	7	28	0.531847	0.960946	0.25	Cluster-12182.85367|Cluster-12182.27226|Cluster-12182.3796|Cluster-12182.123291|Cluster-8904.0|Cluster-17903.0|Cluster-12182.109739	http://www.genome.jp/kegg-bin/show_pathway?ko00902/K15086%09red/K15095%09red
Diterpenoid biosynthesis	KEGG PATHWAY	ko00904	23	96	0.545018	0.960946	0.239583	Cluster-12182.20615|Cluster-12182.124525|Cluster-16372.0|Cluster-12182.53787|Cluster-12182.75900|Cluster-12182.116871|Cluster-12182.13400|Cluster-12182.14280|Cluster-19941.0|Cluster-12182.46049|Cluster-12182.83875|Cluster-12182.83876|Cluster-12182.19998|Cluster-12182.9474|Cluster-12182.9472|Cluster-12182.64752|Cluster-12182.64754|Cluster-18157.0|Cluster-12182.120023|Cluster-12182.85623|Cluster-12…	http://www.genome.jp/kegg-bin/show_pathway?ko00904/K17982%09red/K17961%09red/K04124%09red/K04125%09red/K04121%09red/K04122%09red/K04123%09red/K05282%09red
Circadian rhythm - plant	KEGG PATHWAY	ko04712	48	201	0.545463	0.960946	0.238806	Cluster-12182.91281|Cluster-12182.71231|Cluster-12182.47763|Cluster-12182.60794|Cluster-12182.52490|Cluster-12182.58365|Cluster-12182.102625|Cluster-12182.58348|Cluster-12182.58349|Cluster-12182.60798|Cluster-12182.53929|Cluster-12182.44836|Cluster-12182.49405|Cluster-12182.76778|Cluster-12182.55509|Cluster-12182.39308|Cluster-12182.87153|Cluster-12182.60797|Cluster-12182.72339|Cluster-12182.6512…	http://www.genome.jp/kegg-bin/show_pathway?ko04712/K10143%09red/K12118%09red/K16241%09red/K12116%09red/K03097%09red/K12124%09red/K12119%09red/K12133%09red/K12121%09red/K12120%09red/K12127%09red/K03115%09red/K12125%09red/K00660%09red/K12130%09red/K12129%09red/K16240%09red/K12126%09red
Nicotinate and nicotinamide metabolism	KEGG PATHWAY	ko00760	30	126	0.553791	0.960946	0.238095	Cluster-12182.42789|Cluster-12182.87493|Cluster-12182.81608|Cluster-12182.86607|Cluster-12182.39578|Cluster-12182.39579|Cluster-12182.70476|Cluster-12182.97472|Cluster-12182.28537|Cluster-12182.102994|Cluster-12182.102995|Cluster-12182.82718|Cluster-12182.114921|Cluster-12182.102998|Cluster-12182.102999|Cluster-12182.53299|Cluster-12182.29601|Cluster-12182.25405|Cluster-12182.42403|Cluster-12182.…	http://www.genome.jp/kegg-bin/show_pathway?ko00760/K18551%09red/K06210%09red/K03787%09red/K00278%09red/K00858%09red/K01950%09red/K01240%09red/K01081%09red/K03426%09red/K03517%09red/K00767%09red
Tyrosine metabolism	KEGG PATHWAY	ko00350	54	227	0.55538	0.960946	0.237885	Cluster-12182.71311|Cluster-12182.72930|Cluster-12182.59041|Cluster-12182.61909|Cluster-12182.81049|Cluster-12182.79612|Cluster-12182.80698|Cluster-12182.77516|Cluster-12182.90723|Cluster-12182.21721|Cluster-12182.16891|Cluster-12182.79614|Cluster-12182.60579|Cluster-12182.62817|Cluster-12182.62816|Cluster-12182.94768|Cluster-12182.67006|Cluster-13734.0|Cluster-12182.55597|Cluster-12182.84407|Clu…	http://www.genome.jp/kegg-bin/show_pathway?ko00350/K00276%09red/K14455%09red/K14454%09red/K00001%09red/K00451%09red/K01800%09red/K01555%09red/K18857%09red/K00811%09red/K01592%09red/K00815%09red/K00457%09red/K07253%09red/K00121%09red/K00422%09red/K01557%09red
Peroxisome	KEGG PATHWAY	ko04146	97	408	0.562188	0.960946	0.237745	Cluster-12182.20914|Cluster-12182.32756|Cluster-12182.39383|Cluster-12182.41503|Cluster-12182.68787|Cluster-12182.32759|Cluster-12182.13225|Cluster-12182.99053|Cluster-12182.50680|Cluster-178.0|Cluster-12182.96687|Cluster-12182.121365|Cluster-12182.92298|Cluster-12182.63852|Cluster-12182.76712|Cluster-12182.18912|Cluster-12182.40322|Cluster-12182.62350|Cluster-12182.62351|Cluster-12182.9007|Clust…	http://www.genome.jp/kegg-bin/show_pathway?ko04146/K11517%09red/K00830%09red/K11147%09red/K01640%09red/K03781%09red/K04564%09red/K13347%09red/K13348%09red/K04565%09red/K13237%09red/K01897%09red/K13342%09red/K13343%09red/K13345%09red/K13346%09red/K00031%09red/K12663%09red/K12261%09red/K00869%09red/K13356%09red/K13354%09red/K13335%09red/K06664%09red/K13337%09red/K13336%09red/K13339%09red/K13338%09r…
Endocytosis	KEGG PATHWAY	ko04144	173	727	0.568473	0.960946	0.237964	Cluster-12182.62223|Cluster-12182.59163|Cluster-12182.75029|Cluster-12182.74193|Cluster-12182.59799|Cluster-12182.2261|Cluster-12182.57399|Cluster-12182.65034|Cluster-12182.35979|Cluster-12182.16897|Cluster-4862.2|Cluster-12182.63323|Cluster-12182.68290|Cluster-12182.66316|Cluster-12182.84138|Cluster-12182.66312|Cluster-12182.40598|Cluster-12182.69188|Cluster-12182.88900|Cluster-12182.51643|Clust…	http://www.genome.jp/kegg-bin/show_pathway?ko04144/K10591%09red/K12184%09red/K01115%09red/K07889%09red/K12471%09red/K19366%09red/K19367%09red/K12479%09red/K19476%09red/K18466%09red/K12192%09red/K12193%09red/K12190%09red/K12191%09red/K12196%09red/K18443%09red/K12194%09red/K04646%09red/K18468%09red/K12199%09red/K17917%09red/K05758%09red/K12200%09red/K12489%09red/K12486%09red/K05754%09red/K05755%09r…
Lysine biosynthesis	KEGG PATHWAY	ko00300	12	51	0.578844	0.960946	0.235294	Cluster-12182.72471|Cluster-12182.54784|Cluster-12182.57126|Cluster-12182.42690|Cluster-12182.60239|Cluster-12182.73623|Cluster-12182.41539|Cluster-12182.41538|Cluster-12182.64914|Cluster-12182.80697|Cluster-12182.60980|Cluster-12182.61366	http://www.genome.jp/kegg-bin/show_pathway?ko00300/K10206%09red/K00215%09red/K00133%09red/K01778%09red/K01586%09red/K01714%09red/K12524%09red/K14085%09red/K00928%09red
Caffeine metabolism	KEGG PATHWAY	ko00232	3	12	0.57923	0.960946	0.25	Cluster-12182.83481|Cluster-12182.83479|Cluster-12182.50680	http://www.genome.jp/kegg-bin/show_pathway?ko00232/K00106%09red/K00365%09red
Plant-pathogen interaction	KEGG PATHWAY	ko04626	145	612	0.583758	0.960946	0.236928	Cluster-18298.0|Cluster-23456.0|Cluster-12182.63059|Cluster-12182.52272|Cluster-12182.52273|Cluster-15631.0|Cluster-12182.34434|Cluster-12182.86135|Cluster-12182.47518|Cluster-12182.86633|Cluster-12182.20999|Cluster-12182.75732|Cluster-12182.111926|Cluster-12182.22044|Cluster-12182.79045|Cluster-12182.113133|Cluster-12182.87801|Cluster-11111.0|Cluster-12182.94414|Cluster-12182.79476|Cluster-12182…	http://www.genome.jp/kegg-bin/show_pathway?ko04626/K18835%09red/K18834%09red/K12795%09red/K13414%09red/K13416%09red/K09487%09red/K13412%09red/K13456%09red/K13457%09red/K13458%09red/K13433%09red/K13430%09red/K13436%09red/K13434%09red/K02183%09red/K13449%09red/K13448%09red/K13432%09red/K05391%09red/K00864%09red/K13459%09red/K13429%09red/K18875%09red/K04079%09red/K13447%09red/K13420%09red/K13425%09r…
Thiamine metabolism	KEGG PATHWAY	ko00730	7	30	0.595345	0.960946	0.233333	Cluster-12182.56252|Cluster-12182.23034|Cluster-12182.90786|Cluster-12182.72421|Cluster-12182.68812|Cluster-12182.56966|Cluster-12182.105972	http://www.genome.jp/kegg-bin/show_pathway?ko00730/K00949%09red/K14153%09red/K03147%09red/K03146%09red/K01662%09red
Vitamin B6 metabolism	KEGG PATHWAY	ko00750	12	52	0.60244	0.960946	0.230769	Cluster-12182.65001|Cluster-12182.58664|Cluster-12182.30782|Cluster-12182.35905|Cluster-12182.30779|Cluster-12182.74070|Cluster-12182.25665|Cluster-12182.8244|Cluster-12182.47723|Cluster-12182.67503|Cluster-12182.49901|Cluster-16179.0	http://www.genome.jp/kegg-bin/show_pathway?ko00750/K08681%09red/K06215%09red/K00868%09red/K13248%09red/K01733%09red/K05275%09red/K00831%09red
Porphyrin and chlorophyll metabolism	KEGG PATHWAY	ko00860	40	172	0.605572	0.960946	0.232558	Cluster-12182.68256|Cluster-12182.60868|Cluster-12182.68862|Cluster-12182.73954|Cluster-12182.102421|Cluster-12182.83234|Cluster-12182.55975|Cluster-12182.69166|Cluster-12182.81607|Cluster-12182.89340|Cluster-12182.77533|Cluster-12182.69042|Cluster-12182.89203|Cluster-12182.53803|Cluster-12182.55249|Cluster-12182.67725|Cluster-12182.53552|Cluster-12182.66607|Cluster-5629.1|Cluster-12182.68097|Clu…	http://www.genome.jp/kegg-bin/show_pathway?ko00860/K02257%09red/K01749%09red/K01845%09red/K02492%09red/K04040%09red/K18010%09red/K19054%09red/K08101%09red/K03403%09red/K01698%09red/K10960%09red/K00228%09red/K13600%09red/K13606%09red/K01772%09red/K01719%09red/K01599%09red/K08099%09red/K13071%09red/K04035%09red/K00231%09red/K13545%09red/K01885%09red/K00510%09red/K00218%09red
Pantothenate and CoA biosynthesis	KEGG PATHWAY	ko00770	32	139	0.620648	0.960946	0.230216	Cluster-12182.91103|Cluster-12182.65816|Cluster-12182.16207|Cluster-12182.98218|Cluster-12182.66018|Cluster-12182.57019|Cluster-12182.56145|Cluster-12182.78805|Cluster-12182.48369|Cluster-12182.71042|Cluster-12182.54687|Cluster-12182.63457|Cluster-12182.71045|Cluster-12182.109818|Cluster-12182.53444|Cluster-12182.124368|Cluster-12182.61487|Cluster-12182.73159|Cluster-12182.61442|Cluster-12182.107…	http://www.genome.jp/kegg-bin/show_pathway?ko00770/K01464%09red/K01687%09red/K00859%09red/K06133%09red/K00053%09red/K00207%09red/K00826%09red/K02201%09red/K09680%09red/K00606%09red/K01431%09red/K01922%09red/K01918%09red/K01652%09red/K01598%09red
Mismatch repair	KEGG PATHWAY	ko03430	35	153	0.636356	0.960946	0.228758	Cluster-12182.57171|Cluster-12182.59288|Cluster-12182.17764|Cluster-17127.0|Cluster-12182.24800|Cluster-12182.110304|Cluster-12182.64242|Cluster-12182.92238|Cluster-12182.110428|Cluster-12182.16271|Cluster-12182.19182|Cluster-12182.2297|Cluster-12182.59118|Cluster-12182.2534|Cluster-12182.15906|Cluster-12182.44249|Cluster-12182.61421|Cluster-5999.0|Cluster-12182.43139|Cluster-12182.62114|Cluster-…	http://www.genome.jp/kegg-bin/show_pathway?ko03430/K10756%09red/K08734%09red/K08737%09red/K08736%09red/K10740%09red/K07456%09red/K10858%09red/K07466%09red/K08739%09red/K10754%09red/K10746%09red/K03111%09red/K10747%09red/K10755%09red/K02327%09red/K02328%09red/K04802%09red/K10739%09red/K03505%09red/K03504%09red
Other glycan degradation	KEGG PATHWAY	ko00511	18	80	0.642233	0.960946	0.225	Cluster-12182.122499|Cluster-12182.102389|Cluster-12182.45783|Cluster-12182.52716|Cluster-12182.89922|Cluster-12182.49423|Cluster-12182.29770|Cluster-12182.67537|Cluster-12182.110852|Cluster-12182.66374|Cluster-12182.107696|Cluster-12182.38034|Cluster-12182.34858|Cluster-12182.62874|Cluster-12182.84667|Cluster-12182.113119|Cluster-12182.87320|Cluster-12182.94011	http://www.genome.jp/kegg-bin/show_pathway?ko00511/K01190%09red/K01191%09red/K15923%09red/K17108%09red/K12373%09red/K12309%09red/K01206%09red/K01227%09red
Glycerolipid metabolism	KEGG PATHWAY	ko00561	69	299	0.645272	0.960946	0.230769	Cluster-12182.79134|Cluster-12182.66304|Cluster-12182.79118|Cluster-12182.58658|Cluster-12182.103292|Cluster-12182.64337|Cluster-12182.7095|Cluster-12182.54919|Cluster-12182.86722|Cluster-12182.80418|Cluster-12182.10298|Cluster-12182.14857|Cluster-12182.29686|Cluster-12182.48097|Cluster-12182.42962|Cluster-12182.80417|Cluster-12182.24758|Cluster-12182.60980|Cluster-12182.39404|Cluster-12182.45405…	http://www.genome.jp/kegg-bin/show_pathway?ko00561/K14674%09red/K15918%09red/K14085%09red/K11155%09red/K13519%09red/K09480%09red/K14457%09red/K15728%09red/K00011%09red/K13513%09red/K00901%09red/K00863%09red/K00630%09red/K00864%09red/K06119%09red/K06118%09red/K00679%09red/K13523%09red/K07407%09red/K00655%09red/K00128%09red/K13508%09red
Arginine biosynthesis	KEGG PATHWAY	ko00220	35	154	0.649545	0.960946	0.227273	Cluster-12182.71311|Cluster-12182.45962|Cluster-12182.50822|Cluster-12182.44337|Cluster-12182.75389|Cluster-12182.46462|Cluster-12182.66629|Cluster-12182.60579|Cluster-12182.62989|Cluster-12182.62988|Cluster-12182.74881|Cluster-12182.64345|Cluster-12182.64732|Cluster-12182.70165|Cluster-12182.66502|Cluster-12182.52797|Cluster-12182.66506|Cluster-12182.67006|Cluster-12182.48172|Cluster-12182.59263…	http://www.genome.jp/kegg-bin/show_pathway?ko00220/K01755%09red/K00261%09red/K14455%09red/K14454%09red/K14682%09red/K01438%09red/K00145%09red/K00811%09red/K00611%09red/K14272%09red/K00814%09red/K00262%09red/K01915%09red/K00818%09red/K14677%09red/K01427%09red/K00930%09red
beta-Alanine metabolism	KEGG PATHWAY	ko00410	55	241	0.662781	0.960946	0.228216	Cluster-12182.60616|Cluster-12182.78149|Cluster-12182.65816|Cluster-12182.84084|Cluster-12182.17609|Cluster-12182.54919|Cluster-12182.66696|Cluster-12182.14857|Cluster-12182.87714|Cluster-12182.60980|Cluster-12182.57767|Cluster-12182.79614|Cluster-12182.79075|Cluster-12182.16043|Cluster-12182.828|Cluster-12182.76273|Cluster-12182.73076|Cluster-12182.53444|Cluster-12182.39426|Cluster-12182.71497|C…	http://www.genome.jp/kegg-bin/show_pathway?ko00410/K00128%09red/K00276%09red/K17839%09red/K12259%09red/K05605%09red/K01431%09red/K00140%09red/K00249%09red/K13366%09red/K00207%09red/K01580%09red/K14085%09red/K00797%09red/K01918%09red/K01464%09red
RNA transport	KEGG PATHWAY	ko03013	166	713	0.665881	0.960946	0.232819	Cluster-12182.43759|Cluster-12182.100743|Cluster-12182.376|Cluster-12182.39380|Cluster-12182.56146|Cluster-12182.57253|Cluster-12182.73089|Cluster-12182.47236|Cluster-12182.37935|Cluster-12182.59712|Cluster-12182.82267|Cluster-12182.57800|Cluster-12182.53597|Cluster-12182.82264|Cluster-12182.64459|Cluster-12182.64458|Cluster-12182.113035|Cluster-12182.76396|Cluster-12182.65104|Cluster-12182.85265…	http://www.genome.jp/kegg-bin/show_pathway?ko03013/K09291%09red/K03754%09red/K03246%09red/K14314%09red/K10577%09red/K14306%09red/K12160%09red/K14301%09red/K03248%09red/K03242%09red/K14328%09red/K14305%09red/K14304%09red/K03260%09red/K03247%09red/K18213%09red/K03249%09red/K14321%09red/K14320%09red/K14327%09red/K14326%09red/K14325%09red/K14324%09red/K14303%09red/K07562%09red/K14315%09red/K03231%09r…
Valine, leucine and isoleucine biosynthesis	KEGG PATHWAY	ko00290	25	112	0.667261	0.960946	0.223214	Cluster-12182.47318|Cluster-12182.76821|Cluster-12182.47317|Cluster-12182.98218|Cluster-12182.66018|Cluster-12182.48369|Cluster-12182.63457|Cluster-12182.61567|Cluster-12182.61487|Cluster-12182.3087|Cluster-12182.77026|Cluster-12182.73159|Cluster-12182.3088|Cluster-12182.62311|Cluster-12182.62313|Cluster-12182.61442|Cluster-12182.45872|Cluster-12182.107487|Cluster-12182.64869|Cluster-12182.74851|…	http://www.genome.jp/kegg-bin/show_pathway?ko00290/K01754%09red/K01704%09red/K01687%09red/K00052%09red/K00053%09red/K01649%09red/K00826%09red/K01652%09red/K01703%09red
Spliceosome	KEGG PATHWAY	ko03040	187	802	0.667364	0.960946	0.233167	Cluster-12182.91009|Cluster-12182.82267|Cluster-12182.83458|Cluster-12182.39380|Cluster-12182.100752|Cluster-12182.73420|Cluster-12182.74193|Cluster-12182.100751|Cluster-12182.28762|Cluster-12182.74849|Cluster-12182.103264|Cluster-12182.51779|Cluster-12182.15814|Cluster-12182.58304|Cluster-12182.74340|Cluster-12182.55188|Cluster-12182.61533|Cluster-12182.50276|Cluster-12182.91470|Cluster-12182.51…	http://www.genome.jp/kegg-bin/show_pathway?ko03040/K12854%09red/K12811%09red/K12876%09red/K12816%09red/K10599%09red/K12830%09red/K12900%09red/K11087%09red/K11086%09red/K12848%09red/K12867%09red/K12864%09red/K12845%09red/K12869%09red/K12840%09red/K11088%09red/K12842%09red/K11091%09red/K12847%09red/K12627%09red/K12824%09red/K12825%09red/K12822%09red/K12823%09red/K12820%09red/K12821%09red/K11984%09r…
C5-Branched dibasic acid metabolism	KEGG PATHWAY	ko00660	10	46	0.667554	0.960946	0.217391	Cluster-12182.74042|Cluster-12182.45872|Cluster-12182.61487|Cluster-12182.73159|Cluster-12182.3087|Cluster-12182.77026|Cluster-12182.69489|Cluster-12182.63460|Cluster-12182.3088|Cluster-12182.63457	http://www.genome.jp/kegg-bin/show_pathway?ko00660/K01704%09red/K01652%09red/K01703%09red/K00052%09red
Sesquiterpenoid and triterpenoid biosynthesis	KEGG PATHWAY	ko00909	10	46	0.667554	0.960946	0.217391	Cluster-12182.85511|Cluster-12182.84723|Cluster-12182.84715|Cluster-12182.9859|Cluster-12182.84719|Cluster-12182.62012|Cluster-12182.68847|Cluster-12182.84717|Cluster-12182.34972|Cluster-12182.13708	http://www.genome.jp/kegg-bin/show_pathway?ko00909/K00511%09red/K14182%09red/K15891%09red/K15472%09red/K00801%09red
Homologous recombination	KEGG PATHWAY	ko03440	45	199	0.673013	0.960946	0.226131	Cluster-12182.41158|Cluster-12182.4651|Cluster-12182.59288|Cluster-12182.15850|Cluster-12182.57171|Cluster-12182.17764|Cluster-12182.47582|Cluster-12182.43778|Cluster-17127.0|Cluster-12182.110030|Cluster-12182.88605|Cluster-12182.107958|Cluster-12182.10337|Cluster-12182.64242|Cluster-12182.10960|Cluster-12182.117591|Cluster-12182.50110|Cluster-12182.14106|Cluster-12182.2297|Cluster-12182.21678|Cl…	http://www.genome.jp/kegg-bin/show_pathway?ko03440/K10740%09red/K10880%09red/K10881%09red/K03165%09red/K10879%09red/K04482%09red/K07466%09red/K08775%09red/K10875%09red/K10739%09red/K03553%09red/K03111%09red/K02327%09red/K02328%09red/K10869%09red/K10901%09red/K10865%09red/K10866%09red/K10867%09red/K03655%09red/K03505%09red/K03504%09red
Fatty acid degradation	KEGG PATHWAY	ko00071	62	273	0.682415	0.960946	0.227106	Cluster-12182.39383|Cluster-12182.828|Cluster-12182.74256|Cluster-12182.74257|Cluster-12182.68787|Cluster-12182.64980|Cluster-16784.0|Cluster-12182.61909|Cluster-12182.54919|Cluster-12182.74054|Cluster-12182.66696|Cluster-12182.84148|Cluster-12182.48097|Cluster-12182.60980|Cluster-12182.80794|Cluster-12182.98547|Cluster-12182.67728|Cluster-12182.84146|Cluster-12182.62817|Cluster-12182.62816|Clust…	http://www.genome.jp/kegg-bin/show_pathway?ko00071/K00128%09red/K00001%09red/K18857%09red/K00249%09red/K00232%09red/K10527%09red/K14085%09red/K01897%09red/K00121%09red/K07513%09red/K00626%09red
SNARE interactions in vesicular transport	KEGG PATHWAY	ko04130	33	150	0.708828	0.960946	0.22	Cluster-12182.69679|Cluster-12182.31322|Cluster-12182.65238|Cluster-12182.11823|Cluster-12182.63576|Cluster-12182.12171|Cluster-12182.112637|Cluster-12182.30639|Cluster-12182.106036|Cluster-12182.109034|Cluster-12182.95817|Cluster-12182.65237|Cluster-12182.86957|Cluster-12182.19598|Cluster-12182.63972|Cluster-12182.22006|Cluster-12182.64012|Cluster-12182.19599|Cluster-12182.21329|Cluster-19025.0|…	http://www.genome.jp/kegg-bin/show_pathway?ko04130/K08495%09red/K08497%09red/K08490%09red/K08486%09red/K08492%09red/K08493%09red/K08488%09red/K08498%09red/K08516%09red/K08517%09red/K08503%09red/K08506%09red/K08504%09red/K08505%09red/K08515%09red
Alanine, aspartate and glutamate metabolism	KEGG PATHWAY	ko00250	53	237	0.709161	0.960946	0.223629	Cluster-12182.71311|Cluster-12182.34399|Cluster-12182.42789|Cluster-12182.57177|Cluster-12182.44337|Cluster-12182.72818|Cluster-12182.72819|Cluster-12182.69658|Cluster-12182.45962|Cluster-12182.68390|Cluster-12182.84036|Cluster-12182.46462|Cluster-12182.65374|Cluster-12182.67699|Cluster-12182.53343|Cluster-12182.60579|Cluster-12182.67920|Cluster-12182.99717|Cluster-12182.76156|Cluster-12182.52072…	http://www.genome.jp/kegg-bin/show_pathway?ko00250/K00764%09red/K00811%09red/K00814%09red/K01939%09red/K00830%09red/K01915%09red/K00609%09red/K00262%09red/K00261%09red/K14455%09red/K14454%09red/K01956%09red/K01955%09red/K16871%09red/K01953%09red/K01755%09red/K01756%09red/K00827%09red/K14272%09red/K00820%09red/K00294%09red/K00278%09red/K13566%09red/K01580%09red
Amino sugar and nucleotide sugar metabolism	KEGG PATHWAY	ko00520	117	513	0.717666	0.960946	0.22807	Cluster-12182.66015|Cluster-12182.66392|Cluster-12182.122317|Cluster-12182.57098|Cluster-12182.21141|Cluster-12182.107696|Cluster-12182.65510|Cluster-12182.82807|Cluster-12182.62428|Cluster-12182.71865|Cluster-12182.50930|Cluster-12182.82190|Cluster-12182.42985|Cluster-12182.66922|Cluster-12182.43010|Cluster-12182.66920|Cluster-12182.66932|Cluster-12182.68883|Cluster-12182.84828|Cluster-12182.848…	http://www.genome.jp/kegg-bin/show_pathway?ko00520/K01836%09red/K02377%09red/K00975%09red/K05305%09red/K12373%09red/K01810%09red/K12450%09red/K01183%09red/K15920%09red/K08678%09red/K08679%09red/K00963%09red/K00012%09red/K17497%09red/K00966%09red/K00847%09red/K18677%09red/K00844%09red/K01711%09red/K00820%09red/K12446%09red/K12447%09red/K12448%09red/K10046%09red/K06118%09red/K01809%09red/K00326%09r…
Regulation of autophagy	KEGG PATHWAY	ko04140	39	177	0.717859	0.960946	0.220339	Cluster-12182.103345|Cluster-12182.114805|Cluster-12182.114804|Cluster-12182.70129|Cluster-12182.20813|Cluster-12182.120923|Cluster-12182.120922|Cluster-12182.19215|Cluster-19943.0|Cluster-12182.78802|Cluster-12182.78801|Cluster-12182.71501|Cluster-12182.56141|Cluster-7257.0|Cluster-12182.66984|Cluster-12182.100658|Cluster-12182.64978|Cluster-9710.0|Cluster-12182.40166|Cluster-12182.46385|Cluster…	http://www.genome.jp/kegg-bin/show_pathway?ko04140/K17888%09red/K17890%09red/K08342%09red/K08339%09red/K08341%09red/K08269%09red/K08343%09red/K07198%09red/K08331%09red/K08333%09red/K08332%09red/K08334%09red
Lipoic acid metabolism	KEGG PATHWAY	ko00785	5	25	0.718232	0.960946	0.2	Cluster-12182.31822|Cluster-12182.16545|Cluster-12182.16542|Cluster-12182.66246|Cluster-12182.40920	http://www.genome.jp/kegg-bin/show_pathway?ko00785/K03644%09red/K03801%09red
Tropane, piperidine and pyridine alkaloid biosynthesis	KEGG PATHWAY	ko00960	23	107	0.722457	0.960946	0.214953	Cluster-12182.71311|Cluster-12182.32062|Cluster-12182.34716|Cluster-12182.54730|Cluster-12182.16891|Cluster-17947.1|Cluster-12182.29519|Cluster-12182.67006|Cluster-12182.111711|Cluster-12182.64345|Cluster-12182.52797|Cluster-12182.93916|Cluster-12182.79613|Cluster-12182.79612|Cluster-12182.79614|Cluster-12182.90500|Cluster-12182.60579|Cluster-12182.70456|Cluster-12182.66184|Cluster-12182.1155|Clu…	http://www.genome.jp/kegg-bin/show_pathway?ko00960/K00276%09red/K14455%09red/K14454%09red/K00811%09red/K00815%09red/K08081%09red
Riboflavin metabolism	KEGG PATHWAY	ko00740	9	44	0.724648	0.960946	0.204545	Cluster-12182.45670|Cluster-12182.8757|Cluster-12182.50754|Cluster-12182.53420|Cluster-12182.96651|Cluster-12182.50753|Cluster-12182.100735|Cluster-12182.81061|Cluster-12182.58004	http://www.genome.jp/kegg-bin/show_pathway?ko00740/K00861%09red/K00793%09red/K14652%09red/K11752%09red
Protein processing in endoplasmic reticulum	KEGG PATHWAY	ko04141	229	993	0.735081	0.9643	0.230614	Cluster-12182.46973|Cluster-12182.69773|Cluster-12182.63059|Cluster-12182.62162|Cluster-12182.59417|Cluster-12182.90244|Cluster-12182.67890|Cluster-12182.27649|Cluster-12182.27648|Cluster-12182.99729|Cluster-12182.81235|Cluster-12182.49762|Cluster-12182.68622|Cluster-12182.62191|Cluster-12182.90276|Cluster-12182.72389|Cluster-12182.57030|Cluster-12182.10644|Cluster-12182.67317|Cluster-12182.66548…	http://www.genome.jp/kegg-bin/show_pathway?ko04141/K16196%09red/K12670%09red/K06689%09red/K13989%09red/K13984%09red/K10575%09red/K10666%09red/K04554%09red/K08852%09red/K14009%09red/K01456%09red/K07342%09red/K10085%09red/K09517%09red/K09486%09red/K09487%09red/K03868%09red/K08653%09red/K10956%09red/K10950%09red/K14001%09red/K10839%09red/K07151%09red/K05546%09red/K14016%09red/K14003%09red/K13250%09r…
Ribosome biogenesis in eukaryotes	KEGG PATHWAY	ko03008	88	395	0.762368	0.970291	0.222785	Cluster-12182.88580|Cluster-12182.60797|Cluster-12182.77984|Cluster-12182.87080|Cluster-12182.92795|Cluster-12182.89458|Cluster-12182.53687|Cluster-12182.55464|Cluster-12182.70649|Cluster-12182.72310|Cluster-12182.27568|Cluster-12182.110420|Cluster-12182.110423|Cluster-12182.68217|Cluster-12182.54590|Cluster-12182.97961|Cluster-12182.89660|Cluster-12182.90209|Cluster-12182.112540|Cluster-12182.39…	http://www.genome.jp/kegg-bin/show_pathway?ko03008/K11108%09red/K11128%09red/K11129%09red/K11883%09red/K12845%09red/K12619%09red/K14572%09red/K14573%09red/K14570%09red/K07562%09red/K14558%09red/K14559%09red/K14574%09red/K14555%09red/K14556%09red/K14550%09red/K14552%09red/K07936%09red/K14538%09red/K14539%09red/K14537%09red/K03538%09red/K03539%09red/K07179%09red/K03097%09red/K01164%09red/K14549%09r…
Starch and sucrose metabolism	KEGG PATHWAY	ko00500	182	800	0.768873	0.970291	0.2275	Cluster-23432.0|Cluster-12182.76827|Cluster-12182.56800|Cluster-12182.25303|Cluster-12182.25300|Cluster-12182.122317|Cluster-12182.80499|Cluster-12182.57098|Cluster-12182.25309|Cluster-12182.66155|Cluster-12182.88212|Cluster-12182.71463|Cluster-12182.72267|Cluster-12182.46950|Cluster-12182.16494|Cluster-12182.41500|Cluster-12182.82807|Cluster-12182.62428|Cluster-16846.0|Cluster-12182.71865|Cluste…	http://www.genome.jp/kegg-bin/show_pathway?ko00500/K00975%09red/K01177%09red/K01179%09red/K16055%09red/K01810%09red/K01176%09red/K01187%09red/K08678%09red/K08679%09red/K00703%09red/K00705%09red/K00688%09red/K01213%09red/K05350%09red/K00963%09red/K00012%09red/K01087%09red/K00847%09red/K15920%09red/K00844%09red/K01184%09red/K01193%09red/K13648%09red/K01194%09red/K01835%09red/K01051%09red/K01188%09r…
Glycosylphosphatidylinositol(GPI)-anchor biosynthesis	KEGG PATHWAY	ko00563	24	115	0.768991	0.970291	0.208696	Cluster-12182.56121|Cluster-12182.18932|Cluster-12182.14948|Cluster-12182.36982|Cluster-12182.12397|Cluster-12182.110078|Cluster-12182.21239|Cluster-12182.112193|Cluster-12182.75264|Cluster-12182.114682|Cluster-12182.28072|Cluster-12182.56846|Cluster-12182.27446|Cluster-12182.8656|Cluster-12182.95252|Cluster-12182.8653|Cluster-12182.101619|Cluster-12182.101616|Cluster-12182.38089|Cluster-12182.27…	http://www.genome.jp/kegg-bin/show_pathway?ko00563/K05310%09red/K03857%09red/K07542%09red/K07541%09red/K05289%09red/K03860%09red/K03861%09red/K11001%09red/K09658%09red/K03858%09red/K05286%09red/K05287%09red/K05284%09red/K05291%09red/K05293%09red/K03434%09red
Other types of O-glycan biosynthesis	KEGG PATHWAY	ko00514	5	27	0.771461	0.970291	0.185185	Cluster-12182.38647|Cluster-12182.38066|Cluster-12182.38648|Cluster-12182.38063|Cluster-12182.80802	http://www.genome.jp/kegg-bin/show_pathway?ko00514/K09667%09red/K03691%09red
N-Glycan biosynthesis	KEGG PATHWAY	ko00510	44	206	0.787409	0.976577	0.213592	Cluster-12182.32736|Cluster-12182.77889|Cluster-12182.32732|Cluster-12182.30283|Cluster-12182.30282|Cluster-12182.81353|Cluster-12182.50328|Cluster-12182.12397|Cluster-12182.113501|Cluster-25055.0|Cluster-12182.66974|Cluster-12182.62380|Cluster-12182.90276|Cluster-12182.90275|Cluster-12182.31910|Cluster-12182.31911|Cluster-12182.52757|Cluster-12182.55014|Cluster-12182.113596|Cluster-12182.68070|C…	http://www.genome.jp/kegg-bin/show_pathway?ko00510/K12670%09red/K07252%09red/K03842%09red/K03843%09red/K07441%09red/K03846%09red/K03844%09red/K03845%09red/K00726%09red/K00721%09red/K07151%09red/K05546%09red/K01230%09red/K01001%09red/K12666%09red/K12667%09red/K12668%09red/K00729%09red/K00902%09red/K09658%09red/K00737%09red/K00736%09red/K01228%09red
Fatty acid biosynthesis	KEGG PATHWAY	ko00061	42	198	0.795125	0.976577	0.212121	Cluster-12182.63010|Cluster-12182.39383|Cluster-12182.91329|Cluster-12182.83869|Cluster-12182.108785|Cluster-12182.98547|Cluster-12182.84148|Cluster-12182.84146|Cluster-12182.81322|Cluster-12182.94968|Cluster-12182.77142|Cluster-12182.48734|Cluster-12182.52405|Cluster-12182.90285|Cluster-12182.75554|Cluster-12182.98690|Cluster-12182.98691|Cluster-12182.74602|Cluster-12182.18912|Cluster-12182.6652…	http://www.genome.jp/kegg-bin/show_pathway?ko00061/K01961%09red/K10781%09red/K09458%09red/K10782%09red/K00059%09red/K00645%09red/K01962%09red/K02160%09red/K01897%09red/K11262%09red/K03921%09red/K00208%09red/K00648%09red
Citrate cycle (TCA cycle)	KEGG PATHWAY	ko00020	58	270	0.804401	0.976577	0.214815	Cluster-12182.46428|Cluster-12182.80396|Cluster-12182.70221|Cluster-12182.59557|Cluster-12182.64523|Cluster-12182.84772|Cluster-12182.76025|Cluster-12182.65691|Cluster-12182.29260|Cluster-12182.47983|Cluster-12182.24404|Cluster-12182.122663|Cluster-12182.51709|Cluster-12182.67903|Cluster-12182.65048|Cluster-12182.91945|Cluster-12182.68188|Cluster-12182.62875|Cluster-12182.88903|Cluster-12182.5184…	http://www.genome.jp/kegg-bin/show_pathway?ko00020/K01899%09red/K01610%09red/K00164%09red/K01679%09red/K00658%09red/K00161%09red/K00162%09red/K01681%09red/K01900%09red/K01648%09red/K00234%09red/K00235%09red/K00382%09red/K00025%09red/K00026%09red/K00627%09red/K01647%09red/K00030%09red/K00031%09red
Lysine degradation	KEGG PATHWAY	ko00310	35	170	0.824359	0.976577	0.205882	Cluster-12182.70383|Cluster-12182.14908|Cluster-12182.54919|Cluster-12182.3975|Cluster-12182.14857|Cluster-12182.84772|Cluster-12182.85309|Cluster-12182.60980|Cluster-12182.61228|Cluster-12182.67728|Cluster-12182.18077|Cluster-12182.828|Cluster-12182.76651|Cluster-12182.49425|Cluster-12182.22734|Cluster-12182.16043|Cluster-12182.79648|Cluster-12182.86979|Cluster-12182.43730|Cluster-12182.65625|Cl…	http://www.genome.jp/kegg-bin/show_pathway?ko00310/K00128%09red/K00658%09red/K18826%09red/K00164%09red/K00306%09red/K14085%09red/K11423%09red/K11422%09red/K11420%09red/K14157%09red/K00626%09red
Inositol phosphate metabolism	KEGG PATHWAY	ko00562	66	309	0.829367	0.976577	0.213592	Cluster-12182.59842|Cluster-12182.59142|Cluster-12182.59841|Cluster-12182.59848|Cluster-12182.35372|Cluster-12182.74110|Cluster-12182.57399|Cluster-12182.61378|Cluster-12182.103895|Cluster-12182.23390|Cluster-12182.63166|Cluster-12182.69108|Cluster-12182.25797|Cluster-12182.69497|Cluster-12182.83788|Cluster-12182.76273|Cluster-12182.96585|Cluster-12182.68023|Cluster-12182.105942|Cluster-12182.749…	http://www.genome.jp/kegg-bin/show_pathway?ko00562/K19517%09red/K00915%09red/K00140%09red/K18649%09red/K01092%09red/K00469%09red/K01110%09red/K01803%09red/K10572%09red/K01114%09red/K01106%09red/K05857%09red/K00921%09red/K01858%09red/K01099%09red/K00913%09red/K03103%09red/K10047%09red/K00889%09red/K00888%09red
Oxidative phosphorylation	KEGG PATHWAY	ko00190	134	608	0.836804	0.976577	0.220395	Cluster-12182.86139|Cluster-12182.80494|Cluster-12182.78201|Cluster-12182.78204|Cluster-12182.74529|Cluster-12182.50779|Cluster-12182.72490|Cluster-12182.83204|Cluster-12182.67222|Cluster-12182.76861|Cluster-12182.76093|Cluster-12182.60538|Cluster-12182.82151|Cluster-12182.96461|Cluster-12182.88993|Cluster-12182.96464|Cluster-12182.89504|Cluster-12182.29680|Cluster-12182.78194|Cluster-12182.94652…	http://www.genome.jp/kegg-bin/show_pathway?ko00190/K02113%09red/K02112%09red/K02256%09red/K02257%09red/K02133%09red/K01507%09red/K02258%09red/K02138%09red/K05582%09red/K02148%09red/K02260%09red/K02155%09red/K02154%09red/K02153%09red/K02152%09red/K02151%09red/K02136%09red/K03949%09red/K02132%09red/K03965%09red/K02115%09red/K03966%09red/K03943%09red/K02135%09red/K03941%09red/K03940%09red/K03946%09r…
Ether lipid metabolism	KEGG PATHWAY	ko00565	22	113	0.847331	0.976577	0.19469	Cluster-12182.73910|Cluster-12182.80558|Cluster-12182.43562|Cluster-12182.62786|Cluster-12182.55484|Cluster-12182.78909|Cluster-12182.74688|Cluster-12182.71600|Cluster-12182.39990|Cluster-12182.62230|Cluster-12182.61336|Cluster-12182.31850|Cluster-24300.0|Cluster-12182.87883|Cluster-12182.48189|Cluster-12182.32981|Cluster-21188.2|Cluster-12182.99624|Cluster-12182.107137|Cluster-12182.42991|Cluste…	http://www.genome.jp/kegg-bin/show_pathway?ko00565/K01114%09red/K01115%09red/K13519%09red/K01047%09red/K00993%09red/K14674%09red/K13510%09red
Pyruvate metabolism	KEGG PATHWAY	ko00620	91	423	0.850285	0.976577	0.21513	Cluster-12182.80396|Cluster-12182.54919|Cluster-12182.63069|Cluster-12182.59557|Cluster-12182.64523|Cluster-18470.0|Cluster-12182.74852|Cluster-12182.76651|Cluster-12182.16043|Cluster-12182.88903|Cluster-12182.87130|Cluster-12182.72567|Cluster-12182.74265|Cluster-12182.38898|Cluster-12182.55611|Cluster-12182.61243|Cluster-12182.65245|Cluster-12182.86434|Cluster-12182.94085|Cluster-12182.48607|Clu…	http://www.genome.jp/kegg-bin/show_pathway?ko00620/K02160%09red/K01649%09red/K14085%09red/K00873%09red/K11262%09red/K00627%09red/K00626%09red/K00051%09red/K01895%09red/K00016%09red/K18881%09red/K01069%09red/K01006%09red/K01679%09red/K01512%09red/K01759%09red/K01595%09red/K01610%09red/K01961%09red/K01638%09red/K00161%09red/K00162%09red/K00128%09red/K00029%09red/K00028%09red/K00382%09red/K00025%09r…
Nucleotide excision repair	KEGG PATHWAY	ko03420	52	250	0.850395	0.976577	0.208	Cluster-12182.57171|Cluster-12182.54444|Cluster-12182.59288|Cluster-12182.81088|Cluster-12182.43676|Cluster-12182.89537|Cluster-12182.17764|Cluster-12182.21377|Cluster-12182.24800|Cluster-12182.38982|Cluster-12182.78712|Cluster-12182.38980|Cluster-12182.110304|Cluster-17127.0|Cluster-12182.72072|Cluster-12182.61782|Cluster-12182.64242|Cluster-12182.110428|Cluster-12182.69247|Cluster-12182.31281|C…	http://www.genome.jp/kegg-bin/show_pathway?ko03420/K03143%09red/K03142%09red/K10747%09red/K10740%09red/K10609%09red/K03141%09red/K10570%09red/K04802%09red/K10140%09red/K03868%09red/K07466%09red/K10839%09red/K10838%09red/K06634%09red/K10739%09red/K10756%09red/K10754%09red/K10755%09red/K10610%09red/K02324%09red/K02325%09red/K02326%09red/K02327%09red/K02328%09red/K02202%09red/K10843%09red/K10841%09r…
Glucosinolate biosynthesis	KEGG PATHWAY	ko00966	1	8	0.856506	0.976577	0.125	Cluster-12182.93315	http://www.genome.jp/kegg-bin/show_pathway?ko00966/K11820%09red
Phenylalanine, tyrosine and tryptophan biosynthesis	KEGG PATHWAY	ko00400	46	230	0.892314	0.985292	0.2	Cluster-12182.68918|Cluster-12182.108502|Cluster-12182.54620|Cluster-12182.71311|Cluster-12182.103552|Cluster-12182.62148|Cluster-12182.27508|Cluster-12182.67088|Cluster-12182.89618|Cluster-12182.89619|Cluster-12182.16891|Cluster-12182.53578|Cluster-12182.74870|Cluster-12182.60579|Cluster-12182.67006|Cluster-12182.108504|Cluster-12182.106650|Cluster-12182.1967|Cluster-12182.93796|Cluster-12182.64…	http://www.genome.jp/kegg-bin/show_pathway?ko00400/K01817%09red/K01850%09red/K14455%09red/K14454%09red/K00811%09red/K00891%09red/K01696%09red/K06001%09red/K01736%09red/K01658%09red/K13832%09red/K00815%09red/K01626%09red/K01657%09red/K00766%09red/K01609%09red/K05359%09red/K15227%09red/K00800%09red
mRNA surveillance pathway	KEGG PATHWAY	ko03015	145	671	0.893041	0.985292	0.216095	Cluster-12182.82262|Cluster-12182.72871|Cluster-12182.82264|Cluster-12182.69226|Cluster-12182.71271|Cluster-12182.71270|Cluster-12182.18997|Cluster-12182.37930|Cluster-12182.58266|Cluster-12182.67807|Cluster-12182.39380|Cluster-12182.53613|Cluster-12182.73154|Cluster-12182.29147|Cluster-12182.81381|Cluster-12182.72426|Cluster-12182.71410|Cluster-12182.36191|Cluster-12182.14734|Cluster-12182.79076…	http://www.genome.jp/kegg-bin/show_pathway?ko03015/K08873%09red/K15544%09red/K03267%09red/K14328%09red/K14327%09red/K14326%09red/K14325%09red/K14324%09red/K04354%09red/K06100%09red/K13171%09red/K12881%09red/K12883%09red/K00565%09red/K03265%09red/K14416%09red/K11584%09red/K13126%09red/K14405%09red/K03456%09red/K14962%09red/K13025%09red/K13917%09red/K06269%09red/K12875%09red/K12812%09red/K12876%09r…
Ubiquitin mediated proteolysis	KEGG PATHWAY	ko04120	130	606	0.895878	0.985292	0.214521	Cluster-12182.54444|Cluster-12182.100752|Cluster-12182.44187|Cluster-12182.100751|Cluster-12182.32892|Cluster-12182.27649|Cluster-12182.27648|Cluster-12182.121950|Cluster-12182.74840|Cluster-12182.57800|Cluster-12182.118217|Cluster-12182.71285|Cluster-12182.118219|Cluster-12182.27650|Cluster-12182.106552|Cluster-12182.68709|Cluster-12182.73774|Cluster-12182.46384|Cluster-12182.63261|Cluster-12182…	http://www.genome.jp/kegg-bin/show_pathway?ko04120/K10143%09red/K10590%09red/K10591%09red/K10592%09red/K10579%09red/K10576%09red/K10609%09red/K10575%09red/K10599%09red/K10570%09red/K10571%09red/K03355%09red/K10140%09red/K12456%09red/K03868%09red/K06689%09red/K06688%09red/K04706%09red/K03352%09red/K03353%09red/K03350%09red/K03357%09red/K03354%09red/K10577%09red/K10583%09red/K03358%09red/K04506%09r…
Non-homologous end-joining	KEGG PATHWAY	ko03450	9	55	0.896454	0.985292	0.163636	Cluster-12182.43514|Cluster-12182.81819|Cluster-12182.56179|Cluster-12182.4651|Cluster-12182.43513|Cluster-12182.64555|Cluster-12182.41846|Cluster-12182.57407|Cluster-12182.9668	http://www.genome.jp/kegg-bin/show_pathway?ko03450/K10886%09red/K04799%09red/K10777%09red/K10865%09red/K10866%09red/K03512%09red
Protein export	KEGG PATHWAY	ko03060	39	204	0.923026	0.99149	0.191176	Cluster-12182.31026|Cluster-12182.41236|Cluster-12182.54914|Cluster-12182.68622|Cluster-12182.92997|Cluster-12182.14926|Cluster-12182.105465|Cluster-12182.59022|Cluster-12182.89729|Cluster-12182.27663|Cluster-12182.81235|Cluster-12182.75804|Cluster-12182.86232|Cluster-12182.66255|Cluster-12182.30798|Cluster-12182.100499|Cluster-12182.100498|Cluster-12182.53222|Cluster-12182.58816|Cluster-12182.77…	http://www.genome.jp/kegg-bin/show_pathway?ko03060/K09647%09red/K03109%09red/K03107%09red/K09648%09red/K03104%09red/K03105%09red/K03100%09red/K09481%09red/K10956%09red/K12946%09red/K13431%09red/K03070%09red/K03217%09red/K03110%09red/K03116%09red/K03118%09red/K09490%09red/K09540%09red/K13280%09red/K07342%09red/K12275%09red/K12272%09red
Aminoacyl-tRNA biosynthesis	KEGG PATHWAY	ko00970	48	247	0.927473	0.99149	0.194332	Cluster-12182.58957|Cluster-12182.66391|Cluster-12182.46935|Cluster-12182.55623|Cluster-12182.80532|Cluster-12182.67893|Cluster-12182.103201|Cluster-12182.101022|Cluster-12182.60963|Cluster-12182.56619|Cluster-12182.81066|Cluster-12182.96478|Cluster-12182.66437|Cluster-12182.36800|Cluster-12182.52879|Cluster-12182.24331|Cluster-12182.51067|Cluster-12182.53552|Cluster-12182.53205|Cluster-12182.666…	http://www.genome.jp/kegg-bin/show_pathway?ko00970/K04567%09red/K01885%09red/K02435%09red/K01881%09red/K02434%09red/K01872%09red/K02433%09red/K01880%09red/K14164%09red/K01873%09red/K01883%09red/K01875%09red/K01874%09red/K01867%09red/K01876%09red/K01889%09red/K01868%09red/K01869%09red/K01893%09red/K01892%09red/K01890%09red
RNA degradation	KEGG PATHWAY	ko03018	96	469	0.936918	0.99149	0.204691	Cluster-12182.68627|Cluster-12182.31708|Cluster-12182.28762|Cluster-12182.15953|Cluster-12182.57258|Cluster-12182.89458|Cluster-12182.49574|Cluster-12182.52919|Cluster-12182.51564|Cluster-12182.67413|Cluster-12182.73315|Cluster-12182.96666|Cluster-24529.0|Cluster-4331.0|Cluster-12182.65249|Cluster-12182.50194|Cluster-12182.71410|Cluster-12182.87434|Cluster-12182.15683|Cluster-12182.77247|Cluster-…	http://www.genome.jp/kegg-bin/show_pathway?ko03018/K03678%09red/K00850%09red/K12626%09red/K01689%09red/K12614%09red/K12617%09red/K12616%09red/K12611%09red/K12590%09red/K12619%09red/K12598%09red/K04043%09red/K12622%09red/K03514%09red/K03681%09red/K13126%09red/K00962%09red/K12602%09red/K01148%09red/K12606%09red/K12621%09red/K12604%09red/K12623%09red/K12581%09red/K12603%09red/K12600%09red/K12627%09r…
Base excision repair	KEGG PATHWAY	ko03410	45	244	0.960976	0.99149	0.184426	Cluster-12182.57171|Cluster-12182.20749|Cluster-12182.106808|Cluster-12182.54622|Cluster-12182.71152|Cluster-12182.32226|Cluster-12182.17764|Cluster-12182.24800|Cluster-12182.86059|Cluster-12182.50830|Cluster-12182.57407|Cluster-12182.75802|Cluster-12182.101815|Cluster-12182.81819|Cluster-12182.70824|Cluster-12182.95931|Cluster-12182.54628|Cluster-12182.86876|Cluster-12182.69528|Cluster-12182.391…	http://www.genome.jp/kegg-bin/show_pathway?ko03410/K10747%09red/K01246%09red/K01247%09red/K04802%09red/K10798%09red/K03648%09red/K03512%09red/K10773%09red/K10569%09red/K01142%09red/K03660%09red/K02324%09red/K02325%09red/K02326%09red/K02327%09red/K02328%09red/K04799%09red/K10801%09red/K10802%09red/K10803%09red/K03505%09red/K03504%09red
Purine metabolism	KEGG PATHWAY	ko00230	133	659	0.974383	0.99149	0.201821	Cluster-12182.15953|Cluster-12182.59677|Cluster-12182.55580|Cluster-12182.23807|Cluster-12182.45907|Cluster-12182.93666|Cluster-12182.53687|Cluster-12182.70566|Cluster-12182.50680|Cluster-12182.70809|Cluster-12182.62589|Cluster-12182.32440|Cluster-12182.77315|Cluster-12182.76156|Cluster-12182.92764|Cluster-12182.87130|Cluster-12182.66497|Cluster-12182.114921|Cluster-12182.24556|Cluster-12182.7039…	http://www.genome.jp/kegg-bin/show_pathway?ko00230/K00856%09red/K00764%09red/K00088%09red/K14977%09red/K02327%09red/K01466%09red/K02328%09red/K03022%09red/K03023%09red/K03024%09red/K01939%09red/K03026%09red/K03027%09red/K00962%09red/K00873%09red/K03046%09red/K01427%09red/K03008%09red/K03009%09red/K02685%09red/K03787%09red/K00939%09red/K01519%09red/K01952%09red/K18151%09red/K02324%09red/K01923%09r…
Propanoate metabolism	KEGG PATHWAY	ko00640	39	222	0.974715	0.99149	0.175676	Cluster-12182.60616|Cluster-12182.84084|Cluster-12182.71350|Cluster-12182.70221|Cluster-12182.66696|Cluster-12182.87714|Cluster-12182.88608|Cluster-12182.39928|Cluster-12182.65691|Cluster-12182.67728|Cluster-12182.76273|Cluster-12182.76651|Cluster-12182.39426|Cluster-12182.16697|Cluster-12182.90285|Cluster-12182.68188|Cluster-12182.107774|Cluster-12182.29581|Cluster-12182.20921|Cluster-12182.1087…	http://www.genome.jp/kegg-bin/show_pathway?ko00640/K00140%09red/K02160%09red/K05605%09red/K00166%09red/K00249%09red/K01900%09red/K01899%09red/K01962%09red/K00382%09red/K01961%09red/K01895%09red/K11262%09red/K09699%09red/K00626%09red/K00016%09red
Basal transcription factors	KEGG PATHWAY	ko03022	34	201	0.980314	0.99149	0.169154	Cluster-8118.0|Cluster-12182.47128|Cluster-12182.81897|Cluster-12182.81088|Cluster-12182.49339|Cluster-12182.87341|Cluster-12182.72072|Cluster-12182.63079|Cluster-12182.107897|Cluster-12182.74472|Cluster-12182.73391|Cluster-12182.81578|Cluster-12182.88388|Cluster-12182.123197|Cluster-12182.31281|Cluster-12182.59860|Cluster-12182.82713|Cluster-12182.69983|Cluster-12182.121637|Cluster-12182.102479|…	http://www.genome.jp/kegg-bin/show_pathway?ko03022/K03143%09red/K03142%09red/K03141%09red/K03125%09red/K03124%09red/K03127%09red/K03126%09red/K03123%09red/K03122%09red/K03129%09red/K03128%09red/K06634%09red/K03136%09red/K03137%09red/K03134%09red/K03135%09red/K03132%09red/K03131%09red/K02202%09red/K03138%09red/K03139%09red/K10843%09red/K10844%09red/K10845%09red
RNA polymerase	KEGG PATHWAY	ko03020	31	189	0.984294	0.99149	0.164021	Cluster-12182.59141|Cluster-12182.18249|Cluster-12182.45907|Cluster-12182.76028|Cluster-12182.76027|Cluster-12182.100918|Cluster-12182.72506|Cluster-12182.710|Cluster-12182.62589|Cluster-12182.64638|Cluster-12182.80248|Cluster-12182.116514|Cluster-12182.8118|Cluster-12182.53671|Cluster-12182.66497|Cluster-12182.63175|Cluster-12182.80958|Cluster-12182.80956|Cluster-12182.120427|Cluster-12182.70809…	http://www.genome.jp/kegg-bin/show_pathway?ko03020/K03008%09red/K03013%09red/K03019%09red/K14721%09red/K03027%09red/K03017%09red/K03006%09red/K03014%09red/K03022%09red/K03023%09red/K03011%09red/K03010%09red/K03026%09red/K03012%09red/K03024%09red/K02999%09red/K03046%09red/K03016%09red/K03009%09red
Pyrimidine metabolism	KEGG PATHWAY	ko00240	108	563	0.988667	0.99149	0.191829	Cluster-12182.15953|Cluster-12182.23807|Cluster-12182.45907|Cluster-12182.43128|Cluster-12182.9832|Cluster-12182.22967|Cluster-12182.70809|Cluster-12182.62589|Cluster-12182.32440|Cluster-12182.102994|Cluster-12182.102995|Cluster-12182.85849|Cluster-12182.66497|Cluster-12182.114921|Cluster-12182.102998|Cluster-12182.102999|Cluster-12182.70393|Cluster-12182.99232|Cluster-12182.101615|Cluster-12182.…	http://www.genome.jp/kegg-bin/show_pathway?ko00240/K00857%09red/K03013%09red/K01519%09red/K02327%09red/K01240%09red/K03006%09red/K02328%09red/K03022%09red/K03023%09red/K03024%09red/K03026%09red/K03027%09red/K00609%09red/K01937%09red/K03046%09red/K03008%09red/K03009%09red/K16904%09red/K00962%09red/K03787%09red/K01956%09red/K00876%09red/K01955%09red/K02324%09red/K00207%09red/K01493%09red/K01081%09r…
Nitrogen metabolism	KEGG PATHWAY	ko00910	14	106	0.99149	0.99149	0.132075	Cluster-12182.64447|Cluster-12182.28256|Cluster-12182.46462|Cluster-12182.52072|Cluster-12182.44337|Cluster-12182.36414|Cluster-12182.66855|Cluster-12182.37891|Cluster-12182.67495|Cluster-12182.3008|Cluster-12182.76218|Cluster-12182.73731|Cluster-12182.69180|Cluster-13746.0	http://www.genome.jp/kegg-bin/show_pathway?ko00910/K01673%09red/K00262%09red/K00261%09red/K01674%09red/K00284%09red/K02575%09red/K01725%09red/K01915%09red/K00366%09red/K01455%09red
ABC transporters	KEGG PATHWAY	ko02010	14	106	0.99149	0.99149	0.132075	Cluster-12182.91425|Cluster-12182.75410|Cluster-12182.84336|Cluster-12182.117539|Cluster-12215.1|Cluster-12182.38185|Cluster-12182.35002|Cluster-12182.55934|Cluster-3683.0|Cluster-12182.38189|Cluster-12182.95130|Cluster-12182.28244|Cluster-24215.0|Cluster-12182.70888	http://www.genome.jp/kegg-bin/show_pathway?ko02010/K05674%09red/K05643%09red/K05658%09red/K05655%09red/K05663%09red/K05656%09red
--------------------
#Term	Database	ID	Input number	Background number	P-Value	Corrected P-Value		Input	Hyperlink
--------------------
#Term	Database	ID	Input number	Background number	P-Value	Corrected P-Value		Input	Hyperlink
--------------------
