# Supplementary material for: Comparative transcriptome analysis of two contrasting wolfberry genotypes during fruit development and ripening and characterization of the LrMYB1 transcription factor that regulates flavonoid biosynthesis
Source: BMC Genomics. 2020 Apr 10;21:295. doi: 10.1186/s12864-020-6663-4 (PMC7147035; doi:10.1186/s12864-020-6663-4)
Supplement: Supplementary file 7 — Additional file 7 FPKM values of the anthocyanin- and sugar-related genes of each biological replication in the fruit of the two Lycium species. S1: 10 DAF; S2: 25 DAF; S3: 40 DAF. [file 12864_2020_6663_MOESM7_ESM.xlsx]

## Sheet: Sheet1
	Name	BFS1-1	BFS1-2	BFS1-3	average	BFS2-1	BFS2-2	BFS2-3	average	BFS3-1	BFS3-2	BFS3-3	average	RFS1-1	RFS1-2	RFS1-3	average	RFS2-1	RFS2-2	RFS2-3	average	RFS3-1	RFS3-2	RFS3-3	average
1	CHS	26.08	28.92	28.9	27.9667	392.09	247.05	184.47	274.537	727.17	596.81	827.35	717.11	5.47	12.7	9.06	9.07667	0.31	0.9	2.31	1.17333	0.56	0.59	0.54	0.563333
2	C4H	161.2	135.56	161.91	152.89	193.23	186.62	171.14	183.663	271.72	244.65	317.91	278.093	238.38	156.84	99.72	164.98	75.66	85.76	97.35	86.2567	266.35	167.77	197.84	210.653
3	C3'H	3.34	1.47	3.14	2.65	4.48	4	4.88	4.45333	9.9	15.63	21.28	15.6033	0.48	0.93	0.32	0.576667	1.54	1.15	0.49	1.06	8.96	17.33	15.4	13.8967
4	CCMT2	55.56	40.98	47.12	47.8867	23.82	24.97	36.79	28.5267	5.22	4.19	3.89	4.43333	29.62	19.38	11.85	20.2833	2.36	2.8	1.36	2.17333	0.06	0.06	0.19	0.103333
5	CCMT1	0	0.13	0	0.0433333	7.52	8.5	1.56	5.86	62.83	34.33	43.82	46.9933	2.93	1.23	1.79	2	0.37	0.76	0.48	0.536667	1.25	1.92	1.19	1.45333
6	CHI	20.35	16	19.21	18.52	155.87	99.51	92.13	115.837	43.35	72.79	71.68	62.6067	25.56	25.33	13.88	21.59	1.6	1.29	2.26	1.71667	1.01	1.27	0.59	0.956667
7	F3'H	11.44	10.79	10.23	10.82	53.41	43.29	32.49	43.0633	78.73	72.65	64.72	72.0333	11.35	8.34	5.18	8.29	1.76	2.92	1.92	2.2	7.93	11.25	18.51	12.5633
8	F3'5'H1	49.9	57.13	60.6	55.8767	1096.02	680.02	576.91	784.317	3437.31	2928.59	3383.27	3249.72	0.37	0.86	0.44	0.556667	0	0	0	0	0	0	0	0
9	F3'5'H2	40.57	50.62	48.09	46.4267	814.62	519.48	437.82	590.64	2507.59	2255.14	2538.33	2433.69	0.07	1.17	0.59	0.61	0	0.08	0.06	0.0466667	0	0	0	0
10	F3H	180.13	143.36	131.84	151.777	1881.8	1298.97	1029.31	1403.36	4218.89	4254.42	4200.02	4224.44	78.49	62.36	46.4	62.4167	53.53	46.86	46.84	49.0767	66.68	66.66	66.97	66.77
11	ANR	9.91	12.46	11.08	11.15	10.91	7.79	5.56	8.08667	1.38	1.2	0.88	1.15333	8.06	7.25	9.86	8.39	1.34	1.53	1.54	1.47	1.01	0	0.37	0.46
12	DFR1	2.7	2.1	1.68	2.16	0.77	0.17	0.11	0.35	3.99	3.56	3.64	3.73	0.93	0.65	1.01	0.863333	2.17	1.33	0.6	1.36667	0.88	0.64	0.91	0.81
13	DFR2	2.13	1.45	1.99	1.85667	11.78	4.95	4.17	6.96667	12.67	21.48	17.45	17.2	24.6	27.1	28.24	26.6467	45.13	46.02	42.83	44.66	40.98	42.99	42.6	42.19
14	PAL	47.17	42.04	36.42	41.8767	67.36	57.24	57.86	60.82	157.07	145.74	176.63	159.813	41.39	23.77	8.89	24.6833	1.3	1.07	2.19	1.52	6.14	10.34	5.1	7.19333
15	UGAT	8.77	7.03	4.79	6.86333	13.97	26.16	22.14	20.7567	31.85	20.3	48.63	33.5933	0	0.17	0.97	0.38	3.58	3.41	6.01	4.33333	32.48	32.08	36.58	33.7133
16	ANMT	69.12	45.88	41.34	52.1133	1301.91	765.77	613.51	893.73	2206.55	3533.24	2941.86	2893.88	0.38	0.77	0.01	0.386667	0	0.24	0.4	0.213333	1.33	3.18	2.1	2.20333
17	ANS1	121.1	106.09	105.26	110.817	1475.53	970.42	778.72	1074.89	3198.16	2792.96	3009.7	3000.27	2.24	1.41	1.2	1.61667	1.15	0	4.64	1.93	4.2	0	2.8	2.33333
18	ANS2	4.82	6.8	6.05	5.89	30.14	33.76	22.83	28.91	73.68	64.27	73.35	70.4333	0.51	0.98	0.78	0.756667	1.11	1.81	1.39	1.43667	1.2	0.81	0.79	0.933333
19	bHLH	3.83	4.65	2.88	3.78667	24.83	19.25	15.17	19.75	54.88	45.37	61.63	53.96	10.11	16.04	15.87	14.0067	28.17	22.15	23.82	24.7133	24.24	41.6	29.81	31.8833
20	SS1	123.5	109.95	107.12	113.523	164.25	184.46	214.8	187.837	442.67	427.7	548.21	472.86	97.52	95.02	123.62	105.387	390.64	515.44	590.54	498.873	313.61	296.53	289.52	299.887
21	SS2	57.13	95.26	78.92	77.1033	33.08	31.83	42.07	35.66	7.56	3.69	0.95	4.06667	33.87	35.86	19.89	29.8733	0	0.96	0	0.32	0.61	0.6	0	0.403333
22	SPS1	0.2	0.21	0.14	0.183333	0.34	0.59	0.37	0.433333	0.7	0.7	0.54	0.646667	0	0	0	0	0.47	0.27	0.51	0.416667	0.68	0.6	0.46	0.58
23	SPS2	5.99	5.42	6.47	5.96	5.16	5.8	8.43	6.46333	1.03	1.48	1.06	1.19	0.24	0.79	0.33	0.453333	0	0.26	0.06	0.106667	0	0.08	0.07	0.05
24	AI	17.28	12.67	15.73	15.2267	58.24	44.43	40.69	47.7867	149.83	100.15	141.68	130.553	16.82	19.81	19.22	18.6167	7.49	9.42	13.29	10.0667	27.17	17.64	30.18	24.9967
