# Supplementary material for: Comparative transcriptome analysis of two contrasting wolfberry genotypes during fruit development and ripening and characterization of the LrMYB1 transcription factor that regulates flavonoid biosynthesis
Source: BMC Genomics. 2020 Apr 10;21:295. doi: 10.1186/s12864-020-6663-4 (PMC7147035; doi:10.1186/s12864-020-6663-4)
Supplement: Supplementary file 8 — Additional file 8 Sequences and typing information for 82 MYB transcription factors identified from transcriptome sequencing in L. ruthenicum. [file 12864_2020_6663_MOESM8_ESM.xlsx]

## Sheet: Sheet1
>LrMYB3 R2R3			0
MRKPCCDHNKEEMQRGAWSKQEDQKLIDYITKHGEGCWRNLPKAAGLLRCGKSCRLRWINYLSPNLKRGNFSEDEDDLIIKLHALLGNRFFTIFIIKGHFR
>LrMYB2 R2R3
MGRTPCCDKNGLKKGPWTTEEDQKLIDYIQKHGYGNWRTLPKNAGLQRCGKSCRLRWTNYLRPDIKRGRFSFEEEETIIQLHSILGNKWSAIAARLPGRTDNEIKNYWNTHIRKRLLRMGIDPVTHSPRLDLLDLSSILHPSLYNNSSHQMNLSRLLGPGQPLVNPEVLRLATSLISSQRQNSNFLLPNNLQENQICQNQLPQMAQNNQIQAPIQDFPSCSTLSTTPSVPFSSEAQLMQLPTNMEQFSSNLENFSSQNCQVNEWQLSNEVPYSNLTNDYFSLQNYGYYDPLPSDGSTFQSNDSNNNFSFQSAAMSNLSTPSSSPTPLNSNSTYFNNSSSNTTTEDDRDSYCSSMLNFDIQSIWDSTNEFV
>LrMYB96 R2R3
MGRHSCCVKQKLRKGLWSPEEDEKLCNYINQFGIGSWSSVPKLAGLQRCGKSCRLRWINYLRPDLKRGMFSQEEEEMIITLHENLGNRWAQIATKLPGRTDNEIKNYWNSYLKKKLIKQGIDPNTHKPLSENQVRNETNCTENVNPIGPYGSNVSKQIFDPLFLYEFQANVNPIVPYDHQNQIEGNTNFGFCSMPSVTNFEHGLMTESDFSDSSTSRMSTSNSSNMISHNSSAGIQMNEMFEGAQVLKWDAEDKIDSLFQYPYDGIKNEEDFSNNNPLSSLSQDLSGENLDVFHHI
>LrMYB1 R2R3
MTFNKVEEGTSHTPNKQANTLSVTRIMMNTSVTITKSSGVRKGAWTEEEDHLLRKCIQKYGEGKWHQVPIRAGLNRCRKSCRLRWLNYLRPHIKRGDFSSEEVDLILRLHKLLGNRWSLIAGRLPGRTANDVKNYWNTHLQRKLTAPHQQERKYNNALKITENTILRPRPRTFTSSSAKNVSFCSNKSITNTVDKNAHNNEILNICEKPTGETTSVDEGVQWWTSLLENCNETEEEAEAFGSFDEENMLQSLLHEEISPPMQQGQSGNWDDFSADIDLWNLLN
>LrMYB97 like 1R
MSSACSDKSSLSSMTGGLGGGEKEIMLFGVRVKVDPMRKSVSLNNLSQYEEPNTNNNNNSNNGADNINESSKVVDEGYASADDAVHHQSNSGRERKRGVPWTEEEHKLFLLGLQKVGKGDWRGISRNFVKTRTPTQVASHAQKYFLRRTNLNRRRRRSSLFDITTDSVSVLPTEENKNLQEHPIPPALAPTSLPLVETSKINAFHVTSLPVNFGKPIETPILGQGDQSYNGSSLFIRSVPVVPLSNSSRLSDFNLNQSSTMDASSLSLTLSLSLDQSHSSPSSSTRHSGFQVMSNFSNGESIISVA
>LrMYB7 R2R3
MQNMKRSGNSCEAAKPKERHIVSWSQEEDDILREQIRIHGTDNWTIIASKFKDKTTRQCRRRWFTYLNSDFKKGGWSPEEDMLLCEAQKIFGNRWTEIAKVVSGRTDNAVKNRFTTLCKKRAKHEALAKENSNSYINLNNKRVIFPDGLNIDNITKGAAIKKLRTSNISGVLQHGNSREKSVADSGTTHPVLRHPFAVLAQNLHNAGTTENAASDNKTQGTFLKKDDPKIHALMEQAELLSSLAMKVNTENTDQSLESAWKILQDFLQQTKDGDTLKFQLPEMNFEPDDYKNLIADSRSSNEGSRPSWRQPALSEDSAGSSEYSTGSTLLSHALADKTDESQTEVCAHHQDIESELRTSQMSDQAGLHELENGTSCRVSTTRDTLAVCDEEKVHNGPAT…
>LrMYB8 like 1R
MKGLATMSNNECFQSGNKEHEPRGTFTNGFMLFGVRVMEGAATGGSFRKSASMNNLALFDTEQQHQDSNAGYASDDVVHLSARSRQRKRGVPWTEDEHKLFLLGLQKVGKGDWRGISRNFVTTRTPTQVASHAQKYFLRRNNNNRRRRRSSLFDITTDTVQGAGKLEDNKQMINHTSTFEKYPMSASRLEMPVNLSATGESSTENLWKGMNKSVRHVRPIPVLPVPPSSKMENLNLNNTYIQESSPLSLKLSTSDGKSPSPPRHSSAFQAMSGGFNGSTSGDSIISVA
>LrMYB9 R2R3
MGDENESMLRKLEKKSKKSNKKAATTGPGVTANNVKAEECDFSFNEEKLAVLETKKEKDKEVMETKAAGESEECDIKRKKKRESGKSPGKSKKGSDEDAVKCVEKKKKNKLKKSCLDEPSDTKTSTSASASETRNSDKAVETLGEVSGGNAVDEIKRKKSKKNIKTAATNGLGVTNTDDRAKSDDCDIKRKIERKHRKHSGKSSGDSNEVALEIVEGKKSRKLKKSCGDEQEANIEDGYEYVVAEVNQGDIPSTVEEIEERSRRDNGNIRKRKKVKVGHNSEDSTHEKSEKRVRFSGQDQIFPSSSDPCDDENHEIEEDNLLRGKRFSKLEDEIVKEAVHKYIEIHNLGEEEGLKKILNSRSYPELKGCWKEIGSCIPYRPYTAVYYRAQVLFRRSETR…
>LrMYB10 R2R3
MLRKFQGQHGHNWTILADELGKHPVHVGNAWQRIKLENQKKGNWDQEEIQKLFDLVNTDLQLKLCEERKSKHGMLRDNICWSAISDSLSTRISPHCCNKWYRQLTSPMVAAGEWADTDDYRLVDTLFELDASCIDDVDWDNLLSHRPGELCRKRWNQMVRHISQHENKS
>LrMYB11 R2R3
METKAAGESEECDIKRKKKRESGKSPGKSKKGSDEDAVKCVEKKKKNKLKKSCLDEPSDTKTSTSASASETRNSDKAVETLGEVSGGNAVDEIRRKKSKKDIKTAATNGHGVTNTDDKAKSDDCDSKRKKERKHGKHSGKSSGDSNEVALEIVEGKKSRKLKKSCADEQETNIEDGYEDVVAEVNQGDIRSIVEEIEERSRADNGNIRKRKKVKVGHNSEDSTHEKSEKRVRFSGQDQIFPSSSDPCDDENHEIVEDNLLRGKRFSKLEDEIVKEAVHKYIEIHNLGEEEGLKKILNSRSYPELKGCWKEIGSCIPYRPYTAVYYRAQVLFRRSETRKWTKEEYEIVRKFQKEHGNNWKVLADELGKHRFHVKDTWRRLKLPNQKKGQWTQEEYQTLFD…
>LrMYB12 4R
MLSNSDDEDISGNDSDDGFQEDMEALKKACLFAGKDIADGHVDGVDDVTPSGTDDDDDDDIELVRSIQERFALSTELREPLTLKPLCSFPSAADDDDDFEILRVIQRRFEAYDDDTEKGRKESCLDKFEQVGVTNITSEKETSNDFFVERTNAEEGFPACVDETIQIPEGCTNDIEWHDSSAETTAVSVNSVCFPKSAQAFVDAIKKNRSCQKIIRSKMVQVEARLEELKKLTERVKILKGFQIASKKRMGRALSQKRDARVQLISLPKQRPSAKGKKLSGIHYGPAENSHVASFREALTHFAVSLSRKEWSKEDRENLAKGVKQQFQEMLLQRSVNQLSDENGCSRESGDLDGLIASIRDLVITPETMRIFLPRVNWDQVASMYLPGRSGAECQSRWL…
>LrMYB13 like 1R
MAGRSSRSKTQLTVQQRESQCRAKWTTSLTIIMVNVMVDEVHKGHKQNKSFSKKGWKCISDEFQKRTGLMWERDQLKYRYAALRKLFATIKLLLEHTDFEWDETTGLITATDEAWDWYIKDHPDAETLRNTGCPFYKGLTVIFADSGSRGTYNGSTMHKDPLSGSLQEELSYSESEEGPDSNELEILQSVSSPTDISRKRGRGKGVDGAIARAISEMAAASRLRASAFKKCNNNFSITDCIRALDELEGVNDQVYYVALDLFNNHAAREIFLSLKVEKRLTWLIGKSSGPP
>LrMYB14 like 1R
MAGRSSRSKTQLTVQQRESQCRAKWTTSLTIIMVNVMVDEVHKGHKQNKSFSKKGWKCISDEFQKRTGLMWERDQLKYRYAALRKLFATIKLLLEHTDFEWDETTGLITATDEAWDWYIKVRSHFFCSERNTLAARTHFSICKLNSPFLFIFLF
>LrMYB15 like 1R
MALQMDSEANEMQQKQERLRTRWTPSLDMIFADLVVEQIKLGNRPNNVFDKKTWNYIRDEFNRQTNLHFNNNQLRKHLDVLRTRYYNLKSASDQNDALDESCYIGFDLWEDIGAQPKPESSKTKECPIYEQLCTIFADSGADGKYAQSSHYAGLDKSAGIDTSFKQNGNLASVNPSSSTRLHSASTSQQTTTRTVAGKKRKCPSEMVPAAGQNCEDKEIIDAMAEAMREMIAASKFQTVAMPQVDGSFTVRKCIKALDEIEGVPDNLYYAALDLFDNPSLREMFICLNSSSIRLTWLQGKCANLASLLPPGLQV
>LrMYB16 1R
MDSEANEMQQKQERLRTRWTPSLDMIFADLVVEQIKLGNRPNNVFDKKTWNYIRDEFNRQTNLHFNNNQLRKHLDVLRTRYYNLKSASDQNDALDESCYIGFDLWEDIGAQPKPESSKTKECPIYEQLCTIFADSGADGKYAQSSHYAGLDKSAGIDTSFKQNGNLASVNPSSSTRLHSASTSQQTTTRTVAGKKRKCPSEMVPAAGQNCEDKEIIDAMAEAMREMIAASKFQTVAMPQVDGSFTVRKCIKALDEIEGVPDNLYYAALDLFDNPSLREMFICLNSSSIRLTWLQGKCANLASLLPPGLQV
>LrMYB17 3R
MDELKIEDCCTENKQSTAASASSVSENSGSLTVKSSEVCSPTPTSPAHRRTTGPIRRAKGGWTPEEDDTLRRAVAAYRGKCWKKIAEFFPDRSEVQCLHRWQKVLNPELVKGPWTPEEDEKIIELVAKYGPTKWSVIAKSLPGRIGKQCRERWHNHLNPNIKKDAWTLEEELALVNAHRIHGNKWAEIAKVLHGRTDNAIKNHWNSSLKKKLDFYLATGNLLPVGGDGLQNGCKDTTGTLSAEKALVCSHKGSDSTELASSGTTDVCKIENSKNHQDAKLLVANINASNRGPQNESADSEVVRWKAQSPVIDAIHVKPITEISFEGYGTNSEADQFKVIETPFSCEIPTCGTLYYEPPQLGSCISMDSDHLNNRWAHCESDSSPSLSPSCFFTPPSSLK…
>LrMYB18 3R
MDELKMEECCTENKQSAVASSSSVSENSGSVTLRSPAVSSPTPTSPTHRRTTGPIRRAKGGWTPEEDDTLRRAVAAYRGKCWKKIAEFFPDRSEVQCLHRWQKVLNPELVKGPWTPEEDEKIIELVAKYGPTKWSVIAKSLPGRIGKQCRERWHNHLNPNIKKDAWTLEEELALVNAHRIHGNKWAEIAKVLHGRTDNAIKNHWNSSLKKKLDFYLATGNLLPVGGDGLQNGCKDTTGTLSAEKALVCSHKGSDSTELASSGTTDVCKIENSKNHQDAKLLVANINASNRGPQNESADSEVVRWKAQSPVIDAIHVKPITEISFEGYGTNSEADQFKVIETPFSCEIPTCGTLYYEPPQLGSCISMDSDHLNNRWAHCESDSSPSLSPSCFFTPPSSLK…
>LrMYB19 3R
MSCACRIVDASTTLIIIVVVHQLDFPYNFFFWLNSKFSFWFCFLELRVDSIKSPLPQDDTLKRAVSVYRGKCWKKIAEFFPDRSEVQCLHRWQKVLNPELVKGPWTQEEDDKIIELVAKYGPIKWSVIAKALPGRIGKQCRERWHNHLNPNIRKDAWTLEEERALIEAHRIHGNKWAEIAKVLPGRTDNGIKNHWNSSLR
>LrMYB95 like 1R
MLRLHKLLGNRWSLIAGRLPGRTANDVKNYWNTHLRKKLIASHGKLEQQQERKHKKGVKNNTIIRPRPRSFSRTIISNTCVKCNNTNSTLHNKDELEGSQKVVTFSDQNNSKPITTDEEELTEDGIQWWANLLANNNSNMLSAIPQVGFGESIVYADPTPSLEGGKVISGRFSTQEKDIQNSPDLLTNNDNNEIDNNNNNNSPTSLYEEMALPLVNNVESNIYMQEGESSLSDFSFDIEIWNLLN
>LrMYB20 like 1R
MMNVRGLSIAHVKSHLQMYRSKKLDESGQVLGRGYRAMHGRSYFYGNHLGGQRYNPLQDFKMKNGAIVLARNFNYDDHALKDHFRNSFSRPPYQAKDIFSRYLRWPSNQGGLLNTQSVKGEDFRESNNLWRMKSWQAQDKLSTRRQVIQENGRHEIGSIRSSQFPEEKRWPPHEFIPNQREEKKADLSDICSAKNSRYLLQQNNAAQPYSKWNCRYNTLEQNLVKPFKIEIKEDKSLEEKEWLPDLQLRLSRSTDNKNEKKKKDQSDINTMLSLSLPTYSSTAT
>LrAN2 R2R3
MSTSNDKLSSRVKKGAWTQEEDVLLRNCIEKYGEGKWHRVPVRAGLNRCRKSCRLRWLSYLRPHIK
>LrMYB21 like 1R
MSGSGSFAVSRSHSGDRFYNPPMRRQQQQQMLLQQQQQLQKQQQQQQLQRASATADVAANRTDSDDSTSTLSKTPSVCSASPPRPPPVNVTNLDRLMESVTPFVPAQHFTEVNVRGRRTREAESTMYYCLGDLWESFSEWSVYGVGVPVLLNGKDSIIQYYVPFLSGIQLYVDPSKPSSRLRRPGEEGDADSSRETSSGGSSDCEVDRRSKSSSDGLWNQHSLVNQNAQRLNRLSLRDKAVTGSSSDEAEISNSLGQLMFEYLEHEQPHNRRPLADKIAALASQFPELKKCRSSDLLPSSWISVAWYPIYRIPVGPTLRDLDASFLTFHSLSTQSRALNAVQPRYHGATGRKVLGNVNACSRISLPVFGLATYKLKGSILSPCGPHESEQENSLLQAAD…
>LrMYB22 like 1R
MKYIWMPRLAERIQAAAASSNPVVVSSSGPTITAIQNQEIQLPLSNMNHPMSDYMPIQLANNEKTNSFNYSSTSVSSSSDLADGCYNFSINQSSNQDYSQVNQSTNQLCYGEPAVSPTGYFHPGFLGFQEVDQQNSSRWMDNSWNIDDVCFLQQQLNNDM
>LrMYB23 like R2R3
MRTPSSSRKKVVTPCCNKIGLKRGPWTPEEDEILTNYVSKEGEGRWRTLPRKAGLLRCGKSCRLRWMNYLRPSVKRGHISSDEEDLILRLHRLLGNRWSLIAGRIPGRTDNEI
>LrMYB25 like 1R
MLLVMEFSVTKKRCSQKIGVRQYKKSSVPRLKWTPELHELFIEAVQHLGGGEKATPKRIQQMMAVKGLKISHVKSHLQMYRNLKERASINIFRSVNNFHEERPQLSWSSPQHVCETLEHPSKSSKQKEPGSQWSYKARINEYSEPIGEYIYNCDQQEAQGSLSSGMTKEEQDGGGPTSEICEFPQADGECEREINFWPLDDHQNSQSDDHNKLHCTKDNSHINLDLSISSCFYC
>LrMYB27 like 1R
MSLSSTALSTEAKEPSQENLLLIRGNLSNNGVPREQEADEEKSEHHNGDCDRGDDENEFDEDEEEDMDFNPLLKEAVSLDASSSLSSEIEGLDADFVDSGENIAESLRSCCKESMPGFPQGCLIEDKELGEEIVMQNKASSGASPAELKKISSSELKERESTLDTEPESGISHNKKIVLSGGGDCVEDLSVGECSNIVNSRRSIIDMDNEDAICKRTRARYSLASFTLDELETFLQETDDEDDHQNANDEEEYRKFLAAVLLGGDENSGHIQDNENVDDEDEDNDADFELEIEEALESDLDEHVKDDNEEEYEAVGRRPKTRQTRRQRASVENKKKIVGLSNRPLRPLLPYLPISPYSVHGAKSMMPPANDGFVNGFTPHQIGQLHCLIHEHVQLLIQV…
>LrMYB28 like 1R
MRTMGVKGLTLFHLKSHLQKYRLGLTATYSLESPCSGGTPQQLPASDLNEGYEVKEALRAQMEVQSKLHLQVEAEKHLQIRQDAEQRYITMLEKACKMLADQFIGGVVTENHQETYQGLGTKTQLSPLCNPHGLCPSDSADIVGVHGPEEVSPRIHPQPTDCSTESCLTSHESPAGLPLEGSSPGGKKRGLSGDSTHASYVWGEADMRSSGVRVLQVNCFGITGSNVQNVSN
>LrMYB30 like 1R
MKYTFFDIPQNQVKGSWQGASSMISSKLETVATQGKAPTCLAYENMLKVRKPYTITKQREKWTEEEHQRFLEALQLYGRAWRQIEEYVGSKTAIQIRSHAQKFFAKVARDSGNDGDESVNAIDIPPPRPKKKPLHPYPRKMVDSPVANEAVSGQPKRSPSPNASGMESGSPDSVFSAIGSGVSEYPFAEQQSSCLSPASCTTDAHTANIISAENDNESMTSNSNTVEEIKPVAASTSPITNSVMECDIVHRETSCNGEKLAVEAPLASIKLFGQTVSVPDANNLALRATDNCNSMPSKTTEKEIEINNDNVLHGFQANHANSPFILAMASSNMILPASWLSQNNPESTAAFPTTISWWSWYQDLIYRSISSSGQTTTAPCQGPKDEEPQREGSSTGSST…
>LrMYB31 like 1R
MKHGIDPNTHEPPKENQVIRNEENCTNKTSMLQIPHLNEMDQPFHMNNRSFNSEANGQLTEVFDLLFPHEFQSNANPSEYNSEVLAQYHDHHQSEFEENPNYGFCSASSVTKLEHGQMTEIDFASSSTSRMSSSNSSNMCSNQNTAGIRMNGMSENSESLSWNVENKMESLFQYPYIEIKNEELKSSPSQERELYGHSSGDFMSNYPLSSLTEELSGANLDAFQQI
>LrMYB32 4R
MVQVEARLEELKKLTERVKILKGFQIASKKRMGRALSQKRDARVQLISLPKQRPSAKGKKLSGIHYGPAENSHVASFREALTHFAVSLSRKEWSKEDRENLAKGVKQQFQEMLLQRSVNQLSDENGCSRESGDLDGLIASIRDLVITPETMRIFLPRVNWDQVASMYLPGRSGAECQSRWLNWEDPLIKREEWNPLEEKNLLHAIQQNGMSNWIDIATSVGVCRTPFQCLSHYQRSLNASIIRREWTEEEDIRLSAAVETFGESNWQIVASVIEGRTGTQCSNRWIKTLHPARKRCGKWSADEDKRLKVAVMLFHPKSWKNLGQSVPWRTPIWKKVAPYVPGRTHVQCRERWFNSLDPSLKLDPWTKEEDLKLKSAIDEHGYSWSKVAACVHPRTDNQC…
>LrMYB33 like 1R
MIMKPEKKSKKRKKSASINGVGVTKGDANSAELDLSFKQERLSVVGTWKERDKAKMETKAPGESEDHNVKRKKERGSGKQCGKSSKDGCEDAVKSAVKRRKKLKNEGETLHDSLLDTKTIAPESSNETQETKAVETLCEGSGGNLIDESKRKKRKKEKRKKEDRQVDTVTGVIQGHISAIEEIEDSKIDDANIRKRKKTKLGHNCKDLIHEKTEKRVRSSDHVQFFPPTSYRIDEKHENNEEKLLFGKQFTKEEDEIVKDAVYRYIEVHNLGEEGLQKVLSSKSNPEARGCWKIIGRAIPYRPYFSVYRRAQRLFRMGEKRKYTEEEYEMIRKFHTENGTKWKVLADELGKHETHVSNAWGRIKLANRKKGSWSQEEIQTLFDLVNADLQQKLCEEKKS…
>LrMYB34 R2R3
MVRAPCCEKMGLKKGPWTPEEDQILISYIQSNGHGNWRALPKLAGLLRCGKSCRLRWTNYLRPDIKRGNFTREEEDSIIQLHEMLGNRWSAIAARLPGRTDNEIKNVWHTHLKKRLKNYQPPQNSKRHCKNNNDTKAPSTSQITLKSSNNFSNIQEDINGPGSGPNSPQLSSSEVSTVTADSMAVTTMANGDQTMIKQLDEMNSSENFIPEIDESFWTDDLSTTDNSSFDMAGAHEELQVQFPFYAMKQESVEMAEAKLEDDMDFWYNVFIKSGDLLELPEF
>LrMYB35 R2R3
MDHHQRVDFGSRREVSSDNNNQNGDEDNKMDLKRGSWTVEEDLTLMNSIALHGEGRWNSLARCAGLKRTGKSCRLRWLNYLRPDVRRGNITLEEQLLILELHSRWGNRWSKIAQHFPGRTDNEIKNYWRTRVQKHAKQLKCDVNSKQFKDTLRYLWMPRLVERIQASSNSNNQVINQQSIQQTNDNIISNNNIVPNLSFTQENYSSTATTASSENSIATQVSDMSDNCYTNYPLNQSDYGESLISPTGYFQHGALDFKTVDIDDNNNQQSVSQLFLDDVSDNLWNIEDMLFLQQQLN
>LrMYB36 like 1R
MQINAGQNTTAALEVEDGKTVVDGPPQNTTNSEETNSEEKGDDSISSTARDISVSNSTKTEGLADNSESRTQAVNQEYNVTVGDTTSGVSNLSISSSQQNNATDMVDDNQIDSNLTVSSKNDELDSTLVDSSNVSGDTEAEKVVQGNTTIEAVDNVGLPLKDKNATEVEKADATSEEIGTTDEGADASIAENLGETQDDPIDTSDSSTHLEERHIRTDVETLPEIQTEGNMEDAAAE
>LrMYB38 R2R3
MGRSPCCEKLGLKRGPWSKEEDDLLVNYINKNGHPNWRALPKLAGLLRCGKSCRLRWTNYLRPDIKRGNFTLEEEDTIIKLHKVLGNRWSAIAARLPGRTDNEIKNIWHTRVKKKMNKSESEETAGIQEETMETSKSEENLEIHSEPENSKISSPKINPEIQQPSSSVRSSSSISSSEDSCLNTTATSSLADDSRDQIMLDNLLEIDDDFWSEVLWAP
>LrMYB40 like 1R
MLPPRAMESDKEQLAPSATKAIETAFADSLPSLDLSLKPDFESMETAPSEPVEETKPNTTTSQIPSVYPAFFPAYIPVPYPFWPSNAIPVPEDRGAEPSHHQVVKPIPTVPKEPVNVDELVGMSQLTLADAGSGHIEPSPLSLKLTAEPSRQSAFHASTPVKSSEITKGETAPIQAL
>LrMYB42 R2R3
MGRAPCCDKSKVKRGPWSQDEDNTLKNYLEKNGTGGNWISLPQKAGLRRCGKSCRLRWLNYLRPDIKHGGFTEEEDDIILTLYSQIGSRWSVIAANLQGRTDNDVKNHWNTKLKKKLLAAQNTNLISNSYNFTNNIISSDFNHNSSRNYYGILEPTCSIVDSNTFTSHMDPNFINSSCQFPLPALMEIQENDAIIQSSVQEDGYFMDFSSGIPSTYYDNLVNGFDFQENAMGADDTNFSSSSYSTLVQLQANNIPDVDELDFQRI
>LrMYB43 1R
MYSTLPIRNLGIEESGDYFNHHHMNHHNLSIDGTNLPGDACLVLTSDPKPRLRWTAELHERFVDAVTQLGGPDKATPKTIMRTMGVKGLTLYHLKSHLQKYRLGKQSAKEATENSKDVSCPAESQDTGSSTSGSSRVIAQDINEGLQVTEALRVQMEVQRRLHEQLEVQRRVQLRIEAQGKYLQTILEKACKALNYTAVESTDLDAASEQLSELAIKGANNRDGIVTVSSLPEIVTGFENKNPSDMPARIGDCLPSNRSLVSPTRIG
>LrMYB44 R2R3
MARTRCYDKISGLKKGTWTPEEDRKLAAYVSRYGCWNWRQLPKFAGLSRCGKSCRLRWLNYLQPNIKRGNYTKEEDEIITKIQAEIGNKWSTIAVHLPGRSDNDIKNHWHTSLKERSTQELITSKKRLSNNSYQSSNRKKKKLLETSQCSSIQSYSEVSCATTDRQSVENIMDGECEVFQEIIFEESSGNFWTEPFLLDSFSTTSSAIFMPNLEFDHGLIVSPFSPVMCYDEFLCSYY
>LrMYB45 R2R3
MGRPPCCDKIGVKKGPWTPEEDIILVSYIQQHGPGNWRAVPSNTGLLRCSKSCRLRWTNYLRPGIKRGNFTEHEEKTIIHLQALLGNRWAAIASYLPQRTDNDIKNYWNTHLRKKLKKLHGEDENTIQEGSTSSSSQSNFSKGQWERRLQ
>LrMYB46 like 1R
MAKKALCEALSLDKSNLQANPISPIPVQPVQGSSSYASSAENISKLLQNWMKNPPKSSQLSRSDSENTQSSLNNPSIRSGSGSSSSPSEGTISATTPEGFDSLFNEGNAFTPENTAIFQVESKPNLNAENGFLFNKPSLEESQVPLSLIEKWLFDDAINAPAQDEFMGMNLGESANFF
>LrMYB47 like 1R
MKMYSSLGMEGNGGISEYHNHFHNLQNSFSGDITNLPGDACLVLTADHRPRLRWTAELHERFVDAVTQLGGPDKATPKTIMKAMGVKGLTLYHLKSHLQKYRLGKQSKEACENYKDESQDTSSSASGSSKVVAQDINDGYQV
>LrMYB48 like 1R
MQINAGQNTTAALEVEDGKTVVDGPPQNTANSEEKGDDSISSTARDISVSNSTKTEGLADNSESRTQAVNQEYNVTVGDTTSGVSNLSISSSQQNNATDMVDDNQIDSNLTVSSKNDELDSTLVDSSNVSGDTEAEKVVQGNTTIEAVDNVGLPLKDKNATEVEKADATSEEIGTTDEGADASIAENLGETQDDPIDTSDSSTHLEERHIRTDVETLPEIQTEGNMEDAAAE
>LrMYB49 R2R3
MSKAILMSNNNPSNEDEFELRRGPWTLEEDTLLIHYISTHGEGRWNALAKCAGLKRTGKSCRLRWLNYLKPDIKRGNLTPQEQVLILELHSKLGNRWSKIAQHLPGRTDNEIKNYWRTRVQKQARQLKVDSNSKKFVEAIKNLWMPRLLEKMEQCSSSSSSSTEKQQNPPVHSPLINNQEPCTKQNKSYDNNNTWGSLDNSRIYSSDSMNVMTENVTFFNNSIQDECYHVGSLGEQPDFSYQEMSISKCEAAEANWFNDEMAEEGSLWNMDEFWQFRKLGDVDI
>LrMYB50 like 1R
MFHAKKPSTMNSHDRPMCVQGDSGLVLTTDPKPRLRWTVELHERFVDAVTQLGGPDKATPKTIMRVMGVKGLTLYHLKSHLQKFRLGKQPHKEFNDHSVKDGDRATSLELQRNSASSSGMIGRNMNEMQMEVQRRLHEQLEVQRHLQLRIEAQGKYMQTILEKACQTLGGEENMALPARTFKANIGNQGGLIPDISAAFKEFGAPPLSFSSFQDLNICGGHEQQLELHAQSSGMGERSSSFDGFMNLGNNNTDHNLSLGKKRPSPYNNGGNGNGKSPLMWSDDFRLQEIGGATGGASCLGPNNENNHQIIQMAPVSMERSCNLELDSVSDIYESKPILQDEKKFDAKLERPSPRKAPQIS
SLSAQGGRNSVFG
>LrMYB51 R2R3
MRTPTSSRKKVVTPCCNKIGLKRGPWTPEEDEILTNYVSKEGEGRWRTLPRKAGLLRCGKSCRLRWMNYLHPSIKRGHISSDEEDLILRLHRLLGNRWSLIAGRIPGRTDNEI
>LrMYB52 R2R3
MAAIIQKKDSDRIKGPWSPEEDELLQTLVEKHGPRNWSLISKSVPGRSGKSCRLRWCNQLSPQVEHRAFTPEEDDTIIRAHAKFGNKWATIARLLSGRTDNAIKNHWNSTLKRKCCSMSDDLSFDTPQQPLKRSSSVGMNPGSPSGSDLSDSSLSGSGFPQPLVYRPVPRPGGVFPLPPTPVQQIETAPTVPVPISDPPTSLCLSLPGSGSGSNETSNQSTQVDKPVPVPEPVPIACLPSSFMAQIPQTQQNYDFGAQKSGEKQFFTPEFLSVLQDMIRKEVKSYMSGFEKNGVCMQTDAIRNAVIKRMGISKIE
>LrMYB53 like 1R
MVFVTGLKRTGKSCRLRWLNYLRPDVRRGNITLEEQLLILELHSRWGNRWSKIAQHLPGRTDNEIKNYWRTRVQKHAKQLKCDVNSKQFKDTMRYLWMPRLVERIQAAAGATASDQVLHHQTINPNMVPIDHSNNTAAVTNSSTAASSENSFGTQVSPVSDLTDSCYNYPQVSSNVVNQQDCFQVNHHQNSSQLCHVGESLTSPTGYFHHATALEFQAAAMDHQQNTNSQWMDGANFYDNLWNIEDMWFLQQQLNNNNNNVV
>LrMYB54 like 1R
MFRWSRIARKIPGRTDNEIKNYWRTHMRKKAQEQRKKTCISPSSSFSNSSSSSSSITHDENETNFYDSGGLELLQAEGEKKASDQEKAGESMKIYSMDEIWKDIELLDENEMTNLNKPIMGSISTLWNYDSLWKDFDWSSFR
>LrMYB56 R2R3
MGRSPCCEKAHTNKGAWTKEEDERLIAYIRTHGEGCWRSLPKAAGLLRCGKSCRLRWINYLRPDLKRGNFTEEEDEIIIKLHSLLGNKWSLIAGRLPGRTDNEIKNYWNTHIRRKLLGRGIDPTTHRPVNEPGTTQKVTTISFGAAGNNIKDEEDQKMINVKAESGLSQLEDEIISSPFREQCPDLNLELRISPPSRQNYQQSHHDQDLKQSPRCFACSLGIQNSKDCNCSKNNMGNIASYDFLGLRIKGVLDYRTLETK
>LrMYB57 like 1R
MSSACSDKSSLSSMTGGLGGGEKEIMLFGVRVKVDPMRKSVSLNNLSQYEEPNTNNNNNSNNGADNINESSKVVDEGYASADDAVHHQSNSGRERKRGVPWTEEEHKLFLLGLQKVGKGDWRGISRNFVKTRTPTQVASHAQKYFLRRSNLNRRRRRSSLFDITTDLVSVMPIEDGENKQEIPVLAPAKLPTAETTKTNAFPVAPAVGPIMLPARIDKSRESPTLFQRDQGNSSMLVRPVPMFSMPNPSTMINLNANQNSTIEPSSLSLRLSLSLDQGQASSTRHPAFEVMSSFSNGESIIRVA
>LrMYB58 R2R3
MGRSPCCEKAHTNKGAWTKEEDERLIAYIRTHGEGCWRSLPKAAGLLRCGKSCRLRWINYLRPDLKRGNFTEEEDEIIIKLHSLLGNKWSLIAGRLPGRTDNEIKNYWNTHIRRKLLGRGIDPTTHRPVNEPGTTQKVTTISFGAAGNNIKDEEDQKMINVKAESGLSQLEDEIISSPFREQCPDLNLELRISPPSRQNYQQSHHDQDLKQSPRCFACSLGIQNSKDCNCSKNNMGNIASYDFLGLRIKGVLDYRTLETK
>LrMYB59 R2R3
MGRSPCCEKAHTNKGAWTKEEDERLIAYIRAHGEGCWRSLPKAAGLLRCGKSCRLRWINYLRPDLKRGNFTEEEDELIIKLHSLLGNKWSLIAGRLPGRTDNEIKNYWNTHIRRKLLSRGIDPTTHRPINEPASTQKVTTISFADDDHQDQKINIKAEFVEVSKEDNETQEKCLPDLNLELKISPPPHHHHQENQQLDHHQRSNSLCFTCSLGIQNSKDCCCSKTNGNGCSNNIVSMNIVSGYDFLGLKTNGLLDYRTLETK
>LrMYB60 R2R3
MVRAPCCEKMGLKKGPWTPEEDQILISFIKKYGHENWRALPKQAGLLRCGKSCRLRWINYLRPDIKRGNFSEEEEETIIKLHQLLGNRWSAIASRLPGRTDNEIKNFWHTHLKKKLELIQQNDLLSTTTTKRSHEMMPKCPALKIEHHLSSNYYQVSQNIVVHHPTYCHDEDLQENNSSSHDTQSNKEESMQYSTNGHRDMTSFNDDMVFWYNIFMNSGNNV
>LrMYB61 1R
MSGISQQGEVIVHRVKKEEVETKISAWQTAKIAKINNRFKREDAVINGWENEEVQKASSWMKKIERKLEEKRAKALEKMQNDVANARRKAEEKRASAEAKRGTKVARVLELANLMRAVGRAPAKRSFF
>LrMYB62 R2R3
MSTMTLVDDHQMVNIKEEKMESSSDYFPEINESFWTDELSMENNYVMATGHDQEIQVQFPLWSSVREENVDKLTTSTKMEEDMDFWYNVF
>LrMYB63 R2R3
MDRHHVKVGLSRVANCNNKNINSNHLQQHEEDMDLRRGPWTVEEDFTLMNYIAHHGEGRWNSLARCAGLKRTGKSCRLRWLNYLRPDVRRGNITLEEQLLILELHSRWGNRWSKIAQHLPGRTDNEIKNYWRTRVQKHAKQLKCDVNSKQFKDTMRYLWMPRLVERIQAAAGATASDQVLHHQTINPNMVPIDHSNNTAAVTNSSTAASSENSFGTQVSPVSDLTDSCYNYPQVSSNVVNQQDCFQVNHHQNSSQLCHVGESLTSPTGYFHHATALEFQAAAMDHQQNTNSQWMDGANFYDNLWNIEDMWFLQQQLNNNNNNVV
>LrMYB64 like 1R
MTPQEERLVLELHSKWGNRWSRIARKIPGRTDNEIKNYWRTHMRKKAQEQRKKTCISPSSSFSNSSSSSSSITHDENETNFYDSGGLELLQAEGEKKASDQEKAGESMKIYSMDEIWKDIELLDENEMTNLNKPIMGSISTLWNYDSLWKDFDWSSFR
>LrMYB65 like 1R
MTRRCSHCSTNGHNSRTCPNRGVKLFGVRLTDGVIRKSASMGNLTHFATSSSGNTPLNGVVHDSPGDTPDHIAVGGGGADGYASEDFVAGSSSSRERKKGVPWTEEEHRMFLLGLQKLGKGDWRGIARNYVISRTPTQVASHAQKYFIRQTNMSRRKRRSSLFDIVADESGDTPMISRDFLGDDAPQAEMQSNNPLPSAPVVDEECESMGSAASANSNDGEHSLPKPESSQYPHQLVYPAYVAPFFPMPYPCWPGYTAAEPAKAETHEVLKPTAVHSKSPINVDELVGMSKLSLGESIGDAAKPPSLSLELVEGSSRQSAFHANNPSSGSSGMNSSHSPIHAV
>LrMYB66 like 1R
MLKLEITYNLIAGVPWTEEEHRMFLLGLQKLGKGDWRGIARNYVISRTPTQVASHAQKYFIRQTNMSRRKRRSSLFDIVADESGDTPMISRDFLGDDAPQAEMQSNNPLPSAPVVDEECESMGSAASANSNDGEHSLPKPESSQYPHQLVYPAYVAPFFPMPYPCWPGYTAAEPAKAETHEVLKPTAVHSKSPINVDELVGMSKLSLGESIGDAAKPPSLSLELVEGSSRQSAFHANNPSSGSSGMNSSHSPIHAV
>LrMYB68 like 1R
MNYLSPNLKRGNFSEDEDDLIIKLHALLGNRWSLIAGRLPGRTDNEVKNYWNSHLRRKLIKMGIDPKNHRISHYLHIKRLEFLPKNSTRENDGVISDTASSCADGQQITSSLPDLNSLSINNIDDFLDYLP
>LrMYB69 like 1R
MLCCNKLKVSFSYLFLIFRWSAIASRLPGRTDNEIKNFWHTHLKKKLELIQQNDLLSTTTTKRSHEMMPKCPALKIEHHLSSNYYQVSQNIVVHHPTYCHDEDLQENNSSSHDTQSNKEESMQYSTNGHRDMTSFNDDMVFWYNIFMNSGNNV
>LrMYB70 3R
MESDRISTPSDGTSTSLQSTSLQRVRPLHGRTSGPTRRSTKGQWTPEEDEILRKAVQRFKGKNWKKIAECFKDRTDVQCLHRWQKVLNPELVKGPWSKEEDEVIAELVKKYGPKKWSTIAQHLPGRIGKQCRERWHNHLNPGINKEAWTQEEELTLIRAHQIYGNKWAELTKFLPGRTDNAIKNHWNSSVKKKLDSYLASGLLAQFPSLPNVNHQIQSIPSSTKMEQSSEDDSVRKGAEMEEVSECSQGSNLAGCSQSTSDMGNAFVHTREEGKLLEDSNYWKDPSSSSAPCPEYYAPNFDDITFSMAEVPSGWAASMGKDWQFNPDDIPNISPLELMQDSSGLFMQCLTGNGNHDMITF
PQQDTMKFETTNDGSMVVGLDTPNEMFTSVEGCTMIYPEAGIPQRFPSETGMNGVDETAGSLIYQISEDMSIEKGNPLCSDVMGTSSCQPCSVPSQFSSEQSSLMFGIASNQFHNPSQGHQAQESETSKCDGLLCPTQSDTPCDNIMGDPLMKDPLDQTKDSAQLVSVNDFGSTPSNTIQTCPLVNGNSGVKEDQKDGGALCYEPPRFPSLDVPFFSCDLIQSGNDPQQDYSPLGIRQLMMSSMNCLTPFRLWDSPSRDGSPDAVLRSAAKTFTSTPSILKKRHRDLVSPLSEKRCGKKLESDLRQESFSSLAKDFSRLDVMFDDSANEKATMSSLTKDQTLELQASSEDKENIYPTEDGRKEEDKEHNGLSGCGTSERQLDGGEVHCKEQGTRDGKKL…
SNKALGNQYARRLEAASNQGSVSSSFETSCFSVICSPRIRGKKDGSSFVITASMQSAPTSTALENAAETSGNVVGTETVSISGETPYKRSIESPSAWKSPWFLNSFLSSPRLDNELNFEDLALFMSPGDRSYDAIGLMKQLSEQTAGAFADAQEVLGGDTPESILRGRNSKNQKADENHSLLSANAMSERRTLDFSECESPGKGKATENFCTSNNSFSSPSSYLLKGCR
>LrMYB71 like 1R
MLNDERALVLSSTSNNNNNNNSEHDHEDYQHDDQDQDQDQEYRDDHIRDIHAMTPPQPPPPFTTNINRAGRRREAWETSSHRSSSLSSELAPSENFSTMSREFNALLLAGSSSTHTNNNNNDYGTSHDAEGTTNNSLGRIFEEETIVEENNPLAIVADNSNNNNNRDNPSSPSCPMRPFF
>LrMYB72 like 1R
MDRMYNGYENGVVMTRDPKPRLRWTADLHDRFVDAVTKLGGPDKATPKSVLRLMGLKGLTLYHLKSHLQKYRLGQQTKKQDAVEQNRENIAGESCGQFSFHSPGPSITSSSMSGMQGEAPISEAVRSQIEVQKRLHEQLEVQQKLQMRIEAQGKYLQAILDKAQKSLSTDMNSPNAVDETRAQLTDFNLALSNLMDYMHGDNRDETVAGKRIEDDANNDLRSSTYLREGEQKNNMNIKLEETSISFDLNSRSSYDFIGMNSAALEAKPLSNGRLEI
>LrMYB73 like 1R
MFSCSNGDLLLTSFQYQNGSSLLAQPLGFSSYNNHNLTYDDHRSFSSVIPGSHACLNGNSSSSEPTWATKLELPSLQNQTANWGPPASPLPSLESVDILIQSPPAGHSESGSLSPRNSGLLEAVLYESQTMKDSKDNSCPDFKGWETYGDPFSPFSHFSASVFSEYAPISGTSLHELPSIATMSGCKVKQEIGDPAPLDDKDGTSNQTNFSSPKTQHAKNHLALKDAIGSGFFDDCGWDCKQIHAVATSSGQACGHNSCSWDAMSAV
>LrMYB74 R2R3
MGRAPCCEKVGLKRGRWTTEEDQTLTNYILANGEGSWRSLPKNAGLLRCGKSCRLRWINYLRSDLKRGNIKSEEEDIIIKLHSTLGNRWSLIARHLPGRTDNEIKNYWNSHLSRKVESLRIPSDEKLPKAVVDLAKKGALKPIKHNRKTNRSTIKKNKTSKSSASNLSEPKQAKENDGPLSASVPMPSTPDMEKEALSNTISSWIDGLASDSAMVSMQEDYIANIAAPNPWTGSTETHSSLSSDSGMEWLDEIMPDVVIDDQDMDPNFILTCLENGQEETSEKVIAKTATNYCGTMHSNNKDHNNKIVSSEDMQMENNPESEAVSINEKNKETRLLMEADGTIEWDWQNQLVWPWEETEQ
ESIVSSIPSWPFWDSDNTELLQNCANEAAVDINSVRYSEKTQKHSALVDWLLS
>LrMYB75 like 1R
MILISRETTFGALRDDTKVTLSKRCMVEGNEKAGMLMKLEKKSKKRKKNAASNDLEVTKGDFKGGNEDSDIKRKKEIGGGKPPGKSSKDGCEDAVEKVVKMKKKLKKEQETLIMYDASLDTKTIAPESVSGTQETNAVETLSEGSGGNLIDESKRKKRKKEKRKKEDRQVDTVTGVIQGHISAIEEIEDSKIDDANIRKRKKTKLGHNCKDLIHEKTEKRVRSSDHVQFFPPTSYRIDEKHENNEEKLLFGKQFTKEEDEIVKDAVYRYIEVHNLGEEGLQKVLSSKSNPEARGCWKKIGRAIPYRPYFAVYHRAQRLFRMGEKRKYTEEEYEMIQKFHTEHGTKWKVLADELGKHETHVSNAWGRIKLANRKKGSWSQEEIQTLFDLVNADLQLKLCE…
>LrMYB76 R2R3
METDMSFLSKSSSSSSSDDEIGLRKGPWTVEEDNLLVHYITNHGEGRWNMLAKHAGLKRTGKSCRLRWLNYLKPDVKRGNLTPQEQLVILELHSMLGNRWSKIAQYLPGRTDNEIKNYWRTRVQKQARNLKIDSNSAAFQEVIRCLWIPRLLQKIDTSSVIQSSNQSSQSTPQGFTLEKNNTSSSSSSSSHSSSIIYRSPDIPQCAKNPPCEIGNSDLNSFVKAHFPFDDNSYDNNMDNFGQSANGNFNDVIDYDQNVLADSFWSMDEFFYQKQDMSNCTSS
>LrMYB77 like 1R
MPVSGFHCSPGSPSGSDSDSGSLHVSSSSQSHVFKPVARTGGVFPPSIDITSPPSIDPPTSLSLSLPGIDSAELSNRSAESTQSRNPFQLLPPTPPPPPPQQEDKVFVPFSQELLGVMQEMIKTEVRNYMMGVEQQPQQQQQQQQ
>LrMYB78 R2R3
MENDTPEIQEVTIAVNGCYGDDEEEVLMLEDGSDQNRKKTTTLERVKGPWSPEEDSILSRLVSNFGARNWSLIARGIPGRSGKSCRLRWCNQLDPSVKRKPFTDEEDQIILQAHAIHGNKWASIARLLPGRTDNAIKNHWNSTLRRRCAELGKLRSDSSNVLEDVSAEKSKASSEETQSCGDVNSLKAIEGKDISSQENQEDNHYEDKSQGEVQRSDAAANDPRTLFRPVARISAFSVYGSLNAPEAQLQTPRLTPIQAPDLGISKLLEVAFTDRLVPHQCAHGCCGNANQESNGSSLLGPEFVDYAEPPSFSSHELATLATEISNVAWCKSGLENSSIEVIFNPTTRATCGTSHLPSRPF
>LrMYB79 like 1R
MAELQPPDASITAVALPSVATTTTTTTPTTSIAPPPPPPSDNNPPTNNNNLNNNNSNPSLAPKRQRRPSVRLGEIGDSPSETHFRRAPTKTWRYHKDPTLAAKTSKTRPLTNLVNGGATDNNYDEDNSNYNLDLGNRKSKSRKPTKRVRTNWHSSTSAKFETPNGEDNFFDNDNEEFREFEPEGSESPVKEHSPVNSMEHMGLQYWDRRGIRTRVSESRDDLNSGGVHNEMNSGDKSIGVRDWLIGLGLGRYAPVFEIHEVDDEVLPMLTLEDLKDMGINAVGSRRKMFSAILKLRKGFS
>LrMYB80 like 1R
MIMKPEKKSKKRKKSASINGVGVTKGDANSAELDLSFKQERLSVVGTWKERDKAKMETKAPGESEDHNVKRKKERGSGKQCGKSSKDGCEDAVKSAVKRRKKLKNEGETLHDSLLDTKTIAPESSNETQETKAVETLCEGSGGNLIDESKRKKRKKEKRKKEDRQVDTVTGVIQGHISAIEEIEDSKIDDANIRKRKKTKLGHNCKDLIHEKTEKRVRFSDHVQFFPPTSYRIDEKHENNEEKLLFGKQFTKEEDEIVKDAVYRYIEVHNLGEEGLQKVLSSKSNPEARGCWKIIGRAIPYRPYFSVYRRAQRLFRMGEKRKYTEEEYEMIRKFHTENGTKWKVLADELGKHETHVSNAWGRIKLANRKKGSWSQEEIQTLFDLVNADLQLKLCEEKKS…
>LrMYB81 R2R3
MGRHSCCVKQKLRKGLWSPEEDEKLYNYITRFGVGCWSSVPKLAGLQRCGKSCRLRWINYLRPDLKRGMFSQEEEEMIITLHENLGNRWAQIATKLPGRTDNEIKNYWNSYLKKKLIKQGIDPNTHKPLSENQVRNETNCTENVNPIGPYGSNVSKQIFDPLFLYEFQANVNPIVPYDHQNQIEGNTNFGFCSMPSVTNFEHGLMTESDFSDSSTSRMSTSNSSNMISHNSSAGIQMNEMFEGAQVLKWDAEDKIDSLFQYPYDGIKNEEDFSNNNPLSSLSQDLSGENLDVFHHI
>LrMYB82 1R
MTNNMDRYSLIDTNNIAPPTHEFFTTNGKSPDLSSYLSFHNNYSPNTNILFNTTITRNSADMVSDQFNCGSLANASFSSMSNSILSTSPLARNNIKPSLSTLLPDHTTFNINKFQNWEACTISSNGSNNSNGSSNSIELQSNCSFFDNNAAAFTWGSAAADGAGKTEREEIKWSEYMQTPFSLGVNNNNTIQNHHQISPHQDLYGETKSDTQFMTQGSLNLSTTSTWLQNQPPQTSLQTADLYSNNFQRLPAAYGQFS
>LrMYB83 like 1R
MYQPKGAPSPSLVQNNAAVHSQSLDCGGGSMDPMSGGNNNPSLASKQRLRWTNELHERFVDAVAQLGGPDSKFLDFHFGQPPYVTHPPTHTQPLLPMDHGSYVGVAWVSTFWRVLWEHCSQVLGFTEMLAHK
>LrMYB84 like R2R3
MGRPPCCEKTGVKKGPWTPEEDIILVSYIQEQGPGNWRNVPTNTGLLRCSKSCRLRWTNYLRPGIKRGNFTEHEEKMIIHLQALLGNRWAAIASYLPERTDNDIKNYWNTHLKKKLNKKLEGHDENNHQEGKSTSSSSSQSKIIKGQWERRLQTDIHTAKQALCEALSLDTPNNNPTPDLTEEQQPVQPSTSYASSAENIAKLLQNWMTNSPKSSSPCQSSNSKVTQMSLNNNLSIGAVSSSSAREGTVNVKTGKGLDSLFSFNSSNNSDVSQSVSVDEGGNFSTPENNNAAGFQVESKPNLPDYKTENGNFQEENKQHLETQVPLTLLEKWLLDDANAQTQEDQLMGIGMGMAMGETADLF
>LrMYB86 like 1R
MASWGLPSSPLPSLESVDTLIQSPPTESPRNSGLLDAVLYESQTMRTSKSILHHENSGDVVDNDLHETGWEETYGDPISPLGHSATSVFSEYTPTSGSSSEEPQLLTMPACKVKQEKFDFRPYDGKDDASNPIFSRPDYLLESNCFGHMQNAVRTIWH
>LrMYB87 like 1R
MSRCFPFPLQGYEKKPRPEDGNLLKEEKRKEKKHKKEKKDKEKKEGKEKRDKDRSDGKHREKKDKKDKHRDKKEKRKDKKKDKDKERSDISEEAKIAVLPGASSGQKLPSGDEHFKEENTNSQEAKFHNQSHRQHAKKLFKSSLPAVETDESKFVQELARRIRDEEKGPVSQLAERFPVESKRDEKTNSMYIKDSGNLAKEKEKNKERNVFSNKMDGQEVRVEPRLGANAILPSFPGMEKSKFHGLLPPLEENFDSRREEKEKSKERRDDKPRDKKKHKEKEAKSHRKEKEKKKEEKGKDKSAHRKSEQDKSRDISKSNFVGVSNTTDLVPLVPKDTIARMVPEGNHRKRKDIETNGFLHECEVRPTKVLRPSSSHQPTLNGKRLETHQKTDILSSDKQ…
GTMKGQPLAISKPKSLAISKPKASSM
>LrMYB89 like 1R
MSSCCSQSGTNGHNSFTCGGESLPDGDVSGGGEIMLFGVRVKVDPMRKSVSLNNLSQYELPNDSNSGNNNESSKVVDESYASADDAVANHSGIGRERKRGVPWTEEEHKLFLLGLHKVGKGDWRGISRNFVKTRTPTQVASHAQKYFLRRTNLNRRRRRSSLFDITTDSVSVLPTEENKNLQEHPIPPALAPTSLPLVETSKINAFHVTSLPVNFGKPIETPILGQGDQSYNGSSLFIRSVPVVPLSNSSRLSDFNLNQSSTMDASSLSLTLSLSLDQSHSSPSSSTRHSGFQVMSNFSNGESIISVA
>LrMYB90 R2R3
MYQPKGAPSPSLVQNNAAVHSQSLDCGGGSMDPMSGGNNNPSLASKQRLRWTNELHERFVDAVAQLGGPDRATPKGVLRVMGVQGLTIYHVKSHLQKYRLAKYLPDSSSDGKNSDKKESRDMLSSLDGSSGVEITTALKLQMEVQKRLHEQLEVQKQLQLRIEAQGKYLKKIIEEQQRLSGVLEVPGSGVTAPPTGDNGPESDNRTDPGTPAPSSEAPHVDKPVKAHVPTKSISMDESFSSHHEPLSSDSDCQESPNGERSSKKQRVGTSAAFTKENAALPHQILESSLSPPYQQPHSVFMTRDQFNHTSGLSLGIEDHKVSGSNM
>LrMYB93 R2R3
MGRHSCCYKQKLRKGLWSPEEDEKLIKHITQFGHGCWSSVPKLAGLQRCGKSCRLRWINYLRPDLKRGTFSQDEENLIVELHAVLGNKWSQIAARLPGRTDNEIK
>LrMYB94 like 1R
MDDRTVLDKGGKRQLPGWMFATSAADQLKEKVKTDHVDDNDNTEEKIVTKRRKNRKITDKKEAFTEGSTTQIPICQTTKRSRRKLNLPNDDCNDECGLTGSECDRMKVNGDGPLPMLRRRKQKTKNSKIEEGAEMEETITEASDKSGLRKRKYSRVKENSNEAGPSSRRQKQKAKNSRNGNCSDVEESTPKTDDEDLTVEDLMSIAEEYAGDDDEDLTVEDLMSIAKEYVNESEQAASSKEKVGPMEDAISMSLGSLSDIEVDNQWLRRETNFDSISIQERTIDDAPPKVKMSENPTQDMLDLFLGPLLKKTHEEKRVEQVREEMNFACDLNKNKQSDPSGDRPVVVKKKSSLKDKVALLLD
>LrAN3 R2R3
MSTSNASSSGVRKGAWTEEEDLLLRECIEKYGEGKWHLVPVRAGLNRCRKSCRLRWLNYLRPHIKRGDFSLDEVDLILRLHKLLGNRWSLIAGRLPGRTANDVKNYWNTHLRKKLIAPHDQKQESKNKAMKITENNIIKPRPRTFSRPAMNHVSCWNGKSCSKNTIDKNEGDTEIIKFSDEKQKPEESIDDGLQWWANLLANNIEIEELVSYNSPTLLHEETAPSVNAESSLTQGGSGLSDFSVDIDDIWDLLN
