# Supplementary material for: Comparative transcriptome analysis of two contrasting wolfberry genotypes during fruit development and ripening and characterization of the LrMYB1 transcription factor that regulates flavonoid biosynthesis
Source: BMC Genomics. 2020 Apr 10;21:295. doi: 10.1186/s12864-020-6663-4 (PMC7147035; doi:10.1186/s12864-020-6663-4)
Supplement: Supplementary file 9 — Additional file 9. Quantitation of gene expression. File showing the read counts and FPKM values of the genes in each sample. (XLS 18854 kb) [file 12864_2020_6663_MOESM9_ESM.xls]

## Sheet: RF
gene_id	BFS1-1_Read_count	BFS1-1_FPKM	BFS1-2_Read_count	BFS1-2_FPKM	BFS1-3_Read_count	BFS1-3_FPKM	BFS2-1_Read_count	BFS2-1_FPKM	BFS2-2_Read_count	BFS2-2_FPKM	BFS2-3_Read_count	BFS2-3_FPKM	BFS3-1_Read_count	BFS3-1_FPKM	BFS3-2_Read_count	BFS3-2_FPKM	BFS3-3_Read_count	BFS3-3_FPKM
Cluster-10006.0	8	1.6	16	3.07	9	1.78	15	2.55	11	1.92	10	1.89	9	1.79	11	2.26	4	0.86
Cluster-10017.0	8	2.7	5	1.61	7	2.3	2	0.56	6	1.73	7	2.24	4	1.37	5	1.73	4	1.46
Cluster-10102.0	12.88	1.2	14.68	1.32	10.86	1.02	11.33	0.91	10.63	0.88	11	0.97	10.54	0.96	5.48	0.52	4.28	0.43
Cluster-10116.0	22	3.94	16	2.75	16	2.84	22	3.36	22	3.46	17	2.88	8	1.42	10	1.84	9	1.74
Cluster-10217.0	2.68	0.36	6.62	0.85	5	0.67	13	1.49	10	1.18	4.37	0.55	4.37	0.58	3.3	0.45	7	1.01
Cluster-10298.0	6	1.93	3	0.92	1	0.31	4	1.07	3	0.82	4	1.22	2	0.65	5	1.64	7	2.42
Cluster-10373.0	25.25	2.19	7.95	0.66	15.31	1.33	8.57	0.64	7.5	0.58	20.84	1.71	38.14	3.24	37.86	3.37	48.46	4.53
Cluster-10379.0	5	2.45	2	0.93	8	3.74	2	0.8	4	1.63	6	2.79	5	2.52	7	3.5	2	1.06
Cluster-10415.0	103	3.15	121	3.58	120	3.72	53	1.41	62	1.71	52	1.5	28	0.84	21	0.66	24	0.79
Cluster-10500.0	3	0.38	7	0.85	3.99	0.51	12.02	1.31	5	0.56	3	0.36	5.11	0.64	11.98	1.56	3.01	0.41
Cluster-10524.0	2	0.48	2	0.46	4	0.94	3	0.61	2	0.42	2	0.45	2	0.48	4	0.98	3	0.78
Cluster-10568.1	22.04	2.16	19.18	1.81	24.19	2.37	8.67	0.73	9	0.78	8.79	0.81	17.01	1.64	13.96	1.4	7	0.74
Cluster-10568.2	59.66	1.55	80.26	2.02	53.7	1.41	26.95	0.61	40.21	0.94	47.21	1.16	37	0.94	51.04	1.36	45.36	1.27
Cluster-10576.1	19	0.97	18	0.89	18	0.93	9	0.4	17	0.78	8	0.38	14	0.7	10	0.52	7	0.38
Cluster-10577.0	1	0.97	11	10.02	9	8.05	6	4.6	10	7.7	4	3.7	1	1.04	2	1.99	3	3.16
Cluster-10605.0	84.52	5.16	107.25	6.32	85.13	5.24	102.83	5.44	66.95	3.66	73.56	4.24	65.8	3.93	26.21	1.64	25.65	1.69
Cluster-10615.3	51.25	4.11	58.17	4.5	41	3.31	17.39	1.21	23	1.65	8.01	0.61	17.01	1.34	15.42	1.27	17.7	1.53
Cluster-10632.0	5	0.46	6	0.53	11.73	1.08	4.79	0.38	9	0.73	4	0.34	15.78	1.42	15	1.41	19.65	1.93
Cluster-10648.0	76	3.43	108	4.71	144	6.58	52	2.04	20	0.81	33	1.41	22	0.97	30	1.39	35	1.7
Cluster-10673.0	4	1.29	12	3.69	9	2.83	27	7.28	22	6.08	12	3.67	10	3.26	1	0.33	3	1.04
Cluster-10705.0	11	2.74	15	3.58	9	2.21	6	1.26	5	1.08	8	1.89	6	1.5	11	2.81	5	1.34
Cluster-10727.0	18	2.07	15	1.66	21	2.42	35	3.46	27	2.76	13	1.41	19	2.15	30	3.54	16	1.98
Cluster-10790.0	8	0.62	18	1.34	8	0.62	13	0.86	10	0.69	8	0.58	14	1.06	23	1.82	7	0.58
Cluster-10796.0	26.22	1.06	41.35	1.62	53.21	2.18	27.25	0.96	42.36	1.54	50.13	1.92	18.17	0.72	19.51	0.81	10.35	0.45
Cluster-10805.0	43	6.24	50	6.97	40	5.79	37	4.6	30	3.84	29	3.98	19	2.72	27	4.02	23	3.6
Cluster-10828.0	8	3	10	3.56	10	3.62	13	4.04	18	5.72	16	5.69	4	1.52	6	2.3	5	2.02
Cluster-10952.0	36	1.06	41	1.17	29	0.86	22	0.56	26	0.69	19	0.53	18	0.52	15	0.45	18	0.57
Cluster-10972.0	40	1.58	42	1.61	43	1.72	38	1.31	36	1.28	34	1.27	26	1	28	1.14	26	1.11
Cluster-11004.0	7.76	1.95	6.35	1.53	3.3	0.82	8.3	1.76	8.84	1.92	8.12	1.93	28.44	7.16	24.81	6.39	36.77	9.97
Cluster-11009.0	6.08	1.32	2.91	0.6	5.7	1.22	7.59	1.4	16.16	3.05	5	1.03	3.75	0.81	7	1.55	4.49	1.05
Cluster-11012.0	12	6.75	8	4.25	10	5.33	10	4.58	15	6.97	9	4.82	12	7	20	11.5	7	4.25
Cluster-11076.0	58	6.73	69	7.71	39	4.53	30	2.99	28	2.88	28	3.07	33	3.77	11	1.31	13	1.63
Cluster-11087.0	1	0.33	5	1.57	4	1.28	6	1.65	7	1.97	2	0.63	4	1.34	3	1.01	4	1.42
Cluster-11089.0	36.83	0.94	31.73	0.78	66.27	1.71	67.21	1.49	70.74	1.62	58.21	1.39	26.01	0.64	20.75	0.54	43.32	1.19
Cluster-11102.1	71.94	3.81	55.17	2.82	20.72	1.11	52	2.39	7.17	0.34	25.2	1.26	147.47	7.63	231.93	12.61	188.49	10.75
Cluster-11129.2	33	1.27	23	0.85	29	1.13	17	0.57	16	0.55	21	0.76	18	0.67	25	0.99	15	0.62
Cluster-11156.0	18	8.39	30	13.27	19	8.48	15	5.75	2	0.78	10	4.43	3	1.44	1	0.48	1	0.5
Cluster-11199.0	7	1	10	1.38	16	2.29	6	0.74	11	1.39	7	0.95	7	0.99	10	1.47	7	1.08
Cluster-11219.0	8	0.39	11	0.51	15	0.73	8	0.33	9	0.39	11	0.5	9	0.42	25	1.24	9	0.47
Cluster-11272.0	17.14	0.91	27.58	1.42	31.31	1.68	22.37	1.03	7.42	0.35	16.65	0.84	12.67	0.66	32.19	1.76	13.17	0.76
Cluster-11354.0	1	0.63	1	0.6	2	1.19	3	1.53	2	1.04	2	1.2	1	0.66	8	5.17	2	1.37
Cluster-11359.0	17	4.1	11	2.54	7	1.66	7	1.43	7	1.46	4	0.91	2	0.48	2	0.49	2	0.52
Cluster-11381.0	6	0.47	12	0.91	7	0.55	7	0.47	15	1.05	9	0.66	9	0.69	21	1.69	9	0.76
Cluster-11388.0	9	1.24	11.06	1.47	18	2.48	6.33	0.75	14	1.71	9	1.17	12	1.64	12	1.7	10	1.49
Cluster-11413.0	10	0.71	20	1.37	10	0.72	14	0.86	36	2.29	15	1.01	20	1.39	17	1.24	7	0.54
Cluster-11420.0	6	1.1	17.6	3.08	9	1.63	6	0.93	8	1.28	13.83	2.39	8	1.45	10	1.87	13	2.56
Cluster-11423.0	16.75	1.71	20	1.96	14	1.43	29	2.55	20	1.81	16	1.54	25.38	2.54	22.95	2.4	16	1.76
Cluster-11434.0	14	3.84	6	1.57	9	2.42	5	1.15	5	1.18	6	1.56	8	2.2	7	1.96	2	0.59
Cluster-11518.0	24.84	4.73	16.38	2.99	4.47	0.84	21.61	3.5	6.58	1.1	2.74	0.49	28.51	5.39	23.4	4.57	37.1	7.61
Cluster-11642.0	2	0.4	2	0.39	5	1	2	0.34	8	1.41	5	0.95	2	0.4	9	1.86	3	0.65
Cluster-11642.1	19	13.06	10	6.48	12	7.74	20	11.06	16	8.96	13	8.51	21	15.16	25	17.58	15	11.15
Cluster-11655.0	4	0.85	4	0.82	8	1.68	3	0.54	3	0.56	4	0.81	7	1.48	2	0.44	5	1.15
Cluster-11674.0	24.66	2.21	4.95	0.43	14.91	1.34	10.1	0.78	12.73	1.02	7.66	0.65	15	1.32	5	0.46	9.69	0.94
Cluster-11674.2	27	4.81	14	2.39	17	3	12	1.82	11	1.72	10	1.68	15	2.65	5	0.91	5	0.96
Cluster-11689.0	3	1.02	6	1.95	1	0.33	5	1.42	9	2.62	6	1.94	5	1.73	6	2.1	5	1.84
Cluster-11710.1	4.4	0.8	7.37	1.28	7.09	1.27	3	0.46	7.47	1.18	5	0.86	7.07	1.27	6.93	1.29	4.54	0.88
Cluster-11713.1	6	1.65	4	1.05	2	0.54	3	0.69	3	0.71	2	0.52	3	0.83	2	0.56	2	0.59
Cluster-11736.0	5	1.84	1	0.35	3	1.07	1	0.31	4	1.25	2	0.7	2	0.75	3	1.13	3	1.19
Cluster-11793.0	30	1.36	17	0.74	19	0.87	17	0.67	22	0.89	20	0.85	24	1.06	24	1.11	13	0.63
Cluster-11858.0	30.2	10.14	31.03	9.93	31.44	10.26	31.11	8.72	34.25	9.82	27.86	8.87	22.44	7.62	19.28	6.62	17.94	6.5
Cluster-11924.0	51	14.74	58	16.01	77	21.76	33	8.01	56	13.93	32	8.77	20	5.82	25	7.4	11	3.43
Cluster-11944.0	15	1.51	14	1.36	12	1.21	8	0.69	5	0.45	14	1.33	18	1.78	30	3.1	18	1.95
Cluster-11985.0	40	6.4	43	6.61	50	7.95	17	2.32	7	0.98	13	1.96	3	0.47	3	0.49	3	0.52
Cluster-11998.0	15	2	4	0.51	4	0.53	21	2.4	8	0.94	14	1.76	12	1.58	16	2.19	13	1.87
Cluster-12009.0	78.83	3.28	76.34	3.07	38.49	1.62	18.97	0.69	20.68	0.77	19.34	0.76	9.22	0.37	17.9	0.77	24.17	1.08
Cluster-12112.0	57.76	4.65	49	3.8	51.69	4.18	13.23	0.92	6	0.43	12	0.91	41.87	3.3	31	2.56	47.16	4.09
Cluster-12150.1	5	0.71	4	0.55	9	1.28	9	1.1	3	0.38	4	0.54	7	0.99	20	2.93	10	1.54
Cluster-12171.1	124.58	6.09	52	2.45	36	1.78	27	1.15	28	1.23	17	0.78	9	0.43	15	0.75	8	0.42
Cluster-12182.100000	15.24	0.98	30.19	1.88	17.82	1.16	19.03	1.06	16.54	0.95	15.3	0.93	13.6	0.86	14.08	0.93	31.49	2.19
Cluster-12182.100006	32.79	2.24	41.01	2.7	33.24	2.28	55.05	3.25	81.94	5	33.91	2.18	29.32	1.96	39.74	2.78	50.29	3.7
Cluster-12182.100011	26.35	1.24	22.88	1.04	34.63	1.65	24.14	0.99	8.8	0.37	15.25	0.68	30.99	1.42	20.96	1.01	41.72	2.11
Cluster-12182.100013	544.42	20.19	638.65	22.89	598.37	22.45	1130.15	36.44	1186.33	39.55	944.24	33.01	1148.47	41.52	874.62	33.32	924.55	36.93
Cluster-12182.100017	25.47	0.78	29.09	0.86	68.25	2.11	32.36	0.86	21.48	0.59	28.78	0.83	31.73	0.95	101.31	3.18	35.25	1.16
Cluster-12182.100018	17.38	2.03	20.68	2.32	22.67	2.65	27.32	2.74	34.49	3.57	28.38	3.13	82.48	9.48	143.51	17.19	106.53	13.4
Cluster-12182.100022	124.39	2.06	101.05	1.62	130.96	2.2	68.76	0.99	81.48	1.22	87.34	1.36	90.47	1.46	76.57	1.3	63.23	1.13
Cluster-12182.100025	5	0.9	4	0.69	6	1.07	4	0.61	5	0.79	2	0.34	6	1.07	5	0.92	2	0.39
Cluster-12182.100029	38.48	1.78	27.49	1.23	40.08	1.88	33.38	1.34	19.11	0.79	29.81	1.3	14.66	0.66	18.44	0.88	10.45	0.52
Cluster-12182.100031	331.5	8.31	259.7	6.29	245.87	6.24	194.52	4.24	168.26	3.8	176.91	4.18	189.32	4.62	191.6	4.93	191.15	5.16
Cluster-12182.100032	61.5	1.55	58.3	1.42	55.13	1.41	25.48	0.56	56.74	1.29	51.09	1.21	49.68	1.22	37.4	0.97	29.85	0.81
Cluster-12182.100041	18.87	0.85	25.94	1.13	38.55	1.76	188.09	7.39	256.78	10.42	224.54	9.57	118.56	5.23	91.18	4.23	103.84	5.06
Cluster-12182.100043	832.37	28.56	952.78	31.6	880.72	30.59	1649.17	49.22	1550.07	47.84	1757.24	56.84	1572.84	52.6	1148.18	40.48	1210.96	44.76
Cluster-12182.100045	5.45	0.44	10.89	0.85	15	1.22	5.67	0.4	42	3.04	21.37	1.64	29.24	2.32	20	1.67	19.47	1.7
Cluster-12182.100047	38.1	0.88	41.06	0.92	54.27	1.27	16.17	0.33	66.41	1.38	27.69	0.6	28.12	0.63	36.52	0.87	41.44	1.03
Cluster-12182.100052	71.88	7.51	115.37	11.61	74.75	7.83	43.96	3.96	6.54	0.61	29.25	2.89	39.69	4.08	30.97	3.32	31.15	3.51
Cluster-12182.100053	16.93	2.1	23.65	2.82	31.37	3.89	12	1.28	24	2.63	9.92	1.16	12	1.47	5	0.64	7.41	0.99
Cluster-12182.100056	13	1.82	18	2.42	16	2.23	14	1.68	12	1.48	17	2.25	8	1.1	18	2.58	6	0.9
Cluster-12182.100062	117	32.21	84	22.1	94	25.35	181	41.92	183	43.46	282	73.58	448	123.92	713	201.03	564	167.48
Cluster-12182.100064	14.33	0.68	17.86	0.82	7.05	0.34	40.67	1.69	34.16	1.46	37.71	1.7	60.04	2.8	96.29	4.72	90.43	4.65
Cluster-12182.100065	522.02	18.11	380.42	12.75	413.68	14.52	847.11	25.56	784.79	24.48	987.42	32.28	1433.89	48.48	1293.77	46.1	1484.87	55.47
Cluster-12182.100066	15.6	0.45	21.28	0.59	39.56	1.15	40.82	1.02	39.31	1.01	42.03	1.13	74.11	2.07	118.72	3.49	89.28	2.75
Cluster-12182.100070	172.24	5.09	128.39	3.67	102.83	3.08	47	1.21	63.63	1.69	20.11	0.56	61.13	1.76	75.75	2.3	43.05	1.37
Cluster-12182.100076	169.36	4.09	189.66	4.43	160.16	3.92	211.9	4.46	168.33	3.66	120.34	2.74	136.7	3.21	132.36	3.28	152.56	3.97
Cluster-12182.100078	202.75	2.98	250.26	3.56	213.87	3.19	126.63	1.62	160.82	2.13	129.79	1.8	126.6	1.81	234.07	3.54	179.44	2.84
Cluster-12182.100084	672.8	18.41	493.53	13.06	572.82	15.88	947.67	22.58	946.84	23.33	905.3	23.35	1115.76	29.73	805.34	22.64	899	26.49
Cluster-12182.100086	5.03	0.56	18.22	1.94	24	2.66	19.06	1.81	5.04	0.49	8	0.83	12.07	1.31	8.03	0.91	13	1.55
Cluster-12182.100087	61.76	2.89	83.69	3.78	78.14	3.69	71.69	2.91	45.08	1.89	56.46	2.49	73.37	3.35	49.11	2.36	39.66	2
Cluster-12182.100088	70.97	3.06	55.58	2.32	35.93	1.57	59.59	2.23	67.93	2.63	29.24	1.19	47.6	2	49.59	2.2	54.03	2.51
Cluster-12182.100097	157.48	2.46	208.26	3.15	210.3	3.34	295.53	4.03	278.8	3.93	234.6	3.46	204.77	3.11	170.71	2.74	155.11	2.61
Cluster-12182.100098	297.35	4.49	343.26	5.02	406.36	6.23	666.24	8.78	490.23	6.69	485.75	6.92	382.02	5.61	307.51	4.78	245.71	4
Cluster-12182.100099	37.36	1.14	55.6	1.63	62.21	1.92	36.23	0.96	14.76	0.4	22.63	0.65	28.42	0.84	92.55	2.89	77.46	2.54
Cluster-12182.100104	29.43	0.51	66.69	1.12	85.78	1.51	46.93	0.71	50	0.78	58.66	0.96	54.44	0.92	71.86	1.28	78.36	1.47
Cluster-12182.100105	25	1.3	17	0.86	34	1.79	20.01	0.9	16	0.75	19.81	0.97	28	1.42	25	1.34	26.55	1.49
Cluster-12182.100106	140.09	3.97	192.1	5.26	155.98	4.48	183.56	4.53	191.34	4.88	204.12	5.45	316.35	8.73	384.3	11.19	277.07	8.46
Cluster-12182.100107	5	16.9	2	6.21	9	26.61	13	32.56	3	7.19	5	15.71	8.93	34.48	3.81	13.32	3.86	14.21
Cluster-12182.100108	5	1.41	2	0.54	4	1.1	2	0.47	5	1.21	2	0.53	5.07	1.44	6.19	1.79	4.14	1.26
Cluster-12182.100109	12	5.04	11	4.39	5	2.02	10	3.47	5	1.77	6	2.39	9	3.86	12	5.16	9	4.08
Cluster-12182.10011	6	2.45	11	4.27	7	2.75	6	2.03	8	2.76	3	1.16	2	0.83	6	2.51	10	4.41
Cluster-12182.100110	48.23	1.32	51.6	1.37	54.92	1.52	29.01	0.69	43.07	1.06	14.28	0.37	58.53	1.56	50.53	1.42	46.07	1.36
Cluster-12182.100111	57.23	3.74	49.3	3.11	65.26	4.3	56.13	3.18	72.06	4.21	69.84	4.31	109.64	7.01	125.24	8.41	122.8	8.65
Cluster-12182.100113	31.25	0.7	33.61	0.73	44.32	1.01	28.48	0.56	29.59	0.6	24.14	0.51	41.68	0.91	42.31	0.97	42.95	1.03
Cluster-12182.100114	12	1.55	13	1.62	17	2.2	12	1.33	15	1.72	12	1.47	20	2.56	27	3.59	18	2.51
Cluster-12182.100115	38.77	2.49	48.7	3.02	59.74	3.87	78.87	4.39	77.94	4.48	37.16	2.25	68.36	4.29	116.76	7.7	75.2	5.2
Cluster-12182.100117	39.54	1.85	88.01	3.97	42.13	1.99	22.77	0.92	20.17	0.85	14.92	0.66	17.43	0.8	9.39	0.45	16.38	0.82
Cluster-12182.100119	91.04	4.11	171.94	7.5	86.26	3.94	43.34	1.7	62.54	2.54	45.16	1.92	64.19	2.83	77.74	3.61	58.18	2.83
Cluster-12182.10012	124	3.88	139	4.2	125	3.96	97	2.64	86	2.42	71	2.09	105	3.2	140	4.5	96	3.23
Cluster-12182.100121	67.76	4.86	106.62	7.38	95.68	6.91	198.9	12.35	165.86	10.64	127.5	8.63	117.1	8.23	117.62	8.67	114.11	8.82
Cluster-12182.100122	12	1.68	10	1.35	4	0.56	18	2.16	11	1.36	22	2.91	13	1.8	17	2.44	12	1.81
Cluster-12182.100127	39	15.39	28	10.51	33	12.57	29	9.48	21	7.01	24	8.99	45	18.1	57	23.01	55	23.43
Cluster-12182.100129	129.47	10.9	164.78	13.37	153.77	13.01	81.28	5.91	127.97	9.6	93.03	7.39	116.72	9.64	122.73	10.61	114.27	10.36
Cluster-12182.100132	84.39	8.14	102.79	9.56	121.2	11.74	183.79	15.29	149.4	12.83	182.34	16.61	299.97	28.44	296.04	29.33	361	37.54
Cluster-12182.100135	174.37	12.25	725.16	49.17	711.53	50.37	94.65	5.76	162.44	10.2	35.97	2.38	110.18	7.58	16.94	1.22	20	1.51
Cluster-12182.100137	171.02	8.65	171	8.35	180.01	9.2	417.98	18.35	389.94	17.69	437.96	20.89	191	9.44	139	7.22	104.99	5.72
Cluster-12182.100142	336.51	30.4	1027.87	89.5	838.33	76.07	91.78	7.16	60.04	4.83	32.63	2.78	115.71	10.26	64.55	5.99	48.04	4.68
Cluster-12182.100148	33	1.1	49	1.59	38	1.29	97	2.83	116	3.49	99	3.12	41	1.34	72	2.48	46	1.66
Cluster-12182.100149	72.28	3.46	98.1	4.54	115.67	5.6	206.61	8.59	154.52	6.64	127.48	5.76	82.51	3.86	21.29	1.05	94.97	4.9
Cluster-12182.100153	72	41.26	71	38.45	37	20.08	20	9.31	14	6.62	12	6.54	14	8.33	8	4.69	8	4.95
Cluster-12182.100155	382.33	11.49	432.57	12.56	557.91	16.98	747.01	19.53	557.61	15.08	500.21	14.16	206.44	6.04	187.51	5.79	182.63	5.91
Cluster-12182.100156	178.93	3.61	210.47	4.11	151.96	3.11	40.64	0.72	56.84	1.04	51.2	0.97	41.97	0.82	30.28	0.63	27.64	0.6
Cluster-12182.100157	73.35	10.26	78.26	10.52	58	8.09	19	2.28	24	2.96	13	1.72	15	2.07	12	1.72	11	1.66
Cluster-12182.100158	139	34.21	134	31.56	210	50.82	302	62.77	293	62.51	232	54.08	72	17.74	119	30	99	26.28
Cluster-12182.100159	74.76	2.03	115.7	3.04	190.94	5.26	317.31	7.51	227.67	5.57	237.77	6.09	38.9	1.03	82.05	2.29	78.73	2.3
Cluster-12182.100164	11.77	1.16	7	0.67	11	1.09	9	0.77	9	0.79	9	0.84	5.34	0.52	9.79	0.99	18	1.92
Cluster-12182.100165	38	2.63	28	1.87	43	2.99	18	1.08	19	1.17	22	1.43	47	3.18	59	4.19	42	3.13
Cluster-12182.100167	53.64	2.97	67.68	3.62	17.04	0.95	16.08	0.77	50.36	2.5	9.37	0.49	52.84	2.86	32.99	1.88	31.26	1.87
Cluster-12182.100179	101.23	1.51	84.61	1.22	99.11	1.5	37.26	0.48	61.04	0.82	43.75	0.61	50.93	0.74	57.61	0.88	60.45	0.97
Cluster-12182.100186	16	13.44	23.94	18.88	36.82	28.68	68.95	46.03	51.77	34.84	39	31.18	33.47	29.85	21.94	18.86	23	20.9
Cluster-12182.100187	41.35	0.69	53.1	0.86	41.27	0.7	42.04	0.61	39.05	0.59	38.54	0.61	49.05	0.8	67.51	1.16	34.12	0.61
Cluster-12182.100188	7	0.83	11	1.26	8	0.95	7	0.72	3	0.32	6	0.68	4	0.47	6	0.73	12	1.54
Cluster-12182.100192	516.86	22.23	583.3	24.23	513.77	22.34	341.61	12.76	314.93	12.16	321.95	13.05	410.43	17.22	503.84	22.25	381.55	17.67
Cluster-12182.100196	28.33	3.69	38.06	4.76	24.4	3.17	7.19	0.8	12.63	1.45	12.58	1.55	4.86	0.62	6.71	0.9	7.51	1.05
Cluster-12182.100204	242.78	2.55	127.91	1.3	112.94	1.2	97.62	0.89	98.22	0.93	127.91	1.27	137.68	1.4	112.47	1.21	114.15	1.29
Cluster-12182.100206	214.53	20.43	256.13	23.51	280.63	26.83	405.49	33.3	404.93	34.32	348.04	31.29	278.16	26.02	338.47	33.09	248.64	25.52
Cluster-12182.100211	18.57	0.46	43.05	1.02	28.38	0.71	22.14	0.47	33.75	0.75	27.31	0.63	19.36	0.46	38.91	0.98	18.98	0.5
Cluster-12182.100212	54	2.1	63	2.37	43	1.69	62	2.1	45	1.57	50	1.83	45	1.71	45	1.8	29	1.22
Cluster-12182.100216	78.84	1.03	187.04	2.37	141.37	1.88	95.41	1.09	34.96	0.41	85.38	1.05	74.79	0.95	81.84	1.1	30.29	0.43
Cluster-12182.100220	33.3	0.76	33.01	0.73	53.31	1.24	39.94	0.8	30.73	0.63	42.34	0.91	51.63	1.15	69.09	1.63	58.67	1.45
Cluster-12182.100228	13.66	0.46	23.73	0.77	12.15	0.41	25.25	0.74	28.13	0.85	21.93	0.7	26.54	0.87	12.22	0.42	11.59	0.42
Cluster-12182.100233	364	16.61	343	15.12	491	22.65	626	24.81	559	22.9	459	19.75	245	10.91	219	10.27	229	11.26
Cluster-12182.100238	114.48	3.73	361.05	11.38	655.09	21.62	1413.8	40.1	1331.09	39.04	1317.86	40.49	1621.18	51.49	2055.29	68.83	1669.94	58.63
Cluster-12182.100244	74	4	80.8	4.22	62.98	3.44	100.01	4.69	91.37	4.43	112.65	5.74	126.75	6.7	170.81	9.49	139.21	8.11
Cluster-12182.100249	44.43	0.69	52.12	0.78	20.46	0.32	43.43	0.59	31.36	0.44	50.22	0.73	103.24	1.55	78.42	1.25	142.62	2.38
Cluster-12182.10025	193.09	3.25	100.95	1.65	42.42	0.73	56.18	0.83	43.14	0.66	58.8	0.93	53.76	0.88	81.23	1.41	64.07	1.16
Cluster-12182.100254	668.71	18.79	575.31	15.62	461.18	13.12	452.71	11.07	518.48	13.12	634.94	16.81	1276.5	34.92	1391.75	40.17	1591.42	48.15
Cluster-12182.100261	18.52	1.07	9	0.5	13.93	0.81	45.42	2.27	38.07	1.96	36.02	1.96	69.82	3.93	51.1	3.02	34.78	2.16
Cluster-12182.100263	34	1.71	83	4.03	79	4.01	30	1.31	37	1.67	31	1.47	73	3.58	46	2.38	57	3.09
Cluster-12182.100264	25.72	1.26	42.31	2	27.14	1.34	16.12	0.69	7.58	0.33	7.74	0.36	10.29	0.49	7.24	0.36	10.7	0.57
Cluster-12182.100271	10.51	4.23	15	5.74	6.34	2.46	4	1.33	1	0.34	1	0.38	7	2.88	2	0.82	2	0.87
Cluster-12182.100276	13.94	1.47	22.29	2.26	9.06	0.96	9.97	0.91	17.5	1.64	10.41	1.04	18.18	1.89	22.67	2.45	32.11	3.65
Cluster-12182.100294	15.33	1.08	31.05	2.11	76.94	5.47	319.77	19.52	380.63	24	422.53	28.12	701.08	48.42	663.83	48.08	685.39	52.09
Cluster-12182.100299	14	1.76	13	1.57	22	2.77	19	2.05	15	1.67	18	2.14	40	4.96	56	7.23	36	4.88
Cluster-12182.1003	17.14	0.72	32.42	1.32	8.79	0.37	12.69	0.46	21.72	0.82	16.92	0.67	8.71	0.36	17.97	0.78	7.43	0.34
Cluster-12182.10030	37.5	2.78	84.39	6.04	130	9.72	753.02	48.36	699.46	46.38	582.46	40.8	623.29	45.33	511.28	38.98	546.16	43.69
Cluster-12182.100305	34	7.31	26	5.36	24	5.1	22.96	4.19	14	2.62	15	3.05	7	1.5	13	2.87	7	1.62
Cluster-12182.100308	46.73	2.7	46.68	2.61	53.83	3.14	30.79	1.54	32.96	1.71	28.13	1.53	27.73	1.57	31.47	1.87	25.16	1.57
Cluster-12182.100312	57.29	2.87	48.94	2.37	49.98	2.53	29.49	1.28	20.94	0.94	13.3	0.63	34.56	1.69	42.02	2.16	30.46	1.64
Cluster-12182.100322	8	1.16	16.06	2.23	13	1.88	4.87	0.6	12	1.53	10	1.37	4	0.57	5	0.74	5	0.78
Cluster-12182.100325	154.77	4.8	179.63	5.38	222.37	6.98	414.99	11.19	272.67	7.61	281.38	8.22	171.53	5.18	172.76	5.5	165.17	5.51
Cluster-12182.100326	201.38	7.13	221.95	7.6	166.83	5.98	445.73	13.73	473.44	15.08	349.71	11.68	375.91	12.98	244.85	8.91	217.96	8.32
Cluster-12182.100332	18	10.41	9	4.92	1	0.55	2	0.94	5	2.39	9	4.95	11	6.61	2	1.18	2	1.25
Cluster-12182.100333	209	7.5	84	2.91	29	1.05	52	1.62	60	1.94	69	2.33	115	4.02	43	1.58	59	2.28
Cluster-12182.10034	10	2.55	11	2.68	16	4	21	4.51	11	2.43	11	2.65	3	0.77	6	1.57	10	2.75
Cluster-12182.100341	38	1	56	1.43	62	1.66	40	0.92	45	1.07	30	0.75	44	1.13	66	1.79	71	2.02
Cluster-12182.100344	180.78	6.21	382.31	12.7	543.46	18.91	848.6	25.37	790.37	24.44	681.64	22.09	418.64	14.03	541.17	19.11	351.84	13.03
Cluster-12182.100349	24.53	1.22	18.14	0.87	31.76	1.59	27.88	1.2	34.47	1.53	15.99	0.75	9.77	0.47	9.22	0.47	12.99	0.69
Cluster-12182.100351	43.55	10.12	34.44	7.66	68.71	15.72	53.32	10.48	59.91	12.09	76.87	16.91	45.2	10.49	35.24	8.39	29.91	7.49
Cluster-12182.100354	26.45	0.63	29.04	0.66	22.29	0.53	25.31	0.52	31.09	0.66	35.13	0.78	52.8	1.22	42.58	1.03	58.4	1.49
Cluster-12182.100356	186	10.14	200	10.53	233	12.83	268	12.68	292.99	14.32	212	10.9	271	14.44	250	14	221	12.98
Cluster-12182.100365	20.73	1.03	37.68	1.81	8.46	0.43	73.64	3.19	61.49	2.75	43.35	2.04	72.4	3.52	41.03	2.1	44.73	2.4
Cluster-12182.100369	437.46	36.04	634.28	50.38	918.85	76.11	1676.06	119.28	1472.66	108.19	1471.08	114.35	1125.32	90.9	1067.85	90.31	1115.04	98.96
Cluster-12182.100370	21.56	1.28	26.21	1.5	43.43	2.6	34.98	1.8	51.94	2.76	18.16	1.02	66.91	3.89	119.91	7.32	78.44	5.02
Cluster-12182.100371	31	24.77	66	49.55	91	67.62	160	101.92	140	90.01	121	92.04	69	58.37	47	38.43	63	54.47
Cluster-12182.100382	160.74	4.25	199.9	5.11	211.04	5.65	311.59	7.17	310.97	7.4	321.99	8.02	264.99	6.82	271.35	7.37	275.43	7.84
Cluster-12182.100393	25.57	2.42	31.1	2.84	42.79	4.07	23.81	1.95	25.11	2.12	22.3	1.99	48.79	4.54	66.35	6.45	65.44	6.68
Cluster-12182.100398	20.02	1.02	44.3	2.18	32.96	1.7	13.33	0.59	17.97	0.82	20.03	0.96	6.51	0.32	21.55	1.13	24.23	1.33
Cluster-12182.100399	312.06	30.78	361.76	34.38	332.05	32.86	257.23	21.87	201.3	17.66	189.24	17.62	126.68	12.28	138.07	13.98	118.04	12.55
Cluster-12182.100400	637.43	34.99	636.31	33.73	675.85	37.45	503.78	23.99	459.34	22.6	418.01	21.64	423	22.69	441.18	24.87	388.46	22.97
Cluster-12182.100403	505	9.16	431	7.56	416	7.66	360	5.69	437	7.15	424	7.25	600	10.59	543	10.12	481	9.4
Cluster-12182.100404	13.2	0.97	11.36	0.8	22.17	1.63	17.27	1.09	19.17	1.25	7.12	0.49	10.57	0.76	20.14	1.51	19.01	1.5
Cluster-12182.100405	117.8	8.44	123.64	8.55	134.83	9.73	259.73	16.11	196.83	12.61	147.88	10	174.43	12.24	168.86	12.43	184.99	14.28
Cluster-12182.100406	24.2	1.64	9.53	0.62	17.67	1.21	21.19	1.25	41.08	2.49	40.45	2.59	7.09	0.47	12.22	0.85	9.33	0.68
Cluster-12182.100412	242.54	7.29	254.19	7.38	195.59	5.95	209	5.47	218.02	5.9	196	5.55	233	6.82	381	11.76	315	10.19
Cluster-12182.100428	7	0.62	18	1.53	12	1.06	11	0.84	8.52	0.67	20	1.66	13	1.12	17	1.54	8	0.76
Cluster-12182.100447	42	1.19	56	1.53	60	1.72	25	0.62	47	1.2	28	0.75	39	1.07	44	1.28	50	1.52
Cluster-12182.100448	13.49	0.87	23.05	1.43	12.21	0.79	13.35	0.74	21.86	1.26	14.72	0.89	9.42	0.59	17.15	1.13	9.24	0.64
Cluster-12182.100449	5	0.74	12	1.7	5	0.74	12	1.52	15	1.95	7	0.98	5	0.73	5	0.76	3	0.48
Cluster-12182.100454	29.04	2.19	19.13	1.39	32.61	2.48	57.19	3.73	49.01	3.3	33.34	2.38	41.03	3.03	21.39	1.66	31.64	2.57
Cluster-12182.100455	99.49	3.73	60.34	2.19	100.17	3.8	63.62	2.08	23.27	0.79	108.09	3.82	157.81	5.78	209.88	8.09	114.95	4.65
Cluster-12182.100460	19.45	0.92	37.32	1.7	44.23	2.11	41.2	1.69	59.72	2.53	46.62	2.08	43.67	2.01	40.47	1.96	40.34	2.05
Cluster-12182.100463	9	7.66	6	4.79	4	3.15	16	10.81	14	9.53	7	5.67	4	3.62	6	5.22	3	2.76
Cluster-12182.100464	10.28	1.44	6.58	0.89	12.41	1.74	12.66	1.52	19.04	2.36	18.37	2.43	7.41	1.03	26.4	3.8	11.19	1.69
Cluster-12182.100465	12.57	0.98	10.04	0.76	17.17	1.35	23.93	1.62	36.91	2.57	23.67	1.75	19.29	1.48	22.86	1.83	17.91	1.51
Cluster-12182.10047	109	4.33	118	4.53	107	4.3	132	4.56	106	3.79	77	2.89	145	5.62	136	5.55	114	4.88
Cluster-12182.100470	46.16	2.92	62.21	3.8	41.74	2.66	38.83	2.13	39.05	2.21	20.12	1.2	43.21	2.67	13.82	0.9	15.63	1.06
Cluster-12182.100474	14.57	0.59	9.28	0.36	19.26	0.79	23.06	0.82	11.06	0.4	13.42	0.52	10.85	0.43	39.36	1.65	23.51	1.03
Cluster-12182.100478	206.04	4.75	218.7	4.88	260.46	6.09	322.12	6.47	368.7	7.66	365.35	7.94	477.68	10.72	322.78	7.65	357.45	8.88
Cluster-12182.100480	28	0.99	34	1.16	39	1.39	18	0.55	17	0.54	13	0.43	34	1.17	29	1.05	24	0.91
Cluster-12182.100482	210.69	4.17	204.21	3.9	198.77	3.99	136.71	2.36	183.89	3.28	136.49	2.54	83.82	1.61	76.69	1.56	103.52	2.2
Cluster-12182.100483	135.66	4.8	193.52	6.62	224.63	8.04	464.76	14.3	393.6	12.52	294.88	9.84	158.16	5.46	140.75	5.12	119.2	4.54
Cluster-12182.100484	46.44	1.7	52.12	1.84	42.28	1.56	23.25	0.74	31.7	1.04	33.37	1.15	87.44	3.12	74.26	2.79	57.35	2.26
Cluster-12182.100491	279.67	10.06	278.68	9.68	268.17	9.76	386.56	12.09	392.01	12.67	389.76	13.21	438.98	15.39	380.08	14.04	432.82	16.76
Cluster-12182.100492	47.93	4.16	170.83	14.3	60.81	5.31	147.34	11.04	82.31	6.37	103.8	8.51	43.18	3.68	89.13	7.94	66.38	6.21
Cluster-12182.100494	58.4	1.05	65.71	1.15	62.67	1.15	82.81	1.3	103.02	1.68	58.61	1	63.95	1.12	92.2	1.71	60.68	1.18
Cluster-12182.100499	48.88	3.37	17.78	1.18	49.71	3.45	8.33	0.5	16.72	1.03	8.08	0.53	18	1.21	6.86	0.49	11.84	0.88
Cluster-12182.100507	90.83	1.88	124.38	2.49	66.31	1.39	135.73	2.45	120.73	2.25	113.32	2.21	131.45	2.65	204.09	4.34	161.15	3.59
Cluster-12182.100509	5	7.1	3	3.96	5	6.41	4	4.38	3	3.27	3	4.04	3.23	5.02	7	10.21	5	7.7
Cluster-12182.100510	6	0.88	12	1.69	6	0.87	5	0.63	5	0.64	7	0.97	14	2.02	6	0.9	12	1.89
Cluster-12182.100514	10	1.74	9	1.51	12	2.08	4	0.59	9	1.38	9	1.48	8	1.38	29	5.18	11	2.07
Cluster-12182.10053	49	1.56	46	1.41	38	1.22	12	0.33	13	0.37	19	0.57	34	1.05	74	2.42	57	1.95
Cluster-12182.100530	10.08	0.36	14.93	0.51	18.51	0.66	14.95	0.46	26.77	0.85	15.12	0.5	12.23	0.42	31.63	1.15	25.86	0.99
Cluster-12182.100532	205.97	17.57	231.62	19.05	196.84	16.87	204.93	15.09	197.36	15	164.44	13.23	217.23	18.17	236.2	20.68	217.61	20
Cluster-12182.100545	80.73	3.42	89.09	3.64	121.87	5.22	290.21	10.68	259.5	9.87	275.93	11.01	290.82	12.01	269.6	11.73	276.45	12.61
Cluster-12182.100546	29.84	0.9	71.26	2.08	103.85	3.18	55.71	1.47	104.75	2.85	85.5	2.44	91.44	2.69	42.37	1.32	59.57	1.94
Cluster-12182.100547	25.31	0.49	37.41	0.71	63.7	1.26	226.58	3.85	108.46	1.91	191.75	3.52	107.68	2.04	45.88	0.92	116.66	2.45
Cluster-12182.100551	22.02	0.65	37.85	1.08	14.82	0.44	45.88	1.18	33.31	0.88	18.73	0.52	45.22	1.3	43.33	1.31	41.08	1.3
Cluster-12182.100552	134.12	10.31	190.62	14.14	206.81	16	109.68	7.29	97.58	6.7	118	8.56	157.67	11.88	183.88	14.52	151.78	12.58
Cluster-12182.100553	114.49	3.62	130.56	3.99	125.5	4.02	105.45	2.9	65.41	1.86	88	2.63	81.73	2.52	83.6	2.72	31.61	1.08
Cluster-12182.100554	12	4.1	6	1.95	3	1	3	0.85	2	0.58	1	0.32	10	3.46	14	4.89	8	2.95
Cluster-12182.100555	10	3.5	11	3.67	17	5.77	3	0.87	10	2.98	6	1.99	25	8.87	26	9.31	16	6.04
Cluster-12182.100557	73.95	1.41	82.7	1.53	162.19	3.15	290.5	4.84	259.97	4.48	216.47	3.9	246.48	4.59	269.15	5.29	248.07	5.11
Cluster-12182.100561	25	4.04	19	2.95	18	2.89	30	4.14	51	7.25	43	6.57	47	7.53	16	2.65	28	4.88
Cluster-12182.100565	87.83	1.18	86.24	1.12	78.78	1.07	236.62	2.76	246.71	2.98	253.04	3.19	285.75	3.72	242.94	3.34	272.82	3.93
Cluster-12182.100577	99.87	1.51	131.46	1.93	118.07	1.82	52.42	0.69	86.7	1.19	66.05	0.94	58.05	0.86	57.66	0.9	58.46	0.95
Cluster-12182.100579	32.16	1.45	24.68	1.07	19.42	0.88	28.86	1.13	29.73	1.2	22.22	0.94	32.7	1.43	13.59	0.63	41.35	2
Cluster-12182.100582	26.81	3.5	121.49	15.27	145.87	19.04	39.36	4.41	36.19	4.18	5	0.62	60.31	7.78	21.33	2.86	3.83	0.54
Cluster-12182.100583	177.16	14.05	636.59	48.7	612.8	48.9	120.83	8.28	218.77	15.49	112.6	8.43	325.35	25.3	280.01	22.81	255.75	21.86
Cluster-12182.100585	374.23	20.62	380.04	20.22	403.48	22.44	271.4	12.97	304.88	15.06	302.28	15.71	341.72	18.4	393.8	22.29	318.37	18.9
Cluster-12182.100588	74	1.74	56	1.27	60	1.43	95	1.95	105	2.22	91	2.02	81	1.85	66	1.59	65	1.65
Cluster-12182.100599	26.59	1.19	17.8	0.77	34.46	1.56	22.7	0.88	22.46	0.9	16.89	0.71	13.73	0.6	16.22	0.74	11.96	0.58
Cluster-12182.100600	66.15	1.69	93.51	2.32	116.46	3.02	178.88	3.99	198.42	4.58	142.66	3.44	63.28	1.58	69.71	1.83	67.21	1.85
Cluster-12182.100601	283.28	7.9	289.53	7.8	350.29	9.89	138.93	3.37	198.36	4.98	181.62	4.77	298.68	8.11	352.39	10.09	298.74	8.97
Cluster-12182.100604	221.31	16.47	196.62	14.12	164.46	12.32	81.75	5.26	70.48	4.69	94.32	6.62	74.89	5.46	80.63	6.16	53.12	4.26
Cluster-12182.100605	19.77	0.72	39.5	1.39	49.2	1.81	26.36	0.83	28.18	0.92	24.47	0.84	44.61	1.58	37.54	1.4	46.99	1.84
Cluster-12182.100612	138.79	8.66	172.73	10.4	180.32	11.35	336.84	18.21	223.03	12.46	223.04	13.13	95.37	5.82	70.16	4.5	68.02	4.57
Cluster-12182.100620	2	1.23	8	4.63	3	1.74	8	3.97	5	2.52	8	4.67	8	5.12	11	6.9	5	3.31
Cluster-12182.100624	29	7.85	39	4.55	34	4.12	60	6.24	70	7.51	40	4.58	35	4.18	14	1.74	9	1.17
Cluster-12182.100636	18.76	1.78	39.41	3.61	32.25	3.08	20.32	1.67	15.11	1.28	28.71	2.58	28.15	2.63	16.78	1.64	40.42	4.14
Cluster-12182.100644	86.82	2.62	72.67	2.12	75.82	2.32	131.47	3.45	142.29	3.87	112.31	3.2	127.99	3.76	155.07	4.81	164.44	5.35
Cluster-12182.100646	443.22	25.34	575.5	31.77	645.43	37.23	1211.1	60.03	1074.78	55.05	899.31	48.49	1057.82	59.12	1018.89	59.83	1061.48	65.38
Cluster-12182.100648	6	0.45	14	1.02	15	1.14	21.19	1.38	14	0.94	9.14	0.65	12.47	0.92	14	1.09	11.28	0.92
Cluster-12182.100649	6	1.64	6	1.57	4	1.07	9	2.07	6	1.42	5	1.3	8	2.2	6	1.68	3	0.89
Cluster-12182.100652	103.96	4.46	104.69	4.34	157.33	6.82	302.44	11.27	240.45	9.27	249.56	10.09	232.74	9.74	257.29	11.34	223.95	10.35
Cluster-12182.100654	4.62	0.46	10.38	1	20.87	2.09	22.63	1.95	7.5	0.67	24.36	2.3	9.27	0.91	24.03	2.47	16.1	1.74
Cluster-12182.100655	10.09	0.47	25.34	1.13	19.85	0.93	27.87	1.12	33.64	1.4	20.42	0.89	30.64	1.38	23.54	1.12	33.65	1.68
Cluster-12182.100662	223.5	11	346.57	16.47	380.17	18.9	2870.64	122.61	2965.58	130.92	3746.52	173.84	4433.02	213.01	5202.06	262.93	5957.27	315.78
Cluster-12182.100666	83	6.18	120	8.62	96.73	7.25	164	10.56	130	8.64	117	8.22	145	10.57	121	9.25	128	10.26
Cluster-12182.100668	22.81	0.45	28.48	0.54	99.88	2	62.56	1.08	92.55	1.65	35.38	0.66	79.36	1.53	44.56	0.9	41.61	0.89
Cluster-12182.100672	108.53	11.04	95.08	9.32	89.84	9.17	53	4.65	52.99	4.79	54.75	5.26	79.98	8	143.35	14.97	102.79	11.27
Cluster-12182.100675	19.8	0.76	15.21	0.56	33.93	1.31	14.77	0.49	16.62	0.57	13.62	0.49	16.87	0.63	17.94	0.7	25.46	1.05
Cluster-12182.100676	16.43	0.73	21.61	0.92	15.64	0.7	21.88	0.84	21.63	0.86	24.99	1.04	27.9	1.21	22.1	1.01	30.79	1.47
Cluster-12182.100682	45.74	2.91	56.47	3.46	33.32	2.14	50.21	2.77	68.82	3.92	35.03	2.1	51.99	3.23	126.53	8.26	58.1	3.98
Cluster-12182.100684	43	7.19	35	5.62	26	4.32	11	1.57	5	0.73	7	1.11	8	1.33	16	2.74	9	1.62
Cluster-12182.100686	159.56	52.65	90.41	28.44	92.69	29.75	30.38	8.37	15.44	4.36	23.38	7.32	23	7.68	19	6.42	19.92	7.09
Cluster-12182.100693	139.02	4.94	284.04	9.76	509.39	18.33	648.24	20.05	304.82	9.75	418.21	14.02	1068.1	37.02	624.43	22.81	693.53	26.56
Cluster-12182.100697	251.92	15.12	376.65	21.82	367.54	22.25	394.81	20.54	274.14	14.73	291.53	16.5	282.01	16.55	343.12	21.15	254.55	16.46
Cluster-12182.100705	38.62	2.13	37.21	1.99	37.29	2.08	10.92	0.52	19.82	0.98	24.86	1.3	62.31	3.37	39.19	2.22	18.61	1.11
Cluster-12182.100707	3	0.8	12	3.06	8	2.09	4	0.9	5	1.15	5	1.26	12	3.21	9	2.46	14	4.02
Cluster-12182.100709	223	2.59	172.52	1.94	112.92	1.33	193.54	1.96	152.64	1.6	136.91	1.5	142.08	1.6	230.7	2.75	184.67	2.31
Cluster-12182.100723	21.97	1.73	16.01	1.22	17.28	1.37	25.49	1.74	24.97	1.76	7.3	0.54	39.69	3.06	54.61	4.42	14.23	1.21
Cluster-12182.100724	67.66	5.22	80.41	5.99	94.68	7.36	172.15	11.49	186.12	12.83	148.93	10.85	117.47	8.89	166.04	13.16	198.54	16.52
Cluster-12182.100727	27.75	1.32	14.54	0.67	41.29	1.99	46.46	1.92	110.73	4.74	67.85	3.05	58.04	2.7	35.74	1.75	67.5	3.47
Cluster-12182.100728	245.86	10.84	289.49	12.33	291.96	13.01	439.82	16.84	395.05	15.64	363.7	15.12	339.59	14.61	274.82	12.44	235.77	11.19
Cluster-12182.100732	18	1.59	27	2.3	26	2.31	24	1.83	17	1.34	20	1.67	4	0.35	12	1.09	4	0.38
Cluster-12182.100737	24	0.75	31	0.93	33	1.04	21	0.57	27	0.76	19	0.56	28	0.85	40	1.28	22	0.74
Cluster-12182.100738	315.4	11.27	317.25	10.96	341.88	12.36	355.32	11.04	346.92	11.15	320.13	10.78	367.73	12.81	325.52	11.95	298.65	11.49
Cluster-12182.100741	188.6	28.28	224.75	32.4	303.33	45.32	378.67	48.6	312.61	41.32	321.72	45.6	317.9	47.15	307.5	47.3	265.27	42.88
Cluster-12182.100742	6	0.67	22	2.38	15	1.69	6	0.58	5	0.5	8	0.85	12	1.33	15	1.73	22	2.67
Cluster-12182.100743	212.8	11.45	224.28	11.66	242.79	13.19	256.11	11.96	218.47	10.54	203.35	10.32	213.8	11.24	255.55	14.13	203.99	11.83
Cluster-12182.100744	188	3.64	291	5.46	186	3.66	109	1.84	135	2.36	131	2.39	68	1.28	96	1.91	62	1.29
Cluster-12182.100752	191.48	12.67	216.21	13.81	191.12	12.75	307.07	17.6	193.57	11.46	246.66	15.4	169.62	10.99	201.8	13.72	157.03	11.2
Cluster-12182.100753	34.31	3.86	56.83	6.15	56.29	6.34	52.62	5.09	55.05	5.49	39.86	4.23	43.21	4.78	27.83	3.21	20.82	2.52
Cluster-12182.100754	40.19	3.35	50.14	4.03	50.32	4.22	70.2	5.05	77.19	5.73	53.12	4.18	40.4	3.3	21.8	1.86	24.43	2.19
Cluster-12182.100756	19.65	1.49	12.39	0.91	19.12	1.46	14.01	0.92	25.15	1.71	27.76	1.99	21.96	1.64	18.17	1.42	11.1	0.91
Cluster-12182.100760	23	1.53	13.01	0.84	21.55	1.45	9.4	0.54	27.81	1.66	22	1.38	28.12	1.83	24	1.64	19	1.36
Cluster-12182.100763	106.46	1.74	98.57	1.56	79.34	1.32	123.31	1.76	161.41	2.38	165.72	2.55	256.93	4.09	213.53	3.59	220.77	3.89
Cluster-12182.100764	73.97	1.68	76.52	1.68	145.18	3.34	77.4	1.53	138.52	2.83	90.34	1.93	172.67	3.81	114.55	2.67	163.09	3.98
Cluster-12182.100766	24.49	1.17	97.27	4.48	472.6	22.78	551.11	22.83	659.15	28.22	452.23	20.34	621.26	28.94	626.58	30.71	303.72	15.61
Cluster-12182.100775	1	0.7	4	2.65	2	1.32	3	1.69	7	4	3	2.01	3	2.22	3	2.16	5	3.8
Cluster-12182.100782	314.69	10.33	362.55	11.51	317.34	10.55	444.39	12.7	366.92	10.84	336.55	10.42	370.43	11.85	367.57	12.4	309.8	10.96
Cluster-12182.100783	11	0.98	13	1.11	8	0.71	8	0.61	8	0.63	7	0.59	5	0.44	8	0.73	13	1.24
Cluster-12182.100789	46	2.26	49	2.32	25.62	1.27	25.46	1.09	35	1.54	24	1.11	25	1.2	30	1.51	53	2.8
Cluster-12182.100792	5	2.01	18	6.89	6	2.33	9	3	6	2.04	5.55	2.12	9	3.7	10	4.12	6	2.61
Cluster-12182.100794	349.64	11.41	404.66	12.76	342.36	11.31	220.51	6.26	225.45	6.62	199.22	6.13	277.07	8.81	276.84	9.28	240.75	8.46
Cluster-12182.100799	14	0.82	10	0.57	9	0.53	8	0.41	12	0.63	9	0.5	15	0.86	12	0.72	10	0.63
Cluster-12182.100802	185.48	11.31	286	16.83	255.99	15.74	702.52	37.11	635.58	34.69	589.75	33.91	361.76	21.57	240.44	15.05	289.17	18.99
Cluster-12182.100807	221.32	8.83	166.04	6.4	116.3	4.69	128.71	4.46	83.87	3.01	100.99	3.8	96.2	3.74	107.56	4.41	85.73	3.68
Cluster-12182.100816	88.63	3.45	194.38	7.3	180.94	7.12	218.76	7.39	247.22	8.64	206.21	7.56	230.85	8.75	225.39	9	237.96	9.96
Cluster-12182.100818	97.64	3	47.85	1.42	47.03	1.46	121.32	3.24	99.74	2.75	92.91	2.69	58.55	1.75	55.91	1.76	46.77	1.55
Cluster-12182.100827	36.29	0.52	28	0.39	48.63	0.7	533.24	6.64	356.69	4.6	400.08	5.38	410.36	5.69	486.84	7.14	423.41	6.51
Cluster-12182.100834	28	1.01	42	1.47	38	1.39	35	1.1	28	0.91	45	1.54	14	0.49	34	1.27	31	1.21
Cluster-12182.100836	29.11	0.7	29.31	0.68	56.38	1.37	33.91	0.71	38.75	0.84	36.9	0.83	32.93	0.77	42.22	1.04	21.55	0.56
Cluster-12182.100837	225.38	9.23	277.74	10.98	312.62	12.94	355.36	12.64	362.25	13.32	314.1	12.12	370.04	14.78	384.78	16.18	365.3	16.11
Cluster-12182.100838	164.55	8.04	217.29	10.26	182.37	9	69.68	2.96	54	2.37	54.48	2.51	23	1.1	17	0.85	20	1.05
Cluster-12182.10085	13	2.02	14	2.09	12	1.85	5	0.66	7	0.96	9	1.32	17	2.61	12	1.91	19	3.18
Cluster-12182.10086	49	1.83	37	1.33	32	1.21	19	0.62	27	0.91	12	0.42	65	2.37	63	2.42	47	1.89
Cluster-12182.100866	6	8.08	5	6.27	2	2.44	3	3.13	5	5.19	5	6.39	5	7.35	5	6.92	4	5.85
Cluster-12182.100868	110.22	16.74	375.27	54.8	357	54.02	77.57	10.08	139.57	18.68	20	2.87	136.75	20.55	45.95	7.16	11	1.8
Cluster-12182.100875	109.4	7.95	138.2	9.69	113.32	8.29	283.72	17.84	276.58	17.95	214.38	14.7	218.2	15.53	214.45	16	187.35	14.67
Cluster-12182.100881	734.33	10.87	891.99	12.77	934.56	14.04	1015.86	13.11	1012.8	13.53	998.25	13.92	1183.72	17.03	994.79	15.13	868.87	13.85
Cluster-12182.100885	177.46	1.8	131.61	1.29	144.22	1.48	138.79	1.23	170.89	1.56	107.1	1.02	134.46	1.32	135.91	1.41	138.16	1.51
Cluster-12182.100887	171.24	7.75	531.5	23.23	418.91	19.16	31.93	1.25	99.08	4.02	26.85	1.15	77.21	3.41	19.02	0.88	7.24	0.35
Cluster-12182.100901	7.15	0.54	13.22	0.96	6.09	0.46	10.27	0.67	7.45	0.5	6.24	0.44	9.16	0.67	15.67	1.21	9.19	0.74
Cluster-12182.100902	11	0.88	5	0.38	11.48	0.92	10.81	0.74	11.63	0.83	7.2	0.54	13.37	1.04	13.47	1.1	15	1.29
Cluster-12182.100903	24.38	0.9	19.5	0.7	21.45	0.8	20.03	0.65	18.19	0.61	20.1	0.7	40.38	1.46	42.76	1.63	24.89	0.99
Cluster-12182.100908	50.86	4.52	45.32	3.89	53.79	4.81	56.81	4.36	57.71	4.57	53.93	4.53	116.25	10.15	158.87	14.51	128.77	12.34
Cluster-12182.100910	335.88	4.88	345.34	4.86	261.29	3.85	264.54	3.35	315.21	4.14	336.73	4.61	520.33	7.35	466.89	6.97	425.85	6.67
Cluster-12182.100914	97.84	8.25	142.07	11.55	148.92	12.62	244.68	17.81	182.44	13.71	199.42	15.86	169.13	13.98	211.28	18.28	210.43	19.11
Cluster-12182.100918	95.37	4.28	150.57	6.52	164.25	7.44	282.28	10.99	266.44	10.72	219.31	9.27	290.62	12.72	312.47	14.39	204.82	9.89
Cluster-12182.10092	95	1.1	124	1.39	106	1.25	148	1.5	154	1.62	142	1.55	145	1.64	132	1.58	151	1.89
Cluster-12182.100920	193.81	6.11	218.54	6.66	198.13	6.33	168.29	4.62	167.44	4.75	113.1	3.36	105.28	3.23	164.12	5.32	96.88	3.29
Cluster-12182.100921	20.27	0.95	27.78	1.25	29.25	1.38	29.18	1.18	29.67	1.24	20.13	0.89	17.84	0.81	44.83	2.15	35.75	1.8
Cluster-12182.100932	49.76	4.19	38.51	3.13	136.38	11.56	966.52	70.37	698.83	52.52	832.06	66.19	1309.9	108.3	1417.75	122.69	1310.54	119.02
Cluster-12182.100937	15.74	0.44	25.38	0.69	23.53	0.67	38.63	0.95	65.24	1.65	50.79	1.35	36.07	0.99	38.92	1.13	44.15	1.34
Cluster-12182.100939	16.84	0.45	21.36	0.55	33.69	0.9	38.59	0.89	25.94	0.62	20.54	0.51	12.29	0.32	29.51	0.8	12.14	0.35
Cluster-12182.100941	21.49	0.92	39.96	1.65	39.5	1.71	58.97	2.19	108.83	4.18	108.79	4.38	152.76	6.37	78.17	3.43	66.35	3.05
Cluster-12182.100942	31.02	1.38	45.25	1.94	53.09	2.38	37.15	1.43	81.07	3.23	49.22	2.06	27.26	1.18	31.31	1.43	20.34	0.97
Cluster-12182.100947	216	18.39	232	19.05	310	26.53	607	44.64	505	38.34	376	30.22	317	26.48	292	25.53	293	26.88
Cluster-12182.100950	4	0.39	8	0.75	11	1.07	10	0.83	8	0.69	8	0.73	8	0.76	10	0.99	10	1.04
Cluster-12182.100951	177.01	15.07	225.3	18.5	267.96	22.94	455.46	33.5	294.36	22.35	227.45	18.28	339.47	28.36	325.23	28.43	315.53	28.95
Cluster-12182.100952	32.31	2.48	48.08	3.56	38.35	2.96	23.93	1.59	44.01	3.02	18.38	1.33	44.57	3.35	49.33	3.89	43.11	3.57
Cluster-12182.100954	36.77	1.23	44.16	1.42	44.93	1.52	56.17	1.63	77.64	2.33	51.13	1.61	86.67	2.81	43.97	1.51	46.45	1.67
Cluster-12182.100959	45.79	2.11	46.76	2.08	23.45	1.09	10.19	0.41	27.92	1.15	22.73	0.99	19.49	0.87	30.94	1.46	10.71	0.53
Cluster-12182.100960	11.49	1.48	14.97	1.86	9.84	1.27	13.48	1.49	7.53	0.86	14.58	1.78	13.08	1.66	21.63	2.86	9.91	1.38
Cluster-12182.100966	37.8	2.42	45.82	2.83	39.94	2.58	35.05	1.95	38.33	2.2	27.41	1.66	29.18	1.83	24.36	1.6	27.6	1.9
Cluster-12182.100967	59.75	12.9	59.62	12.33	52	11.08	66	12.08	59	11.1	62	12.67	48	10.33	74	16.37	63.78	14.85
Cluster-12182.100968	238.14	4.17	411.2	6.96	366.79	6.51	576.5	8.79	549.77	8.68	665.29	10.96	904.6	15.39	1052.85	18.92	1262.84	23.79
Cluster-12182.100970	400.61	12.03	441.35	12.81	425.24	12.93	621.88	16.25	580.27	15.69	427.83	12.11	353.31	10.33	178.68	5.51	268.13	8.67
Cluster-12182.100971	12.03	0.67	42.21	2.29	23.96	1.36	15.27	0.74	24.75	1.24	17.18	0.91	20.82	1.14	34.97	2.02	15.74	0.95
Cluster-12182.100976	373.44	37.22	545.94	52.42	612.58	61.24	1207.64	103.73	924.91	81.96	858.31	80.75	571.98	56.02	487.89	49.91	464.56	49.89
Cluster-12182.100977	340.16	41.9	463.83	54.99	542.88	66.87	1275.2	134.93	1064.16	116.07	924.02	107.51	632.67	76.81	571.41	72.23	604.6	80.26
Cluster-12182.100988	57.85	1.74	75.76	2.21	49.36	1.51	45.63	1.2	32.55	0.88	21.04	0.6	33.05	0.97	30.47	0.94	28.39	0.92
Cluster-12182.101004	32.83	3.09	23.35	2.12	20.37	1.92	11.54	0.94	23.47	1.96	19	1.69	20	1.85	45.96	4.43	36	3.65
Cluster-12182.101005	67.05	1.98	43	1.23	31.96	0.96	17.13	0.44	25.29	0.67	16.98	0.47	46.49	1.34	23.79	0.72	56.66	1.8
Cluster-12182.101007	17	0.53	21	0.63	13	0.41	25	0.68	34	0.96	35	1.03	14.85	0.45	48.96	1.57	69	2.32
Cluster-12182.101009	160.71	7.86	45.12	2.13	104.75	5.17	84.83	3.6	122.77	5.38	58.32	2.69	42.33	2.02	25.58	1.28	32.43	1.71
Cluster-12182.101012	93.24	3.8	127.41	5.01	128.16	5.28	125	4.42	125.41	4.59	122.59	4.71	179	7.11	218.07	9.12	160	7.02
Cluster-12182.101020	1	0.63	1	0.6	2	1.19	1	0.51	2	1.04	2	1.2	1	0.66	1	0.65	2	1.37
Cluster-12182.101022	414.28	9.88	474.85	10.95	560.36	13.55	799.28	16.6	869.18	18.68	966.28	21.72	734.33	17.05	360.94	8.84	462.92	11.89
Cluster-12182.101023	126.99	2.35	116.5	2.08	156.56	2.94	82.95	1.34	150.13	2.51	169.35	2.95	263.21	4.74	661.32	12.57	565.37	11.27
Cluster-12182.101028	61.04	6.23	100.27	9.86	97.11	9.94	148.33	13.05	111	10.07	90	8.68	76.12	7.64	94.37	9.89	97	10.67
Cluster-12182.10103	33.68	3	37.16	3.2	19.67	1.76	10.75	0.83	32.39	2.57	16.62	1.4	27.52	2.41	32.35	2.96	23.79	2.29
Cluster-12182.101030	4	1.32	9	2.83	4	1.28	8	2.21	9	2.54	7	2.19	7	2.34	11	3.72	8	2.85
Cluster-12182.101034	63.98	1.81	64.27	1.76	60.05	1.72	49.43	1.22	24.3	0.62	27.62	0.74	22.78	0.63	14.9	0.43	19.13	0.58
Cluster-12182.101035	29.73	2.29	28.59	2.12	42.04	3.25	19.55	1.3	27.52	1.89	21.1	1.53	19.36	1.46	27.15	2.14	8.9	0.74
Cluster-12182.101039	19.08	0.49	24.33	0.61	50.86	1.34	30.15	0.68	23.76	0.55	27.92	0.68	21.77	0.55	39.96	1.06	22.34	0.62
Cluster-12182.101040	250.13	8.48	319.57	10.47	326.6	11.21	350.96	10.35	317.78	9.69	378.89	12.11	298.48	9.87	295.74	10.3	334.31	12.21
Cluster-12182.101047	55	0.9	43.76	0.69	31	0.51	33	0.47	39.72	0.58	49	0.75	77	1.22	120	2.01	140	2.46
Cluster-12182.101049	16	0.82	16	0.79	15	0.77	25	1.11	29	1.33	15	0.72	29	1.45	31	1.63	27	1.49
Cluster-12182.101050	42	0.81	43	0.8	22	0.43	21	0.35	33	0.57	28	0.51	63.81	1.19	44	0.87	74	1.53
Cluster-12182.101053	30.52	0.75	26	0.62	46	1.14	61	1.3	58	1.28	77.64	1.79	68.65	1.64	74.33	1.87	75	1.98
Cluster-12182.101054	7	1.48	6	1.21	10	2.09	18	3.23	8	1.47	16	3.2	7	1.47	13	2.81	9	2.05
Cluster-12182.101056	7.48	0.74	15	1.43	18	1.78	8	0.68	18	1.58	11.36	1.06	10.35	1	24.67	2.5	19	2.02
Cluster-12182.101072	30.86	0.84	26.68	0.7	26.67	0.74	32.99	0.78	23.12	0.57	33.05	0.85	56.2	1.49	54.69	1.53	56.88	1.67
Cluster-12182.101078	109.5	6.29	148.48	8.23	127.17	7.37	379.71	18.9	415.43	21.36	343.73	18.61	243.2	13.65	273.79	16.14	256.49	15.86
Cluster-12182.101080	35.18	1.18	46.3	1.5	51.43	1.75	50.47	1.48	50.37	1.52	31.22	0.99	61.27	2.01	50.48	1.74	63.28	2.29
Cluster-12182.101081	54.47	3.89	56.49	3.89	53.09	3.82	128.55	7.94	202.22	12.9	166.02	11.18	167.27	11.7	108.57	7.96	146.47	11.27
Cluster-12182.101082	106.85	9.67	136.21	11.88	155.28	14.11	368.95	28.81	459.28	37.01	352.7	30.12	164.42	14.6	108.13	10.04	116.25	11.33
Cluster-12182.101087	15.85	21.73	21.92	27.98	14.92	18.5	8	8.48	13.79	14.54	14.72	19.15	19.88	29.78	22.94	32.28	23.88	35.5
Cluster-12182.101089	18.79	4.85	33.84	8.36	29.79	7.55	17.19	3.74	23.11	5.16	35.49	8.68	18.07	4.68	5.55	1.47	28.64	7.97
Cluster-12182.101090	48.21	11.52	43.16	9.87	27.21	6.4	24.81	5.01	21.89	4.54	14.51	3.28	47.93	11.46	37.45	9.17	21.36	5.51
Cluster-12182.10110	58	6.22	85.81	8.86	81.75	8.78	114.11	10.53	100.66	9.58	57	5.77	52.11	5.5	67.14	7.39	51.12	5.91
Cluster-12182.101100	85.69	0.88	65.64	0.65	52.1	0.54	42.11	0.38	67.57	0.62	55.43	0.53	114.9	1.14	191	2.01	131.73	1.45
Cluster-12182.101103	9.69	0.62	26.3	1.62	11.34	0.73	19.88	1.1	6.27	0.36	21.57	1.3	24.12	1.51	28.7	1.88	49.53	3.41
Cluster-12182.101106	31.69	1.63	70.43	3.5	38.18	1.99	20.94	0.94	33.56	1.55	28.53	1.39	36.43	1.83	57.83	3.06	18.55	1.03
Cluster-12182.101110	42.23	0.65	93.23	1.39	73.22	1.15	50.6	0.68	53.77	0.75	51.63	0.75	112.51	1.69	149.18	2.36	162.86	2.7
Cluster-12182.101117	52.03	4.89	52.56	4.76	67.94	6.41	197.62	16.02	294.85	24.67	228.21	20.25	83.66	7.72	29.03	2.8	47.86	4.85
Cluster-12182.101122	35.6	0.82	61.54	1.37	53.75	1.25	48.91	0.98	49.05	1.02	30.7	0.67	56.42	1.26	120.39	2.85	99.05	2.46
Cluster-12182.101128	3	0.38	7	0.85	6	0.76	5	0.54	3	0.34	4	0.48	9	1.12	12	1.56	12	1.64
Cluster-12182.101129	168.13	3.66	176	3.71	137.37	3.03	194	3.68	216.42	4.25	213.63	4.39	228.08	4.84	223.22	5	217.92	5.11
Cluster-12182.101131	180.25	12.67	197.21	13.37	103.45	7.32	42.76	2.6	43.51	2.73	27.41	1.82	116.94	8.05	133.92	9.66	88.44	6.7
Cluster-12182.101134	20	1.39	15	1	18	1.26	18	1.08	24	1.49	21	1.37	14	0.95	17	1.21	28	2.09
Cluster-12182.101137	31.71	2.18	63.74	4.24	31.47	2.18	70.36	4.19	71.96	4.43	115.4	7.5	44.41	2.99	84.39	5.97	48.62	3.61
Cluster-12182.101138	9	3.39	9	3.23	7	2.55	3	0.94	3	0.96	1	0.36	7	2.68	9	3.47	12	4.88
Cluster-12182.101142	1	0.41	5	1.94	1	0.39	4	1.35	5	1.72	4	1.55	5	2.08	1	0.42	5	2.2
Cluster-12182.101167	168.24	6.48	187.89	7	158.23	6.17	202.81	6.79	240	8.31	205	7.45	218.09	8.2	246.21	9.75	210.56	8.74
Cluster-12182.101169	34	1.44	55	2.25	49	2.09	38	1.4	37	1.41	38	1.51	61	2.52	68	2.95	68	3.1
Cluster-12182.101170	272.92	4.21	225.18	3.36	205.89	3.22	278.25	3.74	236.36	3.29	382.37	5.55	292.1	4.38	390.81	6.19	297.87	4.95
Cluster-12182.101173	417.83	5.96	431.33	5.96	403.72	5.85	492.72	6.13	611.16	7.87	646.15	8.69	486.94	6.76	421.5	6.18	350.37	5.39
Cluster-12182.101180	1	0.41	4	1.54	1	0.39	3	1.01	1	0.34	2	0.77	5	2.07	7	2.9	2	0.88
Cluster-12182.101184	19.25	0.88	22.94	1.02	10.93	0.51	8.73	0.35	11.19	0.46	7.63	0.33	29.87	1.34	38.56	1.82	18.23	0.9
Cluster-12182.101189	77	1.23	118	1.83	127	2.06	93	1.3	119	1.72	108	1.63	77	1.2	78	1.28	84	1.45
Cluster-12182.101193	100.4	2.76	151.54	4.03	174.42	4.86	181.07	4.33	165.35	4.09	137.9	3.57	137.61	3.68	97.71	2.76	129.43	3.83
Cluster-12182.101194	47.71	0.97	67.74	1.34	92.45	1.92	57.78	1.03	186.51	3.44	26.78	0.52	142.89	2.84	144.06	3.02	106.59	2.34
Cluster-12182.101195	28.82	0.54	20.37	0.37	80.28	1.53	38.23	0.63	102.09	1.73	24.93	0.44	54.88	1	95.08	1.84	78.21	1.58
Cluster-12182.101206	118	4.03	137	4.53	136	4.71	97	2.89	91	2.8	84	2.71	85	2.83	74	2.6	70	2.58
Cluster-12182.10121	8	2.15	18	4.63	7	1.85	8	1.81	5	1.16	9	2.29	12	3.24	23	6.34	18	5.22
Cluster-12182.101212	27	1.4	36	1.8	40	2.09	85.49	3.83	85	3.94	78	3.8	70.49	3.56	91.48	4.85	67.97	3.78
Cluster-12182.101213	444	10.42	275.89	6.26	302	7.18	356	7.28	385.08	8.14	391	8.64	370.53	8.46	320	7.71	315.24	7.97
Cluster-12182.101216	47	6.68	65.83	9	92.51	13.12	65	7.92	49	6.15	49	6.59	69.61	9.78	81.58	11.9	101	15.48
Cluster-12182.101218	21.48	0.96	36.15	1.56	19.22	0.87	23.39	0.91	25.23	1.01	17.19	0.72	20	0.87	25.33	1.16	23	1.11
Cluster-12182.101222	13.28	0.42	55.82	1.71	24.73	0.79	25.31	0.7	12.79	0.36	14.18	0.42	10.56	0.33	9.83	0.32	13.34	0.45
Cluster-12182.101224	72.83	2.55	97.45	3.29	133.52	4.72	461.57	14.03	497.97	15.66	397.45	13.1	94.64	3.22	82.58	2.97	59.93	2.26
Cluster-12182.101227	9	1.74	10	1.86	16	3.07	5	0.82	11	1.86	7	1.28	20	3.85	14	2.78	8	1.67
Cluster-12182.101228	49.55	1.43	50.18	1.4	58.12	1.69	17.42	0.44	47.64	1.23	34.42	0.93	48.3	1.35	56.96	1.68	55.76	1.73
Cluster-12182.101229	18	1.96	25.37	2.65	29.17	3.18	13.6	1.27	16.36	1.58	6.6	0.68	15.45	1.65	48	5.35	19	2.22
Cluster-12182.101238	69.03	2.52	115.75	4.09	117.32	4.34	565.73	17.98	549	18.04	536.22	18.47	464.8	16.56	296.48	11.13	468.72	18.45
Cluster-12182.101239	18.4	0.44	44.2	1.01	143.53	3.45	159.97	3.3	180.43	3.85	223.91	5	201.92	4.66	279.87	6.82	208.99	5.33
Cluster-12182.101240	48	1.08	119	2.59	108	2.46	249	4.88	354	7.17	349	7.39	391	8.55	332	7.67	317	7.67
Cluster-12182.101242	217.02	10.68	140.41	6.67	170.99	8.5	179.61	7.67	163.9	7.24	152.86	7.09	125.65	6.04	187.55	9.48	140.38	7.44
Cluster-12182.101248	224.73	17.03	339.67	24.84	799.08	60.96	1522.16	99.77	1646.98	111.47	876.42	62.68	918.68	68.23	1068.83	83.19	755.36	61.69
Cluster-12182.101249	322.27	22.96	483.33	33.22	324.92	23.31	1860.84	114.7	1452.02	92.43	1824.58	122.62	1186.32	82.75	601.17	43.97	776.64	59.6
Cluster-12182.101253	36.14	3.8	18.85	1.91	14.73	1.55	26.8	2.43	12.96	1.21	33.5	3.32	11.57	1.2	14	1.51	5.62	0.64
Cluster-12182.101255	72.34	2.47	57.8	1.91	61.87	2.14	67.31	2	81.86	2.51	57.87	1.86	28.76	0.96	35.75	1.25	46.34	1.7
Cluster-12182.101257	37.7	6.16	34.43	5.41	65.87	10.71	31.69	4.43	30.93	4.45	39.95	6.18	56	9.07	62.49	10.48	88.18	15.54
Cluster-12182.101262	6	0.35	13	0.72	20	1.16	12	0.6	17	0.88	21	1.14	18	1.02	21	1.24	13	0.81
Cluster-12182.101263	21.17	0.54	21.57	0.53	19.64	0.51	16.29	0.36	28.08	0.65	25.51	0.61	21.78	0.54	28.8	0.75	45.42	1.25
Cluster-12182.101271	16.24	0.42	18.8	0.47	24.86	0.65	14.59	0.33	17.46	0.41	29.26	0.71	32.98	0.83	22.61	0.6	19.3	0.54
Cluster-12182.101274	197	3.42	245	4.11	209	3.68	138	2.09	176	2.75	173	2.83	259	4.37	313	5.58	306	5.71
Cluster-12182.101276	344.41	21.11	373.39	22.09	373.27	23.07	343.51	18.24	353.28	19.38	345.48	19.97	514.45	30.83	402.12	25.31	361.34	23.86
Cluster-12182.101277	53.14	1.13	64.26	1.32	70.6	1.52	27.63	0.51	45.11	0.86	19.12	0.38	73.38	1.51	88.76	1.93	31.53	0.72
Cluster-12182.101279	34.32	2.82	42.87	3.4	47.86	3.96	22.6	1.61	32.12	2.36	21.63	1.68	18.5	1.49	34.44	2.91	19.8	1.75
Cluster-12182.101283	204.34	7.52	245.11	8.71	162.25	6.04	82.88	2.65	112.37	3.72	72.89	2.53	102.61	3.68	127.42	4.81	52.42	2.08
Cluster-12182.101289	6	2.29	2	0.73	4	1.48	3	0.95	10	3.24	3	1.09	4	1.55	6	2.34	3	1.24
Cluster-12182.101292	124.17	2.42	173.33	3.26	130.3	2.57	90.86	1.54	96.45	1.69	88.38	1.62	107.3	2.03	120.59	2.41	82.2	1.72
Cluster-12182.101299	34.64	1.8	45.49	2.28	35.85	1.88	45.65	2.06	86.3	4.02	26.03	1.27	58.83	2.98	28.71	1.53	111.32	6.22
Cluster-12182.1013	37	1.22	43	1.38	52	1.74	40	1.15	30	0.89	24	0.75	21	0.68	23	0.78	23	0.82
Cluster-12182.101305	78.36	1.36	130.52	2.2	116.79	2.06	32.88	0.5	41.66	0.65	42.08	0.69	82.15	1.39	43.51	0.78	69.73	1.31
Cluster-12182.101311	9	0.65	6	0.42	10	0.73	16	1	15	0.97	13	0.89	15	1.06	10.83	0.8	21	1.64
Cluster-12182.101319	4	2.25	3	1.59	12	6.4	13	5.95	16	7.44	8	4.28	16	9.34	7	4.03	18	10.94
Cluster-12182.10132	130	10.41	151	11.66	150.69	12.14	270	18.69	294	21.01	222.72	16.83	162.29	12.74	170.25	14	139.8	12.06
Cluster-12182.101323	89	4.53	88	4.33	68	3.5	101	4.46	120	5.48	104	4.99	72	3.58	58	3.03	65	3.56
Cluster-12182.101325	6	1.58	4	1.01	2	0.52	8	1.77	10	2.27	9	2.24	5	1.32	6	1.62	9	2.55
Cluster-12182.101326	701.91	16.82	854.78	19.81	791	19.22	358.95	7.49	436.27	9.42	588.38	13.29	1164.75	27.17	716.17	17.64	1169.07	30.18
Cluster-12182.101332	21.71	0.73	24.72	0.81	29.05	0.99	17.82	0.52	10.31	0.31	13.2	0.42	27.53	0.91	49.28	1.71	26.9	0.98
Cluster-12182.101333	20.78	0.87	24.9	1.01	10.01	0.43	27.84	1.02	12.74	0.48	11.56	0.46	8.66	0.35	46.77	2.02	35.9	1.63
Cluster-12182.101339	6.94	0.43	14.14	0.85	40.06	2.51	41.27	2.22	47.54	2.65	65.93	3.87	178.98	10.89	196.25	12.54	208.38	13.96
Cluster-12182.101344	61.06	1.16	39.19	0.72	59.61	1.15	104.73	1.74	113.92	1.96	90.9	1.63	81.6	1.51	99.69	1.95	129.38	2.66
Cluster-12182.101350	13	6.69	66	32.15	81	39.69	10	4.21	5	2.14	1	0.49	1	0.53	1	0.53	1	0.56
Cluster-12182.101351	7	0.58	9	0.71	9	0.75	10	0.71	7	0.51	5	0.39	16	1.29	6	0.51	19	1.69
Cluster-12182.101353	102	6.05	114	6.53	124	7.42	39	2.01	45	2.39	54	3.02	45	2.61	83	5.06	49	3.13
Cluster-12182.101354	147.21	1.51	171.09	1.69	178.62	1.86	42.18	0.38	84.4	0.78	60.98	0.59	57.54	0.57	71.35	0.75	82.32	0.91
Cluster-12182.101355	108.91	1.1	212.41	2.08	153.6	1.58	78.48	0.69	54.65	0.5	83.5	0.8	75.71	0.74	79.05	0.82	57.99	0.63
Cluster-12182.101359	137.84	8.58	147.93	8.89	143.13	8.99	162.1	8.75	118.48	6.6	101.75	5.98	68.79	4.19	79.4	5.08	98.57	6.61
Cluster-12182.101363	14	0.46	23	0.73	17	0.57	16	0.46	22	0.65	11	0.34	23	0.74	17	0.57	34	1.2
Cluster-12182.101366	4	0.8	6	1.14	3	0.59	21	3.55	32	5.56	20	3.76	10	1.98	18	3.67	13	2.79
Cluster-12182.101371	295.57	10.42	370.8	12.63	394.61	14.08	288.71	8.85	289	9.16	258.05	8.58	324.48	11.15	316.66	11.47	255.15	9.69
Cluster-12182.101374	196.81	4.52	262.07	5.82	222.99	5.19	123.02	2.46	178.6	3.7	99.44	2.15	143.26	3.2	118.49	2.8	131.56	3.26
Cluster-12182.101376	230.58	7.95	399.95	13.32	525.76	18.34	1728.41	51.8	1716.26	53.19	1787.63	58.06	1443.36	48.48	1103.36	39.06	1214.01	45.06
Cluster-12182.101377	4	1.03	7	1.73	6	1.52	3	0.65	5	1.12	9	2.2	2	0.52	4	1.06	5	1.39
Cluster-12182.101379	339.44	5.12	304.09	4.44	248.87	3.81	153.18	2.01	141.79	1.93	139.59	1.98	273.77	4.01	290.28	4.5	273	4.43
Cluster-12182.101382	310.24	14.39	428.48	19.19	400.95	18.79	1131.96	45.58	1162.49	48.39	995.65	43.53	978.99	44.32	901.92	42.96	827.94	41.36
Cluster-12182.101384	123	1.55	127	1.54	123	1.57	71	0.78	182	2.06	91	1.08	84	1.03	54	0.7	82	1.11
Cluster-12182.101392	6	0.47	7	0.53	9	0.7	6	0.4	7	0.49	5	0.37	6	0.46	4	0.32	9	0.75
Cluster-12182.101394	2	16.93	5	38.41	10	72.77	1	6.1	6	33.09	1	7.6	7	69.56	1	8.82	2	18.43
Cluster-12182.101395	15	8.28	49	25.59	64	33.53	19	8.54	32	14.62	4	2.1	13	7.44	13	7.34	10	5.97
Cluster-12182.101397	140.51	7.3	208.19	10.44	207.94	10.91	211.43	9.53	227.66	10.6	95.63	4.68	113.33	5.75	185.04	9.87	80.9	4.53
Cluster-12182.101404	23	2.22	21	1.95	24	2.32	18	1.5	16	1.37	10	0.91	8	0.76	11	1.09	11	1.14
Cluster-12182.101408	102.46	2.64	117.5	2.93	93.63	2.45	151.81	3.41	184.55	4.29	156.87	3.81	112.64	2.83	149.06	3.95	114.5	3.18
Cluster-12182.101411	329.9	28.77	392.91	33.03	396.05	34.71	636.02	47.89	574.94	44.68	421.55	34.7	344.91	29.51	301.01	26.95	268.79	25.26
Cluster-12182.101412	66.29	4.73	79.08	5.45	76.25	5.48	93.99	5.81	86.22	5.5	78.99	5.32	79.5	5.56	110.83	8.13	95.62	7.36
Cluster-12182.101414	27.73	1.63	40.94	2.33	58.45	3.47	51.68	2.64	39.05	2.06	30.39	1.69	17.64	1.02	34.64	2.1	34.16	2.17
Cluster-12182.101416	101.09	2.09	84.04	1.68	101.37	2.13	118.55	2.14	103.91	1.94	90.73	1.77	111.1	2.24	76.2	1.62	58.7	1.31
Cluster-12182.101417	48.37	1.13	55.14	1.25	48.61	1.15	111.32	2.27	126.67	2.67	97.19	2.14	108.39	2.47	105.28	2.53	103.62	2.61
Cluster-12182.101419	126.54	2.7	114.55	2.36	94.45	2.04	213	3.96	230	4.42	197.91	3.97	261.89	5.43	257	5.63	279.19	6.41
Cluster-12182.101427	113.93	11.11	146.38	13.75	100.37	9.82	20.66	1.74	22.76	1.97	18	1.66	5	0.48	6.52	0.65	6	0.63
Cluster-12182.101428	230.15	5.86	198.45	4.88	249.56	6.44	263.75	5.85	306.16	7.02	284.77	6.83	319.32	7.91	328.41	8.59	328.92	9.02
Cluster-12182.10143	24	4.64	28	5.2	31	5.94	8	1.32	4	0.68	7	1.28	8	1.54	22	4.36	23	4.8
Cluster-12182.101440	5.08	0.63	14.2	1.71	5.09	0.63	15.28	1.64	29.27	3.23	11.63	1.37	13.53	1.66	16	2.05	7.19	0.97
Cluster-12182.101441	22.3	1.17	33.48	1.69	22.06	1.16	12.46	0.57	18.53	0.87	13.29	0.66	19.43	0.99	32.44	1.74	25.06	1.41
Cluster-12182.101442	11	0.86	17	1.28	18	1.42	7	0.47	10	0.7	12	0.89	7	0.54	16	1.29	16	1.35
Cluster-12182.101443	5.44	1.06	1.93	0.36	2.07	0.4	11	1.83	4.87	0.83	7.72	1.43	3.81	0.74	7.48	1.5	16.08	3.39
Cluster-12182.101451	40.68	0.41	62.87	0.62	30.04	0.31	65.87	0.58	34.28	0.31	84.8	0.81	153.89	1.52	74.6	0.78	71.51	0.78
Cluster-12182.101455	25.97	0.49	444.78	8.12	3423.75	65.53	17489.9	287.68	15032.3	255.84	15046.4	267.52	13495.4	247.71	13771.3	267	10437.8	212.12
Cluster-12182.101457	76.59	2.63	1158.76	38.52	8220.76	286.22	43490.9	1301.17	42512.7	1315.3	42454.6	1376.48	33666.5	1128.66	17474.9	617.49	17390	644.26
Cluster-12182.101458	9.16	2.11	21.72	4.79	18.48	4.2	6	1.17	7.5	1.5	10.55	2.3	11.69	2.69	12.65	2.99	5	1.24
Cluster-12182.101460	88.03	4.11	54.42	2.45	67.14	3.16	76.07	3.08	123.99	5.19	53.37	2.35	79.59	3.62	72.53	3.47	56.11	2.82
Cluster-12182.101464	5	1.62	2	0.62	4	1.26	3	0.81	2	0.56	1	0.31	2	0.66	1	0.33	4	1.4
Cluster-12182.101470	60.69	5.03	68.47	5.47	102.52	8.54	111.85	8.01	75.3	5.56	60.56	4.73	95.35	7.75	139.46	11.86	146.34	13.06
Cluster-12182.101474	79.3	1.63	119.49	2.37	231.71	4.82	86.8	1.55	63.94	1.18	82.07	1.59	26.22	0.52	19.45	0.41	67	1.48
Cluster-12182.101476	152.18	14.01	570.86	50.65	390.15	36.07	58.71	4.66	120.73	9.9	22.9	1.99	50.01	4.52	14.95	1.41	3.55	0.35
Cluster-12182.101479	192.95	9.6	211.42	10.16	236.49	11.89	343.57	14.84	305.96	13.66	230.51	10.82	240.8	11.7	195.92	10.01	175.49	9.41
Cluster-12182.101481	253.59	7.02	387.45	10.37	455.14	12.77	932.73	22.49	796.09	19.85	744.71	19.43	448.69	12.1	531.45	15.12	462.83	13.8
Cluster-12182.101485	3	0.76	10	2.43	14	3.49	7	1.5	7	1.54	13	3.12	15	3.81	11	2.86	13	3.56
Cluster-12182.10149	28	11.68	42	16.64	23	9.23	26	8.96	38	13.36	22	8.72	20	8.52	19	8.1	14	6.3
Cluster-12182.101497	63.13	5.27	109.59	8.82	64.37	5.4	152.24	10.97	155.76	11.59	167.9	13.22	184.69	15.11	251.07	21.51	231.67	20.83
Cluster-12182.101500	147.39	6.95	130.3	5.93	141.57	6.74	120.09	4.91	129.04	5.46	143.35	6.37	226.55	10.42	242.94	11.76	217.83	11.06
Cluster-12182.101505	149.43	3.34	131.46	2.84	98.21	2.22	117.58	2.29	72.68	1.46	138.41	2.91	257.75	5.6	58.47	1.34	154.4	3.71
Cluster-12182.101509	17.42	0.98	30.05	1.63	27.16	1.54	41.53	2.03	24.23	1.22	18.03	0.96	17.01	0.94	27.03	1.56	33.89	2.06
Cluster-12182.101512	420.14	29.04	501.17	33.42	577.79	40.22	1107.82	66.27	920.1	56.84	683.49	44.56	471.84	31.92	425.27	30.18	381.42	28.4
Cluster-12182.101517	11	2.94	529	135.37	1989	522.07	1359	306.35	1526	352.81	919	233.11	888	238.61	641	175.75	751	216.83
Cluster-12182.101518	1	0.41	44	17.19	263	104.15	174	59.16	228	79.13	117	45.7	107	44.93	104	43.74	102	45.27
Cluster-12182.101529	63.34	3.61	88.3	4.85	60.85	3.5	42.49	2.1	46.09	2.35	52.72	2.83	26.24	1.46	20.6	1.2	8.51	0.52
Cluster-12182.101532	16.01	0.85	16.54	0.85	17.59	0.94	15.08	0.69	19.66	0.94	19.66	0.98	20.04	1.04	38.17	2.08	32.78	1.87
Cluster-12182.101538	535.85	19.18	688.98	23.84	708.54	25.67	1095.74	34.11	939.31	30.24	814.79	27.5	679.67	23.72	493.64	18.15	607.9	23.44
Cluster-12182.10154	14	1.11	6	0.46	7	0.56	7	0.48	9	0.64	7	0.52	4	0.31	4	0.32	4	0.34
Cluster-12182.101544	44.06	1.17	36.58	0.94	34.42	0.92	37.08	0.85	53.46	1.27	77	1.92	52.27	1.35	64.94	1.77	93.86	2.67
Cluster-12182.101545	179.89	10.7	208.89	11.99	332.81	19.96	322.23	16.61	295.13	15.71	262.3	14.71	564.41	32.81	803.78	49.08	647.53	41.48
Cluster-12182.101549	9.58	0.6	8.69	0.52	37.72	2.36	20.86	1.12	18.37	1.02	18.2	1.07	75.39	4.58	58.62	3.74	76.54	5.12
Cluster-12182.10155	7	0.53	8	0.58	11	0.84	9	0.59	9	0.61	13	0.93	17	1.26	7	0.54	8	0.65
Cluster-12182.101551	347.84	12.96	375.16	13.5	304.56	11.48	364.43	11.8	333.01	11.15	308.96	10.85	329.2	11.96	280.58	10.74	300.35	12.05
Cluster-12182.101553	12	1.82	23	3.36	15	2.27	59	7.67	81	10.84	56	8.04	110	16.53	114	17.77	96	15.72
Cluster-12182.101554	65	7.22	48	5.14	47	5.23	73	6.98	46	4.54	38	3.99	66	7.22	103	11.75	93	11.14
Cluster-12182.101560	3	0.34	7	0.75	8	0.9	8.35	0.8	16	1.59	8	0.84	14	1.54	11.35	1.3	11	1.32
Cluster-12182.101561	4	1.22	5	1.45	10	2.97	21	5.35	24	6.27	11	3.17	8	2.45	4	1.25	2	0.66
Cluster-12182.101563	24.12	0.67	45.13	1.22	53.13	1.51	102.23	2.49	98.96	2.49	66.56	1.75	68.37	1.86	100.07	2.88	85.15	2.57
Cluster-12182.101566	10	2.45	15	3.52	34	8.19	12.02	2.49	16.3	3.46	14	3.25	14.8	3.63	9	2.26	14	3.7
Cluster-12182.10157	47.04	5.54	46.83	5.3	50.94	6	58.8	5.95	48.18	5.03	37.4	4.16	47.33	5.49	64.75	7.82	61.11	7.75
Cluster-12182.101576	51.74	2.86	124.73	6.65	150.25	8.37	437.84	20.97	421.67	20.86	370.15	19.27	246.3	13.29	216.85	12.3	202.02	12.02
Cluster-12182.101577	23.2	1.56	37.31	2.42	24.59	1.67	25.94	1.51	57.87	3.48	22.72	1.44	43.34	2.86	30.57	2.11	56.78	4.12
Cluster-12182.101580	52.71	2.03	54.25	2.02	37.53	1.47	51.36	1.72	44.25	1.53	48.24	1.76	76.37	2.87	122.06	4.84	78.17	3.25
Cluster-12182.101584	59.59	4.84	81.56	6.39	76.07	6.21	101.05	7.09	80.95	5.87	54.89	4.21	27.19	2.17	59.24	4.94	18.92	1.66
Cluster-12182.101585	12.77	0.45	48.14	1.63	34.25	1.22	30.85	0.94	24.3	0.77	12.41	0.41	17.73	0.61	20.55	0.74	19.91	0.75
Cluster-12182.10159	45	2.83	46	2.79	38	2.41	79	4.3	68	3.83	80	4.75	72	4.43	88	5.68	74	5.01
Cluster-12182.101590	6	3.75	3	1.77	8	4.72	8	4.05	5	2.57	9	5.36	7	4.57	10	6.4	5	3.38
Cluster-12182.101593	4	12.51	4	11.51	4	10.97	2	4.65	2	4.47	2	5.83	1	3.56	1	3.24	1	3.4
Cluster-12182.101594	17	1.9	20	2.15	26	2.91	10	0.96	4	0.4	6	0.63	26	2.86	28	3.21	23	2.77
Cluster-12182.101599	75.83	3.05	97.24	3.77	118.12	4.8	389.39	13.59	247.39	8.93	353.29	13.38	344.96	13.51	298.46	12.31	312.7	13.53
Cluster-12182.1016	11	1.92	14	2.34	23	3.98	34	5.06	30	4.59	45	7.42	28	4.84	46	8.22	37	6.95
Cluster-12182.10160	9.53	2.19	24.26	5.33	20.22	4.57	27.6	5.36	22.54	4.5	26.02	5.66	21.82	5	17.48	4.11	9.4	2.33
Cluster-12182.101602	12	0.95	14	1.07	13	1.04	9	0.62	14	0.99	10	0.75	8	0.62	17	1.39	7	0.6
Cluster-12182.101603	10	0.67	6	0.39	7	0.47	6	0.35	9	0.54	5	0.31	14	0.91	6	0.41	11	0.79
Cluster-12182.101606	255.11	5.96	234.94	5.31	204.6	4.85	148.28	3.02	137.73	2.9	154.92	3.41	92.88	2.11	64.8	1.56	89.24	2.25
Cluster-12182.101612	7	1.56	16	3.41	12	2.63	12	2.26	10	1.94	6	1.26	9	2	8	1.82	9	2.16
Cluster-12182.101617	33.64	1.05	113.19	3.42	134.43	4.26	59.75	1.63	51.34	1.45	76.46	2.26	80.44	2.45	28.29	0.91	56.84	1.92
Cluster-12182.101624	18	2.04	11	1.2	15	1.7	7	0.68	7	0.7	7	0.75	12	1.34	15	1.74	9	1.1
Cluster-12182.101627	229	21.88	205	18.88	283	27.14	312	25.71	240	20.4	192	17.32	235	22.06	285	27.95	182	18.74
Cluster-12182.101633	221.51	7.5	330.75	10.82	352.53	12.08	526.96	15.52	412.93	12.58	496.83	15.85	135.49	4.47	121.48	4.23	93.32	3.4
Cluster-12182.10164	71	1.99	62.44	1.69	35.43	1	51.69	1.26	50.52	1.27	80.39	2.12	96.36	2.63	98.28	2.83	139.66	4.21
Cluster-12182.101646	21.53	0.79	39.18	1.39	42.03	1.56	56.83	1.81	97.16	3.21	20.19	0.7	63.89	2.29	87.09	3.28	22.78	0.9
Cluster-12182.101654	5.18	0.31	14.5	0.83	16	0.95	22.19	1.14	27.18	1.44	37.14	2.07	29.95	1.73	84.28	5.11	85.32	5.43
Cluster-12182.101655	4	0.97	4.5	1.05	3.14	0.75	4.33	0.89	6.84	1.44	8.86	2.04	7.42	1.81	16.65	4.15	15.38	4.03
Cluster-12182.101658	62.19	2.73	107.52	4.56	73.78	3.27	372.36	14.19	420.53	16.57	541.8	22.41	566.4	24.25	807.26	36.39	698.73	33.03
Cluster-12182.101661	252.69	8.63	305.29	10.07	350.16	12.1	1163.43	34.54	982.63	30.17	879.89	28.31	350.24	11.65	229.44	8.05	245.53	9.03
Cluster-12182.101662	616.28	25.83	716.11	29	559.83	23.72	274.6	10	279.78	10.53	293.59	11.6	178.41	7.29	165.55	7.13	104.53	4.72
Cluster-12182.101663	84.7	3.61	150.86	6.21	143.26	6.17	204.66	7.58	171.91	6.58	162.51	6.53	154.15	6.41	148.51	6.5	211.28	9.7
Cluster-12182.101665	6	0.88	27	3.79	17	2.48	24	3	9	1.16	7	0.97	3	0.43	16	2.4	11	1.73
Cluster-12182.101666	128.36	4.43	148.04	4.94	155.34	5.42	199.5	5.99	230.58	7.15	168.83	5.49	244.26	8.21	269.78	9.56	254.51	9.46
Cluster-12182.101667	64.89	2.38	71.91	2.54	68.76	2.55	81.02	2.58	89.61	2.95	88.15	3.04	115.24	4.11	98.13	3.69	109.01	4.3
Cluster-12182.101670	50.16	2.01	91.6	3.55	101.23	4.1	61.86	2.16	69.04	2.49	65.67	2.48	75.04	2.93	41.3	1.7	39.44	1.7
Cluster-12182.101671	26.35	0.88	42.46	1.37	48.22	1.63	27	0.79	35.35	1.06	30.51	0.96	35.63	1.16	35.67	1.22	35.28	1.27
Cluster-12182.101672	53.66	2.17	26.65	1.04	40.75	1.67	58.99	2.07	68.72	2.5	55.5	2.12	36.72	1.45	14.4	0.6	37.39	1.63
Cluster-12182.101673	52.82	2.66	107.28	5.22	40.81	2.08	50.15	2.19	71.88	3.25	29.31	1.39	47.61	2.34	174.62	9.04	95.89	5.21
Cluster-12182.10168	5	0.67	7	0.91	4	0.54	8	0.93	13	1.55	10	1.27	11	1.47	12	1.66	8	1.16
Cluster-12182.101690	12.71	0.95	17.82	1.28	7.67	0.58	21.55	1.39	22.21	1.48	11	0.77	19.91	1.45	17.79	1.36	18.83	1.51
Cluster-12182.101693	4	1.57	5	1.86	5	1.89	2	0.65	3	1	3	1.12	1	0.4	1	0.4	1	0.42
Cluster-12182.101694	29	6.55	25	5.41	31	6.91	27	5.17	26	5.11	15	3.21	2	0.45	4	0.93	2	0.49
Cluster-12182.101695	93.94	1.53	124.48	1.96	110.67	1.83	69.05	0.98	35.94	0.53	77.02	1.18	175.72	2.78	182.26	3.05	131.54	2.3
Cluster-12182.101699	58.36	1.26	33.52	0.7	125.44	2.74	169.55	3.18	98.13	1.9	210.28	4.26	118.2	2.47	137.21	3.03	133.67	3.1
Cluster-12182.101701	30	0.89	82.63	2.36	78.97	2.36	42.94	1.1	24.29	0.65	33	0.92	20	0.58	15	0.45	15.69	0.5
Cluster-12182.101703	6	0.41	6	0.4	12	0.83	7	0.42	8	0.49	10	0.65	13	0.88	15	1.06	7	0.52
Cluster-12182.101705	488.47	7.18	400.25	5.69	324.7	4.84	314.23	4.03	365.46	4.85	325.28	4.5	518.8	7.41	347.28	5.25	359.76	5.7
Cluster-12182.101708	909.27	23.55	802.34	20.09	792.31	20.79	1505.2	33.94	1631.07	38.05	1862.02	45.44	1379.34	34.78	935.25	24.88	975.36	27.2
Cluster-12182.101714	12.55	0.32	49.73	1.24	22.08	0.58	27.77	0.63	44.14	1.03	37.77	0.92	25.23	0.64	31.15	0.83	72.56	2.02
Cluster-12182.101716	15.65	3.74	4.13	0.95	10.92	2.57	4.3	0.87	11.34	2.35	5.06	1.15	11.2	2.68	12.99	3.18	10.95	2.82
Cluster-12182.10172	454.75	9.23	365	7.17	311.77	6.42	244.42	4.33	300.64	5.5	299.56	5.73	363.89	7.19	352.64	7.36	326	7.13
Cluster-12182.101721	19	3	82	12.46	93	14.64	18	2.43	31	4.31	3	0.45	2	0.31	10	1.62	2	0.34
Cluster-12182.101725	9.59	0.72	26.91	1.95	18.36	1.39	6.58	0.43	6	0.4	6.09	0.43	15.71	1.15	33.7	2.6	14.55	1.18
Cluster-12182.10174	21	1.5	21	1.45	25	1.8	23	1.42	30	1.91	23	1.55	51	3.57	52	3.81	37	2.85
Cluster-12182.101746	147.14	10.38	157.83	10.74	190.01	13.5	200.43	12.23	193.37	12.19	192.84	12.83	145.65	10.06	161.98	11.73	109.13	8.29
Cluster-12182.101747	184.28	13.32	164.91	11.5	171.78	12.51	135.07	8.45	157.71	10.19	174.74	11.92	151.72	10.74	120.93	8.98	160.95	12.54
Cluster-12182.101755	228.71	8.34	258.41	9.1	243.24	8.97	392.45	12.44	328.11	10.75	328.85	11.3	247.23	8.79	274	10.26	211.03	8.29
Cluster-12182.101767	184.76	11.05	208.65	12.05	248.83	15.02	247.52	12.84	191.41	10.25	206.66	11.66	193.7	11.33	219.43	13.48	178.62	11.51
Cluster-12182.101772	44.22	1.46	58.59	1.87	34.18	1.14	45.28	1.3	42.31	1.25	43.44	1.35	42.03	1.35	69.77	2.36	36.31	1.29
Cluster-12182.101778	69.44	0.91	98.4	1.25	153.76	2.05	127.48	1.46	89.84	1.06	56.7	0.7	32.53	0.41	120.13	1.62	60.85	0.86
Cluster-12182.101780	12.89	1.44	28.15	3.02	34.14	3.81	96.83	9.29	80.26	7.94	100.87	10.63	125.22	13.75	159.49	18.26	114.94	13.82
Cluster-12182.101781	19.88	0.73	84.02	3	53.28	1.99	225.08	7.22	239.51	7.94	259.82	9.04	250.36	9.01	161.91	6.14	166.42	6.61
Cluster-12182.101785	406.04	9.5	418.87	9.48	424.66	10.07	1028.37	20.96	1024.49	21.6	972.92	21.45	782.42	17.82	698.92	16.8	594.08	14.97
Cluster-12182.101787	8	1.23	20.8	3.07	25.18	3.85	20.31	2.67	18.45	2.49	31.46	4.57	45.48	6.91	49	7.72	28	4.63
Cluster-12182.10179	91.12	4.47	57.88	2.74	39.81	1.97	10.26	0.44	22.11	0.97	30.26	1.4	87.42	4.19	120.39	6.06	146.33	7.73
Cluster-12182.101790	8.86	12.15	14	17.87	9	11.16	19	20.14	25	26.36	12	15.6	26	38.95	21	29.56	18	26.76
Cluster-12182.101793	308.71	12.32	366.17	14.12	330.52	13.34	681.07	23.63	681.58	24.45	674.33	25.38	696.65	27.12	668.49	27.41	752.03	32.34
Cluster-12182.101799	8.26	0.39	18.47	0.84	23.36	1.11	13.1	0.53	19.63	0.83	17.01	0.75	16.69	0.76	19.12	0.92	9.41	0.48
Cluster-12182.101805	12.5	0.51	25.98	1.03	22.84	0.95	131.51	4.7	81.25	3	147.72	5.73	32.06	1.29	7.83	0.33	10.88	0.48
Cluster-12182.101810	13	9.35	17	11.5	11	7.4	13	7.5	13	7.58	4	2.74	8	6.05	24	17.65	14	10.88
Cluster-12182.101811	37	34.05	34	29.33	64	54.37	48	34.93	26	19.03	30	26.27	41	40.29	30	28.27	27	26.9
Cluster-12182.101813	28.42	1.17	70.43	2.79	53.37	2.21	56.39	2.01	43.45	1.6	35.78	1.38	49.53	1.98	130.33	5.49	69.75	3.08
Cluster-12182.101815	122.23	5.44	104.94	4.51	94.27	4.24	23.04	0.89	8.75	0.35	14.44	0.61	24	1.04	26.05	1.19	22.38	1.07
Cluster-12182.101819	42	1.81	44	1.84	40	1.75	29	1.09	34	1.32	20	0.81	51	2.15	113	5.01	91	4.23
Cluster-12182.101827	4	0.82	4	0.79	7	1.42	4	0.7	5	0.9	3	0.58	7	1.43	9	1.89	8	1.77
Cluster-12182.101831	18.88	1.97	8.02	0.81	19.02	1.99	3.86	0.35	11.59	1.07	4.32	0.43	5.9	0.6	9.38	1	8.33	0.94
Cluster-12182.101837	72.2	1.62	65.74	1.43	67.03	1.53	49.17	0.96	73.79	1.5	77.04	1.63	99.71	2.18	128.57	2.97	102.02	2.47
Cluster-12182.101838	50	1.82	82	2.89	86	3.17	49	1.55	56	1.84	72	2.48	84	2.99	158	5.92	141	5.54
Cluster-12182.10184	89.94	2.41	89.7	2.32	93.23	2.53	48.63	1.13	43.45	1.05	35.96	0.91	87.76	2.29	102.68	2.82	102.17	2.94
Cluster-12182.101843	18.46	0.51	39.86	1.07	45.93	1.29	50.22	1.21	62.04	1.55	85.53	2.24	102.47	2.77	124.86	3.56	105.05	3.14
Cluster-12182.101846	21.47	0.63	25.45	0.73	32.22	0.96	13.81	0.36	74.69	1.99	48.16	1.34	117.82	3.39	54.86	1.67	75.33	2.4
Cluster-12182.101847	17.58	0.49	24.63	0.66	33.51	0.94	34.04	0.82	51.88	1.29	64.11	1.67	106.75	2.88	116.85	3.33	117.05	3.49
Cluster-12182.101848	18.03	1.06	16.33	0.92	25.41	1.5	12.36	0.63	11.19	0.59	21.62	1.2	16.75	0.96	9.04	0.54	11.41	0.72
Cluster-12182.101851	101.67	13.08	126.63	15.67	110.71	14.23	96.84	10.69	108.35	12.33	107.69	13.09	87.3	11.08	108.36	14.3	87.8	12.17
Cluster-12182.101852	84.59	5.39	79.49	4.89	113.88	7.31	157.59	8.7	155.08	8.84	109.96	6.61	109.38	6.82	113.11	7.4	104.61	7.18
Cluster-12182.101853	5.19	0.49	8.28	0.76	18	1.72	18.21	1.5	21.77	1.84	8.73	0.78	10.57	0.99	14.44	1.41	15.54	1.59
Cluster-12182.101855	73.47	6.91	86.53	7.84	76.5	7.22	110.01	8.92	119.79	10.02	84.89	7.53	89.32	8.25	111.59	10.77	107.78	10.92
Cluster-12182.101856	52.98	3.01	49.3	2.71	65.92	3.78	113.16	5.58	133.05	6.78	100.73	5.4	94.82	5.27	128.61	7.51	124.57	7.63
Cluster-12182.101858	379.07	15.28	446.1	17.37	451.31	18.4	653.08	22.88	783.3	28.37	799.82	30.39	1173.67	46.14	1068.1	44.22	1120.84	48.66
Cluster-12182.101859	141.5	5.45	133.36	4.96	149.37	5.82	199.85	6.69	250.83	8.68	255.66	9.28	421.22	15.82	206.78	8.18	302.48	12.55
Cluster-12182.101863	21	19.86	31	27.47	18.75	16.34	33.76	25.21	22.04	16.55	13	11.7	11.75	11.88	5.96	5.77	6.45	6.6
Cluster-12182.101871	264.23	6.76	262.42	6.49	243.08	6.3	338.5	7.54	414.59	9.56	346.85	8.36	396.89	9.89	306.87	8.07	382.11	10.53
Cluster-12182.101874	23.58	0.77	44.09	1.38	31.9	1.05	20.79	0.59	11.11	0.32	17.42	0.53	21.78	0.69	25.19	0.84	29.69	1.04
Cluster-12182.101878	156.27	5.89	114.57	4.17	90.37	3.44	62.81	2.06	31.27	1.06	44.64	1.58	22.68	0.83	24.23	0.94	30.88	1.25
Cluster-12182.101884	7	1.08	8	1.18	7	1.07	4	0.53	3	0.41	5	0.73	9	1.37	12	1.89	9	1.49
Cluster-12182.101886	8	3.46	5.02	2.06	5	2.08	4	1.43	1.75	0.64	3	1.23	2.33	1.03	9	3.98	9	4.2
Cluster-12182.101893	16.62	1.63	24.14	2.29	24.48	2.41	22.45	1.9	30.38	2.66	23.43	2.17	15.83	1.53	27.35	2.76	24.83	2.63
Cluster-12182.1019	9	0.76	8	0.65	10	0.85	5	0.36	6	0.45	4	0.32	4	0.33	11	0.95	6	0.55
Cluster-12182.101910	58.97	5.87	89.83	8.61	73.3	7.32	44.6	3.82	51.43	4.55	60.84	5.71	92.07	9	151.96	15.52	97.05	10.4
Cluster-12182.101919	25	0.69	43	1.15	27	0.76	22	0.53	35	0.87	24	0.62	36	0.97	45	1.28	49	1.46
Cluster-12182.101937	7.54	1.33	5.74	0.97	6.02	1.06	3.4	0.51	3.74	0.58	2	0.33	2	0.35	1.95	0.35	2	0.38
Cluster-12182.101941	25	2.58	22	2.18	16	1.65	5	0.44	11	1.01	5	0.49	19	1.92	12	1.27	9	1
Cluster-12182.101942	13	1.87	17	2.35	9	1.29	6	0.74	9	1.14	7	0.95	7	1	12	1.77	9	1.4
Cluster-12182.101944	11.49	0.59	25.68	1.27	15.27	0.79	9.07	0.4	8.95	0.41	9.41	0.45	11	0.55	10.46	0.55	14.41	0.8
Cluster-12182.101947	10.51	0.71	29.28	1.9	38.43	2.6	10.19	0.59	7.14	0.43	4.84	0.31	17.86	1.17	5.45	0.38	4.69	0.34
Cluster-12182.10195	11.52	0.5	14.01	0.59	15.84	0.7	8.96	0.34	11.77	0.46	9.82	0.4	14.99	0.64	10	0.45	14.65	0.69
Cluster-12182.101952	26.31	0.75	33.31	0.92	32.53	0.94	32.82	0.82	40.67	1.04	25.3	0.68	20.09	0.56	29.69	0.87	22.88	0.7
Cluster-12182.101960	581.4	29.91	680.55	33.8	628.97	32.67	560.09	25	502.98	23.2	559.57	27.14	990.17	49.75	986.94	52.14	1074.6	59.54
Cluster-12182.101966	41.93	1.51	49.22	1.71	47.75	1.74	69.69	2.18	86.72	2.81	67.37	2.29	64.57	2.27	58.47	2.17	51.62	2
Cluster-12182.101969	8	0.79	5	0.47	7	0.69	4	0.34	8	0.7	11	1.02	10	0.97	25	2.53	17	1.8
Cluster-12182.101972	130.34	11.45	244.43	20.71	285.17	25.18	104	7.89	104	8.14	50	4.15	138.5	11.94	258	23.27	100	9.47
Cluster-12182.101975	731.49	29.16	1342.26	51.7	1182.91	47.69	548.82	19.01	555.99	19.92	522.3	19.63	501.54	19.5	403.97	16.54	332.2	14.26
Cluster-12182.10198	36	3.24	30.29	2.63	54.65	4.94	38.85	3.01	15	1.2	71	6.03	37.88	3.34	6	0.55	30.02	2.91
Cluster-12182.101981	6	32.99	14	70.26	8	38.04	8	32.05	13	48.43	7	35.15	3	19.15	20	114.26	3	17.95
Cluster-12182.101984	576.52	20.83	760.13	26.54	735.21	26.88	942.63	29.62	818.78	26.6	735.26	25.04	599.16	21.11	403.31	14.97	428.4	16.67
Cluster-12182.101986	387.79	28.54	327.68	23.26	272.37	20.18	298.07	18.97	270.95	17.81	267.34	18.56	340.38	24.53	368.96	27.88	379.56	30.09
Cluster-12182.101988	267.22	11.69	279.83	11.83	350.24	15.49	568.76	21.61	602.16	23.66	579.58	23.9	226.11	9.65	123.92	5.57	163.69	7.71
Cluster-12182.101989	79.78	3.43	82.17	3.41	202.76	8.8	328.24	12.24	274.84	10.6	162.42	6.57	23.89	1	81.08	3.58	18.31	0.85
Cluster-12182.101990	420.89	8.75	371.41	7.47	376.98	7.95	455.86	8.26	542.93	10.18	487.94	9.56	852.63	17.25	795.9	17	707.86	15.85
Cluster-12182.102005	14	1.41	27	2.62	26	2.63	30	2.61	28	2.51	27	2.57	25	2.48	22	2.28	40	4.35
Cluster-12182.102006	21	2.4	28	3.08	18	2.06	39	3.83	26	2.63	36	3.88	35	3.94	35	4.1	35	4.31
Cluster-12182.102009	40.87	1	51.9	1.23	40.02	0.99	29.76	0.64	38.01	0.84	27.3	0.63	29.32	0.7	40.35	1.02	30.96	0.82
Cluster-12182.102010	28	2.21	38.21	2.9	45.64	3.62	11.1	0.76	27.75	1.95	26.85	2	33.08	2.55	34.98	2.83	31.03	2.63
Cluster-12182.102011	58.44	1.48	87.17	2.14	61.82	1.59	54.62	1.21	76.15	1.74	41.35	0.99	99.18	2.45	61.37	1.6	62.95	1.72
Cluster-12182.102012	17.68	1.29	34.13	2.4	21.25	1.56	25.86	1.63	23.76	1.55	27.15	1.87	28.09	2.01	47.86	3.59	23.97	1.89
Cluster-12182.102014	28.69	0.7	18.93	0.45	35.16	0.87	17.62	0.38	22.84	0.5	27.35	0.63	23.5	0.56	24.28	0.61	42.09	1.11
Cluster-12182.102017	6.84	0.8	11.15	1.25	11.97	1.4	11.39	1.14	5.47	0.57	4.97	0.55	35.75	4.1	19.92	2.38	15.78	1.98
Cluster-12182.102023	550.53	22.89	546.61	21.96	663.04	27.88	793.5	28.67	793.88	29.65	941.76	36.92	1420.87	57.63	1261.89	53.9	1233.56	55.25
Cluster-12182.10203	4	6.33	1	1.47	1	1.42	2	2.43	1	1.2	1	1.5	2	3.49	9	14.65	4	6.88
Cluster-12182.102031	97.27	1.87	72.38	1.35	68.36	1.34	31	0.52	30.77	0.53	18.2	0.33	55.27	1.04	62.77	1.24	36.16	0.75
Cluster-12182.102032	79	4.41	73	3.93	83	4.67	52	2.52	48	2.4	49	2.58	71	3.87	138	7.91	112	6.73
Cluster-12182.102033	133	5.19	144	5.43	123	4.86	98	3.33	87	3.05	91	3.35	140	5.33	141	5.66	158	6.65
Cluster-12182.102034	75	4.9	67	4.23	74	4.88	37	2.09	58	3.39	60	3.7	85	5.44	93	6.24	88	6.2
Cluster-12182.102037	12	0.88	13	0.92	20	1.48	13	0.83	6	0.39	10	0.7	14	1.01	11	0.83	17	1.35
Cluster-12182.102038	29.85	2.54	28	2.3	32	2.74	12	0.88	26	1.97	21	1.69	14	1.17	31	2.71	12	1.1
Cluster-12182.102039	27	1.06	28	1.06	34	1.35	17	0.58	14	0.49	18	0.67	24	0.92	24	0.97	24	1.02
Cluster-12182.102046	38.79	1.9	41.29	1.95	39.68	1.96	21.05	0.9	21.49	0.94	7.93	0.37	36.53	1.75	59.3	2.98	38.32	2.02
Cluster-12182.102047	217.92	4.62	204	4.18	219	4.7	161.11	2.97	132.78	2.54	194.48	3.88	629.72	12.98	503.38	10.95	562	12.82
Cluster-12182.102054	10	0.86	10	0.83	7	0.61	19	1.42	16	1.23	17	1.38	11	0.93	18	1.59	16	1.49
Cluster-12182.102059	154.31	8.86	224.67	12.45	233.11	13.5	97.42	4.85	44.4	2.28	45.65	2.47	51.82	2.91	47.92	2.82	41.25	2.55
Cluster-12182.102061	67	1.03	129	1.92	84	1.31	149	2	115	1.6	94	1.36	107	1.6	71	1.12	99	1.64
Cluster-12182.102064	313.85	10.63	431.32	14.12	623.71	21.39	1595.51	47.01	1340.29	40.84	1312.47	41.91	2043.93	67.48	1983.46	69.02	1894.48	69.12
Cluster-12182.102068	7.17	0.32	27.05	1.18	7.32	0.33	31.14	1.22	29.38	1.19	18.88	0.8	23.17	1.02	49.7	2.3	20.72	1
Cluster-12182.10207	235	11.01	201	9.1	190	9	137	5.57	112	4.71	102	4.51	221	10.11	233	11.21	244	12.32
Cluster-12182.102075	148.68	11.4	180.19	13.33	197.86	15.27	164.78	10.93	168.48	11.54	184.23	13.33	199.19	14.97	346.64	27.3	281.7	23.28
Cluster-12182.102078	33.55	2.55	33.84	2.48	23.54	1.8	14.52	0.96	20.03	1.36	60.73	4.36	31	2.31	13	1.02	52.69	4.32
Cluster-12182.102080	95.96	5.33	80.81	4.33	72.42	4.06	98.29	4.73	137.61	6.85	109.53	5.74	127.95	6.94	60.7	3.46	54.93	3.29
Cluster-12182.102082	6.59	0.59	10.47	0.91	8.41	0.76	10.85	0.84	8.85	0.71	12.62	1.07	6.37	0.56	10.39	0.96	7.39	0.72
Cluster-12182.102086	80.71	1.61	143	2.76	138	2.79	114.52	1.99	125.3	2.25	87.04	1.63	177	3.43	154.86	3.17	132.75	2.85
Cluster-12182.102088	18	8.6	17	7.7	24	10.96	33	12.93	42	16.77	29	13.17	19	9.34	14	6.84	10	5.16
Cluster-12182.102091	189.29	6.18	168.11	5.3	198.83	6.57	279.86	7.95	311.48	9.15	314.74	9.68	243.18	7.73	283.6	9.51	246.36	8.66
Cluster-12182.102096	507.7	26.66	538.79	27.32	627.42	33.26	545.1	24.83	492.82	23.2	490.01	24.26	593.08	30.42	730.37	39.39	644.63	36.46
Cluster-12182.10210	95.63	3.73	124.51	4.69	93.05	3.67	127.77	4.33	138.88	4.87	95.73	3.52	80.89	3.07	102.39	4.1	77.32	3.25
Cluster-12182.102108	8	2.2	15.62	4.11	12.42	3.35	14.3	3.31	7.81	1.85	5.33	1.39	11.16	3.09	21.09	5.95	16.75	4.98
Cluster-12182.102109	161.89	2.99	211.13	3.78	208.39	3.91	322.02	5.19	291.82	4.87	302.54	5.27	149.27	2.68	99.48	1.89	112.3	2.24
Cluster-12182.102126	230.86	7.88	454.51	14.99	517.76	17.89	1017.96	30.22	1004.1	30.83	905.5	29.13	706.94	23.52	896.64	31.44	785.43	28.88
Cluster-12182.102129	9	0.74	13	1.03	21	1.73	6	0.42	11	0.8	16.17	1.25	39	3.13	34	2.86	43	3.79
Cluster-12182.10213	247	30.36	261	30.88	187	22.98	39	4.12	18	1.96	23	2.67	42	5.09	55	6.94	23	3.05
Cluster-12182.102131	86.65	2.41	177.1	4.77	208.45	5.88	161.03	3.91	185.99	4.67	111.11	2.92	81.48	2.21	103.96	2.98	61.13	1.83
Cluster-12182.102132	59	2.86	61	2.86	63	3.08	124	5.22	108	4.7	127.83	5.84	120	5.68	198	9.86	128	6.68
Cluster-12182.102133	25.22	1.69	45.49	2.94	49.06	3.31	75.81	4.39	74.79	4.47	56.99	3.6	60.44	3.96	42.07	2.89	64.87	4.67
Cluster-12182.102138	372	11.71	269	8.19	192	6.12	66	1.81	57	1.61	52	1.54	74	2.27	80	2.59	76	2.58
Cluster-12182.102147	19.93	1.81	42.53	3.71	14.52	1.32	25.33	1.98	34.49	2.78	6.73	0.58	22.11	1.97	29.22	2.72	10	0.98
Cluster-12182.102148	113.2	4.27	23.31	0.85	90.51	3.46	405.04	13.29	433.17	14.69	368.73	13.12	211.16	7.77	358.37	13.89	216.97	8.82
Cluster-12182.102154	39.98	2.39	37.25	2.15	16.04	0.97	47.55	2.46	33.06	1.77	27.91	1.57	13.56	0.79	9.2	0.56	7.92	0.51
Cluster-12182.102157	113.11	2.52	229.16	4.93	649.91	14.66	2952.18	57.24	2758.16	55.33	2823.96	59.22	4034.33	87.37	4139.62	94.65	4277.41	102.52
Cluster-12182.102166	40	2.37	64	3.65	36	2.15	14	0.72	26	1.38	15	0.84	14	0.81	11	0.67	9	0.57
Cluster-12182.102168	67	5.65	83	6.75	70	5.93	19	1.38	37	2.78	36	2.86	18	1.49	11	0.95	13	1.18
Cluster-12182.102169	73.07	2.32	50.33	1.55	13.53	0.44	30.93	0.86	91.74	2.62	91.59	2.74	40.18	1.24	40.41	1.32	37.3	1.28
Cluster-12182.102172	246.85	9.48	223.79	8.31	222.4	8.64	80.68	2.69	62.43	2.16	64.21	2.33	72.16	2.7	96.4	3.8	105.34	4.36
Cluster-12182.102176	32.08	1.37	67.33	2.78	59.23	2.56	25.74	0.96	9.59	0.37	9.49	0.38	23.61	0.98	45.23	1.99	22.24	1.02
Cluster-12182.102178	62.34	1.38	66.99	1.43	52.37	1.17	49.49	0.95	56.28	1.12	62.99	1.31	98.41	2.12	92.07	2.09	64.27	1.53
Cluster-12182.10218	114	18.03	173	26.29	183	28.8	402	54.35	280	38.97	209	31.24	119	18.63	90	14.6	90	15.34
Cluster-12182.102182	34	1.98	34	1.91	21	1.23	17	0.86	22	1.15	15	0.82	23	1.31	49	2.93	45	2.82
Cluster-12182.102183	17.4	1.56	22.77	1.97	15.45	1.39	28.82	2.23	34.35	2.74	25.65	2.17	61.54	5.41	104.72	9.64	56.28	5.44
Cluster-12182.102188	59.97	8.83	49.25	6.97	79.82	11.72	30.82	3.89	44.63	5.8	40.49	5.64	68.85	10.03	53.65	8.11	80.11	12.72
Cluster-12182.102189	102	11.29	126	13.43	138	15.3	107	10.19	132	12.97	151	15.79	159	17.32	133	15.11	146	17.42
Cluster-12182.102211	5	0.71	17	2.31	12	1.69	10	1.21	11	1.37	10	1.33	19	2.65	19	2.75	5	0.76
Cluster-12182.102212	17.35	0.92	20.09	1.03	18.7	1	8.67	0.4	43.06	2.04	22	1.1	20.5	1.06	21.87	1.19	17.64	1
Cluster-12182.102221	33	10.95	27	8.54	31	10	14	3.88	18	5.11	20	6.3	29	9.74	54	18.34	29	10.38
Cluster-12182.102224	107.16	1.41	90.2	1.15	125.76	1.68	76.93	0.88	174.07	2.06	103.9	1.29	159.88	2.04	49.3	0.67	107.87	1.52
Cluster-12182.102229	60	2.4	81.09	3.14	82.59	3.35	34	1.18	38	1.37	39	1.47	48	1.88	22.91	0.94	41	1.77
Cluster-12182.102231	32.72	1.45	39.12	1.68	30.06	1.35	26.94	1.04	21.9	0.87	28.15	1.18	35	1.52	31.74	1.45	16.39	0.78
Cluster-12182.102241	10.48	1.6	16.64	2.44	9.86	1.5	9.28	1.21	10.28	1.38	2.3	0.33	5.78	0.87	6.48	1.01	7.77	1.28
Cluster-12182.102247	116.31	6.43	132.26	7.06	149.49	8.35	207.32	9.95	190.78	9.46	158.6	8.27	74.77	4.04	90.07	5.12	75.21	4.48
Cluster-12182.10225	15.28	1.7	32.93	3.54	7.27	0.81	9.97	0.96	12.5	1.24	14.77	1.56	15.69	1.72	7.61	0.87	22.3	2.68
Cluster-12182.102250	5	1.54	2	0.59	5	1.51	4	1.04	3	0.8	6	1.76	1	0.31	7	2.21	9	3
Cluster-12182.102254	11.59	2.82	6.52	1.52	6.53	1.56	51.41	10.56	39.37	8.3	49.26	11.34	85.24	20.73	44.1	10.98	36	9.43
Cluster-12182.102256	127.41	7.44	197.48	11.13	230.47	13.57	1037.59	52.51	894.63	46.78	920.74	50.7	1247.76	71.22	757.9	45.44	907	57.04
Cluster-12182.102263	4.8	0.74	4.49	0.67	11.22	1.73	3.33	0.44	9.93	1.35	3.91	0.57	18	2.76	8.78	1.39	4.59	0.77
Cluster-12182.102274	11.64	0.33	26.41	0.73	29.79	0.86	52.26	1.29	88.73	2.27	67.16	1.8	75.49	2.09	120.38	3.52	116.36	3.57
Cluster-12182.102286	11	5.86	5	2.52	4	2.03	3	1.3	11	4.86	5	2.53	8	4.41	7	3.81	9	5.18
Cluster-12182.10229	12.29	0.58	16.33	0.75	35.72	1.71	37.39	1.54	54.48	2.32	50.93	2.27	40.21	1.86	24.79	1.21	15.75	0.8
Cluster-12182.102290	6	0.81	6	0.78	11	1.49	11	1.28	8	0.96	9	1.15	8	1.07	8	1.11	11	1.6
Cluster-12182.102291	20.03	1.13	25	1.37	28	1.6	25	1.23	33.02	1.68	20	1.07	29	1.61	33	1.92	16	0.98
Cluster-12182.102292	409.97	44.62	643	67.4	787	85.81	1510	141.45	1210.98	117	956	98.25	532	56.97	560	62.55	445	52.19
Cluster-12182.102307	1	1.71	4	6.35	2	3.06	18	23.51	23	29.66	15	24.24	3	5.67	7	12.31	4	7.42
Cluster-12182.102324	85.54	4.18	50.32	2.37	38.55	1.9	41.49	1.76	126.41	5.54	98.66	4.54	165.6	7.9	215.49	10.81	236.8	12.46
Cluster-12182.102326	14.13	0.6	23.31	0.96	31	1.33	54.88	2.02	33.5	1.28	43.62	1.75	58	2.4	45	1.96	41.76	1.91
Cluster-12182.10233	73.84	1.33	69.46	1.21	75.28	1.38	24.23	0.38	33.93	0.55	40	0.68	42.78	0.75	38.08	0.71	42.1	0.82
Cluster-12182.102336	170.79	10.69	186.11	11.25	125.16	7.9	83.62	4.54	45.17	2.53	50.18	2.96	52.08	3.19	128.74	8.28	88.47	5.97
Cluster-12182.102354	20.57	2.21	20.98	2.17	11.94	1.29	11.97	1.11	27.37	2.61	16.35	1.66	16.74	1.77	21.48	2.37	16.68	1.93
Cluster-12182.102355	142	6.81	205	9.5	195	9.45	343	14.29	303	13.05	231	10.45	194	9.09	169	8.33	128	6.62
Cluster-12182.102364	15	1.05	25	1.69	13	0.92	15	0.91	9	0.56	14	0.93	19	1.3	19	1.37	22	1.66
Cluster-12182.102371	93.91	5.41	58.65	3.26	41.82	2.43	12.61	0.63	13.86	0.71	20.41	1.11	36.85	2.07	43	2.54	36.88	2.29
Cluster-12182.102389	13.19	1.6	14.48	1.69	10.84	1.31	19.9	2.07	18.23	1.96	18.47	2.11	14.93	1.78	25.18	3.13	19.49	2.54
Cluster-12182.102398	93.74	1.73	83.06	1.48	95.27	1.78	56.45	0.91	77.85	1.3	77.27	1.34	42.42	0.76	32.32	0.61	34.2	0.68
Cluster-12182.102402	239.53	15.47	274.13	17.08	240.36	15.64	380.87	21.3	343.79	19.86	303.6	18.49	338.68	21.39	331.71	21.99	342.08	23.79
Cluster-12182.102411	5	2.43	2.06	0.95	5.18	2.4	5.05	2.01	6.23	2.53	5	2.31	5.15	2.57	2.06	1.02	7	3.67
Cluster-12182.102416	214.84	14.78	285.14	18.92	253.93	17.59	195.63	11.65	205.08	12.61	171.75	11.14	192.38	12.95	272.76	19.26	241.88	17.92
Cluster-12182.102418	36.79	2.71	51.75	3.68	49.5	3.67	33.51	2.14	51.58	3.39	31.04	2.16	44.41	3.21	60.02	4.54	51.08	4.05
Cluster-12182.102420	252.11	10.26	267.05	10.49	216.83	8.92	617.22	21.82	612.76	22.39	514.03	19.71	422.64	16.77	456.18	19.06	359.76	15.76
Cluster-12182.102424	71.56	1.56	86.4	1.82	60.05	1.33	65.82	1.25	76.97	1.51	106.3	2.18	100.21	2.12	118.73	2.66	132.1	3.1
Cluster-12182.102425	156.07	3.12	294.09	5.68	357.4	7.24	948.95	16.53	818.33	14.75	721.29	13.58	294.27	5.72	261.63	5.37	322.15	6.93
Cluster-12182.102426	19	2.41	26	3.17	18	2.28	24.48	2.66	25.65	2.88	33.62	4.02	36.32	4.54	42.92	5.58	45.56	6.22
Cluster-12182.102436	178.05	7.97	252.39	10.91	230.36	10.42	307.65	11.96	319.88	12.85	264.4	11.16	274.5	11.99	239.05	10.99	184.94	8.92
Cluster-12182.102437	54.78	1.09	63.1	1.21	92.6	1.86	92.78	1.6	71.54	1.28	81.43	1.52	74.66	1.44	77.14	1.57	91.6	1.96
Cluster-12182.102443	3	0.5	7	1.12	13	2.15	20	2.84	20	2.92	16	2.52	35	5.77	26	4.43	24	4.3
Cluster-12182.102444	1	0.38	2	0.72	2	0.73	7	2.2	8	2.57	6	2.16	13	5.02	17	6.6	12	4.91
Cluster-12182.102445	2	1.09	9	4.66	10	5.19	5	2.23	4	1.81	5	2.6	8	4.54	13	7.27	15	8.87
Cluster-12182.102446	499.67	50.49	842.9	82.06	1125.73	114.09	1832.57	159.57	1548.51	139.1	1332.3	127.1	2343.44	232.76	1975.01	204.85	2356.83	256.63
Cluster-12182.102447	22.68	1.5	22.19	1.41	21.51	1.43	26.73	1.53	26.67	1.57	51.01	3.17	60.37	3.9	45.03	3.05	48.05	3.41
Cluster-12182.102448	43	4.34	238.99	23.23	242.82	24.57	47	4.09	71	6.37	23	2.19	41.5	4.12	16	1.66	6	0.65
Cluster-12182.102450	41	1.27	38	1.14	25	0.78	32	0.86	18	0.5	28	0.82	23	0.69	28	0.89	22	0.73
Cluster-12182.102452	12	2.2	23	4.04	20	3.63	7	1.09	17	2.73	12	2.08	10	1.82	19	3.57	11	2.17
Cluster-12182.102453	2	3.05	1	1.42	1	1.37	1	1.17	2	2.32	3	4.34	2	3.35	2	3.14	2	3.31
Cluster-12182.102454	52	2.5	51	2.36	32	1.55	23	0.96	33	1.42	24	1.09	34	1.59	51	2.51	51	2.64
Cluster-12182.102467	3	0.68	11	2.37	8	1.78	5	0.95	4	0.78	2	0.43	9	2.02	9	2.08	7	1.7
Cluster-12182.102476	8	3.43	10	4.07	5	2.06	8	2.83	4	1.45	2	0.82	4	1.76	5	2.19	3	1.39
Cluster-12182.102480	163	9.35	130.98	7.25	145.74	8.43	138	6.86	144.9	7.44	139.92	7.57	153.95	8.63	113.72	6.7	107.92	6.67
Cluster-12182.102487	79.64	1.4	77.59	1.32	41.02	0.73	129.83	1.99	120.99	1.92	115.93	1.92	102.02	1.74	99.55	1.8	66.97	1.27
Cluster-12182.102488	156.83	3.29	193.37	3.93	170.23	3.63	223.26	4.09	191.75	3.63	207.86	4.11	312.66	6.39	300.75	6.49	298.48	6.75
Cluster-12182.102491	14.17	0.94	18.29	1.17	8.09	0.54	15.89	0.92	19.53	1.16	8.08	0.51	34.66	2.26	28.83	1.97	28.08	2.01
Cluster-12182.102494	4	0.73	4	0.7	3	0.54	2	0.31	11	1.77	3	0.52	7	1.27	9	1.69	3	0.59
Cluster-12182.102497	178.08	3.83	106.68	2.22	84.78	1.85	151.93	2.85	159.42	3.09	88.92	1.8	256.66	5.37	115.4	2.55	237.81	5.51
Cluster-12182.1025	36.73	5.16	35.63	4.81	40.31	5.65	43.72	5.26	30.25	3.75	35.83	4.76	49	6.8	28.57	4.12	32.64	4.94
Cluster-12182.102501	5	2.08	2	0.79	7	2.81	2	0.69	4	1.41	2	0.79	6	2.56	3	1.28	3	1.35
Cluster-12182.102502	44.45	1.53	89.47	2.97	54.73	1.91	29.89	0.89	13.04	0.4	21.11	0.68	43.8	1.47	93.61	3.31	92.05	3.41
Cluster-12182.102509	215.26	5.1	246.58	5.65	350.18	8.42	308.77	6.38	446.25	9.54	435.96	9.74	300.31	6.93	425.48	10.37	294	7.51
Cluster-12182.102512	6.02	0.85	15.15	2.05	15.84	2.23	4.05	0.49	5.76	0.72	7.02	0.93	7.95	1.11	12.06	1.74	9.45	1.44
Cluster-12182.102513	7.64	0.68	19.98	1.71	9.87	0.88	16.25	1.24	20.4	1.61	4.94	0.41	9.38	0.82	13.78	1.25	12.7	1.21
Cluster-12182.102518	51.8	1.03	75.83	1.46	121.56	2.45	214.91	3.73	235.99	4.23	284.11	5.33	277.77	5.38	291.71	5.96	393.87	8.44
Cluster-12182.10252	1	0.74	6.93	4.79	3	2.06	15	8.84	9.68	5.77	3	2.1	4	3.1	3	2.26	3	2.39
Cluster-12182.102520	141	8.07	155	8.56	148	8.55	142	7.05	143	7.33	139	7.5	119	6.66	89	5.23	82	5.06
Cluster-12182.102523	5	10.05	1	1.86	4	7.16	9	13.72	1	1.49	1	1.9	5	11.22	21	43.51	15	32.77
Cluster-12182.102526	33	1.36	102	4.07	181	7.57	23	0.83	32	1.19	21	0.82	36	1.45	72	3.06	55	2.45
Cluster-12182.102527	68.51	3.87	59.94	3.27	120.48	6.87	74.48	3.65	62.97	3.19	81.96	4.37	253.75	14.01	658.95	38.24	363.23	22.11
Cluster-12182.102530	7.65	0.67	37.22	3.16	45.46	4.02	10.01	0.76	16.51	1.29	6	0.5	26	2.25	39.74	3.59	23.97	2.27
Cluster-12182.102533	518.74	33.79	701.72	44.12	949.84	62.37	1352.09	76.28	994.93	57.98	1118.09	68.71	1431.05	91.22	1696.39	113.49	1573.14	110.4
Cluster-12182.102534	26.83	1.16	33.45	1.4	61.45	2.69	54.35	2.05	73.21	2.85	116.79	4.77	107.41	4.54	89.33	3.98	96.28	4.5
Cluster-12182.102538	30	1.6	30	1.54	36	1.93	10	0.46	15	0.72	22	1.1	29	1.51	35	1.91	36	2.06
Cluster-12182.102544	24.59	1.4	30.98	1.7	14.7	0.85	16.95	0.84	21.33	1.09	9.84	0.53	23.32	1.3	12.85	0.75	9.39	0.58
Cluster-12182.102547	17	6.05	23	7.8	16	5.53	10	2.97	8	2.43	7	2.37	7	2.53	10	3.65	7	2.69
Cluster-12182.102548	367.85	40.72	486.41	51.86	426.53	47.3	253.09	24.11	182.37	17.92	175.77	18.37	146.4	15.95	386.3	43.89	175.64	20.95
Cluster-12182.102549	14	2	11	1.51	16	2.28	9	1.1	5	0.63	4	0.54	11	1.55	10	1.47	6	0.92
Cluster-12182.102551	255.81	7.56	364.19	10.4	411.46	12.32	229.12	5.89	231.24	6.15	194.32	5.41	219.99	6.33	290.78	8.83	193.1	6.15
Cluster-12182.102559	27.81	2.98	27.09	2.79	39.61	4.25	19.26	1.78	30.23	2.87	25.75	2.6	25.22	2.65	15.25	1.68	22.38	2.58
Cluster-12182.102563	64.76	4.34	65.42	4.23	56.83	3.83	55.92	3.24	58.87	3.52	54.31	3.43	33.81	2.22	103.3	7.1	40.43	2.92
Cluster-12182.102566	67.34	1.3	33.66	0.63	58.88	1.15	23.77	0.4	41.9	0.73	24.12	0.44	110.93	2.08	121.65	2.41	70.92	1.47
Cluster-12182.102568	293.84	7.39	210.21	5.11	207.73	5.29	182.53	4	204.25	4.63	192.51	4.56	226.44	5.54	324.37	8.38	336.03	9.1
Cluster-12182.10257	30.92	1.13	69.03	2.44	41.92	1.55	47.15	1.5	28.53	0.94	28.26	0.97	45.74	1.63	26.79	1.01	30.17	1.19
Cluster-12182.102572	29.23	12.36	13.68	5.5	20.37	8.29	16.69	5.83	42.93	15.3	36.46	14.65	27.04	11.7	7.25	3.14	9.89	4.52
Cluster-12182.102574	162.67	8.68	148.56	7.65	126.63	6.82	140.96	6.52	157.59	7.53	156.83	7.89	112.63	5.87	80	4.38	76.23	4.38
Cluster-12182.102577	20.67	1.09	46.94	2.39	56.42	3	9.8	0.45	25.56	1.21	8.97	0.45	20.69	1.07	20.05	1.08	17.72	1.01
Cluster-12182.102593	8.77	0.54	22.98	1.35	11.03	0.68	13	0.69	8.47	0.46	7.36	0.42	7.16	0.43	11.84	0.74	7.02	0.46
Cluster-12182.102599	4	1.01	2	0.49	10	2.49	3	0.64	3	0.66	2	0.48	6	1.52	8	2.08	2	0.55
Cluster-12182.10260	23	1.98	41	3.41	28	2.42	48	3.57	34	2.61	36	2.93	23	1.94	31	2.74	26	2.41
Cluster-12182.102600	29.33	1.43	26.8	1.26	47.05	2.31	9.19	0.39	9.28	0.41	7.96	0.37	27.48	1.31	42.35	2.12	37.23	1.95
Cluster-12182.102601	142	3.26	176	3.91	195	4.54	106	2.12	135	2.79	128	2.77	148	3.31	153	3.61	128	3.16
Cluster-12182.102602	16.3	1.99	25.61	3.01	17.32	2.12	8.2	0.86	29.22	3.16	24.41	2.82	5.69	0.68	14.2	1.78	25.94	3.41
Cluster-12182.102604	11.37	0.51	16.59	0.72	12.63	0.58	19.61	0.77	22.5	0.91	22.63	0.96	15.83	0.7	8.46	0.39	8.83	0.43
Cluster-12182.102606	8	12.67	16	23.54	18.37	26.14	55	66.82	30	36.08	18	26.98	17	29.65	16	26.05	15	25.78
Cluster-12182.102611	61.32	8.9	69.52	9.7	84.69	12.25	139.87	17.38	130.58	16.71	98.41	13.49	68.29	9.79	85.59	12.74	66.42	10.39
Cluster-12182.102618	8.12	7.9	10.06	9.16	12.85	11.5	4.53	3.48	9.23	7.11	8.49	7.86	10.5	10.94	14.08	14.03	10.61	11.17
Cluster-12182.102621	83	9.19	67	7.14	86	9.54	74	7.05	92	9.04	72	7.53	57	6.21	98	11.13	85	10.14
Cluster-12182.102622	47	4.21	34	2.94	47	4.23	68	5.26	52	4.15	47	3.98	47	4.13	31	2.85	32	3.09
Cluster-12182.102623	107.45	5.91	119.56	6.35	140.65	7.81	144.16	6.88	167.22	8.24	121.57	6.31	119.49	6.42	93.2	5.26	102.13	6.05
Cluster-12182.102625	39.36	1.3	53.44	1.7	49.35	1.64	30.63	0.88	31.78	0.94	51.43	1.6	39.51	1.27	42.21	1.43	30.87	1.09
Cluster-12182.102628	56.25	2.12	73.57	2.67	63.31	2.41	54.07	1.77	66.34	2.24	52.36	1.86	55.05	2.02	18.57	0.72	26.74	1.08
Cluster-12182.102632	70.38	1.39	58.5	1.12	109.8	2.2	237.5	4.08	200.98	3.57	320.6	5.95	1080.3	20.72	1021.08	20.68	1259.66	26.74
Cluster-12182.102638	41.68	1.68	42.45	1.65	46.93	1.91	23.53	0.82	31.39	1.14	19.43	0.74	27.06	1.06	27.07	1.12	24.28	1.05
Cluster-12182.102643	23	0.99	28	1.16	32	1.39	26	0.97	52	2.01	36	1.46	35	1.47	25	1.1	40	1.85
Cluster-12182.102645	274.23	32.2	365.81	41.36	381.56	44.84	579.52	58.51	438.01	45.59	497.29	55.16	130.78	15.13	126.27	15.22	93.97	11.89
Cluster-12182.102650	65	7.22	76	8.13	30.95	3.44	17.72	1.69	26	2.56	28	2.94	22	2.41	11.44	1.3	10.94	1.31
Cluster-12182.102657	85.99	1.53	587.57	10.13	471.83	8.53	845.86	13.15	1173.3	18.87	989.08	16.62	621.61	10.78	202.34	3.71	227.1	4.36
Cluster-12182.102662	41.06	1.91	39.98	1.8	47.58	2.24	25.29	1.02	19.35	0.81	20.83	0.91	30.44	1.38	49.27	2.36	41.07	2.06
Cluster-12182.102665	63	21.77	106	34.91	160	53.69	451	129.94	451	132.93	391	128.25	118	41.34	101	35.73	69	25.73
Cluster-12182.102669	352.92	19.62	361.04	19.38	334.9	18.79	220	10.6	185	9.21	158.12	8.29	268.38	14.58	298.94	17.07	297.32	17.8
Cluster-12182.102674	49	4.92	48	4.64	73	7.35	103	8.91	100	8.92	112	10.61	107	10.55	71	7.31	67	7.24
Cluster-12182.102676	1	1.22	2	2.27	2	2.22	5	4.74	2	1.89	6	6.95	1	1.32	4	5	4	5.29
Cluster-12182.102678	305.58	7.65	265.09	6.41	286.04	7.25	448.22	9.77	534.07	12.04	547.87	12.92	583.67	14.22	628	16.15	516.13	13.91
Cluster-12182.102685	70.72	2.81	88.74	3.4	103.74	4.16	105.19	3.63	111.57	3.98	61.39	2.3	69.17	2.68	67.01	2.73	56.83	2.43
Cluster-12182.102690	99.76	6.57	163.52	10.39	174.78	11.59	212.67	12.12	170.22	10.02	185.39	11.51	154.77	9.97	222.18	15.02	208.76	14.8
Cluster-12182.102691	173.37	12.3	305.84	20.94	292.01	20.87	362.34	22.25	326.83	20.73	272.31	18.23	448.34	31.16	471.02	34.33	435.88	33.33
Cluster-12182.102692	21.63	1.08	16.16	0.78	39	1.97	17.66	0.77	18.17	0.82	24.46	1.16	19.54	0.96	36.98	1.9	23.12	1.25
Cluster-12182.102696	23.89	1.72	56.4	3.91	41.49	3	61.4	3.82	48.01	3.08	70.2	4.76	48.85	3.44	59.35	4.38	59.84	4.63
Cluster-12182.102698	238.47	13.2	334	17.86	286	15.98	426	20.46	403.3	20.01	289.9	15.14	192	10.39	187	10.63	156.06	9.31
Cluster-12182.102699	240.75	13.2	214.18	11.34	184.44	10.21	135.24	6.43	106.08	5.21	124.05	6.42	71.96	3.86	94.87	5.34	62.61	3.7
Cluster-12182.102708	138.8	3.61	114.75	2.89	99.64	2.63	115	2.61	110.94	2.6	87.62	2.15	107.73	2.73	103.31	2.76	78.16	2.19
Cluster-12182.102715	67.67	4.73	121.53	8.2	104.74	7.38	125.94	7.62	84.19	5.26	79.52	5.25	100.15	6.86	87.61	6.29	85.96	6.48
Cluster-12182.102716	36.77	3.16	32.69	2.71	77.22	6.68	43.6	3.24	45.41	3.48	18.66	1.52	57.25	4.83	31.16	2.75	24.28	2.25
Cluster-12182.102717	47.56	7.52	51.66	7.85	61.04	9.61	29.46	3.98	49.4	6.88	38.82	5.8	35.6	5.57	38.24	6.2	15.76	2.69
Cluster-12182.102726	107.06	2.54	164.39	3.77	379.61	9.13	233.64	4.83	123.45	2.64	303.66	6.79	144.22	3.33	364.11	8.87	353.62	9.03
Cluster-12182.102729	478.53	11.57	490.09	11.46	232.98	5.71	332.41	7	351.92	7.67	308.48	7.03	428.09	10.08	237.6	5.9	265.58	6.92
Cluster-12182.102731	129	28.05	117	24.38	114	24.48	87	16.04	93	17.62	101	20.79	156	33.84	210	46.81	150	35.18
Cluster-12182.102735	6	2.16	12	4.12	10	3.49	11	3.3	16	4.91	13	4.45	6	2.2	16	5.9	11	4.28
Cluster-12182.102743	19.34	0.79	18.6	0.73	31.75	1.3	23.16	0.82	27.93	1.02	43.33	1.66	29.52	1.17	45.96	1.92	47.13	2.06
Cluster-12182.102747	26.32	0.91	44.19	1.47	42.26	1.48	17.21	0.52	20.12	0.63	16.86	0.55	21.92	0.74	14.88	0.53	13.66	0.51
Cluster-12182.102754	82.95	1.98	74.72	1.73	76.44	1.85	75.38	1.57	99.43	2.14	95.62	2.15	68.97	1.61	62.17	1.53	60.93	1.57
Cluster-12182.102758	20.81	0.79	17.79	0.66	21.67	0.84	11.32	0.38	20.16	0.69	21.6	0.78	18.65	0.69	29.32	1.15	43.13	1.77
Cluster-12182.102767	44.87	3	46.39	2.99	22.09	1.49	14.01	0.81	25.57	1.53	10.27	0.65	16.3	1.07	45.37	3.11	35.93	2.59
Cluster-12182.102771	36.45	0.99	23.34	0.61	80.66	2.22	160.26	3.79	172.68	4.22	132.25	3.38	59.96	1.58	93.46	2.61	96.35	2.82
Cluster-12182.102772	16	3.05	29	5.3	26	4.9	14	2.27	24	4	7	1.26	17	3.22	14	2.73	11	2.26
Cluster-12182.102778	173.48	5.19	207.35	5.99	182.04	5.51	379.83	9.88	422.29	11.36	410.4	11.56	506.05	14.73	474.55	14.57	475.8	15.32
Cluster-12182.102779	11	5.17	16	7.13	17	7.65	15	5.79	15	5.9	15	6.7	24	11.6	37	17.79	16	8.12
Cluster-12182.102780	12	4.77	10	3.78	12	4.6	6	1.97	14	4.7	5	1.89	21	8.51	25	10.16	20	8.58
Cluster-12182.102781	23	1.93	15	1.21	19	1.6	23	1.66	26	1.94	14	1.11	26	2.14	26	2.24	33	2.98
Cluster-12182.102793	7	1.52	2	0.42	5	1.07	10	1.84	19	3.59	13	2.67	25	5.4	15	3.33	5	1.17
Cluster-12182.102794	14.13	1.77	6.14	0.74	3.85	0.48	20.39	2.19	11.82	1.31	16.97	2.01	13.34	1.65	8.47	1.09	7.36	0.99
Cluster-12182.102795	61.38	7.22	101.1	11.45	120.46	14.18	297.7	30.12	261.45	27.27	227.88	25.33	337.48	39.12	140.17	16.93	245.57	31.14
Cluster-12182.102796	139.26	9.98	221.02	15.28	180.33	13.02	583.26	36.17	549.83	35.21	572.31	38.7	760.78	53.4	712.12	52.41	788.82	60.91
Cluster-12182.102800	297.41	29.44	309.46	29.51	370.03	36.74	970.64	82.81	838.71	73.82	772	72.14	608.81	59.21	283.91	28.85	321	34.24
Cluster-12182.102804	92.53	8.36	107.66	9.37	51.82	4.7	136.98	10.68	75.71	6.09	85.09	7.26	63.4	5.62	112.53	10.44	75.68	7.37
Cluster-12182.102816	25	3.16	40	4.87	27	3.41	9	0.98	6	0.67	9	1.07	7	0.87	4	0.52	12	1.63
Cluster-12182.102819	105.87	1.66	170.31	2.59	203.57	3.25	89.17	1.22	254.11	3.61	129.37	1.92	194.46	2.97	106.95	1.73	118.66	2.01
Cluster-12182.102822	33.73	2.02	50	2.9	155.91	9.44	159.12	8.28	135	7.25	67	3.79	77.39	4.54	100.12	6.17	73.38	4.74
Cluster-12182.102823	12.5	10.24	1.24	0.95	4.23	3.22	10.39	6.78	7	4.6	5.64	4.4	2	1.74	1.03	0.86	5.92	5.25
Cluster-12182.102830	14.43	0.48	11.72	0.38	45.59	1.55	41.84	1.22	62.32	1.88	47.31	1.49	75.5	2.46	50.13	1.73	75.51	2.72
Cluster-12182.102836	24	1.8	21	1.52	30	2.26	25	1.62	24	1.61	43	3.04	30	2.2	32	2.46	39	3.15
Cluster-12182.102837	5	1.92	4	1.46	3	1.11	2	0.64	2	0.65	1	0.36	3	1.17	7	2.75	3	1.24
Cluster-12182.10284	71	1.82	90.47	2.24	91.38	2.37	109	2.43	122	2.82	92	2.22	79.58	1.98	71.56	1.88	62	1.71
Cluster-12182.102850	7	2.02	7	1.93	11	3.11	36	8.74	32	7.96	24	6.58	37	10.76	42	12.43	22	6.86
Cluster-12182.102852	95.35	2.32	120.54	2.84	133.26	3.29	64.03	1.36	49.13	1.08	67.19	1.54	83.04	1.97	42.56	1.06	49.22	1.29
Cluster-12182.102864	6	1.09	5	0.87	6	1.08	4	0.62	7	1.11	4	0.69	4	0.72	4	0.74	6	1.17
Cluster-12182.102869	77	19.28	113	27.07	104	25.59	315	66.57	245	53.13	190	45.06	128	32.1	125	32.06	98	26.46
Cluster-12182.102870	135	8.93	106	6.76	84	5.6	116	6.64	97	5.74	117	7.3	82	5.3	92	6.25	70	4.99
Cluster-12182.102873	91	7.35	79	6.15	96	7.8	142	9.91	138	9.94	124	9.45	94	7.44	92	7.63	73	6.35
Cluster-12182.102875	104	21.96	108	21.86	61	12.73	217	38.88	180	33.14	129	25.78	122	25.68	132	28.57	102	23.22
Cluster-12182.102884	277.92	12.8	288.79	12.84	294	13.68	471.41	18.85	431.99	17.85	412.16	17.89	475.24	21.36	358.14	16.94	418.15	20.74
Cluster-12182.102886	35.5	1.83	41	2.05	12.29	0.64	9.35	0.42	29.97	1.39	10.66	0.52	25.54	1.29	21.89	1.16	26.32	1.46
Cluster-12182.102889	80.15	3.53	95.78	4.07	63.63	2.83	60.86	2.33	33.85	1.34	36.4	1.51	50.12	2.15	67.66	3.06	75.61	3.58
Cluster-12182.102890	41.2	1.84	50.09	2.16	25.83	1.17	33.98	1.32	11.32	0.45	16.59	0.7	7.93	0.35	16.73	0.77	12.39	0.6
Cluster-12182.102892	410.68	14.93	325.91	11.45	221.65	8.16	43.24	1.37	24.64	0.81	37.72	1.29	52	1.84	31.2	1.17	52.11	2.04
Cluster-12182.102898	267.16	4.49	210.45	3.42	250.06	4.27	149.91	2.2	197.35	2.99	160.42	2.54	161.01	2.63	218.5	3.78	141.45	2.56
Cluster-12182.102910	579.51	13.63	321.48	7.31	318.97	7.6	160.37	3.29	144.34	3.06	269.01	5.96	198.28	4.54	110.72	2.68	174.63	4.42
Cluster-12182.102915	28	3.03	15.77	1.64	36.11	3.92	28.23	2.63	24.91	2.39	23.89	2.44	30.46	3.24	13.47	1.5	24	2.8
Cluster-12182.102916	47.24	3.15	43.09	2.77	19.15	1.29	46.46	2.68	46.73	2.79	20.72	1.3	37.05	2.42	50.5	3.46	44.45	3.19
Cluster-12182.10293	47	120.83	22	52.19	5	11.34	30	57.79	13	24.3	7	16.86	37	107.34	23	61.06	35	97.83
Cluster-12182.102936	125.87	8.32	125.9	8.03	134.74	8.98	125.33	7.17	119.62	7.07	203.38	12.68	449.36	29.07	290.43	19.72	420.26	29.93
Cluster-12182.10294	57	22.95	31	11.87	7	2.72	57	19	9	3.06	11	4.21	75	30.82	50	20.6	69	30
Cluster-12182.10295	6	1.25	2	0.4	7	1.44	5	0.89	7	1.28	4	0.79	10	2.08	4	0.86	7	1.58
Cluster-12182.102950	100.3	1.95	76.26	1.43	33.2	0.65	90.61	1.54	72.01	1.26	83.96	1.54	41.79	0.79	82.17	1.64	34.89	0.73
Cluster-12182.10296	19	0.81	14	0.58	16	0.69	12	0.44	24	0.92	23	0.92	17	0.71	15	0.66	23	1.06
Cluster-12182.102962	345.35	13.19	362.08	13.36	406.86	15.72	717.51	23.82	641.72	22.02	676.86	24.36	441.79	16.45	425.75	16.7	411.25	16.91
Cluster-12182.102971	10	2.37	20	4.54	15	3.5	3	0.6	9	1.85	5	1.12	10	2.37	15	3.64	14	3.58
Cluster-12182.102974	48.31	1.52	46.61	1.42	36.33	1.16	33.27	0.91	13.22	0.38	17.56	0.52	39.58	1.22	34.43	1.12	34.22	1.16
Cluster-12182.10298	77.3	2.36	58.33	1.72	65.27	2.01	28.61	0.76	48.78	1.34	33.29	0.96	31.85	0.95	65.74	2.06	30.27	0.99
Cluster-12182.102980	27	1.62	29	1.68	28	1.7	12	0.62	10	0.54	8	0.45	6	0.35	9	0.56	9	0.58
Cluster-12182.102989	30.95	2.08	39.78	2.58	27.51	1.86	47.1	2.74	24.11	1.45	37.81	2.39	77.87	5.11	80.81	5.57	65.05	4.7
Cluster-12182.102990	141.25	8.11	214.74	11.9	213.94	12.39	295.13	14.69	282.92	14.55	242.65	13.14	191.42	10.74	197.59	11.65	182.06	11.26
Cluster-12182.102992	8.8	0.43	15.48	0.73	17.55	0.86	19.77	0.84	20.97	0.92	15.54	0.71	7.72	0.37	15.6	0.78	16.89	0.89
Cluster-12182.102996	18.68	0.83	31.95	1.37	13.65	0.61	10.44	0.4	10.85	0.43	9.51	0.4	16	0.69	44.1	2.01	28.58	1.36
Cluster-12182.102999	316.86	16.34	331.41	16.51	268.16	13.97	386.48	17.3	395.01	18.27	465.74	22.65	937.78	47.24	851.63	45.11	1094.68	60.82
Cluster-12182.1030	190.63	3.48	71.72	1.27	68	1.26	137.97	2.2	164.11	2.7	157.26	2.71	102.56	1.82	80.8	1.52	74.61	1.47
Cluster-12182.103007	186	13.76	193	13.77	192	14.3	289	18.49	244	16.12	200	13.96	163	11.81	160	12.15	162	12.91
Cluster-12182.103008	14	1.41	10	0.97	17	1.72	10	0.87	12	1.07	6	0.57	7	0.69	12	1.24	13	1.41
Cluster-12182.103011	17	0.98	43.13	2.39	36.96	2.14	20	1	22	1.13	24.26	1.31	28	1.57	27.9	1.64	55	3.4
Cluster-12182.103013	29.72	4.48	48.61	7.04	61.24	9.2	53.54	6.91	38	5.05	34.32	4.89	56.34	8.4	52	8.04	29.86	4.85
Cluster-12182.103016	35.96	2	54.31	2.91	69.48	3.89	62.25	2.99	44.24	2.2	34.09	1.78	69.94	3.79	35.59	2.03	26.21	1.57
Cluster-12182.103020	4	8.58	6	11.9	2	3.81	2	3.24	5	7.93	4	8.07	5	12	3	6.63	1	2.33
Cluster-12182.103023	310.35	8.35	204.63	5.32	197.11	5.37	85	1.99	116.01	2.81	98.1	2.49	184	4.82	190.8	5.27	189	5.48
Cluster-12182.103028	19	3.48	6	1.05	11	2	11	1.72	9	1.44	13	2.25	8	1.46	23	4.32	9	1.78
Cluster-12182.103029	47	2.49	53	2.71	62	3.31	42	1.93	39	1.85	36.78	1.83	41	2.12	38.38	2.09	26	1.48
Cluster-12182.103034	76.7	1.41	77.45	1.37	59.55	1.11	190.93	3.05	140.6	2.32	142.67	2.46	199.55	3.56	230.96	4.35	215.27	4.25
Cluster-12182.103035	69.59	9.07	94.75	11.89	104.78	13.65	246.8	27.62	238.85	27.54	236.82	29.17	280.89	36.13	184.46	24.68	220.24	30.95
Cluster-12182.103036	241.41	10.21	254.26	10.39	361.24	15.45	797.95	29.33	801.75	30.47	852.04	33.99	947.83	39.12	1082.45	47.04	930.36	42.4
Cluster-12182.103038	40.41	2.9	22.25	1.54	53.22	3.84	47.2	2.93	56.15	3.6	55.18	3.73	35.11	2.46	44.54	3.28	28.76	2.22
Cluster-12182.103039	78	4.04	73.03	3.66	60	3.14	24	1.08	17	0.79	14	0.68	17	0.86	26.97	1.44	25.43	1.42
Cluster-12182.103040	42	2.69	39	2.41	48	3.1	64	3.55	69	3.96	41	2.48	84	5.26	91	5.99	90	6.21
Cluster-12182.103046	12.31	0.45	228.3	8.08	781.98	28.97	3445.79	109.7	4073.44	134.1	3865.18	133.4	1981.79	70.74	1182.28	44.47	1121.42	44.23
Cluster-12182.10305	148.23	3.03	113.25	2.24	132.19	2.74	153.98	2.74	154.47	2.84	208.85	4.02	384.88	7.64	515.19	10.81	459.29	10.1
Cluster-12182.103056	140.33	2.28	126.85	1.99	101.64	1.67	168.97	2.39	163	2.39	129.55	1.98	132.46	2.09	146.65	2.45	131.53	2.3
Cluster-12182.103058	63	4.17	97	6.2	123	8.2	44	2.52	42	2.49	33	2.06	17	1.1	13	0.88	10	0.71
Cluster-12182.103059	159	13.54	115	9.44	161	13.78	416	30.59	333	25.28	393	31.58	519	43.35	363	31.74	436	40
Cluster-12182.10306	7	2.98	6	2.43	3	1.23	2	0.7	8	2.87	7	2.83	19	8.28	34	14.82	29	13.34
Cluster-12182.103068	220.14	5.2	229.8	5.25	217.54	5.21	267.03	5.5	284.27	6.05	290.17	6.46	202.09	4.65	236.37	5.74	169.53	4.32
Cluster-12182.103072	402	24.85	487	29.05	553	34.47	927	49.64	927	51.29	873	50.9	646	39.05	743	47.16	639	42.55
Cluster-12182.103075	234	19.5	231	18.56	241	20.19	210	15.11	220	16.35	207	16.28	244	19.94	266	22.75	267	23.97
Cluster-12182.103076	41.94	1.66	43.15	1.65	50.65	2.03	53.71	1.85	57.83	2.06	48.84	1.82	88.94	3.43	56.17	2.28	75.11	3.2
Cluster-12182.103077	156	24.14	167	24.84	166	25.58	126	16.68	190	25.89	149	21.8	162	24.81	198	31.43	161	26.86
Cluster-12182.103081	162.86	9.52	168.07	9.48	169.22	9.98	307.91	15.6	257.93	13.5	267.29	14.73	259.27	14.81	289.75	17.39	268.15	16.88
Cluster-12182.103089	152.27	3.91	144.39	3.58	112.68	2.93	51.49	1.15	60.59	1.4	43.61	1.05	111.8	2.79	103.55	2.73	109.39	3.02
Cluster-12182.103093	22.95	0.76	17.27	0.56	34.14	1.15	33.01	0.96	14.24	0.43	24.26	0.76	49.78	1.62	120.84	4.14	68.22	2.45
Cluster-12182.103094	34.9	0.94	39.44	1.03	44	1.2	24.55	0.58	19.91	0.48	17.86	0.45	42.83	1.13	60.04	1.66	21.15	0.61
Cluster-12182.103095	7.39	0.46	23.91	1.43	15.11	0.94	22.32	1.2	37.49	2.07	26.61	1.55	31.86	1.93	42.95	2.73	49.48	3.29
Cluster-12182.103097	87	1.52	96	1.63	53.5	0.95	76	1.16	46.5	0.74	78	1.29	40.5	0.69	99	1.78	37.5	0.71
Cluster-12182.103099	13	1.15	17	1.44	14	1.24	11	0.84	17	1.33	14	1.16	9	0.78	8	0.72	10	0.95
Cluster-12182.103107	259	6.4	209.4	5.01	204.14	5.12	270.8	5.83	275.94	6.15	221.53	5.16	183.45	4.42	213.91	5.43	172.09	4.58
Cluster-12182.103110	62.72	2.44	118	4.44	56.85	2.24	127.64	4.32	65.17	2.28	78.98	2.9	98.42	3.74	42.26	1.69	29.69	1.24
Cluster-12182.103118	65.92	3.79	120.03	6.66	100.53	5.83	169.43	8.44	214.8	11.06	166.4	9.02	105.11	5.9	71.07	4.19	100.54	6.22
Cluster-12182.103120	300.99	11.4	145.79	5.33	238.37	9.13	415.75	13.68	484.41	16.49	578.18	20.63	702.03	25.92	643.39	25.02	811.07	33.07
Cluster-12182.103121	2	0.92	3	1.31	2	0.88	1	0.38	2	0.77	4	1.75	4	1.89	2	0.94	1	0.5
Cluster-12182.103127	472	59.92	600	73.3	654	82.98	1015	110.64	919	103.24	554	66.44	499	62.47	507	66.05	438	59.93
Cluster-12182.103128	10.73	0.38	15.19	0.52	11.76	0.42	18.29	0.57	20.38	0.65	18.25	0.61	19.69	0.68	21.75	0.79	13.6	0.52
Cluster-12182.103129	215.97	5.3	187.23	4.44	187.44	4.66	190.91	4.08	158	3.49	216.39	5.01	118.62	2.83	125.59	3.17	107.46	2.84
Cluster-12182.103135	92.65	4.03	102.86	4.32	125.03	5.49	343.66	12.97	303.02	11.82	284.48	11.65	321.52	13.63	324.91	14.5	277.08	12.97
Cluster-12182.103136	517.74	16.6	519.98	16.11	625.65	20.31	995.56	27.77	850.07	24.52	1114.1	33.66	675.2	21.09	451.12	14.86	517.65	17.87
Cluster-12182.103137	85.34	1.75	98.23	1.95	72.5	1.51	75.41	1.35	64.13	1.19	99.6	1.93	73.37	1.47	134.38	2.83	103.42	2.29
Cluster-12182.103138	24	6.64	16	4.23	4	1.08	7	1.63	10	2.39	4	1.05	8	2.22	12	3.4	7	2.09
Cluster-12182.10314	1	0.67	2	1.25	1	0.63	4	2.15	7	3.8	11	6.97	2	1.39	9	6.13	1	0.72
Cluster-12182.103146	15.64	0.37	67.11	1.54	51.38	1.24	40.21	0.83	32.52	0.7	46.03	1.03	39.69	0.92	15.62	0.38	16.89	0.43
Cluster-12182.103150	160	9.01	210.54	11.44	214.61	12.19	176.52	8.62	125.48	6.33	119	6.32	107.86	5.93	201.57	11.65	167	10.13
Cluster-12182.103154	88.92	3.08	98.28	3.29	76.56	2.69	76.58	2.31	91.7	2.86	70.57	2.31	76.32	2.58	75.15	2.68	69.3	2.59
Cluster-12182.103155	9	3.19	32	10.79	35	12.02	72	21.23	57	17.18	58	19.49	104	37.35	119.96	43.46	141	53.87
Cluster-12182.103158	260.78	13.57	116.4	5.85	167.13	8.78	207.27	9.36	228.32	10.65	217.59	10.68	229.54	11.67	286.97	15.34	209.28	11.73
Cluster-12182.103160	20.28	1.44	24.6	1.68	17.2	1.23	33.24	2.04	26.25	1.67	19.78	1.32	30.56	2.12	33.39	2.43	35.49	2.71
Cluster-12182.103161	29.9	1.1	11.1	0.39	10.83	0.4	22.93	0.73	55.38	1.83	12.91	0.45	66.14	2.37	54.85	2.07	25.37	1.01
Cluster-12182.103167	40.43	1.87	48.77	2.18	36.91	1.73	19.14	0.77	33.53	1.39	25.74	1.12	44.93	2.03	25.97	1.24	27.96	1.4
Cluster-12182.103168	26.94	0.82	48.92	1.44	16.59	0.51	28.36	0.75	31.96	0.88	52.77	1.51	24.8	0.74	54.79	1.71	33.49	1.1
Cluster-12182.103169	3	1.37	8	3.46	3	1.31	5	1.87	15	5.73	11	4.76	3	1.4	2	0.93	6	2.95
Cluster-12182.103170	143.16	5.64	217.22	8.27	229.19	9.13	758.81	25.99	853.05	30.21	867.46	32.22	652.81	25.09	483.43	19.57	542.69	23.03
Cluster-12182.103174	18.67	1.28	7.44	0.49	21.43	1.48	7	0.42	6	0.37	8.51	0.55	12	0.81	14	0.99	8.67	0.64
Cluster-12182.103178	39	0.79	59	1.15	72	1.47	53	0.93	69	1.25	33	0.63	68	1.33	109	2.26	65	1.41
Cluster-12182.103180	149.36	8.12	111.08	5.83	188.07	10.32	109.89	5.18	54.17	2.64	110.5	5.67	122.99	6.54	143.85	8.03	227.08	13.3
Cluster-12182.103183	28.98	2.97	15.69	1.55	11.51	1.18	26.98	2.38	24.52	2.23	31.66	3.06	12.68	1.28	28.05	2.95	15.27	1.69
Cluster-12182.103192	65.66	1.79	38.83	1.02	36.32	1	187.59	4.45	173.28	4.26	231.16	5.94	128.61	3.42	123.38	3.46	94.32	2.77
Cluster-12182.103193	42	2.68	37	2.28	42	2.7	179	9.88	223	12.71	208	12.5	123	7.67	90	5.89	75	5.15
Cluster-12182.103200	321.26	17.32	363.52	18.93	423.74	23.07	806.07	37.71	626.93	30.3	486.74	24.75	245.87	12.95	301.42	16.69	276.45	16.06
Cluster-12182.103201	213.72	5.44	195.83	4.82	153.41	3.96	287.08	6.37	268.56	6.16	312.61	7.5	271.94	6.74	186.46	4.88	194.08	5.32
Cluster-12182.103210	136.94	4.36	156.15	4.81	191.26	6.17	237.9	6.6	203.42	5.83	177.12	5.32	344.47	10.69	289.86	9.49	381.03	13.08
Cluster-12182.103212	64.5	1.7	37.46	0.96	48.54	1.3	80.65	1.85	69.91	1.66	39.03	0.97	67.44	1.73	61.71	1.67	40.99	1.16
Cluster-12182.103213	121.5	3.32	135.54	3.58	98.46	2.73	47.35	1.13	43.09	1.06	46.97	1.21	42.56	1.13	51.29	1.44	67.01	1.97
Cluster-12182.103218	10.26	0.55	23.25	1.2	23	1.24	14	0.65	19.24	0.92	17.51	0.88	21.14	1.1	39.06	2.14	23.57	1.35
Cluster-12182.103226	232.76	4.47	300.12	5.57	357.79	6.96	707.75	11.84	918.98	15.9	956.21	17.29	1655.31	30.9	1688.96	33.3	1855.26	38.34
Cluster-12182.103227	25.18	1.36	10.62	0.55	22.1	1.2	42.51	1.99	35.14	1.7	22.04	1.12	25.22	1.33	14.98	0.83	23.27	1.35
Cluster-12182.10323	52.77	3.76	48.48	3.33	51.07	3.66	28.19	1.74	34.9	2.22	39.46	2.65	23.41	1.63	13.93	1.02	17.76	1.36
Cluster-12182.103238	10.24	0.48	14.39	0.65	20.46	0.97	11.69	0.48	17.33	0.73	11.79	0.52	22.51	1.03	19.86	0.96	24.5	1.24
Cluster-12182.103256	142	4.73	76	2.45	92	3.1	21	0.61	27	0.81	25	0.79	37	1.2	64	2.19	53	1.9
Cluster-12182.103257	99	7.6	93	6.89	120	9.27	25	1.66	38	2.61	86	6.23	31	2.33	36	2.84	42	3.48
Cluster-12182.103262	19	10.99	26	14.21	27	14.78	21	9.87	19	9.07	20	11.01	29	17.44	48	28.39	30	18.75
Cluster-12182.103264	422	19.68	456	20.54	591	27.85	921	37.29	835	34.95	769	33.81	506	23.03	524	25.1	456	22.91
Cluster-12182.103270	10	0.67	11	0.71	12	0.8	6.62	0.38	17	1.01	12	0.75	7.24	0.47	12.34	0.84	9	0.65
Cluster-12182.103276	152.26	3.12	99.35	1.97	99.45	2.07	130.42	2.33	166.61	3.08	100.04	1.93	161.08	3.21	177.36	3.74	189.53	4.19
Cluster-12182.103277	243.61	12.04	298.96	14.27	228.52	11.41	308.2	13.22	346.19	15.35	271.38	12.65	423.8	20.45	352.84	17.91	310.49	16.53
Cluster-12182.103286	47.36	4.27	22	1.91	26	2.36	33	2.57	19	1.53	35	2.98	67	5.93	120	11.11	116	11.27
Cluster-12182.103288	176.97	13.43	278.69	20.4	343.89	26.27	306.93	20.14	231	15.65	224.93	16.11	118	8.77	102.84	8.01	101.94	8.34
Cluster-12182.103290	101.33	3.74	128.5	4.58	105.7	3.94	95.37	3.06	64.35	2.13	78.46	2.73	42.17	1.52	28.49	1.08	37.77	1.5
Cluster-12182.103292	422.57	13.97	536.82	17.15	382.94	12.82	436.63	12.56	481.88	14.33	490.54	15.29	505.92	16.3	393.19	13.35	379.62	13.52
Cluster-12182.103294	569	32.15	666	36.33	641	36.55	797	39.05	670	33.92	634	33.79	493	27.23	496	28.78	503	30.62
Cluster-12182.103300	22.22	0.79	103.34	3.55	44.23	1.59	56.87	1.76	50.13	1.6	30.5	1.02	36.43	1.26	27.96	1.02	23.07	0.88
Cluster-12182.103307	10.88	0.56	10.64	0.53	9.14	0.48	11.17	0.5	18.87	0.87	8.46	0.41	20.89	1.05	35.91	1.9	30.45	1.69
Cluster-12182.103315	193	5.2	238	6.2	287	7.83	284	6.66	310	7.52	262	6.65	224	5.87	247	6.83	219	6.35
Cluster-12182.103320	364.54	4.2	458.27	5.11	397.95	4.66	264.95	2.66	421.75	4.39	401.27	4.36	526.29	5.9	683.49	8.1	626.93	7.78
Cluster-12182.103332	6	2.22	11	3.87	10	3.58	1	0.31	9	2.83	5	1.75	7	2.63	10	3.78	12	4.79
Cluster-12182.103336	176.74	7.67	209.02	8.77	204.44	8.97	195.78	7.38	285.91	11.15	279.43	11.44	277.76	11.77	227.94	10.17	219.27	10.25
Cluster-12182.103337	138.55	7.26	108.23	5.47	111.17	5.88	130.48	5.93	161.07	7.56	151.63	7.49	154.8	7.92	84.85	4.56	97.48	5.5
Cluster-12182.103338	74.61	3.5	65.05	2.95	72.99	3.46	93.11	3.79	63.53	2.67	58.2	2.57	56.53	2.59	105.12	5.06	77.88	3.93
Cluster-12182.103348	37.58	1.27	55.31	1.81	57.33	1.97	31.57	0.93	28.26	0.86	13.58	0.43	18.57	0.61	19.02	0.66	18.93	0.69
Cluster-12182.103349	45.8	1.67	59.65	2.11	31.42	1.16	17.72	0.56	9.59	0.32	15	0.52	15.13	0.54	14.86	0.56	14.21	0.56
Cluster-12182.103350	50.73	1.35	37.95	0.98	59.29	1.6	34.14	0.79	25.14	0.6	44.75	1.13	29.31	0.76	20.28	0.56	21.66	0.62
Cluster-12182.103351	22.01	0.98	21.08	0.9	20.67	0.93	11.43	0.44	20.24	0.81	8.22	0.34	8.76	0.38	12.89	0.59	15.9	0.76
Cluster-12182.103352	126.47	4.02	144.4	4.43	149.29	4.8	69.14	1.91	127.27	3.64	57.25	1.71	79.56	2.46	62.87	2.05	56.13	1.92
Cluster-12182.103353	9.41	0.38	36.7	1.43	39	1.59	24	0.84	13	0.47	10	0.38	15	0.59	24	1	10	0.43
Cluster-12182.103355	9.42	0.43	7	0.31	12.13	0.56	16.35	0.65	8.43	0.35	9	0.39	7	0.31	9.22	0.44	8.14	0.4
Cluster-12182.103356	3	1.44	1	0.46	8	3.68	10	3.95	9	3.62	7	3.2	15	7.43	7	3.45	21	10.92
Cluster-12182.103358	9	1.51	10	1.61	10	1.66	17	2.43	26	3.82	16	2.53	33	5.47	18	3.09	25	4.51
Cluster-12182.103359	1	0.91	1	0.85	4	3.35	8	5.75	6	4.34	7	6.05	7	6.78	8	7.44	5	4.92
Cluster-12182.10336	15.58	0.34	40.4	0.86	67.62	1.5	33.01	0.63	45.76	0.9	24.08	0.5	22.43	0.48	39.73	0.9	18.52	0.44
Cluster-12182.103361	30.29	1.81	29.59	1.71	20.51	1.24	45.92	2.38	40.11	2.15	34.23	1.93	45.11	2.64	125.51	7.71	101.51	6.54
Cluster-12182.10337	132.42	2.98	92.6	2.01	72.38	1.65	189.99	3.72	188.24	3.82	225.92	4.79	140.57	3.08	88.27	2.04	82.48	2
Cluster-12182.103370	19.61	1.08	104.7	5.59	65.86	3.67	45.72	2.19	71.89	3.56	138.04	7.19	91.2	4.93	133.42	7.57	86.24	5.13
Cluster-12182.103377	80.28	1.66	75.91	1.52	57.97	1.22	56.38	1.02	54.25	1.01	55.54	1.08	73.69	1.48	49.95	1.06	61.51	1.37
Cluster-12182.103378	31.06	18.14	18.92	10.44	24.71	13.65	22.03	10.44	23.75	11.43	24.1	13.39	13.93	8.46	20.28	12.11	9.78	6.17
Cluster-12182.103382	37.73	0.66	36.06	0.61	31.4	0.56	44.25	0.68	33.57	0.53	24.32	0.4	38.95	0.66	36.27	0.65	36.75	0.69
Cluster-12182.103383	37.82	0.74	75.85	1.43	45.14	0.89	51.86	0.88	72	1.27	45.68	0.84	70.13	1.33	91.78	1.84	88.02	1.85
Cluster-12182.103384	20.22	9.89	27.04	12.54	20.23	9.45	25.53	10.24	32.17	13.14	14.72	6.85	29.06	14.65	33.08	16.56	19.35	10.22
Cluster-12182.103385	14.03	7.22	14.5	7.06	25.17	12.33	21.71	9.13	18.08	7.74	11.12	5.44	2.74	1.46	14.72	7.75	13.92	7.73
Cluster-12182.103390	4	0.33	5	0.4	4	0.33	6	0.43	7	0.51	6	0.46	11	0.88	11	0.93	12	1.06
Cluster-12182.103394	10	2.26	20	4.33	17	3.79	4	0.77	9	1.77	3	0.64	13	2.93	12	2.78	5	1.22
Cluster-12182.103398	124.7	2.22	114.87	1.98	110.49	2	67.12	1.04	62.35	1	75.02	1.26	112.37	1.95	107.44	1.97	76.89	1.48
Cluster-12182.103399	7	1.08	11	1.63	17	2.61	18	2.38	35	4.76	15	2.19	30	4.58	33	5.22	21	3.49
Cluster-12182.103400	7.65	1.02	20	2.57	18.04	2.4	19.76	2.26	18.13	2.14	35.91	4.53	27.79	3.66	41.91	5.74	25.79	3.71
Cluster-12182.103401	22.38	0.35	51.05	0.77	56.92	0.9	40.36	0.55	50.09	0.71	23.82	0.35	88.23	1.34	62.09	1	50.29	0.85
Cluster-12182.103402	9.57	2.17	2.31	0.5	11.89	2.66	2.69	0.52	9.55	1.89	12.12	2.6	14.25	3.23	15.8	3.67	7.46	1.82
Cluster-12182.103413	126.86	6.06	76.48	3.53	81.54	3.93	42.37	1.76	39.26	1.68	50.18	2.26	49.77	2.32	37.05	1.82	21.12	1.09
Cluster-12182.103418	28	4.37	80	11.99	90	13.98	101	13.47	57	7.83	78	11.5	53	8.18	34	5.44	19	3.2
Cluster-12182.103419	9.92	0.35	10.59	0.36	22.82	0.81	28.42	0.87	33.16	1.05	22.73	0.75	38.94	1.33	61.9	2.23	47.85	1.81
Cluster-12182.103428	80.6	3.92	31.97	1.5	116	5.7	75.24	3.18	93	4.06	53.64	2.46	34	1.62	59.18	2.96	27.08	1.42
Cluster-12182.103429	198.09	4.1	204.84	4.1	215.01	4.52	531.84	9.6	539.4	10.07	522.77	10.2	445.83	8.98	402.04	8.56	448.21	10
Cluster-12182.103440	167.91	3.23	245.83	4.58	150.3	2.94	188.01	3.16	210.2	3.65	174.21	3.16	234.08	4.39	174.59	3.45	123.79	2.57
Cluster-12182.103442	284.95	39.65	251.34	33.64	223.06	30.97	300	35.78	333.85	41.02	291	38.26	312.78	42.99	282.17	40.28	253.32	37.99
Cluster-12182.103452	41.21	2.69	34.21	2.16	31.82	2.09	14.25	0.81	7.44	0.43	9.66	0.59	27.52	1.76	20.06	1.34	28.36	1.99
Cluster-12182.103461	123.88	6.24	92.22	4.49	106.58	5.42	182.49	7.98	179.3	8.1	161.67	7.68	155.22	7.63	187.58	9.7	123.93	6.72
Cluster-12182.103464	35.22	0.53	41.72	0.6	31.36	0.48	44.39	0.58	39.25	0.53	25.88	0.36	50.85	0.74	22.85	0.35	28.28	0.46
Cluster-12182.103467	12.34	0.34	21.04	0.56	22.25	0.62	38.6	0.92	41.2	1.02	18.01	0.47	50.85	1.36	45.33	1.28	30.96	0.91
Cluster-12182.103480	27.38	1.3	48.75	2.23	30.8	1.47	17.32	0.71	21.12	0.9	8.72	0.39	20.83	0.96	29.44	1.43	19.32	0.99
Cluster-12182.103481	24.19	0.8	16.75	0.54	55.74	1.87	27.94	0.81	33.94	1.01	38.05	1.19	26.92	0.87	88.5	3.02	32.67	1.17
Cluster-12182.103484	3	6.03	4	7.45	8	14.32	2	3.05	12	17.94	7	13.27	5	11.22	12	24.86	9	19.66
Cluster-12182.103487	76.12	17.68	89.59	19.93	63	14.42	58.94	11.59	64.7	13.06	41.35	9.1	30	6.96	36.87	8.78	45.95	11.51
Cluster-12182.103488	59.9	0.93	33.68	0.51	47.55	0.75	49.74	0.67	65.87	0.92	42.57	0.62	42.35	0.64	48.97	0.78	38.73	0.65
Cluster-12182.103492	11	30.38	30.14	76.73	30.77	74.78	44.69	92.22	42.17	84.11	33.7	87.03	37.24	116.44	34.74	99.14	34.85	104.69
Cluster-12182.103504	14.38	0.91	34.66	2.12	52.13	3.33	67.51	3.71	53.45	3.03	40.07	2.4	16.56	1.03	52.17	3.4	34.18	2.34
Cluster-12182.103511	21.76	1.76	38.34	3	9.98	0.81	13.82	0.97	28.45	2.06	22.97	1.76	20.61	1.64	50.2	4.18	14.06	1.23
Cluster-12182.103512	199.08	6.25	222.21	6.74	237.08	7.53	296.93	8.11	276.16	7.8	365.44	10.81	327.19	10	472.91	15.25	418.36	14.14
Cluster-12182.103537	25.92	0.68	32.66	0.83	24.58	0.66	75.7	1.73	102.24	2.42	73.88	1.83	218.35	5.6	284.55	7.69	344.25	9.76
Cluster-12182.103538	424.08	16.62	511.34	19.36	507.42	20.11	817.3	27.84	866.73	30.53	778.09	28.75	782.62	29.91	956.4	38.5	841.75	35.53
Cluster-12182.103539	81.21	2.79	107.1	3.55	89.89	3.12	61.97	1.85	64.92	2	40.74	1.32	63.5	2.13	132.18	4.66	89.05	3.29
Cluster-12182.103540	11	3.76	13	4.23	7	2.32	10	2.85	4	1.17	3	0.97	10	3.46	11	3.85	7	2.58
Cluster-12182.103545	37	7.48	41	7.95	25	5	16	2.75	13	2.3	9	1.72	14	2.82	14	2.9	16	3.49
Cluster-12182.10355	9.15	0.71	15.07	1.13	6.06	0.47	25.06	1.68	21.15	1.46	16.03	1.17	18.11	1.38	26.2	2.09	10.04	0.84
Cluster-12182.103557	122.12	3.71	124.59	3.66	100.91	3.11	130.92	3.46	144	3.94	82.12	2.35	88.95	2.63	121.96	3.81	102.76	3.37
Cluster-12182.103565	21.46	0.37	68.17	1.13	34.4	0.6	40.75	0.61	51.47	0.8	43.71	0.71	50.96	0.85	55.07	0.97	54.08	1
Cluster-12182.103567	231.82	5.62	164.77	3.86	61.43	1.51	56.82	1.2	84.9	1.85	90.34	2.06	79.12	1.87	144.97	3.61	32.75	0.85
Cluster-12182.103574	17	1.08	31	1.9	21	1.34	8	0.44	17	0.97	18	1.08	7	0.43	18	1.17	11	0.75
Cluster-12182.103579	53	4.09	134.62	10.03	388.82	30.21	973.7	65	1094.48	75.44	913.44	66.55	128	9.69	50.87	4.03	39	3.24
Cluster-12182.103581	26	1.54	39.38	2.25	37.14	2.22	13.44	0.69	49.52	2.62	25.96	1.45	26	1.5	9.13	0.55	15	0.96
Cluster-12182.103582	40.69	4.77	87.05	9.82	195.63	22.94	562.76	56.7	662.6	68.84	511.28	56.59	85.19	9.83	30.08	3.62	31.62	3.99
Cluster-12182.103584	8.96	1.05	35.59	4.03	30.57	3.6	13.65	1.38	17.03	1.78	9.06	1.01	13.86	1.61	13.03	1.57	20.13	2.55
Cluster-12182.103585	212.94	8.72	213.9	8.47	187.8	7.78	146.59	5.22	133.1	4.9	126.77	4.9	174.59	6.98	158.9	6.69	183.64	8.1
Cluster-12182.103591	40.87	1.01	32.18	0.77	67.59	1.7	57.33	1.24	73.19	1.64	23.73	0.55	58.36	1.41	90.43	2.3	64.54	1.72
Cluster-12182.103592	64.58	1.57	79.96	1.88	58.14	1.43	54.47	1.16	15.3	0.34	50.97	1.17	152.78	3.62	82.25	2.06	83.94	2.2
Cluster-12182.103597	30	5.99	24	4.59	24	4.74	18	3.05	5	0.87	7	1.32	18	3.57	13	2.66	21	4.52
Cluster-12182.103598	26.19	1.77	23.78	1.55	21.03	1.43	16.99	0.99	5.6	0.34	16.22	1.03	10.23	0.68	24.83	1.72	9.52	0.69
Cluster-12182.103599	7	0.97	12	1.59	11	1.52	16	1.89	8	0.98	6	0.78	9	1.23	18	2.55	9	1.34
Cluster-12182.103603	21.6	0.64	15.61	0.45	17.3	0.52	28.77	0.75	17.69	0.47	16.55	0.46	30.43	0.88	13.94	0.43	20.98	0.67
Cluster-12182.103628	9.23	0.46	29.74	1.43	9.63	0.48	13.29	0.57	9.5	0.42	7.29	0.34	8.94	0.43	27.24	1.39	48.74	2.61
Cluster-12182.103647	11.2	0.37	21.88	0.69	15.7	0.52	32.17	0.92	44.61	1.32	39.96	1.24	28.16	0.9	50.19	1.69	23.4	0.83
Cluster-12182.103654	378.67	9.9	333.86	8.44	362	9.59	276	6.29	245.46	5.78	257.68	6.35	368	9.37	365.53	9.82	349.93	9.86
Cluster-12182.103656	32.71	1.1	28.98	0.94	18.19	0.62	34.76	1.01	14.82	0.45	32.16	1.02	34.29	1.12	21.3	0.73	23.28	0.84
Cluster-12182.103657	14	0.66	13	0.59	18	0.85	21	0.85	25	1.05	12	0.53	24	1.1	16	0.77	9	0.45
Cluster-12182.103661	63	6.87	96	10.08	106	11.58	76	7.13	65	6.29	42	4.32	60	6.44	66	7.39	51	5.99
Cluster-12182.103664	153.47	1.9	151.89	1.82	145.19	1.83	147.42	1.6	107.29	1.2	128.86	1.51	122.41	1.48	103.7	1.32	102.14	1.36
Cluster-12182.103674	14.42	1.57	13.27	1.39	15.9	1.74	15.79	1.48	16.81	1.63	22.91	2.36	20.15	2.16	28.71	3.21	13.83	1.63
Cluster-12182.10368	5	1.19	10	2.27	14	3.27	7	1.4	6	1.23	6	1.35	10	2.37	27	6.56	13	3.32
Cluster-12182.103680	42.64	2.77	72.56	4.56	136.83	8.97	232.62	13.11	159.61	9.29	132.74	8.15	99.29	6.32	69.04	4.61	68.96	4.83
Cluster-12182.103681	26.35	1.68	50.31	3.09	10.6	0.68	7.95	0.44	33.71	1.92	36.99	2.22	17.68	1.1	33.74	2.2	19.38	1.33
Cluster-12182.103683	61	9.7	54	8.25	53	8.39	64	8.7	48	6.72	56	8.42	35	5.51	36	5.87	27	4.63
Cluster-12182.103689	6	1.02	10	1.63	7	1.18	5	0.73	4	0.6	14	2.25	15	2.53	9	1.57	9	1.65
Cluster-12182.103690	44.03	1.07	91.38	2.14	82.54	2.03	41.38	0.87	67.53	1.47	48.55	1.11	71.77	1.69	106.8	2.66	79.39	2.07
Cluster-12182.103692	77.16	2.9	91.24	3.32	98.44	3.75	101.67	3.33	85.87	2.91	68.06	2.41	47.28	1.74	51.2	1.98	47.26	1.92
Cluster-12182.103697	195.32	8.42	267.07	11.12	166.37	7.25	117.02	4.38	130.46	5.05	128.47	5.22	129.61	5.45	84.68	3.75	119.15	5.53
Cluster-12182.103702	60.98	3.4	70.9	3.82	86	4.84	159.23	7.7	182.99	9.14	98.94	5.2	71.8	3.91	16.86	0.97	58.11	3.49
Cluster-12182.103705	262.66	14.45	229.84	12.21	255.79	14.2	230.09	10.98	242.83	11.97	156.81	8.13	147.74	7.94	154.94	8.75	145.85	8.64
Cluster-12182.103709	502.26	12.49	522.43	12.56	442.97	11.16	773.49	16.75	813.15	18.21	781.54	18.31	911.85	22.07	643.98	16.45	745.81	19.97
Cluster-12182.103710	37	16.48	31	13.1	35	14.95	62	22.74	74	27.68	76	32.17	92	42	171	77.88	129	62.02
Cluster-12182.103712	490.98	13.63	424	11.38	453.98	12.77	430.35	10.4	383.36	9.58	367.4	9.61	466.83	12.62	459.37	13.1	372.66	11.14
Cluster-12182.103714	8.91	2.75	11.86	3.5	3	0.9	15.64	4.05	8.91	2.36	8.65	2.53	10	3.12	5.7	1.8	3.81	1.27
Cluster-12182.103720	34.87	1.41	46.44	1.81	40.14	1.64	18.25	0.64	26.63	0.97	13.41	0.51	29.54	1.16	43.76	1.82	28.79	1.25
Cluster-12182.103722	312.02	5.39	295.5	4.94	251.68	4.41	204.19	3.07	235.95	3.68	204.33	3.32	199.75	3.35	197.13	3.5	158.31	2.94
Cluster-12182.103729	21	1.7	63	4.92	93	7.58	41	2.87	45	3.25	18	1.38	45	3.57	41	3.41	14	1.22
Cluster-12182.103730	14.99	0.77	63.29	3.12	62.41	3.22	7.1	0.31	18.06	0.83	15.24	0.73	29.8	1.49	7.84	0.41	9.94	0.55
Cluster-12182.103735	19.78	0.33	35.11	0.56	29.54	0.5	21.34	0.31	43	0.64	30.16	0.47	37.65	0.61	52.86	0.9	41.08	0.73
Cluster-12182.103737	27.7	3.6	47.84	5.97	44.25	5.74	77.45	8.63	70.99	8.15	59.79	7.33	53.65	6.87	62.42	8.31	57.27	8.01
Cluster-12182.103742	31	3.61	32	3.59	42	4.9	13	1.3	11	1.14	16	1.76	18	2.07	21	2.51	18	2.26
Cluster-12182.103744	36.9	4.64	49.59	6.01	52.78	6.64	18.16	1.96	15.84	1.76	17.14	2.04	14.56	1.81	23.53	3.04	20.56	2.79
Cluster-12182.103745	336.01	9.1	190.01	4.97	217	5.95	28	0.66	31	0.76	15.97	0.41	35	0.92	16.11	0.45	16.01	0.47
Cluster-12182.103746	15	5.03	11	3.52	5	1.63	4	1.12	6	1.72	9	2.87	18	6.12	19	6.53	9	3.26
Cluster-12182.103750	131.66	4.78	199.48	7	131.73	4.84	38.74	1.22	55.41	1.81	69.24	2.37	74.87	2.65	39.66	1.48	51.48	2.01
Cluster-12182.103751	124.97	1.45	121.24	1.36	153.54	1.8	123.47	1.25	118.17	1.23	110.6	1.2	75.31	0.85	92.77	1.1	135.5	1.69
Cluster-12182.103752	9.93	0.78	11.41	0.86	10.08	0.79	8.1	0.55	10.36	0.72	6.62	0.49	12.64	0.97	8.52	0.69	4.37	0.37
Cluster-12182.103753	9	1.02	11	1.2	9	1.02	5	0.49	9	0.91	7	0.75	8	0.89	11	1.28	10	1.22
Cluster-12182.103756	29.22	4.53	28.21	4.21	31.04	4.8	51.33	6.81	52.49	7.17	40.65	5.96	38.28	5.88	30.01	4.78	29.17	4.88
Cluster-12182.103759	85	5.05	96	5.5	72	4.31	64	3.3	80	4.26	60	3.36	143	8.31	154	9.39	129	8.25
Cluster-12182.103760	52	4.04	58	4.35	53	4.15	53	3.56	59	4.09	51	3.74	86	6.55	100	7.98	79	6.62
Cluster-12182.103769	422.95	15.38	475.35	16.7	459.53	16.91	641.78	20.29	591.23	19.33	577	19.78	741.92	26.3	763.64	28.52	777.74	30.46
Cluster-12182.103777	313.89	17.67	371.23	20.17	509.63	28.95	1178.45	57.51	1140.99	57.54	786.76	41.76	590.65	32.49	599.4	34.65	515.07	31.23
Cluster-12182.103778	50.31	2.48	85.9	4.09	67.86	3.38	48.81	2.09	59.55	2.64	45.46	2.11	37.33	1.8	66.54	3.37	45.05	2.39
Cluster-12182.103780	7	1.6	3	0.66	8	1.8	13	2.52	10	1.99	14	3.03	4	0.91	7	1.64	8	1.97
Cluster-12182.103800	23.59	0.85	33.94	1.19	24.82	0.91	24.7	0.78	29.08	0.95	12.31	0.42	17.94	0.63	16.99	0.63	9.06	0.35
Cluster-12182.103801	608.96	9.85	557.51	8.72	526.4	8.64	652.4	9.2	722.97	10.55	649.61	9.9	508.05	7.99	378.17	6.28	279.79	4.87
Cluster-12182.103823	22	2.13	30	2.8	26	2.53	9	0.75	13	1.12	14	1.28	18	1.72	35	3.48	17	1.78
Cluster-12182.103824	10.62	1.19	5.06	0.55	10.14	1.14	4.26	0.41	3.84	0.38	10	1.06	14.55	1.6	18.02	2.07	13.71	1.65
Cluster-12182.103828	34.04	1.23	40.97	1.43	26.78	0.98	25.92	0.81	19.67	0.64	23.25	0.79	19.33	0.68	28.07	1.04	43.29	1.68
Cluster-12182.103834	665.92	21.9	633.8	20.15	266.87	8.89	583.47	16.7	693.57	20.53	607.05	18.82	448.11	14.36	562.8	19.02	481.87	17.07
Cluster-12182.103843	40.13	1.12	77.44	2.09	70.69	2	85.86	2.09	91.57	2.31	80.47	2.12	42.48	1.16	176.64	5.08	128.9	3.89
Cluster-12182.103845	305	15.12	374.97	17.96	340.95	17.08	495.8	21.34	426	18.95	359	16.79	312.73	15.14	258	13.14	270	14.42
Cluster-12182.103855	63.58	2.36	92.64	3.33	87.76	3.3	34.87	1.13	44.71	1.49	56.11	1.97	51.93	1.88	81.22	3.1	54.11	2.17
Cluster-12182.103856	157.9	6.7	295.05	12.09	90.12	3.86	109.88	4.05	46.07	1.75	69.98	2.8	23.58	0.98	42.03	1.83	139.88	6.39
Cluster-12182.103857	29.58	1.11	39.15	1.42	27.5	1.04	37.44	1.22	19.71	0.66	60.4	2.13	27.17	0.99	38.96	1.5	26.49	1.07
Cluster-12182.103868	6	0.42	19	1.29	7	0.49	11	0.67	15	0.94	12	0.79	20	1.37	7	0.5	12	0.91
Cluster-12182.103869	25.82	0.94	31.17	1.1	20.27	0.75	35.05	1.11	35.63	1.17	40.84	1.4	36.42	1.29	25	0.93	31.05	1.22
Cluster-12182.103893	41.14	3.57	26	2.18	37.76	3.29	6.17	0.46	13.6	1.05	5.64	0.46	7.01	0.6	11.42	1.02	9.8	0.92
Cluster-12182.103899	6.7	0.33	16.74	0.81	28.16	1.42	15.09	0.65	9.11	0.41	21.79	1.02	18.28	0.89	10.82	0.55	33.83	1.81
Cluster-12182.103906	131.32	3.02	159.48	3.55	152.05	3.55	104.78	2.1	108.58	2.25	121.3	2.63	122.26	2.74	87.93	2.08	118.51	2.94
Cluster-12182.103907	12.56	0.51	18.76	0.73	21.24	0.87	46.67	1.64	38.58	1.4	25.98	0.99	26.22	1.03	34.13	1.42	26.91	1.17
Cluster-12182.103921	116.39	8.47	152.78	10.72	109.71	8.04	116.63	7.34	176.05	11.44	58.76	4.03	128.58	9.16	150.99	11.28	139.33	10.92
Cluster-12182.103922	221.78	5.84	255.9	6.52	229.53	6.13	175.96	4.04	159.66	3.79	185.65	4.61	194	4.98	193.88	5.25	196	5.56
Cluster-12182.103923	13	1.33	15	1.48	13	1.33	22	1.94	14	1.27	21	2.02	8	0.8	17	1.78	16	1.76
Cluster-12182.103930	931.34	7.53	849.43	6.65	661.07	5.43	775	5.47	768.87	5.62	811.99	6.19	376.35	2.96	834.13	6.93	376.87	3.28
Cluster-12182.103931	4.73	2	3.44	1.38	3.13	1.27	1.54	0.54	2.35	0.84	3.65	1.47	1.58	0.68	13.76	5.95	5.8	2.65
Cluster-12182.103933	35.25	2.1	53.89	3.11	73.19	4.41	79.57	4.12	63.14	3.38	53.15	2.99	52.32	3.05	104.98	6.44	68.92	4.43
Cluster-12182.103935	19.27	4.37	15.56	3.38	9.87	2.21	7.46	1.43	19.65	3.88	8.35	1.79	19.42	4.4	27.24	6.33	19.2	4.7
Cluster-12182.103940	13.87	0.88	22.73	1.39	12.87	0.82	15	0.82	24	1.36	20.97	1.25	13.63	0.85	23.83	1.55	32	2.19
Cluster-12182.103947	12.46	0.7	10.27	0.56	13.42	0.76	16.74	0.82	41.87	2.12	25.76	1.37	24.34	1.34	22.56	1.31	12.35	0.75
Cluster-12182.103961	104.7	5.3	107.95	5.27	119.53	6.11	149.57	6.57	171.04	7.76	182.6	8.71	123.52	6.1	81.04	4.21	99.51	5.42
Cluster-12182.103968	32	1.05	37	1.17	23	0.76	35	1	30	0.88	33	1.02	23	0.73	28	0.94	40	1.41
Cluster-12182.103979	63.39	0.98	72.44	1.08	86.83	1.36	73.23	0.98	62.7	0.87	57.63	0.84	59.33	0.89	99.57	1.58	46.16	0.77
Cluster-12182.103980	154.79	2.62	161.83	2.65	131.85	2.26	128.12	1.89	108.19	1.65	135.7	2.16	120.27	1.98	165.86	2.88	126.62	2.31
Cluster-12182.103987	301.02	7.7	218.09	5.39	189.51	4.91	132.91	2.96	161.44	3.72	118.49	2.86	243.37	6.06	313.83	8.25	229.51	6.32
Cluster-12182.103994	406.08	14.95	497.79	17.71	566.12	21.09	961.22	30.78	973.44	32.23	851.4	29.55	681.19	24.46	722.2	27.32	683.72	27.12
Cluster-12182.104002	73.32	6.2	122.51	9.99	298.62	25.38	1687.11	123.18	1447.39	109.08	1515.91	120.94	2140.96	177.52	2131.75	185.02	2202.99	200.66
Cluster-12182.104003	423	7.31	381	6.36	385	6.75	314	4.73	405	6.31	348	5.66	387	6.5	260	4.61	255	4.74
Cluster-12182.104004	28.88	0.95	54.94	1.75	51.87	1.73	23.3	0.67	43.7	1.3	29.02	0.9	33.15	1.07	40.49	1.37	38.9	1.38
Cluster-12182.104005	11.12	0.66	24.06	1.39	15.13	0.91	6.7	0.35	7.3	0.39	5.98	0.34	8.85	0.52	14.51	0.89	10.1	0.65
Cluster-12182.104007	154.32	6.13	151.49	5.81	156.51	6.29	95.99	3.31	91.07	3.25	84.58	3.17	66	2.56	98.75	4.03	77.43	3.31
Cluster-12182.104016	187.2	13.74	244.3	17.3	193.62	14.31	370	23.49	384.11	25.18	319.45	22.12	422.72	30.39	589.48	44.43	620.26	49.05
Cluster-12182.104017	11.22	1.13	31.22	3.04	5.96	0.6	16.52	1.44	20	1.8	19.05	1.82	21.6	2.15	19.63	2.04	30.56	3.33
Cluster-12182.104018	177.81	6.55	52.27	1.86	179.76	6.7	350	11.21	301.38	9.98	336.93	11.7	168.63	6.06	66.11	2.5	139.38	5.53
Cluster-12182.104022	29.31	1.18	12.75	0.5	12.45	0.51	18.58	0.65	31.1	1.13	29.1	1.1	36.08	1.42	14.25	0.59	41.82	1.81
Cluster-12182.104026	46.36	1.32	46.27	1.27	65.73	1.89	40.11	0.99	46.69	1.19	22.94	0.61	44.87	1.24	53.15	1.55	28.77	0.88
Cluster-12182.104027	13.62	0.63	13.3	0.59	11.45	0.54	15.73	0.63	14.56	0.6	12.72	0.55	29.93	1.35	28.61	1.36	13.32	0.66
Cluster-12182.104031	53.03	2.64	91.58	4.41	140.56	7.08	346.44	14.99	325.74	14.56	321.05	15.09	180.1	8.77	101.75	5.21	117.98	6.33
Cluster-12182.104032	128.46	10.16	115.4	8.8	197.13	15.69	435.95	29.81	425.4	30.03	376.59	28.11	221.83	17.2	179.79	14.6	182.57	15.56
Cluster-12182.104040	185.83	6.46	204.94	6.88	83.78	2.95	110.94	3.35	78.19	2.44	65.36	2.14	218.98	7.42	514.86	18.38	217.47	8.14
Cluster-12182.104043	106.27	2.23	135.57	2.75	82.41	1.75	60.95	1.11	104.72	1.98	121.85	2.41	79.92	1.63	138.71	2.99	116.29	2.62
Cluster-12182.104045	87.51	2.26	87.63	2.19	104.76	2.75	114.6	2.58	104.9	2.44	75.57	1.84	108.22	2.73	120.57	3.2	124.54	3.47
Cluster-12182.104061	79	10.61	109	14.08	99.94	13.4	197.93	22.8	186.87	22.18	170.84	21.68	135.95	18.02	195	26.87	156.78	22.7
Cluster-12182.104073	112.77	3.28	72.13	2.03	67.51	1.99	65.22	1.65	58.87	1.54	68.27	1.87	65.55	1.86	49.94	1.49	33.78	1.06
Cluster-12182.104085	568.44	14.53	582.04	14.39	577.3	14.96	770.69	17.16	786.46	18.11	659.03	15.88	877.13	21.83	797.1	20.94	772.22	21.26
Cluster-12182.10409	11	0.69	21	1.27	21	1.33	11	0.6	13	0.73	14	0.83	25	1.53	12	0.77	15	1.01
Cluster-12182.104091	29	2.43	43	3.47	27	2.27	19	1.37	29	2.16	28	2.21	22	1.81	38	3.26	27	2.43
Cluster-12182.104092	448.65	8.85	318.02	6.07	363.83	7.28	218.8	3.76	706.56	12.57	816.87	15.19	645.86	12.4	828.8	16.8	573.38	12.18
Cluster-12182.104098	209.71	4.71	252.86	5.49	295	6.72	620.23	12.13	790.62	16	742.91	15.72	913.11	19.95	496.51	11.45	586.35	14.18
Cluster-12182.104108	69.33	2.47	122.09	4.21	123.72	4.46	133.28	4.13	81.97	2.63	112.14	3.77	124.44	4.32	112.36	4.11	93.85	3.6
Cluster-12182.104111	169.37	6.81	146.82	5.71	138.88	5.65	213.66	7.47	194.5	7.03	216.93	8.23	205.99	8.08	223.66	9.24	228.04	9.88
Cluster-12182.104113	5	0.78	13.23	1.98	14.33	2.22	5.08	0.68	12.17	1.67	13.14	1.93	22.16	3.41	25.19	4.02	33.56	5.63
Cluster-12182.104118	71.22	2.1	121.38	3.46	268.2	8.01	155.25	3.98	237.37	6.3	201.01	5.58	73.78	2.12	72.89	2.21	68.4	2.17
Cluster-12182.104119	84.78	2.48	252.64	7.13	227.95	6.74	110.93	2.82	151.63	3.99	76.91	2.12	146.97	4.18	117.27	3.52	57.6	1.81
Cluster-12182.104133	10	0.9	21	1.83	16	1.45	15	1.17	15	1.21	10	0.85	19	1.68	27	2.5	11	1.07
Cluster-12182.104134	43	5.24	58	6.8	35.8	4.36	5.06	0.53	32	3.45	34	3.91	40	4.8	69	8.63	30.15	3.96
Cluster-12182.104138	59	1.52	40.4	1.01	51	1.33	45	1.01	33	0.77	33	0.8	46.52	1.17	82	2.17	75.88	2.11
Cluster-12182.104139	10.97	0.86	25	1.88	25.09	1.97	25.54	1.73	39.75	2.77	31.75	2.34	54.72	4.19	29.33	2.35	22.02	1.85
Cluster-12182.104143	18.45	5.08	37.9	9.97	25.45	6.86	28.61	6.63	11.53	2.74	13.98	3.65	24.79	6.86	20.54	5.79	25.46	7.56
Cluster-12182.104144	10.7	4.59	2.84	1.16	14.15	5.83	10.5	3.72	18.42	6.65	7.31	2.98	10.02	4.4	8.01	3.52	6.66	3.08
Cluster-12182.104145	4.85	1.03	7.26	1.48	29.4	6.18	78.89	14.24	73.05	13.55	80.71	16.25	125.19	26.55	72.44	15.79	73.89	16.95
Cluster-12182.104147	256.88	17.42	337.7	22.1	351.22	24	455.11	26.72	441.32	26.76	427.37	27.34	664.98	44.14	602.56	41.96	657.09	48.01
Cluster-12182.10415	47.35	4.14	48.66	4.1	67.58	5.93	154.07	11.62	167.79	13.06	137.78	11.36	104.28	8.94	87.56	7.85	81.27	7.65
Cluster-12182.104152	97.42	2.18	73.43	1.59	77.66	1.76	95.29	1.86	57.28	1.15	89.66	1.89	116.35	2.53	70.8	1.63	114.83	2.77
Cluster-12182.104154	25	1.01	47	1.84	28	1.15	30	1.06	32	1.16	33	1.26	45	1.78	38	1.58	25	1.09
Cluster-12182.10416	39.65	2.91	45.34	3.21	45.42	3.35	45.93	2.91	49.21	3.22	28.22	1.95	28.72	2.06	25.44	1.91	25.73	2.03
Cluster-12182.104172	493.88	8.87	469.19	8.15	399.37	7.28	456.57	7.15	493.49	8	516.2	8.74	476.49	8.32	546.73	10.09	437.44	8.46
Cluster-12182.104173	51.52	1.07	54.08	1.09	44.86	0.95	36.43	0.66	35.09	0.66	48.57	0.95	55.67	1.13	23.06	0.49	36.8	0.82
Cluster-12182.104178	89.91	2.89	94.79	2.95	143.72	4.68	133.8	3.74	154.94	4.48	188.13	5.7	74.37	2.33	110.36	3.64	50.91	1.76
Cluster-12182.104179	11	2.68	11.99	2.8	8.99	2.16	5.75	1.19	9	1.9	3.04	0.7	6.19	1.51	9.1	2.27	3.86	1.02
Cluster-12182.104186	58.09	1.93	72.53	2.33	65.12	2.19	51.45	1.49	38.46	1.15	35.26	1.1	35.2	1.14	26.35	0.9	98.42	3.52
Cluster-12182.104188	7.3	0.37	14.42	0.71	12.62	0.65	19.42	0.85	14.7	0.67	29.38	1.4	13.21	0.65	12.33	0.64	40.31	2.2
Cluster-12182.104189	182.1	10.37	177.19	9.74	195.91	11.26	68.78	3.4	27.5	1.4	21.51	1.16	82.04	4.57	16.65	0.97	33.39	2.05
Cluster-12182.104190	208.8	10.73	297.92	14.79	255.1	13.24	886.72	39.54	871.28	40.15	654.07	31.7	192.14	9.64	241.23	12.73	176.97	9.8
Cluster-12182.104197	28	3.54	39	4.74	23	2.91	12	1.3	9	1.01	12	1.43	9	1.12	30	3.89	20	2.72
Cluster-12182.10420	75	1.94	61	1.53	64	1.68	35	0.79	76	1.77	45	1.1	33	0.83	38	1.01	33	0.92
Cluster-12182.104200	18.42	1.47	35.12	2.7	31.34	2.51	16.92	1.17	25.86	1.84	18.55	1.4	35	2.74	25.71	2.11	19.88	1.71
Cluster-12182.104203	127.84	9.53	141.93	10.2	173.57	13.02	177.99	11.47	130.26	8.67	146.4	10.29	85.46	6.24	71	5.43	66.5	5.34
Cluster-12182.104207	33.16	1.19	43.66	1.51	80.29	2.92	37.06	1.16	50.74	1.64	25.53	0.86	22.14	0.78	23.95	0.88	18.93	0.73
Cluster-12182.104223	12.02	2.19	55	9.64	74	13.4	24	3.73	21	3.36	6	1.04	35	6.35	28	5.24	13.03	2.56
Cluster-12182.104225	10	1.28	17	2.1	17	2.18	12	1.32	11	1.25	6	0.73	13	1.64	17	2.23	8	1.1
Cluster-12182.104236	30.5	1.6	30.95	1.57	6.82	0.36	10.74	0.49	27.92	1.31	11.66	0.58	23.45	1.2	35.47	1.91	6.48	0.37
Cluster-12182.104241	132.54	7.77	150.33	8.51	202.35	11.97	197.47	10.03	183.03	9.61	189.71	10.49	222.22	12.74	247.24	14.88	204.71	12.93
Cluster-12182.104242	127.3	6.1	261.06	12.08	154.26	7.47	84.21	3.5	98.53	4.24	63.25	2.86	87.81	4.11	73.25	3.6	70.09	3.62
Cluster-12182.104250	133.43	5.32	146.28	5.63	112.28	4.52	102.63	3.55	101.31	3.63	67.89	2.55	13.48	0.52	18.02	0.74	18.74	0.8
Cluster-12182.104254	11	1.28	16	1.79	15	1.75	11	1.1	8	0.82	10	1.1	14	1.6	7.68	0.92	17.53	2.2
Cluster-12182.104256	141	12.35	142	11.99	118	10.39	24	1.82	20	1.56	9	0.74	11	0.95	11	0.99	14	1.32
Cluster-12182.104257	11	0.71	26	1.62	35	2.28	16	0.9	16	0.93	24	1.46	22	1.39	31	2.06	20	1.39
Cluster-12182.104259	37.16	1.87	44.59	2.17	44.41	2.26	17.1	0.75	16.54	0.75	26.08	1.24	18	0.89	14.75	0.76	37.96	2.06
Cluster-12182.104268	162.09	5.92	136.6	4.82	119.62	4.42	168.91	5.36	164.56	5.4	165.03	5.68	231.66	8.24	186.84	7.01	231.27	9.09
Cluster-12182.104269	9	0.91	11	1.07	17	1.73	10	0.87	12	1.08	11	1.05	14	1.4	16	1.67	7	0.76
Cluster-12182.104271	98.81	2.81	111.36	3.06	115.08	3.32	169.77	4.2	154.37	3.95	143.77	3.85	103.31	2.86	100.06	2.92	101.77	3.12
Cluster-12182.104283	31	0.47	74.23	1.08	110.79	1.69	98.63	1.29	146.93	1.99	115.46	1.63	56.43	0.82	53.71	0.83	22.25	0.36
Cluster-12182.10429	125	9.73	158	11.86	150	11.75	193	12.99	131	9.1	110	8.08	63	4.81	58	4.64	42	3.52
Cluster-12182.104292	429.18	14.6	448.62	14.75	292.15	10.06	173.59	5.14	155.53	4.76	184.15	5.9	125.14	4.15	125.5	4.39	123.96	4.54
Cluster-12182.104302	194.49	6.58	203.73	6.66	189.68	6.49	365.23	10.74	456.66	13.89	466.56	14.87	455.2	15	360.14	12.51	354.14	12.9
Cluster-12182.104303	52.31	2.55	52.62	2.48	48.33	2.38	18.27	0.77	8.1	0.35	14.11	0.65	14.88	0.71	19.56	0.98	14.02	0.74
Cluster-12182.104313	162.24	8.41	130.13	6.51	206.77	10.82	147.66	6.64	104.3	4.85	80.02	3.91	82.51	4.18	146.45	7.79	94.46	5.27
Cluster-12182.104314	302.53	10.93	172.54	6.03	230	8.41	221.43	6.96	219.6	7.14	143.84	4.9	67.92	2.39	89.41	3.32	65.05	2.53
Cluster-12182.104315	37.89	3.23	46.81	3.84	42.39	3.63	27.74	2.04	37.23	2.83	26.03	2.09	75.36	6.3	156.65	13.7	84.52	7.76
Cluster-12182.104324	33.33	2.29	35	2.32	45.96	3.18	23.48	1.4	23.6	1.45	14.61	0.95	23.88	1.61	40.45	2.85	25.35	1.88
Cluster-12182.104327	41.48	2.48	47.78	2.75	37.95	2.29	18.76	0.97	22.12	1.18	26.84	1.51	32.16	1.88	54.2	3.32	36.13	2.32
Cluster-12182.104334	215.56	12.53	375.71	21.09	395.63	23.21	342.36	17.26	359.18	18.71	361.6	19.83	374.82	21.31	425.91	25.43	383.59	24.03
Cluster-12182.104337	18	7.01	30	11.11	23	8.65	2	0.65	2	0.66	2	0.74	4	1.59	1	0.4	3	1.26
Cluster-12182.104339	27.16	1.69	40.68	2.45	20.61	1.3	15.57	0.84	7.82	0.44	11.15	0.66	24.92	1.52	14.89	0.95	15.2	1.02
Cluster-12182.104340	237.35	11.85	399.99	19.29	242.69	12.24	159.31	6.9	174.97	7.84	133.55	6.29	114.94	5.6	76.01	3.9	79.96	4.3
Cluster-12182.104343	7	2.54	26	8.98	27	9.49	25.02	7.55	30	9.26	29	9.99	21	7.74	71	26.36	72	28.19
Cluster-12182.104345	12.8	3.7	18.96	5.23	42.26	11.94	24.99	6.06	44.43	11.05	29.1	7.97	38.27	11.13	77.39	22.9	60.41	18.83
Cluster-12182.104354	223	5.08	347	7.64	315	7.27	268	5.32	224	4.6	185	3.97	234	5.19	289	6.76	234	5.74
Cluster-12182.104358	29.33	1.64	17.78	0.96	10.35	0.59	17.93	0.87	21.38	1.07	21.44	1.13	22.7	1.24	17.03	0.98	22.91	1.38
Cluster-12182.104362	5	0.37	46	3.27	129	9.58	386	24.63	474	31.23	540	37.59	659	47.62	1034	78.33	843	67
Cluster-12182.104364	74.17	1.56	118.61	2.42	279.99	5.99	505.66	9.29	601.4	11.43	519.61	10.32	385.43	7.91	381.62	8.27	374.38	8.5
Cluster-12182.104371	61	2.33	30	1.11	64	2.48	50	1.66	47	1.62	33	1.19	32	1.19	13	0.51	16	0.66
Cluster-12182.104374	53.72	1.83	74.8	2.46	89.03	3.07	92.96	2.76	105.84	3.24	113.77	3.65	106.38	3.53	118.35	4.14	126.1	4.63
Cluster-12182.104379	5.38	0.42	12.03	0.91	9.63	0.76	10.34	0.7	24.22	1.69	8.48	0.62	9.97	0.76	14.77	1.18	10.85	0.91
Cluster-12182.104382	171	2.76	163	2.55	156	2.56	40	0.56	47	0.68	48	0.73	82	1.29	95	1.58	46	0.8
Cluster-12182.104387	3	1.7	7	3.76	7	3.77	5	2.31	8	3.75	7	3.78	2	1.18	8	4.64	2	1.23
Cluster-12182.10439	13	0.67	26	1.3	27	1.41	26	1.17	29	1.34	21	1.02	22	1.11	20	1.06	18	1
Cluster-12182.104393	9	5.36	6	3.37	3	1.69	26	12.55	14	6.86	18	10.2	18	11.16	37	22.53	23	14.8
Cluster-12182.104398	21.5	2.2	38.51	3.8	32	3.29	30.04	2.65	22.93	2.09	16.04	1.55	13.37	1.35	9.89	1.04	16.16	1.78
Cluster-12182.104399	360.5	11.92	328.51	10.5	188.95	6.32	50.01	1.44	23.58	0.7	42.28	1.32	120.43	3.88	150.55	5.11	117.74	4.19
Cluster-12182.10440	4	2.31	2	1.09	3	1.64	4	1.88	7	3.34	3	1.65	3	1.8	4	2.37	11	6.88
Cluster-12182.104416	7	0.37	13	0.66	11	0.59	13	0.59	10	0.47	9	0.45	15	0.77	12	0.65	10	0.57
Cluster-12182.104417	424.15	14.99	506.72	17.31	623.32	22.29	857.3	26.35	759.31	24.13	662.11	22.06	450.48	15.52	330.26	11.99	420.7	16.01
Cluster-12182.104425	3	1.21	22	8.42	19	7.38	1	0.33	2	0.68	1	0.38	3	1.23	3	1.24	1	0.43
Cluster-12182.104434	44.88	5.76	74.99	9.26	56.03	7.19	90.73	10	74.83	8.5	60.66	7.36	34.61	4.38	26.49	3.49	23.67	3.27
Cluster-12182.104435	18	12.38	19	12.31	27	17.41	24	13.27	31	17.36	24	15.71	17	12.27	39	27.43	11	8.18
Cluster-12182.104439	43.8	4.59	43.78	4.42	47.25	4.96	47.21	4.26	28.81	2.68	49.9	4.93	82.13	8.46	80.28	8.63	57.43	6.48
Cluster-12182.104440	19.2	1.67	13.22	1.11	21.75	1.9	31.79	2.38	30.19	2.34	16.1	1.32	4.87	0.41	43.72	3.9	37.57	3.51
Cluster-12182.104443	19	1.73	12.45	1.09	22	2.01	18	1.41	13.91	1.13	15	1.29	24	2.15	30	2.8	24	2.35
Cluster-12182.104445	30	4.23	34	4.61	27.95	3.93	15.98	1.93	13.99	1.74	21	2.79	26	3.62	25	3.61	20	3.04
Cluster-12182.104446	104.68	3.6	114.82	3.82	97.76	3.41	47.34	1.42	70.25	2.17	49.97	1.62	114.95	3.86	110.09	3.89	102.56	3.8
Cluster-12182.104454	6.56	0.49	33	2.35	30	2.23	13	0.83	32	2.11	32	2.23	9.36	0.68	48	3.65	36	2.87
Cluster-12182.10446	40	2.64	55.45	3.53	123.14	8.2	140.42	8.03	51.43	3.04	76.1	4.74	99	6.4	130.9	8.88	135.65	9.65
Cluster-12182.104460	296.29	5.81	204.38	3.88	229.08	4.56	96.48	1.65	198.2	3.51	159.11	2.94	132.8	2.53	99.34	2	132.04	2.79
Cluster-12182.104461	115.06	2.29	135.81	2.62	82.5	1.67	141.28	2.46	52.66	0.95	37.05	0.7	114.87	2.23	133.37	2.73	89.33	1.92
Cluster-12182.104470	9	3.89	5	2.05	4	1.66	6	2.14	8	2.91	3	1.23	9	3.98	16	7.07	11	5.13
Cluster-12182.104473	50.18	1.34	37.1	0.96	55.21	1.49	71.13	1.65	34.65	0.83	64.18	1.62	37.07	0.96	86.49	2.37	65.71	1.89
Cluster-12182.104478	144.44	2.54	159.32	2.71	119.73	2.13	85.53	1.31	59.44	0.94	71.56	1.18	54.75	0.93	73.23	1.32	78.63	1.49
Cluster-12182.104479	169.01	2.95	171.71	2.9	140.69	2.49	53.09	0.81	74.22	1.17	67.47	1.11	58.92	1	36.01	0.65	47.48	0.89
Cluster-12182.104487	13.5	0.76	41	2.24	55.47	3.17	65	3.19	73.64	3.73	53.67	2.86	70.58	3.9	58.63	3.41	54.12	3.3
Cluster-12182.104489	55.7	0.95	63	1.03	45.24	0.78	36.5	0.54	35.68	0.55	40	0.64	23.35	0.39	49.39	0.86	34.01	0.62
Cluster-12182.1045	13	0.73	10	0.54	19	1.07	14	0.68	18	0.9	16	0.84	25	1.37	22	1.26	31	1.87
Cluster-12182.104501	379.62	12.97	406.48	13.42	437.77	15.13	569.81	16.93	531.71	16.33	479.06	15.42	503.31	16.75	418.4	14.68	420.15	15.46
Cluster-12182.104508	70	2.53	104	3.64	162.92	5.96	214.64	6.75	243.58	7.92	238.76	8.14	481.34	16.98	632.57	23.51	589.32	22.97
Cluster-12182.104515	31.81	0.96	17.28	0.5	28.67	0.87	38.39	1.01	31.58	0.86	23.16	0.66	23.7	0.7	16.08	0.5	28.54	0.93
Cluster-12182.10452	8	0.57	16	1.1	21	1.51	32	1.98	41.91	2.68	30.82	2.08	75.91	5.31	82.84	6.08	70.82	5.46
Cluster-12182.104520	30.86	1.96	40.89	2.51	45.3	2.9	31.69	1.75	44.76	2.55	53.29	3.2	72.65	4.52	81.42	5.32	63.79	4.37
Cluster-12182.104523	144.5	2.86	245.87	4.7	284.08	5.69	223.86	3.86	251.05	4.47	229.38	4.27	253.12	4.87	270.96	5.5	223.38	4.75
Cluster-12182.104527	257.13	10.1	322.78	12.25	311.99	12.39	562.22	19.19	443.03	15.64	436.88	16.17	279.68	10.71	263.12	10.61	220.68	9.33
Cluster-12182.104533	6.86	2.24	4.79	1.49	4.89	1.55	10.75	2.93	10.79	3.01	9.48	2.93	11.95	3.94	5.65	1.89	5	1.76
Cluster-12182.104538	39.01	2.2	42.65	2.32	60.74	3.46	113.13	5.54	102.1	5.16	123.84	6.59	71.85	3.96	70.55	4.09	58.53	3.56
Cluster-12182.104540	395.36	11.49	558.52	15.68	464.18	13.66	868.33	21.96	906.04	23.7	583.14	15.97	563.01	15.93	221.26	6.6	333.44	10.43
Cluster-12182.104544	8.24	0.55	24.27	1.55	18.46	1.23	17.59	1.01	15.86	0.94	17.99	1.12	20.15	1.3	22.38	1.52	29.86	2.13
Cluster-12182.104552	15.89	0.62	25.93	0.98	59.37	2.36	64.75	2.21	69.05	2.44	59.63	2.21	52.5	2.01	43.47	1.75	26.06	1.1
Cluster-12182.104553	55.37	2.88	83.2	4.18	161.66	8.49	234.69	10.6	197.89	9.23	180.81	8.87	164.29	8.35	136.95	7.32	82.28	4.61
Cluster-12182.104555	4	1.24	5	1.48	2	0.61	1.91	0.5	5	1.33	2	0.59	5	1.57	5	1.59	1	0.34
Cluster-12182.104556	8	1.45	7	1.22	6	1.08	5.06	0.78	3.04	0.48	4.02	0.69	7.97	1.43	19.81	3.67	4	0.78
Cluster-12182.104558	42.27	2.25	73.37	3.78	67.08	3.61	81	3.74	88.2	4.21	92.34	4.64	128.22	6.67	156.28	8.55	144.9	8.32
Cluster-12182.104560	33	1.31	54	2.07	42	1.68	61	2.1	48	1.71	76	2.84	38	1.47	43	1.75	45	1.92
Cluster-12182.104567	301.34	14.13	310.06	14.05	353.7	16.76	511.07	20.81	483.52	20.35	402.75	17.81	397.61	18.2	343.34	16.54	316.93	16.01
Cluster-12182.104568	42.74	0.87	54.34	1.07	40.57	0.84	42.03	0.75	44.89	0.82	29.93	0.57	63.07	1.25	57.68	1.21	37.94	0.83
Cluster-12182.104570	12.23	0.71	16.19	0.9	21.62	1.26	19.94	1	11.9	0.61	29.2	1.59	22.24	1.25	40.98	2.43	37.78	2.35
Cluster-12182.104574	17	1.59	8	0.72	6	0.56	6	0.48	14	1.17	7	0.62	9	0.83	4	0.38	8	0.81
Cluster-12182.104579	71.2	3.49	100.73	4.77	36.67	1.82	56.66	2.41	71.64	3.15	51.04	2.36	28.06	1.34	20.01	1.01	27.23	1.44
Cluster-12182.104583	151.16	6.75	163.76	7.06	197.44	8.91	371.71	14.42	346.29	13.88	372.65	15.69	394.36	17.19	254.75	11.69	244.35	11.75
Cluster-12182.104588	93	3.26	90	3.05	83	2.94	60	1.83	40	1.26	30	0.99	105	3.59	119	4.28	105	3.96
Cluster-12182.104595	29.39	0.7	35.55	0.82	40.81	0.99	19.7	0.41	25.74	0.56	22.23	0.5	38.59	0.9	16.79	0.41	37.86	0.98
Cluster-12182.104599	122	7.07	161	9	121	7.07	161	8.08	160	8.3	122	6.66	225	12.74	244	14.51	186	11.6
Cluster-12182.104603	69.75	1.78	128.14	3.16	171.31	4.43	321.94	7.16	357.67	8.23	280.13	6.74	426.97	10.61	428.5	11.24	339.88	9.35
Cluster-12182.104621	25.3	0.46	59.68	1.04	58.76	1.08	53.54	0.84	66.81	1.09	26.95	0.46	46.13	0.81	27	0.5	51.38	1
Cluster-12182.104623	90.54	13.17	164.66	23.02	91.5	13.27	411.61	51.27	428.54	54.97	369.94	50.85	1400.66	201.36	1225.46	182.84	1561.96	244.86
Cluster-12182.104628	10	1.13	16.07	1.75	8.05	0.91	17	1.65	11.93	1.2	8	0.85	4.35	0.48	6	0.7	3	0.37
Cluster-12182.104630	172.6	3.63	191.74	3.9	166.77	3.56	92.58	1.7	90.23	1.71	113.09	2.24	136.22	2.79	247.05	5.34	159.66	3.62
Cluster-12182.104632	102.94	1.46	267.49	3.68	134.39	1.94	87.63	1.09	95.14	1.22	176.09	2.36	133.32	1.84	206.25	3.02	165.37	2.53
Cluster-12182.104638	440.91	22.05	532.98	25.74	529.91	26.77	668.25	29.01	604.3	27.11	457.47	21.58	353.05	17.24	352.42	18.1	320.39	17.26
Cluster-12182.10464	133	4.71	123	4.21	107.24	3.84	217.54	6.69	200	6.36	186	6.2	73.79	2.55	98.92	3.6	78	2.97
Cluster-12182.104647	75.92	1.87	93.64	2.23	58.91	1.47	39.92	0.85	38.44	0.85	41.03	0.95	48.82	1.17	160.06	4.04	153.64	4.07
Cluster-12182.104649	10.74	0.56	16.55	0.83	13.36	0.7	41.83	1.88	72.48	3.36	46.27	2.26	129.49	6.55	110.93	5.9	78.63	4.38
Cluster-12182.104650	17.77	0.56	12.8	0.39	13.54	0.43	51.28	1.42	42.71	1.22	40.87	1.22	100.45	3.1	151.51	4.94	176.51	6.03
Cluster-12182.104651	3	0.46	5	0.74	6	0.92	11	1.45	3	0.41	6.04	0.88	7.02	1.07	4	0.63	7	1.16
Cluster-12182.104654	82.78	2.8	119.46	3.9	94.16	3.22	91.13	2.68	88.05	2.68	89.63	2.86	70.94	2.34	96.22	3.34	74.07	2.7
Cluster-12182.104672	19.72	0.53	97.68	2.55	90.66	2.48	43.93	1.03	38.78	0.94	96.89	2.47	114.21	3.01	28.58	0.79	131.85	3.84
Cluster-12182.104679	17.91	1.47	10.63	0.84	26.23	2.16	31.7	2.24	36.78	2.69	26.82	2.07	43.68	3.51	23.63	1.99	23.87	2.11
Cluster-12182.104684	5	1.81	6	2.07	4	1.41	2	0.6	7	2.16	3	1.03	3	1.11	3	1.11	2	0.78
Cluster-12182.104686	347	12.58	419	14.68	416	15.26	256	8.07	252	8.21	254	8.68	212	7.49	288	10.72	246	9.6
Cluster-12182.104687	3	0.53	6	1.03	5	0.88	14	2.13	27	4.22	12	2.02	7	1.24	8	1.46	8	1.54
Cluster-12182.104688	94.65	4.88	129.04	6.42	142.35	7.41	81.87	3.66	100.53	4.65	68.82	3.34	61.27	3.08	74.57	3.95	43.92	2.44
Cluster-12182.104691	11	2.48	16	3.45	20	4.44	5	0.95	15	2.94	12	2.56	7	1.57	9	2.08	7	1.7
Cluster-12182.104703	21.4	0.86	29.94	1.16	39.69	1.61	21.16	0.74	29.28	1.06	9.04	0.34	17.26	0.68	22.48	0.93	24.72	1.07
Cluster-12182.104715	105.12	6.58	126.79	7.66	148.37	9.37	166.82	9.05	111	6.22	145.01	8.56	96.27	5.9	58.43	3.76	81.46	5.49
Cluster-12182.104716	105.7	3.02	162.43	4.49	127.84	3.7	204.65	5.09	181.86	4.68	140.42	3.78	99.63	2.77	99.89	2.93	68.79	2.12
Cluster-12182.104718	13	11.5	31.51	26.13	52.43	42.89	163.67	114.71	166.38	117.42	160.03	134.69	122.16	115.06	95.18	86.17	100.01	95.73
Cluster-12182.104719	200	12.44	397.73	23.88	693.55	43.5	1912	103.05	1985.41	110.54	2233.55	131.05	2273.6	138.33	2519	160.92	1997.75	133.88
Cluster-12182.104720	1	0.39	3	1.1	5.36	2	11	3.53	5	1.64	2	0.73	12	4.73	10	3.96	7	2.92
Cluster-12182.104721	5	5.55	8.49	8.81	17.57	17.82	56.33	48.88	67.62	58.75	48.97	51.64	84.84	101.6	53.82	61.21	61.99	74.53
Cluster-12182.104727	122.29	1.92	172.38	2.62	122.42	1.95	114.9	1.58	82.15	1.17	70.76	1.05	230.54	3.53	213.08	3.44	188.83	3.2
Cluster-12182.104728	69.47	0.95	121.64	1.61	108.21	1.5	66.97	0.8	170.28	2.1	79.06	1.02	154.72	2.05	247.65	3.48	157.84	2.32
Cluster-12182.104730	15	1.85	17	2.02	22	2.71	15	1.59	10	1.09	10	1.16	7	0.85	7	0.88	10	1.33
Cluster-12182.104731	11	3.34	19.9	5.78	30	8.9	5	1.27	11.78	3.08	11.92	3.44	9	2.76	10	3.11	4	1.31
Cluster-12182.104735	1002.95	7.82	844	6.37	867.08	6.87	550.35	3.75	856.49	6.04	512.37	3.76	856.19	6.49	856.91	6.87	724.15	6.08
Cluster-12182.104736	390.05	2.84	406	2.86	332.92	2.46	276.65	1.76	274.51	1.81	527.63	3.62	396.81	2.81	295.09	2.21	317.85	2.49
Cluster-12182.104738	183.12	9.53	293.79	14.76	419.03	22.02	397.91	17.97	410.67	19.16	326.4	16.02	276.38	14.05	388.75	20.78	366.79	20.56
Cluster-12182.104739	302.88	15.12	211.21	10.18	173.97	8.77	496.09	21.5	257.33	11.53	342.6	16.13	278.62	13.59	249.25	12.78	149.21	8.02
Cluster-12182.104741	18.89	1.07	6.65	0.36	17.89	1.02	16.9	0.83	33.92	1.72	45.54	2.44	50.75	2.81	43.91	2.56	93.5	5.71
Cluster-12182.104742	15	2.14	14	1.92	19.91	2.84	18.77	2.3	7	0.88	20.44	2.76	11.41	1.61	19.71	2.89	16	2.46
Cluster-12182.104745	638	25	553	20.94	338	13.4	40	1.36	77	2.71	87	3.21	34	1.3	24	0.97	25	1.06
Cluster-12182.104746	322.14	13.47	393.93	15.92	294.95	12.47	192.02	6.98	243.78	9.16	178.18	7.03	257.32	10.5	253.19	10.88	228.47	10.29
Cluster-12182.104756	4	1.48	4	1.41	5	1.79	4	1.23	4	1.26	4	1.4	4	1.5	7	2.65	8	3.19
Cluster-12182.104762	627.05	41.74	728.94	46.82	853.87	57.28	1471.59	84.82	1064.42	63.37	977.15	61.36	400.43	26.09	387.75	26.51	388.49	27.86
Cluster-12182.104763	93.1	2.48	84.05	2.16	105.44	2.84	159.17	3.68	160.88	3.85	130.3	3.26	119.5	3.09	109.76	3	93.53	2.68
Cluster-12182.104766	5	3.59	6	4.06	22	14.79	30	17.3	35	20.41	22	15.06	34	25.72	40	29.41	26	20.21
Cluster-12182.104768	13.87	1.52	15.56	1.64	7.64	0.84	30.12	2.84	50.21	4.89	60.72	6.29	55.35	5.97	66.8	7.52	46.99	5.55
Cluster-12182.104774	89.39	1.79	83.29	1.61	73.06	1.48	47.13	0.82	28.92	0.52	42.96	0.81	36.48	0.71	26.3	0.54	31.59	0.68
Cluster-12182.104778	13.46	2.65	12.26	2.31	3.74	0.73	29.83	4.99	67.29	11.58	24.73	4.6	17.32	3.39	1.75	0.35	5.28	1.12
Cluster-12182.104779	72.63	4.8	85.44	5.44	79.13	5.27	75.15	4.3	55.93	3.3	63.56	3.96	98.95	6.39	177.26	12.02	126.28	8.98
Cluster-12182.104782	267.62	7.55	254.9	6.96	129.73	3.71	138.91	3.41	106.89	2.72	154.14	4.1	379.68	10.44	447.29	12.97	458.37	13.94
Cluster-12182.104784	10	1.58	20.37	3.09	29.65	4.67	29	3.92	17	2.37	21.9	3.27	7	1.1	16.48	2.67	10.23	1.74
Cluster-12182.104786	22.97	0.43	42.86	0.77	33.56	0.63	70.69	1.14	87.13	1.45	98.54	1.72	93.98	1.69	88.6	1.68	119.68	2.39
Cluster-12182.104787	17	4.41	15	3.72	21	5.35	33	7.21	37	8.3	32	7.86	21	5.46	30	7.97	29	8.11
Cluster-12182.104790	148.95	2.94	184.78	3.53	160.64	3.22	188.44	3.25	244.97	4.37	172.23	3.21	213.77	4.11	308.77	6.27	195.25	4.16
Cluster-12182.104795	96.73	5.48	66.32	3.63	56	3.2	89.89	4.42	76	3.86	91	4.86	112	6.2	94.99	5.53	101.98	6.23
Cluster-12182.104801	223.94	9.43	211.64	8.61	202.66	8.63	371.08	13.58	340.37	12.88	341.86	13.58	388.89	15.98	353.85	15.31	400.58	18.18
Cluster-12182.104802	17.7	1.03	59.52	3.33	69.72	4.08	8.18	0.41	67.59	3.51	64.18	3.51	38.21	2.17	199.06	11.86	181.96	11.38
Cluster-12182.104805	14.21	1.05	23.44	1.68	25.63	1.91	36.58	2.35	33.29	2.2	32.36	2.26	30.06	2.18	27.75	2.11	34.34	2.74
Cluster-12182.104806	13.81	0.68	18.96	0.89	29.64	1.46	17.83	0.76	42.54	1.87	18.65	0.86	24.99	1.19	20.07	1.01	8.8	0.46
Cluster-12182.104808	28.19	1.38	39.04	1.85	20.36	1.01	24.17	1.03	17.46	0.77	25.35	1.17	26.01	1.25	40.93	2.06	45.2	2.39
Cluster-12182.104824	2.2	1.97	4.98	4.19	7.34	6.08	2.99	2.12	3	2.14	6.61	5.63	3	2.87	10.5	9.63	3.87	3.75
Cluster-12182.104836	228.64	1.84	276.76	2.16	195.56	1.6	236.28	1.66	239.06	1.74	244.48	1.86	252.71	1.98	231.06	1.91	241.79	2.1
Cluster-12182.104847	139.69	7.07	179.52	8.78	252.45	12.91	278.95	12.26	233.15	10.59	172.58	8.24	243.92	12.06	157.07	8.17	188.84	10.3
Cluster-12182.104849	84.88	3.99	76.29	3.46	113.87	5.41	176.86	7.21	125.65	5.3	146.42	6.49	70.63	3.24	244.93	11.82	147.16	7.45
Cluster-12182.104859	86.43	1.3	110.97	1.61	91.64	1.4	90.27	1.18	110.04	1.49	82.7	1.17	112.5	1.64	145.33	2.24	115.37	1.87
Cluster-12182.104865	1	0.41	3	1.16	5	1.95	4	1.34	2	0.69	4	1.54	9	3.72	13	5.39	10	4.38
Cluster-12182.104866	31	5.45	45	7.6	36	6.29	32	4.8	37	5.71	21	3.49	54	9.43	89	16.05	82	15.55
Cluster-12182.104872	7.03	0.57	12.4	0.97	10.43	0.85	9.31	0.65	4.55	0.33	5.24	0.4	11.08	0.88	7.16	0.6	10.19	0.89
Cluster-12182.104873	10	0.67	14	0.91	13	0.88	10	0.58	11	0.66	24	1.52	32	2.11	30	2.07	34	2.46
Cluster-12182.104882	8.73	2.88	12.77	4.02	4.09	1.31	6.74	1.86	3.61	1.02	4.47	1.4	8.94	2.99	8.25	2.79	5.05	1.8
Cluster-12182.104886	16	1.38	8	0.67	9	0.78	10	0.75	11	0.85	4	0.33	6	0.51	4	0.35	12	1.12
Cluster-12182.104888	158	3.76	224	5.15	158	3.81	163	3.38	156	3.35	169	3.79	225	5.21	402	9.83	362	9.28
Cluster-12182.104889	74.79	6.63	57.94	4.95	46.33	4.13	57.9	4.43	35.91	2.84	55.31	4.63	95.24	8.29	126.01	11.47	136.5	13.04
Cluster-12182.104890	119.83	6.96	84.14	4.72	50.71	2.97	72.79	3.67	84.35	4.39	70.09	3.84	138.64	7.87	135.28	8.07	170.07	10.64
Cluster-12182.104891	170	3.85	258	5.65	212	4.87	198	3.91	171	3.49	224	4.78	316	6.97	504	11.74	477	11.64
Cluster-12182.104894	81	4.84	102.63	5.92	98	5.91	36	1.86	33	1.77	31	1.75	91	5.32	119	7.3	80	5.15
Cluster-12182.104896	14	2.52	10	1.73	9	1.6	9	1.38	7	1.1	2	0.34	18	3.21	15	2.76	8	1.55
Cluster-12182.104902	229.94	9.74	153.34	6.27	196.43	8.41	199.44	7.34	168.64	6.41	151.36	6.04	233	9.62	150.72	6.56	148.15	6.76
Cluster-12182.104906	32.39	0.6	51.39	0.92	62.41	1.18	51.47	0.83	76.63	1.28	80.24	1.4	46.85	0.85	76.17	1.45	60.97	1.22
Cluster-12182.104921	148.71	6.93	138.78	6.25	101.76	4.8	97.51	3.95	79.01	3.31	71.65	3.15	95.44	4.34	105.98	5.08	100.54	5.05
Cluster-12182.104925	50.31	1.9	81.43	2.98	145.92	5.59	253.79	8.35	235.02	7.99	264.51	9.43	155.6	5.74	121.11	4.71	115.75	4.72
Cluster-12182.104926	2	4.58	2	4.24	8	16.23	7	12.08	12	20.2	12	25.84	9	23.15	6	14.18	12	29.89
Cluster-12182.104927	10	0.96	25	2.3	21	2.01	15	1.24	15	1.28	13	1.17	10.68	1	12.87	1.26	15	1.54
Cluster-12182.104939	102.1	2.8	133.85	3.54	87.51	2.43	155.8	3.71	207.79	5.12	175.7	4.53	196.75	5.25	175.38	4.93	213.09	6.28
Cluster-12182.104942	16	0.64	25	0.96	27	1.09	22	0.76	38	1.36	23	0.86	44	1.71	18	0.74	34	1.46
Cluster-12182.104944	14	0.82	24	1.37	17.63	1.05	25	1.28	30	1.58	32	1.78	23	1.32	23	1.39	49	3.11
Cluster-12182.104952	71	10.07	94	12.82	84	11.89	71	8.63	64	8.01	46	6.17	52	7.29	70	10.19	66	10.09
Cluster-12182.104953	62	6.97	81	8.77	72	8.11	66	6.38	74	7.38	41	4.35	30	3.32	44	5.08	28	3.39
Cluster-12182.104955	96	3.21	927.07	30	2301.82	78.02	324.23	9.44	521.26	15.7	337.87	10.66	109.45	3.57	29.77	1.02	12.51	0.45
Cluster-12182.104959	40.31	1.39	50.15	1.68	83.36	2.92	185.34	5.58	142.77	4.44	123.72	4.04	143.88	4.85	97.43	3.46	99.88	3.72
Cluster-12182.10496	77	4.99	37.87	2.37	42.23	2.76	73	4.1	35.21	2.04	49.77	3.04	139.95	8.87	170.48	11.34	145.38	10.15
Cluster-12182.104960	59.63	2.04	91.64	3.03	115.99	4.02	172.27	5.13	100.84	3.1	126.87	4.09	60.28	2.01	73.88	2.6	49.65	1.83
Cluster-12182.104962	19.59	1.08	26.68	1.42	18.42	1.03	27.04	1.29	53.65	2.65	18.28	0.95	9.1	0.49	12.55	0.71	15.32	0.91
Cluster-12182.104964	63.06	1.52	26.94	0.63	18.24	0.44	45.47	0.95	57.67	1.25	50.11	1.14	27.81	0.65	28.03	0.69	20.57	0.53
Cluster-12182.104965	55.79	1.25	38.06	0.82	37.19	0.84	49.27	0.96	67.38	1.36	33.78	0.71	26.46	0.58	35.42	0.81	38.97	0.94
Cluster-12182.10498	119	3.66	80	2.38	37	1.15	27	0.72	33	0.91	28	0.81	22	0.66	41	1.3	26	0.86
Cluster-12182.104990	61.78	3.36	56.66	2.98	54.63	3	45.96	2.17	42.91	2.09	46.51	2.39	63.53	3.38	68.39	3.82	61.83	3.62
Cluster-12182.104996	36.53	1.26	64.89	2.16	74.45	2.6	133.02	3.99	130.77	4.06	135.36	4.4	84.11	2.83	45.67	1.62	73.98	2.75
Cluster-12182.104999	254	6.59	211	5.29	212	5.58	301	6.8	221	5.17	233	5.7	130	3.28	124	3.31	109	3.05
Cluster-12182.105001	89.66	2.99	58.81	1.9	79.82	2.69	42.82	1.24	56.6	1.7	21.37	0.67	63.46	2.06	63.54	2.18	77.63	2.79
Cluster-12182.105009	29.8	1.01	10.54	0.34	12.72	0.44	19	0.56	23.37	0.71	27.92	0.89	17.52	0.58	10.96	0.38	14.11	0.51
Cluster-12182.105014	11	2.26	13	2.57	8	1.63	12	2.1	9	1.62	2	0.39	11	2.26	8	1.69	10	2.22
Cluster-12182.105015	52.81	2.1	65	2.5	72.45	2.91	34	1.17	25.94	0.93	22.36	0.84	15.07	0.58	38	1.55	28.7	1.23
Cluster-12182.105024	45	8.32	40	7.1	46	8.43	17	2.68	30	4.86	16	2.8	40	7.35	19	3.6	21	4.19
Cluster-12182.105027	14	1.04	12	0.86	7	0.52	12	0.77	12	0.8	23	1.62	9	0.66	13	0.99	7	0.56
Cluster-12182.105031	9	0.75	12	0.97	11	0.92	8	0.58	9	0.67	6	0.47	8	0.65	12	1.03	10	0.9
Cluster-12182.105033	7	1.27	6	1.04	9	1.61	10	1.54	18	2.85	14	2.39	29	5.21	16	2.97	21	4.09
Cluster-12182.105036	10	2.99	15	4.29	11	3.22	7	1.76	18	4.63	15	4.26	14	4.22	29	8.89	28	9.04
Cluster-12182.105038	146.07	6.47	97.34	4.16	107.49	4.81	40.89	1.57	91.41	3.63	70.25	2.93	91.85	3.97	97.25	4.42	97.78	4.66
Cluster-12182.105044	153.84	2.57	177.13	2.86	160.58	2.72	174	2.53	212	3.2	223.22	3.51	109	1.77	118.62	2.04	97.59	1.76
Cluster-12182.105058	651	24.16	757	27.14	893	33.53	663	21.39	541	18.05	537	18.78	446	16.14	476	18.14	499	19.94
Cluster-12182.10507	17	1.47	17	1.42	19	1.66	5	0.37	7	0.54	6	0.49	6	0.51	11	0.98	21	1.96
Cluster-12182.105073	6	0.92	6.79	1	8	1.22	7.77	1.02	12.88	1.74	4	0.58	14	2.12	14	2.2	6	0.99
Cluster-12182.105081	110	4.79	121	5.09	122	5.37	85	3.22	118	4.61	87	3.57	100	4.25	120	5.37	118	5.54
Cluster-12182.105086	1	1.78	4	6.6	1	1.59	3	4.07	4	5.35	2	3.36	2	3.94	6	10.98	1	1.93
Cluster-12182.105090	202	33.21	151	23.85	118	19.29	126	17.7	97	14.02	188	29.23	252	41.05	139	23.44	103	18.26
Cluster-12182.105093	277.88	9.11	182	5.77	129	4.28	88	2.51	79	2.33	90	2.78	79	2.52	62	2.09	68	2.4
Cluster-12182.105096	10.67	2.55	17.54	4.01	17.61	4.14	13.74	2.78	31.93	6.62	21.9	4.96	20.63	4.93	11.96	2.93	6.78	1.75
Cluster-12182.105104	5	6.97	7	9.09	6	7.57	3	3.23	3	3.21	2	2.65	2	3.05	4	5.73	3	4.54
Cluster-12182.105121	26.45	2.62	27.43	2.62	34.64	3.45	11.03	0.94	25.76	2.27	16.19	1.52	11.68	1.14	15.94	1.62	15.39	1.64
Cluster-12182.105128	16.75	0.74	22.53	0.96	30.56	1.36	20.04	0.77	25.8	1.02	21.47	0.89	23.58	1.01	47.28	2.14	27.92	1.33
Cluster-12182.105131	239.58	3.25	211.35	2.77	191.39	2.63	215.21	2.54	262.34	3.21	310.56	3.97	377.75	4.98	359.72	5.01	330.71	4.83
Cluster-12182.105133	113.71	2.52	141.3	3.03	134.73	3.03	90.2	1.74	103.39	2.06	62.34	1.3	144.53	3.11	134.06	3.05	155.38	3.71
Cluster-12182.105138	97.73	4.02	137.98	5.49	104.35	4.34	198.99	7.12	168.32	6.23	137.46	5.33	82.03	3.29	81.05	3.43	79.4	3.52
Cluster-12182.105139	43.15	1.35	76.75	2.32	81.39	2.57	102.96	2.8	94.54	2.66	76.71	2.26	64.92	1.97	46.33	1.49	27.49	0.92
Cluster-12182.105147	118.76	3.8	123.66	3.83	155.05	5.03	146.58	4.08	192.43	5.54	199.99	6.04	146.17	4.56	164.41	5.41	125.74	4.34
Cluster-12182.105148	2.58	0.35	6.93	0.91	17.81	2.43	12	1.41	6.17	0.75	14.97	1.94	13.02	1.76	6.91	0.97	4.83	0.71
Cluster-12182.10515	16.91	0.95	19.91	1.08	30.31	1.71	75.42	3.66	52.73	2.64	61.67	3.25	19.4	1.06	44.07	2.53	17.6	1.06
Cluster-12182.105153	3.51	0.49	5.64	0.76	4.46	0.63	9.59	1.15	6.16	0.76	3.59	0.48	4.87	0.68	18.53	2.67	7.83	1.19
Cluster-12182.105157	18.07	2.56	14.8	2.02	10.67	1.51	52.09	6.33	50.81	6.36	54.18	7.26	31.83	4.46	36.88	5.37	29.72	4.55
Cluster-12182.105170	508.18	18.48	590.39	20.75	644.93	23.73	659.82	20.86	544.51	17.8	434.89	14.91	559.96	19.85	541.45	20.23	535.57	20.98
Cluster-12182.105174	82.27	2.93	56.63	1.95	62.25	2.25	103	3.19	56.68	1.82	56.35	1.89	51.12	1.78	30.82	1.13	40.75	1.56
Cluster-12182.105177	253	5.86	278	6.23	251	5.89	169	3.41	132	2.76	180	3.93	200	4.51	222	5.28	211	5.26
Cluster-12182.105178	25.58	1.98	23.01	1.72	12.61	0.98	28.2	1.89	28.05	1.94	10.98	0.8	28.5	2.16	29	2.31	14.34	1.2
Cluster-12182.105191	107.83	7.48	114.33	7.65	144.77	10.11	94.84	5.69	55.67	3.45	37.7	2.47	34.69	2.36	40.32	2.87	36.46	2.72
Cluster-12182.105193	14.44	1.47	24.42	2.4	19.63	2.01	21.94	1.93	28.6	2.6	12.87	1.24	49.24	4.94	109.61	11.49	63.8	7.02
Cluster-12182.10520	10	0.71	9	0.61	8	0.57	61	3.73	73	4.61	54	3.6	204	14.12	198	14.38	230	17.52
Cluster-12182.105204	28.97	22.59	29.99	21.98	29.99	21.78	50	31.13	34	21.38	21	15.59	18	14.84	22	17.56	14	11.81
Cluster-12182.105210	3	0.73	6	1.4	7	1.68	17	3.5	13	2.75	17.1	3.95	10	2.44	9	2.25	9	2.37
Cluster-12182.105211	12.77	12.08	6.27	5.56	22.58	19.68	27	20.16	19.59	14.71	16.05	14.45	20.59	20.82	7.94	7.69	18.61	19.05
Cluster-12182.105212	1028.03	61.57	1086.57	62.82	1069.94	64.64	2256.88	117.15	2139.98	114.76	1914.58	108.15	1592.94	93.29	1595.22	98.12	1477.86	95.35
Cluster-12182.105213	24.23	17.42	20.73	14.02	34.42	23.15	54	31.13	63.41	36.98	55.85	38.22	37.41	28.3	26.06	19.17	20.39	15.86
Cluster-12182.105219	84.32	7.87	104.6	9.42	86.93	8.15	196.09	15.8	196.57	16.34	113.95	10.05	186.93	17.14	170.54	16.35	180.5	18.16
Cluster-12182.105225	126.34	8.33	158.99	10.12	130.83	8.7	200.7	11.46	158.89	9.37	94.19	5.86	133.51	8.62	113.95	7.72	124.24	8.83
Cluster-12182.105226	64.7	3.12	52.24	2.44	78.02	3.8	74.92	3.14	71	3.07	72.68	3.31	74.93	3.53	83.58	4.14	56.66	2.95
Cluster-12182.105230	36.06	1.93	34.93	1.8	33.46	1.81	59.9	2.78	75.24	3.61	43.59	2.2	85.92	4.49	149.73	8.22	127.21	7.33
Cluster-12182.105238	48.71	1.22	27.42	0.66	12.23	0.31	22.6	0.49	24.07	0.54	25.16	0.59	20.17	0.49	27.59	0.71	29.8	0.8
Cluster-12182.10524	74.83	2.49	34	1.09	20	0.67	12	0.35	26.01	0.78	15	0.47	69.13	2.24	22.01	0.75	23	0.83
Cluster-12182.105243	9.44	1.03	7	0.73	5	0.54	6	0.56	13.1	1.26	5.73	0.59	11	1.18	27.71	3.09	9.38	1.1
Cluster-12182.105246	3	1.28	7	2.83	7	2.87	5	1.76	7	2.51	6	2.43	3	1.31	4	1.74	10	4.6
Cluster-12182.105252	118.53	4.88	125.52	4.99	128.83	5.36	118.16	4.23	158.06	5.85	89.7	3.48	77.21	3.1	61.21	2.59	48.54	2.15
Cluster-12182.105258	25	4.34	36	6.01	22	3.8	18	2.67	21	3.2	15	2.47	20	3.45	36	6.42	20	3.75
Cluster-12182.105265	21.45	5.66	28	7.07	30	7.77	32	7.12	31	7.07	39.43	9.86	24	6.36	24	6.49	24	6.83
Cluster-12182.105266	31.61	2.65	21.21	1.71	19.94	1.68	40.17	2.9	32.27	2.41	31.71	2.5	34.61	2.84	43.54	3.74	36.32	3.27
Cluster-12182.105267	12.84	2.43	15.43	2.8	5.51	1.03	12.96	2.09	29.91	4.95	9.72	1.74	21.35	4.01	24.52	4.75	4.75	0.97
Cluster-12182.105268	15.16	2.72	21.57	3.71	25.49	4.53	46.04	7.03	29.09	4.57	57.28	9.71	34.65	6.16	42.48	7.81	40.25	7.77
Cluster-12182.105269	90.08	1.44	112.5	1.74	91.41	1.49	44.27	0.62	64.6	0.93	54.67	0.82	90.27	1.41	95.43	1.57	149.72	2.58
Cluster-12182.105270	31.92	0.53	45.5	0.73	69.59	1.16	63.73	0.92	27.4	0.41	68.29	1.06	54.73	0.88	109.35	1.85	59.36	1.05
Cluster-12182.105272	156.39	8.85	150.79	8.24	179.06	10.23	260.83	12.8	242.73	12.31	234.29	12.51	235.39	13.03	122.46	7.12	160.68	9.8
Cluster-12182.105277	6	1.88	11.12	3.33	11.29	3.45	6	1.58	17.24	4.64	4	1.19	14	4.44	10.12	3.25	18	6.1
Cluster-12182.10528	13.7	3.49	9.34	2.28	19.8	4.95	10.41	2.24	11	2.43	8.46	2.04	13.96	3.57	9.31	2.43	6.25	1.72
Cluster-12182.105282	23.32	0.54	26.31	0.59	31.72	0.74	36.93	0.74	36.14	0.75	20.59	0.45	27.52	0.62	42.93	1.02	30.95	0.77
Cluster-12182.105285	22.71	0.96	50.85	2.08	57.01	2.44	113.99	4.19	141.39	5.37	127.05	5.06	479.74	19.79	436.27	18.95	412.69	18.79
Cluster-12182.105288	56.54	3.74	89.66	5.72	104.63	6.97	199.74	11.43	197.35	11.67	214.25	13.36	737.87	47.74	965.07	65.52	770.28	54.86
Cluster-12182.105289	9.41	0.58	9.96	0.59	19.13	1.18	7.66	0.41	6.57	0.36	13.5	0.78	56.12	3.36	55.54	3.49	33.01	2.17
Cluster-12182.105293	36.95	2.47	90.82	5.87	76.72	5.18	154.08	8.93	194.6	11.65	197.46	12.47	625.42	40.98	821.84	56.5	600.24	43.29
Cluster-12182.105304	304.26	7.45	365.29	8.65	345.94	8.58	733.56	15.64	664.03	14.65	586.82	13.54	497.01	11.84	513.14	12.91	491.05	12.95
Cluster-12182.105306	20.9	0.79	31.27	1.14	27.44	1.05	32.39	1.06	35.26	1.2	23.83	0.85	27.59	1.01	23.68	0.92	27.65	1.12
Cluster-12182.105307	260.74	13.01	310.66	14.97	279.68	14.09	273.02	11.82	280.06	12.53	256.01	12.04	337.17	16.43	407.87	20.9	403.14	21.66
Cluster-12182.105310	50.01	1.11	62.7	1.35	73.11	1.65	111.58	2.16	136.24	2.73	112.61	2.36	91.46	1.98	163.58	3.73	144.47	3.46
Cluster-12182.105311	48.64	2.24	51.61	2.3	55.11	2.57	102.95	4.12	92.22	3.82	115.25	5.01	83.38	3.75	68.13	3.23	67.28	3.34
Cluster-12182.105313	34.54	1.51	64.66	2.73	65.88	2.91	34.36	1.3	20.52	0.8	13.9	0.57	32.59	1.39	36.25	1.63	31.26	1.47
Cluster-12182.105316	192.78	6.24	216.24	6.76	232.63	7.62	98.47	2.77	194.02	5.65	122.75	3.74	198.85	6.27	209.45	6.96	136.55	4.76
Cluster-12182.105322	81.21	2.13	273.18	6.91	183.17	4.86	93.93	2.14	121.95	2.88	284.48	7.02	121.31	3.09	122.08	3.28	279.16	7.87
Cluster-12182.105327	14	2.76	15	2.83	10	1.95	8	1.34	8	1.38	5	0.93	9	1.76	17	3.43	7	1.49
Cluster-12182.105330	155.74	7.43	202.33	9.32	195.65	9.43	183.27	7.59	215.42	9.22	181.88	8.18	163.53	7.62	175.36	8.59	146.85	7.55
Cluster-12182.105331	11.7	0.91	12.53	0.94	16.91	1.32	11.61	0.78	13.44	0.93	15.81	1.16	9.03	0.69	24.46	1.95	17.24	1.45
Cluster-12182.105335	9.37	0.66	7.11	0.48	10.34	0.73	11.62	0.7	10.86	0.68	5.67	0.37	15.23	1.05	25.4	1.83	12.58	0.95
Cluster-12182.10534	4.92	0.34	14.22	0.95	10.23	0.71	5.52	0.33	11.36	0.7	11.55	0.75	13.04	0.88	25.78	1.83	8.25	0.62
Cluster-12182.105341	8.39	0.5	12.14	0.7	8	0.48	10.39	0.54	5.79	0.31	11.12	0.62	25.55	1.49	40.88	2.5	30.13	1.93
Cluster-12182.105342	143.74	14.35	136.82	13.16	329.86	33.03	139.78	12.03	70.51	6.26	162.48	15.31	27.74	2.72	16.7	1.71	57.23	6.16
Cluster-12182.105347	60.45	1.58	90.32	2.28	80.72	2.14	92.67	2.11	66.18	1.56	97.3	2.4	69.11	1.76	28.69	0.77	48.6	1.37
Cluster-12182.105348	12	2.46	32	6.29	39	7.91	76	13.24	63	11.28	43	8.35	12	2.45	7	1.47	11	2.43
Cluster-12182.105353	149	7.6	219	10.78	234	12.05	677	29.95	715	32.69	690	33.17	702	34.96	757	39.64	982	53.93
Cluster-12182.105355	25	1.06	22	0.9	24	1.03	46	1.69	56	2.13	40	1.59	62	2.56	45	1.95	73	3.32
Cluster-12182.105356	25	1.56	29	1.74	37	2.33	55	2.97	42	2.34	51	3	82	5	87	5.57	107	7.19
Cluster-12182.105364	167.3	4.29	178.23	4.42	115.33	3	94.9	2.12	85.28	1.97	79.17	1.91	125.12	3.12	106.06	2.79	81.73	2.26
Cluster-12182.105365	44.23	1.81	33.24	1.32	47.31	1.96	14.91	0.53	29.85	1.1	12.51	0.48	31.42	1.26	31.42	1.32	19.61	0.87
Cluster-12182.105371	273.76	6.85	232.78	5.63	199.92	5.07	117.29	2.56	124.33	2.8	143.1	3.37	134.24	3.27	161.76	4.16	139.89	3.77
Cluster-12182.105375	24.49	2.02	19.85	1.58	50.54	4.2	169.58	12.1	125.45	9.24	112.45	8.77	32.25	2.61	25.82	2.19	13	1.16
Cluster-12182.105384	85.97	1.33	67.83	1.01	67.64	1.06	82.13	1.11	63.87	0.89	118.43	1.73	53.88	0.81	107.38	1.71	97.68	1.63
Cluster-12182.105389	18	2.11	16	1.8	14	1.64	13	1.31	16	1.66	13	1.44	25	2.88	28	3.36	26	3.28
Cluster-12182.105390	6.27	0.98	3.53	0.53	7.29	1.13	13.43	1.79	10.82	1.49	5.2	0.77	14.81	2.29	30.08	4.81	13.4	2.25
Cluster-12182.105395	27	0.95	91	3.09	74	2.64	158	4.84	167	5.29	145	4.81	107	3.67	97	3.51	90	3.41
Cluster-12182.105396	6.24	0.6	44.45	4.13	75.18	7.28	300.29	24.99	361.4	31.03	236.25	21.52	90.92	8.62	29.61	2.93	35.45	3.69
Cluster-12182.105398	127.25	1.96	60.41	0.9	53.41	0.84	208.49	2.8	101.91	1.42	131.12	1.91	92.85	1.39	86.15	1.37	56.62	0.94
Cluster-12182.105399	198.31	3.1	189.36	2.86	225.11	3.57	130.23	1.77	241.13	3.4	205.15	3.02	244.93	3.72	259.35	4.16	199.31	3.35
Cluster-12182.105419	202.4	11.61	240.85	13.33	186.13	10.77	66.47	3.3	57.83	2.97	49.99	2.7	27.54	1.54	21.79	1.28	11.5	0.71
Cluster-12182.105424	37.85	2.31	60.27	3.55	54.27	3.34	11.65	0.62	25	1.37	24.51	1.41	48.43	2.89	63.95	4.01	59.48	3.91
Cluster-12182.105426	32	7.46	42	9.38	34	7.81	12	2.37	14	2.84	8	1.77	16	3.73	22	5.26	24	6.04
Cluster-12182.105429	22.25	1.15	24.59	1.23	35.32	1.85	44.98	2.02	72.23	3.36	38.23	1.87	51.82	2.62	50.06	2.66	29.92	1.67
Cluster-12182.10543	11	4.79	10	4.13	7	2.93	4	1.44	9	3.3	6	2.48	41	18.29	43	19.15	51	23.98
Cluster-12182.105438	76.9	7.91	119.2	11.81	104.53	10.78	86.75	7.69	65.66	6	74.68	7.25	85.39	8.63	144.08	15.21	70.71	7.84
Cluster-12182.10544	112	4.83	113	4.7	78	3.4	61	2.28	39	1.51	71	2.88	414	17.41	733	32.45	547	25.39
Cluster-12182.105441	67.7	1.66	105.98	2.51	91.28	2.27	76.3	1.63	37.58	0.83	62.4	1.44	115.98	2.77	142.82	3.59	136.8	3.61
Cluster-12182.105459	26.05	0.75	25	0.7	23	0.68	15	0.38	22	0.57	28	0.76	21	0.59	31	0.92	21	0.66
Cluster-12182.105466	254.65	16.3	313.35	19.35	376.15	24.27	826.14	45.79	713.01	40.83	552.94	33.38	416.66	26.08	406.42	26.71	418.66	28.86
Cluster-12182.105470	298.64	25.73	356.33	29.6	417.97	36.2	1576.67	117.32	1553.63	119.32	1166.77	94.89	802.74	67.86	682.46	60.38	640.57	59.47
Cluster-12182.105484	64.8	1.92	67.33	1.93	100.75	3.03	59.34	1.53	55.1	1.47	50.86	1.42	76.58	2.21	106.55	3.25	95.52	3.05
Cluster-12182.105485	238.89	8.66	313.79	11	311.66	11.44	390.04	12.3	390.59	12.74	463.37	15.84	252.96	8.94	314.72	11.73	278.11	10.86
Cluster-12182.105486	117.03	3.71	97.02	2.97	135.81	4.36	196.07	5.4	212.36	6.05	204.84	6.11	155.54	4.8	69.67	2.27	52.71	1.8
Cluster-12182.105494	81.64	6.74	120.13	9.57	102.55	8.52	173.34	12.37	131.11	9.66	122.95	9.58	147.13	11.92	162.06	13.74	145.58	12.96
Cluster-12182.105495	44.36	1.37	66.87	1.99	45.34	1.42	25.66	0.69	48.89	1.36	35.05	1.02	27.87	0.84	62.94	2	46.42	1.54
Cluster-12182.105503	4	1.39	5	1.66	2	0.67	2	0.58	4	1.19	5	1.65	4	1.41	3	1.07	11	4.13
Cluster-12182.105504	9	0.96	12	1.23	4	0.43	8	0.73	16	1.51	8	0.8	8	0.84	9	0.98	6	0.69
Cluster-12182.105505	5	0.63	10	1.21	7	0.88	4	0.43	6	0.67	13	1.54	10	1.24	11	1.42	5	0.68
Cluster-12182.105513	27	4.08	25	3.63	47	7.08	37	4.78	27	3.6	28	4	34	5.08	28	4.34	27	4.4
Cluster-12182.105514	925	58.81	1195.17	73.33	1456.31	93.33	4133	227.6	3661.88	208.31	3475.56	208.41	2679.47	166.64	2140.34	139.73	2060	141.08
Cluster-12182.105516	13	3.65	24	6.43	16	4.4	20	4.72	12	2.9	11	2.93	19	5.36	23	6.61	20	6.05
Cluster-12182.105517	101	8.76	118	9.86	92	8.01	110	8.23	80	6.18	73	5.97	116	9.87	144	12.82	110	10.27
Cluster-12182.105522	37	5.29	40	5.5	56	7.98	100	12.24	110	13.87	127	17.15	65	9.18	34	4.99	41	6.32
Cluster-12182.105525	5	1.55	11.9	3.53	3	0.91	7.92	2.06	2	0.53	3.7	1.09	1.83	0.57	2	0.64	2.39	0.8
Cluster-12182.105526	23.46	0.47	49.52	0.96	53.28	1.08	28.14	0.49	51.35	0.93	32.59	0.61	73.68	1.43	86.77	1.78	54.17	1.17
Cluster-12182.105530	22	1.37	23	1.38	20	1.26	14	0.76	10	0.56	8	0.47	16	0.98	15	0.96	22	1.48
Cluster-12182.105531	63.33	0.55	67.18	0.57	49.26	0.44	49.71	0.38	79.97	0.63	98.88	0.81	89.5	0.76	147.92	1.33	192.84	1.82
Cluster-12182.105537	79.94	10.57	315.2	40.08	423.81	55.94	111.29	12.62	192.3	22.47	30.51	3.81	137.49	17.93	48.45	6.57	17.64	2.51
Cluster-12182.105542	87.79	2.18	64.91	1.56	179.38	4.52	181.45	3.93	170.59	3.82	151.42	3.55	47.51	1.15	104.76	2.68	75.69	2.03
Cluster-12182.105543	11	1.96	11	1.88	11	1.94	6	0.91	15	2.34	19	3.2	9	1.59	14	2.56	17	3.26
Cluster-12182.105546	4	1.05	2	0.5	7	1.8	9	1.98	5	1.13	2	0.5	6	1.57	3	0.8	4	1.13
Cluster-12182.105548	51.87	2.27	74.55	3.16	44.15	1.96	21.32	0.81	36.22	1.43	38.33	1.58	76.17	3.26	86.38	3.89	69.94	3.3
Cluster-12182.105550	99.55	2	61.6	1.2	62.92	1.28	102.19	1.79	36.78	0.67	78.95	1.49	97.11	1.9	180.4	3.72	73.83	1.6
Cluster-12182.105552	13	3.74	24.7	6.79	19	5.34	21	5.07	20	4.95	15	4.09	15	4.34	20.47	6.03	20	6.2
Cluster-12182.105567	6.62	1.46	4.56	0.96	16.19	3.53	21.71	4.06	21.57	4.15	23.16	4.84	41.66	9.18	9.47	2.14	16.58	3.95
Cluster-12182.105568	1	0.91	2	1.7	3	2.52	2	1.44	1	0.72	1	0.86	1	0.97	3	2.79	4	3.93
Cluster-12182.10557	17	2.09	17	2.01	39.28	4.82	29.16	3.07	20.78	2.26	30	3.48	5	0.6	11	1.38	10	1.32
Cluster-12182.105575	399.29	11.12	461.91	12.44	431.71	12.18	722.7	17.52	821.94	20.61	727.76	19.1	549.4	14.9	470.85	13.47	391.89	11.75
Cluster-12182.105583	244.06	25.69	433.13	43.92	448.48	47.33	668.66	60.62	582.91	54.51	432.9	43.03	259.83	26.9	222.76	24.07	246.12	27.92
Cluster-12182.105585	159.92	2.79	271.85	4.58	225.51	3.99	355.02	5.39	266.92	4.2	388.48	6.38	353.09	5.98	541.87	9.7	352.4	6.61
Cluster-12182.105595	59	4.65	50	3.8	62	4.92	11	0.75	8	0.56	9	0.67	16	1.24	27	2.19	59	5.02
Cluster-12182.10560	51	5.23	84	8.29	111	11.41	109	9.62	70	6.38	59	5.71	92	9.27	156	16.41	117	12.92
Cluster-12182.10561	38	11.04	82	22.75	82	23.28	79	19.26	51	12.75	39	10.74	59	17.25	92	27.36	77	24.13
Cluster-12182.105619	119.74	5.62	158.29	7.18	169.97	8.07	182.55	7.45	163.53	6.89	169.74	7.52	98.64	4.52	95.11	4.59	95.79	4.85
Cluster-12182.105620	80	12.38	91.48	13.61	86.73	13.36	103.11	13.65	91.83	12.51	62.23	9.1	49.25	7.54	71.57	11.36	54.03	9.01
Cluster-12182.105623	19.53	1.29	26.95	1.72	31.16	2.08	25.47	1.46	33.51	1.98	27.14	1.69	23.3	1.51	18.9	1.28	20.62	1.47
Cluster-12182.105629	5	2.35	2	0.89	3	1.35	4	1.54	4	1.57	2	0.89	2	0.97	6	2.88	5	2.54
Cluster-12182.105630	58	4.04	69	4.64	54	3.79	101	6.09	77	4.8	123	8.09	304	20.74	490	35.07	403	30.26
Cluster-12182.105632	51	1.79	36	1.22	48	1.71	28	0.86	30	0.95	24	0.8	51	1.75	34	1.23	48	1.82
Cluster-12182.105657	26.42	1.14	28.01	1.17	32.24	1.41	54	2.03	45.62	1.77	25.7	1.05	28.88	1.22	38.28	1.7	26	1.21
Cluster-12182.105665	216.49	11.81	264.59	13.93	300.73	16.55	261.3	12.36	201.92	9.87	176.08	9.06	133.15	7.1	149.94	8.4	136.07	7.99
Cluster-12182.105668	65	4.99	36	2.66	43	3.32	389	25.8	296	20.27	267	19.32	111	8.34	92	7.25	107	8.84
Cluster-12182.105678	22.76	5.06	15.35	3.27	16.84	3.7	6	1.13	11.49	2.22	7.03	1.48	14.79	3.28	4.25	0.97	10.96	2.63
Cluster-12182.105681	7	0.59	10	0.81	7	0.59	6	0.43	12	0.9	15	1.18	9	0.74	11	0.95	11	0.99
Cluster-12182.105682	239.95	5.27	219.78	4.67	164.78	3.67	101.18	1.94	85.51	1.69	158.36	3.28	138.83	2.97	143.91	3.25	61.48	1.45
Cluster-12182.105693	528.78	29.28	804.36	43	940.43	52.55	3080.79	147.94	2696.36	133.79	2487.6	129.9	1463.95	79.21	1069.32	60.81	1143.76	68.22
Cluster-12182.105706	82.25	1.97	121.89	2.82	114.35	2.77	210.77	4.39	182.6	3.93	197.4	4.45	181.26	4.22	210.76	5.17	237.7	6.12
Cluster-12182.105709	15.21	0.71	33.11	1.49	54.75	2.58	37.36	1.52	12.54	0.53	46.58	2.05	42.4	1.93	15.77	0.76	42.43	2.13
Cluster-12182.10572	36.13	3.72	79.18	7.84	48.71	5.02	29.91	2.65	20.75	1.9	17.15	1.67	14	1.42	40.93	4.32	19.1	2.12
Cluster-12182.105721	113.14	1.73	138.52	2.05	363.32	5.63	972.56	12.95	954.66	13.15	1108.18	15.94	828.35	12.29	302.54	4.75	967.28	15.9
Cluster-12182.105726	36.14	0.54	89.56	1.29	32.53	0.49	206.74	2.68	110.42	1.48	274.17	3.84	102.79	1.49	74.15	1.13	22.14	0.35
Cluster-12182.105727	6	0.31	9	0.45	9	0.47	38	1.69	25	1.15	30	1.45	19	0.95	24.02	1.26	44	2.43
Cluster-12182.105734	74.75	1.06	59.61	0.82	78.02	1.13	63.09	0.78	31.94	0.41	24.4	0.33	37.41	0.52	46.37	0.68	30.26	0.46
Cluster-12182.105744	218.87	12.13	231.12	12.37	261.72	14.64	678.93	32.63	584.44	29.03	567.95	29.69	992.14	53.74	691.11	39.34	737.15	44.01
Cluster-12182.105749	47.55	1.7	22.42	0.78	46.33	1.68	24.43	0.76	47.36	1.52	18.31	0.62	40.92	1.43	30.55	1.12	13.4	0.52
Cluster-12182.105751	46.52	1.35	48.78	1.37	33.22	0.98	106.05	2.68	70.35	1.84	71.5	1.95	141.09	3.98	162.73	4.84	90.87	2.84
Cluster-12182.105755	2.15	0.86	5	1.9	4.35	1.68	1	0.33	1	0.34	2	0.76	2	0.82	7.9	3.23	5	2.16
Cluster-12182.105758	7	1.01	6	0.83	17	2.44	21	2.59	31	3.94	21	2.86	37	5.27	27	3.99	25	3.88
Cluster-12182.105764	4	1.31	12	3.73	5	1.59	4	1.09	9	2.51	7	2.17	13	4.29	7	2.34	15	5.28
Cluster-12182.105767	248	13.82	259.26	13.95	257.79	14.5	408.24	19.73	384.17	19.19	351.38	18.47	224.98	12.26	165.14	9.45	177.79	10.68
Cluster-12182.10577	7	2.02	6	1.66	14	3.96	5	1.21	5	1.24	8	2.19	5	1.45	6	1.78	7	2.18
Cluster-12182.105770	10	4.26	8	3.24	7	2.87	18	6.33	13	4.66	15	6.07	10	4.36	11	4.79	5	2.3
Cluster-12182.105772	134.32	5.34	113.43	4.36	88.53	3.56	65.17	2.25	61.47	2.2	99.52	3.73	223.51	8.67	270.79	11.06	216.64	9.28
Cluster-12182.105773	200.8	11.29	283.97	15.42	306.05	17.37	229.75	11.2	192.92	9.72	179.03	9.49	251.71	13.83	446.97	25.81	322.85	19.56
Cluster-12182.105775	58.09	1.9	48.27	1.52	50.86	1.68	42.41	1.21	73.62	2.16	41.68	1.28	54.5	1.74	37.86	1.27	24.51	0.86
Cluster-12182.105776	325.91	19.34	481.73	27.59	596.14	35.68	1547.59	79.6	1297.38	68.94	1119.32	62.65	520.5	30.2	362.14	22.07	333.49	21.32
Cluster-12182.105779	227.74	4.93	177.45	3.71	191.99	4.21	202.68	3.82	217.64	4.25	241.45	4.92	328.93	6.93	331.9	7.38	296.54	6.91
Cluster-12182.10578	91	2.23	59	1.4	47	1.17	71	1.52	70	1.55	59	1.36	39	0.93	38	0.96	35	0.93
Cluster-12182.10579	28.91	3.75	45.18	5.64	33.92	4.4	40.24	4.48	61.66	7.08	27.36	3.36	37.29	4.78	37.15	4.95	13.46	1.88
Cluster-12182.105794	176.95	6.68	163.07	5.95	81.96	3.13	41	1.35	37	1.26	49	1.74	44.32	1.63	26.4	1.02	34	1.38
Cluster-12182.105795	21	8.46	22	8.42	11	4.27	12	4	2.55	0.87	4	1.53	5	2.05	3	1.24	4	1.74
Cluster-12182.105796	49	6.75	61	8.09	37	5.09	14	1.65	18	2.19	19	2.47	12	1.63	7	0.99	6	0.89
Cluster-12182.105806	689.74	4.04	661.69	3.75	595.84	3.54	324.46	1.66	613.74	3.25	521.2	2.87	608.33	3.46	564.98	3.4	631.27	3.98
Cluster-12182.105816	3.27	1.18	3.19	1.09	2	0.7	3	0.9	1	0.31	1.21	0.41	1.58	0.58	8.99	3.32	3	1.17
Cluster-12182.105819	7.73	3.5	6.81	2.92	8	3.47	9	3.35	4	1.52	3.79	1.63	2.42	1.12	5.01	2.32	6	2.93
Cluster-12182.105822	81	11.78	117	16.36	88	12.76	88	10.96	115	14.75	113	15.53	57	8.19	125	18.65	73	11.44
Cluster-12182.105823	14	1.87	25.31	3.25	25.98	3.46	35	4	61	7.19	40	5.04	18.99	2.5	63.75	8.72	19.02	2.73
Cluster-12182.105838	38.34	1.4	44.54	1.57	54.27	2.01	56.24	1.79	53.09	1.75	45.1	1.55	36.06	1.29	29.08	1.09	39.41	1.55
Cluster-12182.105849	96	4.07	96	3.94	106	4.55	159	5.86	133	5.07	140	5.6	99	4.1	129	5.62	106	4.84
Cluster-12182.105851	339.26	10.07	246.69	7.08	182.11	5.47	232	5.99	233.73	6.24	264.72	7.4	502.56	14.53	448.81	13.68	575.44	18.39
Cluster-12182.105853	9	0.86	18	1.66	13	1.25	11.17	0.92	13.76	1.17	9	0.81	18.18	1.71	19.93	1.96	14.64	1.51
Cluster-12182.105855	160.3	5.99	167.26	6.04	92.37	3.49	39.1	1.27	82	2.76	51.57	1.82	50.14	1.83	104.8	4.03	91.5	3.69
Cluster-12182.105859	67.38	3.04	57.7	2.52	47.28	2.16	50.3	1.97	42.84	1.74	36.48	1.55	25.46	1.12	31.25	1.45	46	2.24
Cluster-12182.105866	79.07	1.43	125.89	2.2	95.82	1.76	153.42	2.42	139.63	2.28	108.79	1.85	137.1	2.41	142.76	2.65	141.77	2.76
Cluster-12182.105868	27.08	1.33	41.36	1.97	16.72	0.83	16.88	0.72	30.42	1.34	46.36	2.15	37.33	1.8	27.21	1.38	55.77	2.96
Cluster-12182.105882	42.96	1.7	105.35	4.03	60.1	2.41	49.1	1.69	35.38	1.26	42.15	1.57	62.34	2.41	79.52	3.23	49.29	2.1
Cluster-12182.105886	22	0.81	48	1.7	42	1.56	55	1.76	123	4.06	93	3.22	77	2.76	49	1.85	29	1.15
Cluster-12182.105894	106.99	2.62	85.23	2.01	82.53	2.04	194.63	4.14	117.86	2.6	262.44	6.04	471.87	11.23	362.65	9.11	494.72	13.02
Cluster-12182.105896	134.27	2.33	130.26	2.19	109.89	1.93	241.13	3.65	255.11	3.99	205.6	3.36	126.42	2.13	61.57	1.1	101.81	1.9
Cluster-12182.105898	3.27	0.66	24.05	4.68	9.85	1.98	1.84	0.32	7	1.24	2.59	0.5	3	0.61	4	0.83	3	0.66
Cluster-12182.105901	2	0.86	4	1.64	1	0.42	4	1.43	1	0.36	5	2.05	2	0.89	5	2.21	4	1.87
Cluster-12182.105907	52.9	1.07	90.16	1.76	53.24	1.09	54.28	0.96	71.8	1.31	80.32	1.53	44.46	0.87	74.01	1.54	62.85	1.37
Cluster-12182.105912	24.52	0.75	21.9	0.65	17.03	0.53	31.12	0.83	29.02	0.8	26.45	0.77	59.01	1.77	70.46	2.22	69.08	2.29
Cluster-12182.105914	162.26	8.07	168.93	8.12	190.48	9.57	186.62	8.06	146.16	6.52	173.73	8.15	125.67	6.11	96.28	4.92	84.32	4.52
Cluster-12182.105916	7.89	0.87	7.76	0.83	4.34	0.48	13.28	1.26	15.35	1.5	9.83	1.03	5.3	0.58	18.21	2.06	14.39	1.71
Cluster-12182.105923	23	9.46	23	8.99	7	2.77	20	6.8	22	7.64	19	7.42	30	12.6	65	27.34	36	15.98
Cluster-12182.105924	129	5.64	108.96	4.6	107	4.73	94.91	3.61	110.96	4.36	114	4.7	143	6.1	172.94	7.77	142	6.69
Cluster-12182.105926	2	0.36	3.05	0.52	13.09	2.31	4	0.61	2.02	0.31	12.07	2.03	2	0.35	4	0.73	2.01	0.39
Cluster-12182.105927	40.67	2.81	61.43	4.1	51.99	3.62	121.75	7.28	89.67	5.54	103.57	6.75	95.8	6.48	129.64	9.2	108.02	8.04
Cluster-12182.105930	12.83	0.36	28.06	0.76	25.95	0.74	53.62	1.31	60.61	1.53	21.59	0.57	22.47	0.61	12.39	0.36	38.89	1.17
Cluster-12182.105934	13	0.52	32	1.23	23	0.92	19	0.66	17	0.61	29	1.09	19	0.74	24	0.98	36	1.54
Cluster-12182.105939	19.51	0.86	29.7	1.26	25.54	1.13	22.01	0.84	23.87	0.94	10.04	0.42	26.77	1.15	31.33	1.41	21.52	1.02
Cluster-12182.105942	128.78	2.37	261.19	4.65	389.41	7.27	1178.15	18.91	1282.19	21.29	1342.37	23.28	2412.94	43.2	2184.78	41.32	2077.94	41.19
Cluster-12182.105952	96	9.52	71	6.78	45	4.48	42	3.59	43	3.79	40	3.74	14	1.36	11	1.12	9	0.96
Cluster-12182.105954	82.83	7.61	59	5.23	33	3.05	36	2.85	37	3.03	36	3.12	17	1.53	11	1.04	10	0.99
Cluster-12182.105958	284.32	4.11	344.71	4.82	256.54	3.76	327.44	4.13	386.44	5.04	401.82	5.47	495.3	6.96	450	6.68	332.55	5.18
Cluster-12182.105967	22.2	1.09	31.8	1.51	40.23	2	20.81	0.89	33.9	1.5	32.26	1.5	50.22	2.42	50.5	2.55	42.64	2.26
Cluster-12182.105971	70.59	1.36	88.56	1.65	111.54	2.18	75.43	1.27	72.05	1.25	67.01	1.22	61.6	1.15	75.38	1.49	47.17	0.98
Cluster-12182.105972	234.33	6.81	311.61	8.75	227.22	6.69	218.43	5.52	222.95	5.83	237.99	6.52	168.86	4.78	68.06	2.03	131.39	4.11
Cluster-12182.105978	83	1.75	61	1.25	47	1.01	53	0.98	56	1.07	60	1.19	55	1.13	65	1.41	54	1.23
Cluster-12182.105983	33.2	1.95	74.6	4.23	95.4	5.65	166.17	8.46	213.98	11.26	220.02	12.19	185.03	10.63	217.19	13.1	167.83	10.62
Cluster-12182.105987	4.81	1.39	10.24	2.83	24.89	7.03	92.6	22.47	116.43	28.96	154.86	42.43	1026.15	298.48	3039.78	899.58	2547.13	794.07
Cluster-12182.105989	3.19	0.44	5.76	0.77	28.11	3.88	95.4	11.33	75.57	9.24	86.14	11.27	957.85	131	3153.22	448.01	2351.87	351.05
Cluster-12182.105993	131.11	3.8	269.08	7.53	188.21	5.52	281.38	7.09	194.05	5.06	232.99	6.36	368.06	10.38	393.72	11.72	393.95	12.29
Cluster-12182.105994	60.99	4.2	26.81	1.78	54.57	3.78	37.66	2.24	16.37	1.01	52.43	3.4	40.52	2.73	129.38	9.14	94.64	7.01
Cluster-12182.105999	70.17	2.1	118.85	3.44	110.86	3.36	106.27	2.77	127.73	3.44	140.75	3.97	96.4	2.81	134.24	4.13	72.93	2.35
Cluster-12182.106004	8	0.44	8	0.43	6	0.34	18	0.87	14	0.7	12	0.63	12	0.65	18	1.03	29	1.74
Cluster-12182.106009	56.14	0.56	77.03	0.74	50.99	0.51	98.84	0.86	90.2	0.81	104.91	0.98	96.39	0.93	83.98	0.86	69.12	0.74
Cluster-12182.10601	2.52	0.34	2.34	0.31	4.04	0.55	4	0.47	14.2	1.7	13.09	1.68	15.91	2.13	7.8	1.09	5.64	0.83
Cluster-12182.106014	325.51	5.85	296.36	5.15	254.17	4.63	256.57	4.02	265.25	4.3	251.27	4.25	269.71	4.71	307	5.67	255.32	4.94
Cluster-12182.106030	166.69	3.46	151.75	3.04	176.63	3.72	210.97	3.81	225.39	4.22	224.43	4.39	292.19	5.9	335.21	7.14	239.66	5.35
Cluster-12182.106033	62.89	2.82	74	3.21	68.48	3.11	37	1.44	43	1.73	39.77	1.68	83.81	3.67	140.56	6.48	89.89	4.35
Cluster-12182.106036	58.36	7.7	49.87	6.33	62.38	8.21	172.2	19.48	216.17	25.2	148.75	18.53	61.47	8	59.26	8.02	47.95	6.82
Cluster-12182.106037	22.33	0.68	25.86	0.76	39.28	1.21	68.26	1.81	43.36	1.19	44.79	1.28	20.91	0.62	34.28	1.07	25.88	0.85
Cluster-12182.106042	71.76	2.21	93.12	2.78	100.33	3.13	216.8	5.82	207.66	5.76	204.28	5.94	67.07	2.02	77.51	2.46	59.73	1.98
Cluster-12182.106049	150.08	5.72	166.39	6.12	165.81	6.39	96.66	3.2	56.59	1.94	94.8	3.4	140.91	5.23	202.03	7.9	166.93	6.85
Cluster-12182.106051	20.29	2.48	9.05	1.07	24.27	2.97	10.31	1.08	11.06	1.2	5.42	0.63	33.98	4.1	13.01	1.63	18.43	2.43
Cluster-12182.106060	20.93	1.51	33.38	2.32	22.76	1.65	20.39	1.27	16.29	1.05	19.13	1.3	16.99	1.2	15.89	1.18	10.94	0.85
Cluster-12182.106070	20.56	2.02	14.56	1.38	24.32	2.4	10.37	0.88	18.78	1.64	25.67	2.39	13.64	1.32	11.74	1.19	5.16	0.55
Cluster-12182.106073	14	7.08	14	6.71	23	11.09	6	2.48	6	2.53	11	5.29	9	4.7	17	8.79	12	6.56
Cluster-12182.106074	83.03	3.11	112.13	4.06	118.28	4.48	68.43	2.23	64.13	2.16	47.57	1.68	92.06	3.36	198.94	7.65	89.2	3.6
Cluster-12182.106079	83.49	4.07	62.57	2.95	59.69	2.94	88.46	3.75	71.09	3.11	102.09	4.7	87.07	4.15	92.35	4.63	68.71	3.61
Cluster-12182.10608	3	1.03	2	0.65	1	0.33	2	0.57	5	1.47	2	0.65	3	1.04	4	1.41	3	1.11
Cluster-12182.106082	58.42	0.49	146.68	1.18	47.08	0.4	53.88	0.39	68.89	0.52	53.46	0.42	57.48	0.46	51.33	0.44	39.57	0.35
Cluster-12182.106085	29	2.05	32	2.18	27	1.92	30	1.84	23	1.45	28	1.87	45	3.12	62	4.5	35	2.67
Cluster-12182.10609	28.58	1.02	21.32	0.74	24.91	0.9	38.48	1.19	32.21	1.03	18.06	0.61	80.88	2.81	84.01	3.08	83.82	3.22
Cluster-12182.106093	4.16	0.52	8.4	1	3.49	0.43	14.71	1.57	17.1	1.88	5.37	0.63	6.2	0.76	8.3	1.06	3.3	0.44
Cluster-12182.106096	167.87	7.61	170.15	7.45	187.24	8.58	331.12	13.04	344	14.01	313.28	13.4	437.19	19.35	384.62	17.92	383.31	18.73
Cluster-12182.106098	3	0.94	10	3	7	2.14	15	3.94	9	2.42	4	1.19	6	1.9	6	1.93	4	1.35
Cluster-12182.106101	6.65	0.71	19.35	1.98	16.66	1.78	7.27	0.67	14.76	1.39	11.59	1.17	11.51	1.2	12.14	1.33	10.64	1.22
Cluster-12182.106104	237.83	9.73	345.72	13.66	374.08	15.47	733.92	26.09	651.04	23.93	615.02	23.72	295.81	11.8	257.46	10.82	303.19	13.36
Cluster-12182.106105	10	1.14	4	0.44	5	0.57	6	0.59	7	0.7	6	0.64	10	1.12	11	1.28	14	1.71
Cluster-12182.106108	23	0.59	44	1.09	27	0.7	19	0.42	40	0.92	32	0.77	16	0.4	30	0.79	48	1.32
Cluster-12182.106116	8.95	0.59	9.58	0.61	13.96	0.92	42.4	2.41	16.08	0.94	15.3	0.95	21.57	1.38	9.35	0.63	8.94	0.63
Cluster-12182.106118	96	6.46	106	6.89	110	7.46	67	3.91	78	4.7	55	3.49	29	1.91	44	3.04	27	1.96
Cluster-12182.106126	102.63	2.11	128.09	2.54	108.62	2.26	27	0.48	27	0.5	26	0.5	37.4	0.75	49.16	1.04	37	0.82
Cluster-12182.106129	157.5	5.22	172.43	5.52	127.09	4.26	63.01	1.82	46.9	1.4	44.88	1.4	143.74	4.64	143.93	4.9	110.14	3.93
Cluster-12182.10613	138	10.37	105	7.61	130	9.83	118	7.67	64	4.29	47	3.33	112	8.24	156	12.03	136	11.01
Cluster-12182.106137	170.98	2.98	224.67	3.79	184.75	3.27	59.2	0.9	154.1	2.43	173.73	2.86	161.35	2.74	195.59	3.51	199.89	3.76
Cluster-12182.106139	40.02	0.64	67.33	1.04	67.25	1.08	201.8	2.8	138.9	1.99	134.27	2.01	156.65	2.42	78.41	1.28	112.11	1.92
Cluster-12182.106140	68.51	4.38	114.01	7.04	103.3	6.66	109.09	6.05	124.53	7.13	106.17	6.41	200.47	12.55	276.88	18.2	237.74	16.39
Cluster-12182.106143	196.96	7.64	182.92	6.86	199.28	7.82	320.75	10.82	314.99	10.98	172.63	6.31	169.39	6.41	160.39	6.39	150.3	6.28
Cluster-12182.106157	5.4	0.31	8.26	0.45	10.57	0.61	15.15	0.75	14.39	0.73	26.77	1.43	66.61	3.7	101.27	5.91	95.26	5.83
Cluster-12182.106159	9	0.89	8	0.76	14	1.38	7	0.59	14	1.23	10	0.93	9	0.87	8	0.81	4	0.42
Cluster-12182.106160	10.38	1.84	15.47	2.63	16.41	2.88	8.32	1.26	10.35	1.61	5.29	0.89	2.79	0.49	5.75	1.04	7.41	1.41
Cluster-12182.106161	112.62	14.2	144.53	17.54	156.59	19.74	182.68	19.79	220.65	24.63	157.71	18.79	140.21	17.44	88.25	11.42	115.59	15.71
Cluster-12182.106162	221	11.68	270	13.78	293.8	15.68	475.91	21.82	392.86	18.61	342.83	17.08	410.79	21.21	407.34	22.11	351.56	20.01
Cluster-12182.106170	227.18	30.51	378.4	48.89	329.8	44.23	350.32	40.36	314.82	37.37	201.19	25.53	212.9	28.23	168.42	23.21	138.5	20.05
Cluster-12182.106177	111	1.33	152	1.76	129	1.57	113	1.18	140	1.51	139	1.57	121	1.41	131	1.61	146	1.88
Cluster-12182.106181	58.92	1.33	94.79	2.06	33.45	0.76	91.25	1.79	41.44	0.84	27.04	0.57	112.15	2.46	80.77	1.87	68.57	1.66
Cluster-12182.106197	12.94	0.45	17.26	0.58	17.2	0.61	25.67	0.78	15.37	0.48	13.01	0.43	17.26	0.59	10.71	0.39	16.71	0.63
Cluster-12182.106203	67.94	1.19	104.07	1.76	74.36	1.32	35.5	0.54	31.52	0.5	23.05	0.38	49.59	0.84	38.28	0.69	37.55	0.71
Cluster-12182.106213	161.22	2.89	161.01	2.79	107.1	1.95	55.43	0.87	89.79	1.45	147.99	2.5	17.66	0.31	85.13	1.57	81.26	1.57
Cluster-12182.106219	32	8.15	42	10.23	25	6.26	21	4.51	10	2.21	18	4.34	32	8.17	28	7.31	26	7.14
Cluster-12182.106227	36.56	3.51	32.02	2.96	21.62	2.08	33.81	2.79	23.15	1.97	26.09	2.36	11.57	1.09	18.28	1.8	7.81	0.81
Cluster-12182.106232	390.95	11.88	450.19	13.23	492.37	15.15	979.73	25.91	784.26	21.45	689.49	19.75	728.93	21.58	601.74	18.79	573.59	18.78
Cluster-12182.106235	9.59	0.33	21.13	0.7	24.48	0.85	57.81	1.72	58.42	1.79	58.64	1.89	71.91	2.39	58.62	2.06	62.8	2.31
Cluster-12182.106238	8.47	2.67	21	6.32	10	3.08	14	3.7	12	3.25	12.77	3.82	18.95	6.04	30.89	9.98	23	7.83
Cluster-12182.106240	18.28	0.82	36.59	1.59	31.88	1.45	15.5	0.6	42.46	1.71	22.46	0.95	39.02	1.71	27.3	1.26	33.9	1.64
Cluster-12182.106242	10	4.52	15	6.43	9	3.9	26	9.67	23	8.72	21	9.02	18	8.35	15	6.94	19	9.28
Cluster-12182.106245	120.9	7.17	130.85	7.5	127.61	7.64	31.9	1.64	23.88	1.27	17	0.95	62	3.6	97	5.91	51	3.26
Cluster-12182.106248	243.04	7.89	227.37	7.13	192.04	6.31	196.46	5.55	211.01	6.16	185.98	5.69	156.83	4.96	158.56	5.29	149.66	5.23
Cluster-12182.106251	164.96	6.59	155.32	6	136.59	5.52	154.19	5.36	130.64	4.69	118.09	4.45	125.7	4.9	110.27	4.53	104.87	4.52
Cluster-12182.106258	68.16	1.58	104.48	2.35	45.66	1.08	93.96	1.9	89.62	1.88	76.38	1.67	97.53	2.21	122.3	2.92	82.55	2.07
Cluster-12182.106260	26.43	1.85	61.28	4.15	46.16	3.26	43.6	2.65	31.63	1.98	33.61	2.22	28.92	1.99	19.62	1.41	32.88	2.48
Cluster-12182.106266	116.54	1.36	183	2.07	129.96	1.54	162.57	1.66	149.05	1.57	255.58	2.81	126.98	1.44	175.49	2.11	151.69	1.91
Cluster-12182.106268	21.04	1.12	27.62	1.42	36.22	1.94	84.22	3.89	44.62	2.13	108.3	5.43	64.69	3.36	20.56	1.12	25.31	1.45
Cluster-12182.106269	124.11	1.38	181.72	1.95	202.53	2.28	181.31	1.76	227.15	2.28	226.57	2.37	171.7	1.85	202.19	2.31	173.15	2.07
Cluster-12182.106288	17	2.6	8	1.17	10	1.52	7	0.91	9	1.21	7	1.01	11	1.66	10	1.57	9	1.48
Cluster-12182.106292	11.21	0.39	19.93	0.67	43.53	1.54	185.59	5.65	233.23	7.34	257.2	8.48	984.92	33.58	604.55	21.72	840.1	31.65
Cluster-12182.106304	3	0.52	4	0.67	2	0.35	4	0.59	2	0.31	4	0.66	9	1.56	3	0.54	5	0.94
Cluster-12182.106309	6.05	1.18	4.57	0.85	9.12	1.75	6.16	1.02	11.28	1.92	8.97	1.65	9.95	1.92	3.16	0.63	8.1	1.69
Cluster-12182.10632	332.37	6.85	156.4	3.12	145.92	3.05	843.15	15.15	851.82	15.84	907.84	17.64	400.06	8.03	364.48	7.72	438.66	9.74
Cluster-12182.106324	6	2.29	7.38	2.68	3.09	1.14	11.17	3.54	11.47	3.71	8.2	2.97	1.02	0.39	4.06	1.58	3.05	1.26
Cluster-12182.106326	611.32	16.59	614.17	16.11	494.85	13.6	589.48	13.93	644.16	15.74	609.07	15.57	618.74	16.35	762.21	21.25	572.1	16.72
Cluster-12182.106327	11.87	1.11	17.75	1.61	19.51	1.84	13.69	1.11	12.5	1.04	33.25	2.95	22.45	2.07	30.13	2.9	15.35	1.55
Cluster-12182.10633	29.81	0.76	18.6	0.46	33.88	0.88	61.83	1.37	162.99	3.74	126.49	3.04	180.88	4.49	352.87	9.24	228.34	6.27
Cluster-12182.106333	5.53	0.47	15.78	1.29	7.04	0.6	28.5	2.08	21.09	1.59	13.56	1.08	10.85	0.9	20.63	1.79	36.21	3.3
Cluster-12182.106339	43.81	2.06	40.62	1.84	73.03	3.47	157.24	6.42	139.72	5.89	148.85	6.6	177.92	8.17	218.75	10.56	203.61	10.31
Cluster-12182.10634	6	1.03	12	1.97	10	1.7	5	0.73	5	0.75	4	0.65	12	2.04	11	1.93	10	1.85
Cluster-12182.106342	32.13	1.28	34.25	1.32	20.54	0.83	18.82	0.65	15.66	0.56	21.57	0.81	15.31	0.59	31.44	1.29	20.65	0.89
Cluster-12182.106347	65.52	3.46	63.21	3.23	53.16	2.84	92.34	4.23	84.29	3.99	76.81	3.83	123.95	6.4	166.08	9.01	124.11	7.06
Cluster-12182.106349	82.58	10.79	104.61	13.15	79.01	10.31	175.19	19.65	113.22	13.08	93.43	11.53	6.52	0.84	12.33	1.65	17.38	2.45
Cluster-12182.10635	4	0.88	7	1.48	4	0.87	2	0.37	8	1.54	5	1.05	7	1.54	14	3.17	8	1.9
Cluster-12182.106354	2	0.96	1	0.45	2	0.91	1	0.39	1	0.4	2	0.91	4	1.97	5	2.44	5	2.58
Cluster-12182.106357	62.26	2.23	46.43	1.61	46.54	1.69	66.59	2.07	48.26	1.55	62.14	2.1	43.2	1.51	36.94	1.36	40.56	1.56
Cluster-12182.106358	34.74	1.17	75.74	2.46	39.66	1.35	13.12	0.38	11.47	0.35	28.74	0.91	29.05	0.95	25.5	0.88	19	0.69
Cluster-12182.106381	21.32	1.71	21.23	1.64	30.29	2.44	13.62	0.94	12.96	0.93	19.83	1.5	25.12	1.98	28.09	2.31	31	2.68
Cluster-12182.106405	188.43	6.3	173	5.59	137.29	4.65	130	3.78	139.96	4.21	108.78	3.43	214.32	6.99	265.71	9.13	208.25	7.5
Cluster-12182.106406	1	0.42	7	2.77	6	2.41	3	1.03	2	0.7	5	1.98	7	2.98	9	3.84	6	2.7
Cluster-12182.106419	58.92	3.48	79.48	4.53	62.44	3.72	63.44	3.25	79.11	4.19	71.06	3.96	97.81	5.65	124.4	7.55	91.31	5.81
Cluster-12182.10642	33.41	1.86	7.44	0.4	19.9	1.12	563.96	27.21	636.85	31.75	689.47	36.18	536.81	29.19	143.48	8.2	235.07	14.09
Cluster-12182.10643	10.41	0.63	10.27	0.6	13.31	0.82	12.52	0.66	23.83	1.3	20.85	1.2	33.29	1.98	49.29	3.08	38.15	2.5
Cluster-12182.106433	14.73	0.62	16.85	0.69	10.45	0.45	20.5	0.75	9.37	0.36	14.25	0.57	19.65	0.81	11.45	0.5	9.06	0.41
Cluster-12182.106437	190	10.63	170	9.18	82	4.63	132	6.41	39	1.96	251	13.25	406	22.2	310	17.82	937	56.48
Cluster-12182.106438	177.05	4.76	102.83	2.67	86.66	2.36	67.65	1.58	83.56	2.02	86.11	2.18	78.07	2.05	81.64	2.26	77.63	2.25
Cluster-12182.10644	48	2.93	79	4.65	70	4.3	277	14.63	339	18.5	164	9.43	144	8.58	149	9.33	120	7.88
Cluster-12182.106443	102.34	5.12	128.14	6.19	120.86	6.11	162.77	7.07	135.29	6.07	196.13	9.26	138.61	6.78	115.51	5.94	95.01	5.12
Cluster-12182.106445	348	9.77	297.65	8.08	233.47	6.64	233.36	5.7	251.3	6.35	237.11	6.27	440.04	12.03	411.91	11.88	330.34	9.99
Cluster-12182.106446	8	2.94	2	0.7	5	1.78	1	0.31	4	1.25	2	0.7	5	1.87	2	0.75	2	0.79
Cluster-12182.106447	95.85	4.29	94.58	4.09	141.81	6.41	47.69	1.85	50.74	2.04	18.72	0.79	9.27	0.4	8.53	0.39	11.59	0.56
Cluster-12182.106457	4	33.86	10	76.81	4	29.11	3	18.31	6	33.09	14	106.39	9	89.43	6	52.94	9	82.92
Cluster-12182.106483	10	3.7	9	3.17	18	6.44	19	5.84	31	9.74	20	7.02	11	4.13	7	2.65	4	1.6
Cluster-12182.106484	7.78	0.54	8	0.54	11.73	0.82	13.03	0.78	7.5	0.47	14.88	0.98	11.93	0.81	7.3	0.52	11.1	0.83
Cluster-12182.106485	292.31	14.62	381.22	18.41	421.75	21.31	590.69	25.64	485.26	21.77	415.24	19.58	279.12	13.63	280.39	14.4	209.76	11.3
Cluster-12182.10649	28.61	0.98	21.32	0.7	67.3	2.33	91.01	2.7	73.86	2.27	67.88	2.18	96.83	3.22	47.54	1.67	45.67	1.68
Cluster-12182.106493	10	0.55	18	0.95	15	0.83	10	0.48	11	0.54	16	0.83	15	0.8	7	0.39	24.02	1.42
Cluster-12182.106495	46.69	3.2	53.4	3.53	80.64	5.56	87.92	5.21	65	3.98	53.17	3.43	38.23	2.56	22.67	1.59	38.14	2.81
Cluster-12182.106500	346.09	24.47	372.16	25.39	303.31	21.6	632.22	38.69	480.1	30.34	423.82	28.27	270.25	18.71	300.22	21.8	285.85	21.78
Cluster-12182.10651	4	0.6	6	0.86	11.05	1.65	11	1.41	20.07	2.65	14	1.98	9	1.33	16	2.45	9	1.45
Cluster-12182.106510	222	5.38	114	2.67	86	2.11	226	4.77	191	4.17	213	4.86	149	3.51	145	3.61	142	3.71
Cluster-12182.106522	117.82	4.69	65.4	2.52	57.62	2.32	45.29	1.57	42.8	1.53	29.83	1.12	55.11	2.14	63.81	2.61	66.56	2.86
Cluster-12182.106524	106	13.95	187	23.67	80	10.51	59	6.66	62	7.21	52	6.46	85	11.03	97	13.09	111	15.74
Cluster-12182.106529	170	7.98	157	7.12	147	6.97	148	6.03	150	6.32	111	4.91	82	3.76	75	3.62	86	4.35
Cluster-12182.106537	117.97	6.27	113.51	5.83	105.16	5.65	88.86	4.1	95.59	4.56	102.88	5.16	86.74	4.51	55.89	3.05	62.79	3.6
Cluster-12182.106542	6.47	0.54	16.26	1.31	29.1	2.44	30.15	2.17	30.39	2.26	36.73	2.89	77.4	6.32	247.08	21.14	177.53	15.94
Cluster-12182.106543	5	0.88	10	1.68	5	0.87	9	1.35	14	2.15	16	2.65	31	5.39	69	12.41	56	10.59
Cluster-12182.106550	52.82	1.66	59.02	1.79	18.57	0.59	31.04	0.85	74.06	2.09	43.46	1.28	71.53	2.18	60.25	1.94	48.94	1.65
Cluster-12182.106551	83.86	2.67	64.99	2	68.67	2.21	48.1	1.33	81.15	2.32	67.95	2.04	46.36	1.44	102.53	3.35	63.27	2.17
Cluster-12182.106552	85.34	2.48	144.34	4.05	135.96	4	137.93	3.48	129.62	3.39	116.43	3.18	142.5	4.03	157.59	4.7	135.75	4.24
Cluster-12182.106557	14.11	1.63	22.58	2.52	28.36	3.29	6.68	0.67	15.45	1.59	24.69	2.7	38.66	4.41	65.79	7.82	65.5	8.17
Cluster-12182.106560	27	2.52	24	2.16	37	3.46	34	2.73	53	4.4	49	4.31	37	3.39	67.39	6.45	36	3.62
Cluster-12182.106566	24	1.25	35	1.77	23	1.21	29	1.32	21	0.98	24	1.18	36	1.84	24	1.29	44	2.48
Cluster-12182.106573	28	1.21	43	1.8	49	2.14	43	1.62	54	2.1	35	1.43	54	2.28	61	2.71	66	3.08
Cluster-12182.106580	78.19	2.66	130.95	4.3	116.52	4.01	112.88	3.34	109.23	3.34	100.73	3.23	108.59	3.6	147.71	5.16	85.82	3.14
Cluster-12182.106583	139.61	5.4	28.56	1.07	85.25	3.33	134.56	4.52	75.81	2.63	77.64	2.83	74.22	2.8	72.75	2.89	32	1.33
Cluster-12182.106587	15	3.16	9	1.81	13	2.7	5	0.89	8	1.47	5	1	8	1.68	13	2.8	20	4.54
Cluster-12182.106588	82.37	3.35	99.95	3.92	70.22	2.88	58.3	2.06	52.01	1.9	36.17	1.38	104.49	4.14	155.63	6.49	124.88	5.46
Cluster-12182.106593	30	1.07	47	1.62	12	0.43	10	0.31	10	0.32	12	0.4	17	0.59	25	0.91	14	0.54
Cluster-12182.106597	16	1.97	24	2.84	14	1.72	5	0.53	14	1.52	14	1.63	25	3.03	48	6.05	49	6.49
Cluster-12182.106604	9	1.72	11	2.02	9	1.7	3	0.49	6	1	7	1.26	13	2.47	5	0.98	6	1.24
Cluster-12182.106612	65.56	1.44	85.43	1.82	110.49	2.47	56.5	1.08	55.23	1.1	58.19	1.21	72.83	1.56	73.31	1.66	80.16	1.9
Cluster-12182.106613	16	4.26	23	5.86	12	3.14	11	2.47	4	0.92	9	2.27	31	8.29	23	6.28	29	8.33
Cluster-12182.106615	17	1.62	13.04	1.2	27.26	2.61	6.04	0.5	15.6	1.32	9	0.81	18.86	1.76	21.02	2.06	20.61	2.11
Cluster-12182.106635	87.64	6.12	97.92	6.59	42.15	2.96	68.26	4.12	54.37	3.39	44	2.9	15.85	1.08	12	0.86	10.9	0.82
Cluster-12182.106636	13	3.78	11.75	3.26	25	7.1	15	3.66	20	5	15	4.13	4	1.17	2	0.59	1	0.31
Cluster-12182.106639	24	3.84	24	3.69	23	3.66	21	2.87	19	2.67	11	1.66	7	1.11	8	1.31	4	0.69
Cluster-12182.106643	7	0.96	11	1.44	13	1.77	12	1.4	10	1.21	15	1.94	18	2.43	29	4.06	15	2.21
Cluster-12182.106650	312.25	15.11	282.13	13.18	222.18	10.86	172.34	7.24	153.35	6.66	170.13	7.76	322.81	15.25	319.05	15.86	412.47	21.5
Cluster-12182.106661	10.05	0.72	9.61	0.67	7.45	0.54	12.69	0.79	15.48	0.99	10.54	0.71	18.42	1.29	18.73	1.38	26.31	2.03
Cluster-12182.106675	27	2.11	26.73	2.01	28.1	2.21	11	0.74	16.25	1.13	12.93	0.95	40	3.06	49.29	3.95	52.52	4.42
Cluster-12182.106676	163.44	5.22	106.12	3.28	55.19	1.78	167.52	4.65	139.02	3.99	136.34	4.1	551.28	17.15	743.32	24.38	855.45	29.42
Cluster-12182.106677	37.78	0.79	46.88	0.95	41.81	0.88	40.48	0.74	32.49	0.61	62.66	1.23	179.32	3.64	335.57	7.2	383.83	8.63
Cluster-12182.106687	189.68	4.33	175.62	3.88	163.72	3.79	159.4	3.17	199.8	4.11	117.27	2.52	131.75	2.93	82.66	1.94	56.51	1.39
Cluster-12182.106689	12	0.88	16	1.13	12	0.89	8.47	0.54	10	0.65	11	0.76	11	0.79	12	0.9	8	0.63
Cluster-12182.106690	16.19	1.49	5.75	0.51	6.03	0.56	8.55	0.68	8.21	0.67	9.86	0.86	16	1.44	31.16	2.94	18.39	1.82
Cluster-12182.1067	20	1.31	29	1.84	14	0.93	6	0.34	15	0.88	11	0.68	7	0.45	15	1.01	12	0.85
Cluster-12182.106703	154	3.85	124.6	3.01	97	2.46	51.99	1.13	46	1.04	36.95	0.87	53	1.29	49.37	1.27	35.01	0.94
Cluster-12182.106718	13	1.33	20	1.98	24	2.47	18	1.59	21	1.92	22	2.13	16	1.61	24	2.53	22	2.43
Cluster-12182.106719	274.66	15.34	324.9	17.52	272.94	15.38	351.27	17.01	310.6	15.54	258.11	13.6	234.36	12.79	358.04	20.54	276.36	16.63
Cluster-12182.10672	47.59	1.84	40.33	1.51	18.84	0.74	24.64	0.83	22.91	0.8	14.92	0.54	29.07	1.1	28.25	1.12	28.41	1.18
Cluster-12182.106725	155	3.88	158	3.83	141	3.58	73	1.59	67	1.51	50	1.18	117	2.85	103	2.65	85	2.29
Cluster-12182.106726	73.65	11.52	74.14	11.14	72.23	11.25	68.6	9.18	47	6.47	54.24	8.02	69.43	10.75	43.18	6.93	51.01	8.6
Cluster-12182.106730	62	1.55	69.72	1.68	24.49	0.62	17.79	0.39	31.55	0.71	15.71	0.37	37.01	0.9	52.48	1.35	61.13	1.64
Cluster-12182.106734	20.72	1.89	22	1.94	18	1.65	11	0.87	15.75	1.28	9.37	0.81	20	1.79	18.52	1.74	10	0.98
Cluster-12182.106735	49	1.9	51	1.91	53	2.08	21	0.71	33	1.15	28	1.02	54	2.04	39	1.55	30	1.25
Cluster-12182.106742	374.51	13.08	398.12	13.44	374.77	13.25	443.08	13.46	424.52	13.34	393.91	12.97	492.6	16.77	416	14.93	463.58	17.44
Cluster-12182.10676	3	0.58	7	1.3	4	0.77	12	1.98	9	1.53	9	1.65	7	1.35	4	0.8	8	1.67
Cluster-12182.106763	17.25	3.49	17.48	3.39	22.51	4.51	12.78	2.2	15.78	2.79	9.75	1.87	13.66	2.75	17.02	3.53	16.76	3.66
Cluster-12182.106764	106	3.49	88.98	2.83	85.12	2.83	67.16	1.92	93.96	2.78	47.77	1.48	34	1.09	43	1.45	40	1.42
Cluster-12182.106773	23	1.9	41	3.27	14	1.16	22	1.57	30	2.21	25	1.95	33	2.67	37	3.14	39	3.47
Cluster-12182.106774	2	0.56	3	0.8	9	2.45	4	0.93	4.74	1.14	8	2.11	8.92	2.49	14.42	4.11	5.87	1.76
Cluster-12182.106778	30.04	1.35	42.77	1.86	62.14	2.83	78.43	3.07	97	3.92	77	3.27	99.6	4.38	85.21	3.94	82.92	4.02
Cluster-12182.106779	30.33	1.25	40.22	1.61	18.89	0.79	14.85	0.53	12.93	0.48	31.28	1.22	37.97	1.53	45.42	1.93	27.45	1.22
Cluster-12182.106785	6	2.91	3	1.38	5	2.32	4	1.59	2	0.81	11	5.08	3	1.5	5	2.48	3	1.57
Cluster-12182.106786	8	2.02	12	2.9	8	1.99	8	1.7	7	1.53	7	1.67	17	4.3	18	4.66	14	3.81
Cluster-12182.106789	23.5	1.28	33.84	1.78	33.87	1.86	39.33	1.86	31.8	1.55	26.6	1.37	48.14	2.56	65.44	3.66	55.41	3.25
Cluster-12182.106791	195.13	5.96	227.98	6.74	149.74	4.64	115.72	3.08	116.26	3.2	89.1	2.57	203.91	6.07	218.91	6.87	234.9	7.73
Cluster-12182.106796	390	46.55	490.47	56.36	475.71	56.81	646.36	66.32	495.59	52.42	541.07	61	524.43	61.67	557.27	68.27	512.24	65.9
Cluster-12182.1068	52.59	3.37	56.27	3.48	42.5	2.74	25	1.39	16.88	0.97	22.14	1.34	5.85	0.37	16.3	1.07	11.57	0.8
Cluster-12182.10680	3	0.54	2	0.35	4	0.72	9	1.38	2	0.32	4	0.68	3	0.54	2	0.37	5	0.97
Cluster-12182.106807	8	0.69	10	0.83	8	0.69	8	0.59	9	0.69	11	0.89	9	0.76	7	0.62	9	0.83
Cluster-12182.106808	4.42	1.08	9.93	2.32	5.3	1.27	2.32	0.48	3.23	0.68	2.18	0.5	3.11	0.76	8.7	2.18	3.52	0.93
Cluster-12182.106810	184.6	8.05	201.39	8.48	237.7	10.47	491.42	18.6	408.86	16	412.53	16.95	413.35	17.58	354.07	15.85	333.82	15.67
Cluster-12182.106824	141.37	2.01	130.38	1.8	190.58	2.76	177.23	2.2	37	0.48	108.72	1.46	138.47	1.92	53.54	0.78	75.26	1.15
Cluster-12182.106829	242.2	6.66	236.4	6.28	181.76	5.06	149.83	3.58	151.12	3.74	146.68	3.8	253.47	6.78	218.98	6.18	212.57	6.29
Cluster-12182.106833	11	3.69	6	1.92	6	1.96	8	2.24	9	2.58	7	2.23	8	2.72	15	5.15	2	0.72
Cluster-12182.106835	6	1.24	7	1.39	8	1.64	4	0.7	4	0.72	4	0.79	2	0.41	8	1.7	9	2.01
Cluster-12182.106837	23.52	0.47	53.61	1.04	22.67	0.46	17.68	0.31	24.97	0.45	41.92	0.8	20.41	0.4	44.62	0.92	19.07	0.41
Cluster-12182.106838	80.65	3.44	96.1	3.95	96.2	4.14	38.15	1.41	41.48	1.59	45.6	1.83	32.69	1.36	95.48	4.18	52.74	2.42
Cluster-12182.106842	5.55	0.32	10.94	0.61	17.07	0.99	8.31	0.42	25.44	1.31	7.43	0.4	20.47	1.15	22.97	1.36	8.49	0.53
Cluster-12182.106845	25.82	1.52	13.39	0.76	12.2	0.72	9.23	0.47	10.46	0.55	6.15	0.34	10.07	0.58	30.05	1.82	10.6	0.67
Cluster-12182.106846	384.71	12.93	565.19	18.36	401.61	13.67	994.82	29.09	828.4	25.05	824.23	26.12	450.53	14.76	339.55	11.73	401.12	14.52
Cluster-12182.106849	5.35	2.12	12.46	4.7	4.08	1.56	7.72	2.54	3.66	1.23	5.94	2.24	7.99	3.24	9.01	3.66	1	0.43
Cluster-12182.106853	156.82	6.92	163.63	6.97	178.99	7.98	224.06	8.59	214.14	8.48	170.94	7.11	202.7	8.73	215.56	9.77	242.55	11.53
Cluster-12182.106857	25.93	1.35	20.97	1.05	33.28	1.74	120.41	5.42	122.72	5.71	149.28	7.31	129.41	6.56	148.18	7.9	131.05	7.33
Cluster-12182.106858	12	1.02	6	0.49	14	1.19	21	1.54	14	1.06	13	1.04	15	1.25	15	1.31	15	1.37
Cluster-12182.106862	10.27	1.75	13.19	2.16	34.8	5.88	8.11	1.18	12.43	1.86	10.76	1.73	19.93	3.36	29.13	5.08	23.96	4.4
Cluster-12182.106863	26.12	1.7	33.78	2.12	41.8	2.74	22.71	1.28	37.2	2.16	35.39	2.17	83.39	5.3	101.1	6.75	70.98	4.97
Cluster-12182.106866	23.74	2.54	34.6	3.57	31.91	3.42	23.35	2.15	22.12	2.1	44.41	4.49	16.95	1.78	14.27	1.57	26.43	3.05
Cluster-12182.10687	5.45	1.09	18.85	3.62	18.83	3.73	26.43	4.5	48.02	8.4	41.53	7.87	78.8	15.7	104.68	21.48	83.36	17.99
Cluster-12182.106875	170.08	5.26	182.63	5.46	111.65	3.5	62.61	1.69	105.15	2.93	54.45	1.59	51.31	1.55	75.14	2.39	29.38	0.98
Cluster-12182.106886	11.01	0.72	30.3	1.91	51.77	3.4	56.7	3.2	52.82	3.08	35.68	2.2	57.19	3.65	39.96	2.68	59.12	4.15
Cluster-12182.106888	77.27	2.51	178.34	5.61	116.64	3.84	125.9	3.56	131.81	3.86	93.54	2.87	43.59	1.38	49.07	1.64	10.97	0.38
Cluster-12182.106890	26	2.83	105	11.01	150	16.36	74	6.93	58	5.6	44	4.52	51	5.46	29	3.24	19	2.23
Cluster-12182.106894	40.35	0.81	26.77	0.52	67.44	1.38	87.93	1.55	81.07	1.47	128.12	2.43	80.12	1.57	248.58	5.15	147.95	3.21
Cluster-12182.106895	8.74	1.03	23.3	2.66	37.64	4.46	104.51	10.64	96.74	10.15	132.81	14.85	177.43	20.69	244.4	29.69	242.39	30.93
Cluster-12182.106897	133.6	1.36	164.3	1.61	100.96	1.04	110.7	0.98	168.8	1.55	172.33	1.65	182.73	1.8	153.23	1.6	140.74	1.54
Cluster-12182.106899	388.15	5.13	309.86	3.96	301.73	4.05	423.05	4.88	417.63	4.98	375.7	4.68	447.88	5.76	465.33	6.32	395.22	5.63
Cluster-12182.106905	31.3	2.81	27.98	2.42	24.85	2.24	13.98	1.08	32.84	2.63	35.25	2.99	56.64	4.99	85.01	7.83	31.31	3.03
Cluster-12182.106924	107	4.49	138.79	5.63	178.97	7.6	194.54	7.09	192.69	7.26	157.12	6.22	76.23	3.12	56.88	2.45	59.59	2.69
Cluster-12182.106927	94.18	1.46	108.42	1.62	38.22	0.6	81.82	1.1	80.35	1.12	114.54	1.67	185.46	2.79	77.09	1.23	133.52	2.23
Cluster-12182.106928	97.62	1.58	115.36	1.8	90.51	1.48	119.82	1.69	52.16	0.76	81.55	1.24	130.8	2.05	144.95	2.4	109.1	1.9
Cluster-12182.106929	79.13	5.17	66.9	4.22	68.21	4.49	40.16	2.27	60.2	3.52	78.61	4.84	102.14	6.53	110.92	7.44	108.69	7.65
Cluster-12182.106930	393	28.96	435	30.92	420	31.15	368	23.45	269	17.7	259	18	277	19.99	329	24.89	299	23.73
Cluster-12182.106933	20.38	1.49	19	1.34	17.47	1.29	5.61	0.36	11.99	0.78	14.05	0.97	15.98	1.15	12.29	0.92	17.51	1.38
Cluster-12182.106934	176.78	2.79	91.87	1.4	148.72	2.38	77.39	1.07	249.82	3.56	171.03	2.54	188.98	2.9	129.01	2.09	44.54	0.76
Cluster-12182.106936	17.27	3.18	14.33	2.53	27.13	4.96	12.25	1.92	7.88	1.27	10.21	1.78	21.9	4.01	27.08	5.12	20.95	4.16
Cluster-12182.106937	29.53	1.4	9.28	0.43	10.84	0.52	22.84	0.94	48.37	2.06	23.08	1.03	56.73	2.63	36.72	1.79	39.07	1.99
Cluster-12182.106948	5	0.96	9	1.66	9	1.71	4	0.65	3	0.5	5	0.91	11	2.1	12	2.37	14	2.9
Cluster-12182.106956	5	0.52	7	0.7	14	1.46	5	0.45	5	0.46	9	0.89	4	0.41	3	0.32	11	1.24
Cluster-12182.106958	300.92	7.7	201.8	4.99	180.41	4.68	190.28	4.24	213.6	4.92	252.42	6.08	410.79	10.23	455.91	11.98	370.25	10.2
Cluster-12182.106960	25	4.16	29	4.63	27	4.46	20	2.84	26	3.8	28	4.4	52	8.57	45	7.68	31	5.56
Cluster-12182.106961	3	1.6	5	2.52	1	0.51	6	2.61	2	0.88	7	3.55	5	2.76	4	2.18	8	4.6
Cluster-12182.106967	161.34	5.48	90.89	2.98	86.86	2.99	33.78	1	55.55	1.7	66.33	2.12	107.29	3.55	97.34	3.4	133.22	4.87
Cluster-12182.106977	16.13	0.91	18.11	0.99	9.53	0.54	17.25	0.84	14.94	0.75	6.48	0.34	13.49	0.74	16.05	0.93	16.8	1.02
Cluster-12182.106982	96	8.62	103	8.91	89	8.03	150	11.62	134	10.72	108	9.15	127	11.19	107	9.86	134	12.96
Cluster-12182.106983	36	0.91	48	1.17	36	0.92	65	1.43	77	1.75	62	1.47	75	1.84	102	2.64	76	2.06
Cluster-12182.107001	11.01	0.52	7.19	0.33	29.53	1.4	18.21	0.74	14.74	0.62	37.74	1.67	52.69	2.41	46.1	2.22	41.47	2.1
Cluster-12182.107004	158.91	4.82	135.08	3.96	138.21	4.25	166.55	4.4	152.83	4.17	114.05	3.26	104.39	3.08	172.12	5.36	163.95	5.36
Cluster-12182.107005	6	1.16	14	2.61	8	1.54	9	1.49	5	0.85	3	0.55	4	0.77	5	1	4	0.84
Cluster-12182.107008	32.33	7.6	58.88	13.26	48.33	11.19	112.73	22.42	77.87	15.9	77.65	17.29	136.74	32.14	144.5	34.81	134.44	34.09
Cluster-12182.107009	309.66	19.16	375.12	22.4	490.67	30.61	1944.67	104.26	1785.81	98.91	1553.94	90.69	1721.89	104.2	1305.77	82.97	1458.29	97.21
Cluster-12182.10701	116.39	5.71	138.55	6.56	126.27	6.26	291.8	12.42	248.74	10.94	232.25	10.74	107.11	5.13	192.31	9.69	136.9	7.23
Cluster-12182.107015	177.73	8.78	159.1	7.59	49.63	2.48	23.3	1	16.73	0.74	13.1	0.61	13.36	0.64	13.81	0.7	20.64	1.1
Cluster-12182.107016	12.44	0.53	30.28	1.24	208.36	8.9	325.71	11.96	209.54	7.95	292.85	11.66	255.49	10.53	425.6	18.47	369.97	16.84
Cluster-12182.107022	5	1.97	5	1.88	5	1.9	4	1.31	1	0.33	5	1.87	10	4.02	3	1.21	1	0.43
Cluster-12182.107026	73.79	6.96	53.67	4.88	72.08	6.82	169.33	13.77	174.75	14.67	129.92	11.57	74.98	6.94	69.46	6.72	59.65	6.06
Cluster-12182.107029	104.81	6.43	66.55	3.94	169.48	10.49	192.1	10.21	199.39	10.95	196.93	11.4	116.86	7.01	140.25	8.84	108.22	7.15
Cluster-12182.107041	39.1	1.15	57.53	1.64	55.55	1.66	29.04	0.74	67.87	1.8	39.4	1.09	71.71	2.06	68.61	2.07	52.65	1.67
Cluster-12182.107042	36.58	2.13	65.35	3.67	64.85	3.8	18.31	0.92	26.91	1.4	28.42	1.56	50.54	2.87	57.57	3.44	38.72	2.43
Cluster-12182.107043	30.1	0.84	52.78	1.42	43.9	1.24	20.84	0.5	37.92	0.95	21.54	0.56	52.98	1.43	23.64	0.67	24.27	0.73
Cluster-12182.107044	48.42	1.82	46.65	1.69	46.15	1.75	25.69	0.84	42.09	1.42	37.58	1.33	19.46	0.71	33.43	1.29	29.28	1.18
Cluster-12182.107045	120.9	4.15	129.22	4.29	144.9	5.04	80	2.39	94.08	2.91	74.67	2.42	94.28	3.16	80.79	2.85	117.73	4.35
Cluster-12182.107046	4.68	0.54	5.87	0.66	15.16	1.77	7.02	0.7	8.73	0.9	8.67	0.95	3.25	0.37	6.03	0.72	3.79	0.48
Cluster-12182.107047	91.92	6.32	68.97	4.58	89.24	6.18	153.85	9.16	125.51	7.72	101.28	6.57	56.43	3.8	58.11	4.1	44.21	3.28
Cluster-12182.107052	23	1.53	31	1.98	17	1.14	19	1.09	21	1.25	14	0.88	17	1.1	28	1.91	16	1.14
Cluster-12182.107056	5	1.18	11	2.48	10	2.32	5	0.99	3	0.61	2	0.45	4	0.94	3	0.72	7	1.77
Cluster-12182.107057	39.06	1.69	48.92	2.04	67.98	2.97	45.82	1.72	78.28	3.03	48.8	1.99	85.78	3.61	109.97	4.88	73.17	3.4
Cluster-12182.107058	317	3.09	386	3.64	376	3.72	107	0.91	142	1.25	138	1.27	151	1.43	190	1.9	169	1.77
Cluster-12182.107062	161.09	5.76	154.53	5.34	154.87	5.6	117.66	3.66	88.17	2.83	126.15	4.25	82.35	2.87	78.39	2.88	68.33	2.63
Cluster-12182.107067	5.58	0.94	9.81	1.58	13.48	2.25	11.52	1.65	15.01	2.21	7.53	1.19	1.85	0.31	19.11	3.29	5.47	0.99
Cluster-12182.107068	26.24	0.91	11.77	0.39	24.15	0.85	223.22	6.73	130.93	4.08	177.3	5.8	665.74	22.51	964.7	34.37	906.74	33.87
Cluster-12182.107070	152.36	2.52	145.73	2.33	119.39	2.01	26.25	0.38	35.1	0.52	25.39	0.4	46.8	0.75	50.23	0.85	40.83	0.73
Cluster-12182.107073	18	1.96	18	1.89	29	3.17	14	1.31	9	0.87	4	0.41	16	1.72	23	2.57	20	2.35
Cluster-12182.107078	9	4.04	1	0.43	2	0.86	3	1.11	4	1.51	11	4.69	7	3.22	5	2.29	6	2.91
Cluster-12182.107079	15.17	2.08	18.18	2.39	25.66	3.51	39.36	4.62	48.33	5.84	37.35	4.83	34.86	4.71	35.92	5.04	25.78	3.8
Cluster-12182.10708	8	0.91	6	0.66	8	0.91	18	1.76	17	1.72	13	1.4	18	2.02	17	1.99	19	2.33
Cluster-12182.107080	37.71	2.77	29.08	2.06	62.34	4.62	33.61	2.14	18.69	1.23	89.52	6.21	49.82	3.59	36.06	2.72	78.1	6.19
Cluster-12182.107091	129	7.33	167	9.16	150	8.6	263	12.96	273	13.9	231	12.38	191	10.61	229	13.37	186	11.39
Cluster-12182.107092	12	2.25	16	2.88	13	2.41	33	5.26	29	4.76	17	3.01	11	2.05	18	3.46	13	2.62
Cluster-12182.107093	206.61	9.45	205.51	9.08	189.2	8.75	123.18	4.89	65.06	2.67	95.8	4.13	180.18	8.05	145.65	6.84	119.6	5.89
Cluster-12182.107111	559	16.68	386.71	11.16	189.33	5.72	45.73	1.19	59.44	1.6	29.97	0.84	67.37	1.96	71.3	2.19	65.81	2.12
Cluster-12182.107118	90	2.95	85	2.69	119	3.95	67	1.91	84	2.47	64	1.98	33	1.05	37	1.24	35	1.23
Cluster-12182.107123	98.85	3.1	96.71	2.93	72.06	2.29	62.15	1.7	44.72	1.26	38.51	1.14	32.47	0.99	43.34	1.4	39.06	1.32
Cluster-12182.107124	12	3.35	13	3.47	12	3.28	7	1.64	6	1.44	8	2.12	12	3.37	6	1.72	3	0.9
Cluster-12182.107126	1	0.48	1	0.45	2	0.91	1	0.39	2	0.8	2	0.91	2	0.98	2	0.98	2	1.03
Cluster-12182.107134	154.43	5.26	254.42	8.38	202.68	6.99	202.31	6	191.67	5.87	211.84	6.8	171.02	5.68	235.74	8.25	163.23	5.99
Cluster-12182.107137	554.02	18	579.35	18.19	532.39	17.51	709.74	20.06	841.87	24.61	681.68	20.87	662.57	20.97	740.19	24.7	614.16	21.49
Cluster-12182.107143	72.73	2.2	59.35	1.74	32.5	1	20.21	0.53	13.88	0.38	18.72	0.53	37.17	1.1	32.49	1.01	15.35	0.5
Cluster-12182.107147	48.34	0.98	48.4	0.95	52	1.06	42.53	0.75	74.45	1.36	74.55	1.42	55.43	1.09	82.32	1.71	67.06	1.46
Cluster-12182.10716	12	0.89	9	0.65	6	0.45	12	0.77	12	0.8	6	0.42	8	0.58	19	1.45	10	0.8
Cluster-12182.107160	64.43	1.64	74.65	1.84	54.02	1.39	31.89	0.71	27.83	0.64	20.44	0.49	43.73	1.08	37.97	0.99	24.26	0.66
Cluster-12182.10717	22.17	0.96	34.25	1.44	29.9	1.31	19.31	0.73	21.49	0.84	22.04	0.9	41.27	1.75	34.26	1.53	22.41	1.05
Cluster-12182.107178	84	6.83	367.34	28.81	272.65	22.3	30	2.11	57.41	4.17	15	1.15	24	1.91	8	0.67	4	0.35
Cluster-12182.10718	24.79	0.91	53.46	1.9	22.38	0.83	20.58	0.66	46.81	1.55	20.56	0.71	32.26	1.16	17.63	0.67	28.86	1.14
Cluster-12182.107191	65.17	1.47	58.93	1.29	76.58	1.76	67.46	1.33	110.78	2.26	71.16	1.52	45.31	1	63.27	1.47	80.78	1.97
Cluster-12182.107192	105	16.12	103	15.2	109	16.66	94	12.35	77	10.41	82	11.9	146	22.18	215	33.86	167	27.64
Cluster-12182.10720	143.17	5.78	117.4	4.58	109.45	4.47	98.78	3.47	105.49	3.83	109.38	4.16	141.37	5.57	157.21	6.52	164.21	7.14
Cluster-12182.107201	419.59	47.54	523.83	57.15	524.89	59.55	653.9	63.73	526.31	52.9	421.92	45.15	286.92	32	283.43	32.96	300.94	36.74
Cluster-12182.107202	86.85	2.02	103.55	2.33	97.79	2.3	103.1	2.09	92.56	1.94	68.21	1.49	52.8	1.19	61.51	1.47	62.37	1.56
Cluster-12182.107203	14.83	2.05	18.73	2.49	14.59	2.01	14	1.66	20.37	2.48	19.12	2.5	15	2.05	27.49	3.9	16.23	2.42
Cluster-12182.107204	89.37	2.95	83.45	2.66	85.25	2.85	164.46	4.72	205.74	6.11	148.98	4.64	128.4	4.13	136.53	4.63	129.63	4.61
Cluster-12182.107217	28.05	0.84	44.59	1.29	38.88	1.18	35.84	0.93	60.57	1.63	38.91	1.09	110.3	3.21	171.49	5.26	100.28	3.22
Cluster-12182.107219	15	1.71	12	1.32	14	1.6	15	1.47	13	1.32	8	0.86	18	2.02	16	1.88	20	2.46
Cluster-12182.107222	12	13.31	6	6.22	9	9.13	3	2.6	1	0.87	1	1.05	6	7.19	12	13.65	15	18.03
Cluster-12182.107224	101.64	2.1	159.2	3.19	111.36	2.34	120.1	2.17	124.63	2.32	135.81	2.65	260.91	5.25	289.66	6.16	321.97	7.17
Cluster-12182.107225	134.36	2.78	76.8	1.54	117.64	2.47	91.9	1.66	82.37	1.54	109.19	2.13	163.09	3.29	234.34	4.99	210.03	4.69
Cluster-12182.107231	7.03	1.61	13.38	2.94	7.19	1.63	17.17	3.34	22.81	4.55	15.32	3.33	12.91	2.96	6.05	1.42	8	1.98
Cluster-12182.107232	87.66	4.93	69.78	3.79	82.81	4.7	87.65	4.28	90.25	4.55	89.24	4.74	82.86	4.56	81.55	4.71	44.41	2.69
Cluster-12182.107233	7	1.97	4	1.08	7	1.93	16	3.79	10	2.43	4	1.07	10	2.84	5	1.44	4	1.22
Cluster-12182.107235	19	8.52	4	1.7	8	3.44	7	2.59	8	3.01	7	2.99	2	0.92	3	1.38	1	0.48
Cluster-12182.107238	12	0.66	28	1.49	22	1.22	16	0.76	12	0.59	10	0.52	8	0.43	17	0.96	7	0.42
Cluster-12182.107247	18	0.8	59	2.53	95	4.26	60	2.31	53	2.11	61	2.55	70	3.03	100	4.56	112	5.35
Cluster-12182.107251	8	0.76	19	1.74	17	1.63	8	0.66	14	1.19	8	0.72	24	2.24	23	2.25	25	2.57
Cluster-12182.107253	39.95	1.06	38.84	1	37.92	1.02	38.65	0.9	56.58	1.36	38.61	0.97	71.03	1.84	53.2	1.45	61.36	1.76
Cluster-12182.107257	8	1.75	10	2.1	15	3.24	15	2.79	20	3.82	18	3.73	27	5.9	30	6.74	23	5.43
Cluster-12182.107261	12	1.09	20	1.75	15	1.37	7	0.55	15	1.21	7	0.6	7	0.62	10	0.93	10	0.98
Cluster-12182.107264	287.91	11.51	271.62	10.49	429.97	17.38	265.9	9.24	307.31	11.04	139.31	5.25	253.39	9.88	264.5	10.86	197.55	8.51
Cluster-12182.107270	78.79	5.05	116.73	7.22	174.91	11.3	363.68	20.18	365.92	20.98	276.37	16.7	266.26	16.69	246.26	16.2	234.06	16.15
Cluster-12182.107280	38.48	0.96	59.82	1.44	55.18	1.39	71.23	1.54	75.46	1.69	58.19	1.36	49.73	1.2	55.75	1.42	38.55	1.03
Cluster-12182.107284	19	0.61	38	1.18	25	0.82	25	0.7	24	0.7	18	0.55	33	1.04	34	1.13	46	1.6
Cluster-12182.107288	12.35	0.87	33.71	2.29	26.42	1.88	26.92	1.64	21.58	1.36	9.37	0.62	35.46	2.45	39.7	2.88	22.34	1.7
Cluster-12182.107289	41.44	2.34	19.43	1.06	33.02	1.88	51.04	2.5	32.98	1.67	38.75	2.07	86.37	4.77	39.48	2.29	52.8	3.21
Cluster-12182.107290	24.77	0.79	79.52	2.46	106.5	3.46	54.98	1.53	43.61	1.26	39.47	1.19	58.57	1.83	53.71	1.77	31.64	1.09
Cluster-12182.107293	33.23	0.96	53.68	1.51	53.91	1.58	90.36	2.28	90.82	2.37	101.31	2.77	164.47	4.65	171.92	5.13	135.17	4.23
Cluster-12182.107298	64.69	1.34	65.77	1.32	51.35	1.08	64.65	1.17	76.17	1.43	72.21	1.41	36.2	0.73	36.78	0.78	42.28	0.95
Cluster-12182.107302	7	0.75	18	1.86	11	1.18	5.04	0.47	9	0.86	3.04	0.31	11	1.16	7	0.77	7	0.81
Cluster-12182.107305	243.28	12.5	259.52	12.88	259.76	13.48	562.86	25.1	512.51	23.62	411.49	19.94	327.63	16.45	350.15	18.48	301.25	16.68
Cluster-12182.107323	2.05	0.41	2.4	0.46	7.89	1.57	5.49	0.94	4.32	0.76	3.19	0.61	7.49	1.5	10.81	2.23	12.74	2.76
Cluster-12182.107325	8.71	0.39	13.58	0.58	10.61	0.48	23.75	0.92	24.75	0.99	14.15	0.59	24.48	1.06	33.98	1.55	20.16	0.96
Cluster-12182.107327	46.16	0.74	74.04	1.15	53.35	0.87	69.11	0.97	76.47	1.11	56.66	0.86	87.88	1.38	62.5	1.03	52.62	0.91
Cluster-12182.107334	71.16	12.26	88.07	14.57	124.25	21.26	115.95	17.04	113.96	17.23	80.19	13.06	137.61	23.51	164.94	29.13	160.18	29.74
Cluster-12182.107336	58.81	4.74	66.19	5.15	48.73	3.95	54.27	3.78	37.05	2.67	26.53	2.02	21	1.66	22.31	1.85	18.3	1.59
Cluster-12182.107343	280.92	9.93	368.37	12.59	269.98	9.66	496.71	15.28	537.65	17.1	422.09	14.07	287.31	9.9	267.12	9.7	269.89	10.28
Cluster-12182.107356	61.89	1.78	78.06	2.17	35.55	1.03	57.7	1.44	34.3	0.89	63.56	1.72	66.32	1.86	87.03	2.57	42.45	1.31
Cluster-12182.10736	118.65	9.5	172.98	13.36	159.33	12.84	98.71	6.83	78.29	5.59	48.53	3.67	75.62	5.94	82.65	6.8	87.21	7.53
Cluster-12182.107368	28.92	2.8	31	2.89	20	1.94	19.8	1.65	23	1.98	24	2.19	27	2.56	40	3.97	30.32	3.16
Cluster-12182.107374	142	9.81	255.98	17.07	486.98	33.9	1389.92	83.14	1169.79	72.27	1009.79	65.83	990.97	67.04	1134.7	80.52	1061.93	79.06
Cluster-12182.107380	198.92	1.86	287.21	2.59	135.8	1.29	40.23	0.33	79.67	0.67	114.75	1.01	179.09	1.62	275.84	2.64	210.83	2.12
Cluster-12182.107381	384.54	9.65	355.92	8.64	334.49	8.51	219.58	4.8	220.72	4.99	228.46	5.4	220.51	5.39	244.27	6.3	253.06	6.84
Cluster-12182.107396	9.64	0.88	26.06	2.3	30.98	2.85	14.93	1.18	6.85	0.56	17.84	1.54	5.44	0.49	21.32	2	9	0.89
Cluster-12182.107403	14.32	1.58	14.46	1.53	32.07	3.54	21.15	2	12.78	1.25	9.02	0.94	8.89	0.96	11.71	1.32	5.4	0.64
Cluster-12182.107407	21	0.86	24	0.95	15	0.62	10	0.36	13	0.48	12	0.46	15	0.6	10	0.42	15	0.66
Cluster-12182.107412	3	2.09	5	3.27	6	3.91	3	1.68	4	2.26	2	1.32	3	2.19	5	3.56	6	4.51
Cluster-12182.107416	142.36	3.74	136.51	3.47	136.12	3.62	138.79	3.17	150.25	3.55	105.75	2.62	108.42	2.77	88.32	2.38	73.66	2.08
Cluster-12182.107417	33.62	0.94	63.72	1.72	70.54	1.99	43.01	1.04	33.09	0.83	62.92	1.65	26.36	0.72	49.63	1.42	37.86	1.14
Cluster-12182.10742	25.84	0.92	16.65	0.57	13.67	0.49	13.69	0.42	12.88	0.41	17.43	0.59	19.96	0.69	12.36	0.45	15.43	0.59
Cluster-12182.107421	5	0.47	8	0.72	4	0.37	4	0.32	4	0.33	5	0.44	10	0.92	9	0.86	15	1.51
Cluster-12182.107425	142.12	5.32	432.55	15.66	446.39	16.92	77.32	2.52	199.64	6.72	21.5	0.76	195.75	7.15	70.23	2.7	31.55	1.27
Cluster-12182.107431	312.38	9.3	276.92	7.97	199.67	6.02	126.69	3.28	91.51	2.45	148.72	4.17	88.05	2.55	82.76	2.53	83.45	2.68
Cluster-12182.107436	9.31	0.41	8.17	0.35	13.6	0.61	14.97	0.57	22.42	0.89	20.75	0.87	31.34	1.35	62.03	2.82	33.89	1.61
Cluster-12182.107442	40	1.8	31	1.34	32	1.45	23	0.9	37	1.49	38	1.61	36	1.58	26	1.2	35	1.69
Cluster-12182.107443	2	1.56	7	5.13	7	5.08	5	3.11	3	1.89	4	2.97	5	4.12	5	3.99	7	5.91
Cluster-12182.107444	66.69	4.42	95.81	6.13	107	7.14	84.21	4.83	80.85	4.79	56.91	3.56	34.26	2.22	29.73	2.02	51.19	3.65
Cluster-12182.107449	5	0.4	15	1.16	13	1.05	11	0.76	10	0.71	11	0.83	11	0.86	10	0.82	11	0.95
Cluster-12182.107450	14	0.87	15	0.9	12	0.76	15	0.81	18	1.01	11	0.65	12	0.73	21	1.35	12	0.81
Cluster-12182.107453	68.52	2.49	59.67	2.09	73.67	2.7	81.07	2.56	76.8	2.5	48.77	1.67	47.33	1.67	57.92	2.16	56.94	2.22
Cluster-12182.107454	7.73	4.6	18.33	10.3	15.34	8.63	24.22	11.69	9.28	4.55	10.12	5.73	3.91	2.42	15.36	9.35	8.31	5.35
Cluster-12182.107469	10	0.47	19	0.87	12	0.57	18	0.74	9	0.38	14	0.62	14	0.65	18	0.87	13	0.66
Cluster-12182.107473	17	1.69	28	2.67	22	2.19	23	1.97	26	2.29	17	1.59	30	2.92	57	5.8	37	3.95
Cluster-12182.107475	45	3.88	49	4.07	40	3.46	23	1.71	23	1.77	28	2.28	29	2.45	49	4.33	47	4.36
Cluster-12182.107476	66	4.41	113	7.28	71	4.78	32	1.85	47	2.81	33	2.08	44	2.88	49	3.36	44	3.17
Cluster-12182.107484	13	2.14	6	0.95	7	1.15	7	0.99	5	0.72	12	1.87	9.11	1.49	23	3.89	22	3.91
Cluster-12182.107489	8.4	1.69	22.76	4.38	10.46	2.08	13.64	2.33	16.67	2.93	7.24	1.38	11.4	2.28	7.85	1.62	21.79	4.72
Cluster-12182.107493	100	12.19	135	15.84	129	15.72	183.48	19.21	200	21.59	195.58	22.52	262	31.47	303.64	37.98	255	33.5
Cluster-12182.10750	171.93	10.02	121.42	6.83	49	2.88	78	3.94	51.16	2.67	21.36	1.17	144.91	8.25	317.96	19.03	204.94	12.86
Cluster-12182.107501	42.77	1.96	49.82	2.2	45.22	2.09	40.3	1.6	33.76	1.39	50.04	2.16	62.56	2.79	99.63	4.68	94.02	4.63
Cluster-12182.107503	46	3.2	31	2.08	58	4.07	14	0.84	8	0.5	6	0.39	22	1.5	24	1.72	17	1.27
Cluster-12182.107507	125.76	3.35	110.79	2.85	127.21	3.43	156.92	3.64	177.64	4.26	160.43	4.02	161.37	4.18	170.13	4.65	186.22	5.34
Cluster-12182.107508	45.07	3.31	35.2	2.5	13.75	1.02	28.43	1.81	8.87	0.58	33.98	2.36	13.15	0.95	11.78	0.89	28.76	2.28
Cluster-12182.10751	16.52	0.8	31.49	1.48	35	1.72	15	0.63	8.99	0.39	22.09	1.01	27.63	1.31	31.4	1.56	47	2.46
Cluster-12182.107515	125.41	3.28	113.62	2.87	115.26	3.05	43.78	1	47.5	1.12	43.48	1.07	69	1.76	109.61	2.95	63.16	1.78
Cluster-12182.107523	60	2.51	29	1.17	21	0.89	20	0.73	23	0.86	31	1.22	94	3.84	134	5.76	121	5.45
Cluster-12182.107526	31.57	0.69	51.01	1.08	64.24	1.43	84.25	1.61	63.74	1.26	57.14	1.18	92.14	1.96	151.48	3.41	125.78	2.96
Cluster-12182.107527	251.99	7.23	320.26	8.89	367.53	10.69	478.27	11.95	573.57	14.82	564.21	15.26	383.21	10.71	308.95	9.11	365.68	11.31
Cluster-12182.107531	137.19	3.62	170.19	4.34	125.96	3.37	137.05	3.15	182.54	4.34	105.5	2.63	158.37	4.07	216.13	5.86	116.94	3.33
Cluster-12182.107542	21.72	0.5	44.64	0.99	42.02	0.98	46.99	0.94	63.57	1.32	30.36	0.66	34.28	0.77	25.28	0.6	50.3	1.25
Cluster-12182.10755	31.65	1.19	10.63	0.39	34.33	1.3	41.17	1.34	42	1.42	20.66	0.73	19.28	0.71	15.8	0.61	22.6	0.91
Cluster-12182.107560	1	2.01	1	1.86	4	7.16	17	25.91	20	29.9	12	22.74	15	33.65	25	51.8	18	39.33
Cluster-12182.10757	47.88	1.89	25.01	0.95	22.88	0.91	12.62	0.43	21.1	0.75	29.24	1.09	18.21	0.7	38.53	1.56	30.99	1.31
Cluster-12182.107590	7	0.51	9	0.63	13	0.96	12	0.76	11	0.72	6	0.41	11	0.79	8	0.6	6	0.47
Cluster-12182.107591	14	0.57	30	1.17	16	0.65	14	0.49	20	0.73	13	0.5	15	0.59	20	0.83	17	0.74
Cluster-12182.107592	6	0.71	12	1.36	8	0.95	11	1.12	7	0.73	14	1.56	15	1.75	16	1.94	14	1.78
Cluster-12182.107593	5	0.78	11	1.65	2	0.31	5	0.67	6	0.83	4	0.59	6	0.93	5	0.8	7	1.18
Cluster-12182.107601	257.95	1.86	199.44	1.39	185.37	1.36	69.81	0.44	222.98	1.45	390.41	2.65	194.23	1.36	75.41	0.56	146.73	1.14
Cluster-12182.107608	8	4.42	17	8.88	11	5.76	17	7.64	10	4.57	14	7.36	19	10.88	31	17.51	23	13.72
Cluster-12182.107609	57	3.78	66	4.22	77	5.14	46	2.64	35	2.07	44	2.75	115	7.46	113	7.69	109	7.78
Cluster-12182.107610	12.18	2.65	10	2.08	8	1.72	6.25	1.15	10.53	1.99	3	0.62	4	0.87	13	2.9	14	3.28
Cluster-12182.107614	213	8.77	251	9.98	250	10.41	157	5.62	181	6.69	130	5.05	127	5.1	149	6.3	99	4.39
Cluster-12182.107615	54.57	1.11	33.25	0.65	26.18	0.54	39.76	0.7	79.92	1.46	67.29	1.29	161.98	3.2	219.35	4.58	167.36	3.66
Cluster-12182.107634	145.77	7.88	164.9	8.6	136.26	7.43	136.78	6.41	145.45	7.04	111.33	5.67	89.29	4.71	102.51	5.69	68.07	3.96
Cluster-12182.107635	14.62	1.33	23.96	2.1	16.53	1.51	12.46	0.98	6.25	0.5	10.35	0.89	9.24	0.82	18.49	1.72	16.47	1.61
Cluster-12182.107642	8	1.12	12	1.62	8	1.12	6	0.72	6	0.74	6	0.8	6	0.83	6	0.86	7	1.06
Cluster-12182.107646	135.23	4.65	186.03	6.18	209.54	7.29	106.71	3.19	75.28	2.33	59.72	1.93	71.46	2.39	122.9	4.34	98.64	3.65
Cluster-12182.107647	95.9	2.61	89.29	2.35	77.51	2.14	73.67	1.75	59.55	1.46	52.58	1.35	78.92	2.09	139.73	3.91	91.32	2.68
Cluster-12182.107649	18.49	1.16	54.68	3.31	48.96	3.09	10.62	0.58	10.17	0.57	12.61	0.75	21.36	1.31	30.37	1.95	25.54	1.72
Cluster-12182.107653	218.16	9.87	195.91	8.56	200.31	9.16	170.24	6.69	170.81	6.94	152.19	6.49	183.14	8.09	168.12	7.81	158.14	7.71
Cluster-12182.107664	40.54	2.66	59.26	3.76	39.74	2.63	66.24	3.77	59.15	3.48	52.99	3.29	74.94	4.82	71.24	4.81	75.66	5.36
Cluster-12182.107665	87.7	7.29	107.86	8.64	127.04	10.61	345.98	24.83	339.35	25.14	304.97	23.91	237.59	19.36	285.61	24.36	262.33	23.48
Cluster-12182.107670	65.74	2.31	107.5	3.64	73.07	2.59	22.22	0.68	25.03	0.79	24.61	0.81	33.89	1.16	41.38	1.49	58.88	2.22
Cluster-12182.10768	22	3.33	34	4.95	16	2.41	12	1.56	12	1.6	3	0.43	4	0.6	4	0.62	7	1.14
Cluster-12182.107681	112.75	6.21	106.86	5.69	122.78	6.83	168.82	8.07	132.77	6.56	141.07	7.33	96.83	5.21	92.71	5.25	124.72	7.4
Cluster-12182.107682	33.27	1.96	23.46	1.34	27.06	1.61	39.57	2.02	50.59	2.67	52.91	2.94	64.89	3.74	90.49	5.48	75.63	4.81
Cluster-12182.107687	16.29	1.57	17.96	1.67	16.1	1.56	22.75	1.89	15.29	1.31	9.67	0.88	8.27	0.78	19.63	1.94	6.26	0.65
Cluster-12182.107688	187.69	7.51	155.56	6.01	171.04	6.92	246.83	8.58	270.52	9.72	194.93	7.35	271.04	10.57	398.08	16.36	285.85	12.32
Cluster-12182.107689	94.5	3.82	144.18	5.63	144.43	5.9	38.19	1.34	106.35	3.86	21.56	0.82	60.44	2.38	26.58	1.1	8.53	0.37
Cluster-12182.10769	36.27	2.48	48.95	3.23	31.99	2.2	20.48	1.21	19.05	1.16	22.37	1.44	13.04	0.87	18.12	1.27	12.86	0.95
Cluster-12182.107693	97.66	7.79	108.57	8.35	80.44	6.45	27.99	1.93	15.13	1.08	14	1.05	11	0.86	23	1.88	17	1.46
Cluster-12182.107706	11	2.68	8	1.87	4	0.96	4	0.82	11	2.33	4	0.92	7	1.71	4	1	4	1.05
Cluster-12182.107711	120	16.78	58	7.8	73	10.18	97	11.62	120	14.81	101	13.34	124	17.13	108	15.49	88	13.26
Cluster-12182.107731	12	0.61	11	0.54	10	0.51	39	1.72	32	1.46	22	1.05	38	1.89	31	1.62	27	1.48
Cluster-12182.107732	70	2.87	84	3.32	66	2.73	32	1.14	46	1.69	61	2.36	108	4.32	103	4.33	115	5.07
Cluster-12182.107734	9	0.8	8	0.69	4	0.36	6	0.46	12	0.95	8	0.67	10	0.88	16	1.47	10	0.96
Cluster-12182.107750	239.26	18.75	306.89	23.19	363.82	28.68	771.29	52.25	722.95	50.56	611.18	45.19	492.74	37.84	384.29	30.92	322.4	27.22
Cluster-12182.107753	15.85	1.52	32.25	2.98	29.88	2.87	20.22	1.67	9.59	0.82	25.69	2.32	24.23	2.28	39.15	3.85	21.75	2.25
Cluster-12182.107759	137.47	7.55	156.28	8.29	208.69	11.57	234.64	11.18	213.65	10.52	207.56	10.76	215.21	11.56	210.22	11.86	199.2	11.79
Cluster-12182.107760	105	8.59	95.21	7.51	49.28	4.05	29	2.05	53.86	3.93	39.6	3.06	135	10.83	71.61	6.01	85.32	7.52
Cluster-12182.107765	8	0.76	12	1.1	10	0.96	4	0.33	4	0.34	5	0.45	4	0.37	8	0.78	3	0.31
Cluster-12182.107767	19	0.83	31	1.31	19	0.84	21	0.8	32	1.25	22	0.91	32	1.36	29	1.3	37	1.74
Cluster-12182.107775	33.59	0.99	34.05	0.97	22.01	0.65	29.14	0.74	22.33	0.59	26.07	0.72	16	0.46	22.43	0.68	14.23	0.45
Cluster-12182.107783	493.91	15.23	716.24	21.34	721.97	22.54	1325.42	35.56	1268.52	35.2	1278.74	37.15	1483.38	44.55	1276.99	40.44	1324.23	43.97
Cluster-12182.107784	7.76	2.17	11	2.94	13.35	3.65	17.42	4.09	10.08	2.43	17.12	4.53	10.12	2.84	25.27	7.23	19.04	5.74
Cluster-12182.107797	147.95	8.36	219.88	11.99	210.76	12.02	652.66	31.98	648.79	32.84	623.83	33.24	499.35	27.58	385.63	22.38	370.48	22.55
Cluster-12182.107804	22.23	0.75	35	1.14	36.32	1.24	21.84	0.64	12.98	0.39	29.27	0.93	34.14	1.12	37.23	1.29	32.51	1.18
Cluster-12182.107810	181.79	7.12	197.18	7.46	134.42	5.33	145.79	4.96	108.67	3.82	118.95	4.39	155.9	5.95	130.84	5.26	169.9	7.17
Cluster-12182.107813	54	2.1	85	3.2	72	2.84	47	1.59	68	2.38	34	1.25	44	1.67	55	2.2	46	1.93
Cluster-12182.107815	12	3.52	3	0.84	5	1.43	9	2.22	6	1.51	3	0.83	15	4.43	10	3	7	2.22
Cluster-12182.107819	51.39	4.02	35.92	2.71	27.86	2.19	15.14	1.02	20.38	1.42	27.89	2.06	35.29	2.7	27.49	2.21	24.12	2.03
Cluster-12182.107827	65.28	0.64	68.64	0.65	178.36	1.77	376.3	3.21	391.92	3.46	359.71	3.31	998.01	9.48	1310.27	13.16	1396.24	14.7
Cluster-12182.107878	6.83	2.75	8.96	3.43	10.82	4.2	6	2	9	3.06	7.88	3.01	6	2.47	10	4.12	6	2.61
Cluster-12182.107890	41.22	2.28	42.78	2.29	57.9	3.24	27.22	1.31	17.6	0.87	22.24	1.16	46.61	2.52	61.69	3.51	54.42	3.25
Cluster-12182.107891	11.24	0.39	19.99	0.67	29.12	1.02	19.37	0.58	20.11	0.62	10.47	0.34	40.94	1.38	33.68	1.19	30.32	1.13
Cluster-12182.107893	38.54	1.19	37.13	1.11	39.03	1.22	54.52	1.47	27.64	0.77	50.85	1.48	106.32	3.2	52.32	1.66	69.9	2.32
Cluster-12182.107894	94.06	2.37	110.75	2.7	95.88	2.45	68.21	1.5	60.35	1.37	70.37	1.67	69.39	1.7	74	1.92	65.37	1.77
Cluster-12182.10790	44	4.38	42	4.03	37	3.69	25	2.14	23	2.03	34	3.19	53	5.18	71	7.25	47	5.04
Cluster-12182.107900	10.06	0.87	12	1.01	8.06	0.7	6.02	0.45	10.02	0.78	8.03	0.66	15.1	1.29	12.23	1.09	9.07	0.85
Cluster-12182.107909	17	3.5	34	6.71	43	8.75	38	6.64	22	3.95	17	3.31	26	5.33	46	9.71	29	6.44
Cluster-12182.10791	65.11	3.63	82.32	4.43	62.73	3.53	50.04	2.42	43.98	2.2	35.46	1.86	79.16	4.31	77.42	4.43	49.32	2.96
Cluster-12182.107910	26	1.65	42	2.58	40	2.57	43	2.37	28	1.59	32	1.92	21	1.31	16	1.05	16	1.1
Cluster-12182.107914	10	1.41	4	0.54	8	1.13	8	0.97	6	0.75	3	0.4	7	0.98	7	1.01	7	1.07
Cluster-12182.107918	3	1.54	2	0.97	1	0.49	4	1.68	1	0.43	4	1.96	2	1.06	6	3.16	4	2.22
Cluster-12182.107920	31.41	1.15	9.78	0.35	35.65	1.32	15	0.48	17.48	0.58	19	0.66	11.02	0.39	21.56	0.81	12.34	0.49
Cluster-12182.107924	8.17	1.25	6.27	0.92	3.41	0.52	8	1.05	8.63	1.16	4.88	0.71	4	0.61	8.51	1.34	11.77	1.94
Cluster-12182.107926	6	0.37	7	0.42	5	0.31	8	0.43	6	0.33	8	0.46	14	0.84	9	0.57	6	0.4
Cluster-12182.107931	22.31	1.22	17.34	0.92	31.85	1.76	18.55	0.88	42.6	2.09	29.26	1.51	27.3	1.46	60.18	3.39	28.28	1.67
Cluster-12182.107932	13	0.66	16	0.79	12	0.62	18	0.79	10	0.46	22	1.05	23	1.14	33	1.72	29	1.59
Cluster-12182.107935	23.41	0.89	12.23	0.45	24.79	0.95	36.21	1.19	26.99	0.92	24.67	0.88	63.74	2.35	32.73	1.27	47.88	1.95
Cluster-12182.107937	193.81	6.12	196.09	5.99	232.77	7.45	288.23	7.93	258.37	7.35	307.38	9.16	399.17	12.29	287.89	9.35	339.74	11.56
Cluster-12182.107940	22.03	1.32	21.24	1.23	22.26	1.35	10.54	0.55	10.61	0.57	6.36	0.36	12.69	0.75	19.01	1.17	13.17	0.85
Cluster-12182.107947	12.24	0.7	27.41	1.51	26.32	1.52	8.08	0.4	9.25	0.47	12.18	0.66	11.13	0.62	14.21	0.83	16.55	1.02
Cluster-12182.107949	44.65	2.03	56.21	2.47	41.76	1.92	14	0.55	17.37	0.71	10	0.43	9	0.4	7	0.33	8.63	0.42
Cluster-12182.10795	34.94	1.36	34.03	1.28	47.38	1.87	51.97	1.76	50.69	1.78	42.27	1.56	67.74	2.58	58.7	2.35	59.61	2.51
Cluster-12182.107950	75.02	2.15	58.34	1.61	68.36	1.98	54.96	1.37	49.67	1.28	93.5	2.52	43.91	1.22	32.28	0.95	48.99	1.51
Cluster-12182.107957	2	1.03	4	1.95	5	2.45	9	3.79	4	1.71	2	0.98	2	1.06	4	2.1	4	2.22
Cluster-12182.107958	111.32	3.94	110.21	3.77	119	4.27	115	3.54	137.43	4.38	83	2.77	102.16	3.53	94.54	3.44	70.84	2.7
Cluster-12182.107961	44.45	4	36.5	3.17	34.78	3.15	37	2.88	29.39	2.36	45.73	3.89	57.75	5.1	80.66	7.46	112.89	10.95
Cluster-12182.107964	1	1.3	2	2.43	2	2.36	1	1.01	1	1.01	5	6.18	2	2.84	4	5.35	4	5.65
Cluster-12182.107967	20.67	1.38	44.39	2.87	39.7	2.68	23.43	1.36	15.46	0.93	20.16	1.27	9.44	0.62	26.99	1.86	16.94	1.22
Cluster-12182.107973	7	0.7	17	1.64	21	2.11	103	8.91	123	10.97	194	18.38	160	15.78	134	13.8	140	15.14
Cluster-12182.107977	83.77	2.62	105.39	3.19	56.31	1.78	51.56	1.4	41.31	1.16	40.08	1.18	52.99	1.61	35.27	1.13	45.54	1.53
Cluster-12182.107983	3.24	0.44	24.21	3.16	8.66	1.17	6.48	0.75	22.54	2.7	21.39	2.74	8.67	1.16	15.75	2.19	15.79	2.31
Cluster-12182.10799	90.21	4.78	80	4.09	63.53	3.4	122	5.6	91	4.32	92	4.59	78	4.03	133	7.23	91.68	5.23
Cluster-12182.107995	4	0.73	6	1.05	2	0.36	3	0.47	3	0.48	8	1.39	3	0.55	6	1.13	2	0.39
Cluster-12182.108001	16	3.03	7	1.27	14	2.62	6	0.97	5	0.83	5	0.89	4	0.75	4	0.78	8	1.63
Cluster-12182.108005	22.1	0.32	37.63	0.53	60.35	0.89	95.94	1.22	91.67	1.21	90.21	1.24	73.6	1.05	87.07	1.31	59.45	0.94
Cluster-12182.108013	1	0.31	3	0.89	6	1.83	3	0.78	7	1.87	10	2.96	2	0.63	7	2.24	2.01	0.68
[truncated: 37,512 more rows]

## Sheet: BF
gene_id	BFS1-1_Read_count	BFS1-1_FPKM	BFS1-2_Read_count	BFS1-2_FPKM	BFS1-3_Read_count	BFS1-3_FPKM	BFS2-1_Read_count	BFS2-1_FPKM	BFS2-2_Read_count	BFS2-2_FPKM	BFS2-3_Read_count	BFS2-3_FPKM	BFS3-1_Read_count	BFS3-1_FPKM	BFS3-2_Read_count	BFS3-2_FPKM	BFS3-3_Read_count	BFS3-3_FPKM
Cluster-10028.0	91.99	1.47	89	1.51	95	1.66	83.36	1.35	62	1.07	67	1.22	26.05	0.46	42.14	0.75	34	0.58
Cluster-10268.0	23	1.36	21	1.31	17	1.1	36	2.17	19	1.21	26	1.75	7	0.46	34	2.24	11	0.7
Cluster-10292.0	8	0.54	6.45	0.46	6	0.44	16	1.1	16.83	1.23	4.43	0.34	11	0.82	6	0.45	6.62	0.48
Cluster-10346.0	25.85	1.17	58.24	2.79	18.81	0.93	35.12	1.62	26.76	1.31	31.07	1.61	6.73	0.34	11.73	0.59	20.93	1.02
Cluster-10372.2	11.21	0.51	10.15	0.49	21.64	1.08	23.6	1.1	15	0.74	7.12	0.37	8.49	0.43	28	1.43	17.79	0.88
Cluster-10523.0	11	1.36	9	1.16	13	1.75	17	2.14	11	1.46	8	1.13	48	6.62	24	3.32	35	4.73
Cluster-10536.0	13	1.58	15	1.91	9	1.19	17	2.11	16	2.08	24	3.32	11	1.49	15	2.04	5	0.66
Cluster-10537.0	21.75	1.07	8.75	0.45	28.06	1.5	18.78	0.94	21.22	1.13	22.85	1.28	22.05	1.19	20.32	1.11	24	1.27
Cluster-10567.0	15.96	0.94	19	1.18	19	1.22	17	1.02	14	0.89	19	1.27	16	1.04	25	1.64	15.44	0.98
Cluster-10677.0	5	0.65	17	2.3	13	1.83	6	0.79	5	0.69	17	2.5	4	0.58	12	1.74	5	0.71
Cluster-10697.0	26	1.23	10	0.5	17	0.87	16	0.77	14	0.71	9	0.48	6	0.31	7	0.37	10	0.51
Cluster-10754.1	13	1.17	11	1.03	16	1.56	6	0.55	4	0.39	3	0.31	7	0.7	5	0.5	16	1.55
Cluster-10766.0	5	0.94	5	0.97	9	1.84	6	1.15	10	2	6	1.28	13	2.75	14	2.96	12	2.49
Cluster-10844.0	13	1.2	16	1.54	12	1.2	19	1.78	23	2.27	15	1.57	48	4.89	19	1.95	29	2.89
Cluster-10868.0	18	1.49	9	0.78	20	1.8	10	0.84	23	2.04	16	1.5	6	0.55	10	0.92	5	0.45
Cluster-10912.0	14	0.48	9	0.33	9	0.34	10	0.35	15	0.56	13	0.51	17	0.64	20	0.77	15	0.56
Cluster-10941.0	4	0.61	2	0.31	2	0.33	2	0.31	3	0.48	2	0.34	2	0.34	7	1.19	7	1.16
Cluster-10959.0	5	1.07	8	1.77	4	0.93	2	0.44	11	2.5	3	0.73	7	1.69	2	0.48	5	1.19
Cluster-11025.1	6	0.53	10	0.92	9	0.86	11	0.98	11	1.03	14	1.39	5	0.48	4	0.39	11	1.04
Cluster-11104.0	3	0.98	1	0.33	1	0.35	4	1.33	8	2.74	2	0.74	50	18.74	6	2.23	15	5.57
Cluster-11213.0	27.55	3.15	22.11	2.64	13.65	1.69	16.67	1.94	27.04	3.3	21.85	2.83	22.62	2.87	8.17	1.04	18.54	2.3
Cluster-11279.1	30	1.43	35.18	1.77	32	1.67	39.95	1.94	19	0.98	37.02	2.01	20	1.05	10	0.53	23	1.18
Cluster-11339.0	47	7.21	64	10.2	59	9.83	26	4.06	19	3.1	20	3.48	14	2.4	12	2.06	11	1.85
Cluster-11343.3	13.27	5.65	17.79	7.58	11.82	5.42	10.8	4.68	5.07	2.23	7.68	3.67	1.6	0.79	12.2	5.94	9.23	4.52
Cluster-11360.0	5	0.53	6	0.67	6	0.69	8	0.87	14	1.6	10	1.21	40	4.72	4	0.47	19	2.2
Cluster-11387.0	44	6.42	21	3.18	11	1.74	8	1.19	6	0.93	3	0.5	8	1.3	30	4.9	12	1.92
Cluster-11392.0	3.36	0.33	8.23	0.84	14	1.49	4.68	0.46	6.37	0.67	34	3.77	5	0.54	11	1.2	11	1.16
Cluster-11409.0	14	2.1	39	6.09	16	2.61	20	3.06	33	5.28	11	1.87	40	6.71	32	5.38	30	4.94
Cluster-11446.0	2	0.32	2	0.34	2	0.35	2	0.33	3	0.52	6	1.1	5	0.91	3	0.55	9	1.6
Cluster-11451.4	247.75	6.74	272.16	7.83	260.77	7.73	136.23	3.77	117.45	3.45	138.99	4.3	69.25	2.07	97.14	2.93	36.93	1.07
Cluster-11529.1	23	1.31	25	1.5	26	1.62	20	1.16	18	1.11	15	0.97	15	0.94	15	0.95	13	0.8
Cluster-11534.0	4	2.54	4	2.49	3	2.04	15	9.67	14	9	17	11.99	9	6.72	1	0.73	6	4.5
Cluster-11569.0	32	1.28	19.67	0.83	22	0.96	107.9	4.39	65	2.81	45.71	2.08	35	1.54	113	5.01	61.21	2.63
Cluster-11623.0	4	1.33	3	1.01	5.06	1.81	1	0.34	1	0.35	1	0.37	3.04	1.15	3.04	1.15	1	0.38
Cluster-11628.0	6.81	1.77	9.89	2.63	12	3.38	9	2.38	13	3.56	3	0.88	2	0.59	13	3.82	7	2.04
Cluster-11688.2	47.97	1.88	19.16	0.79	40.73	1.74	43.23	1.73	46.43	1.97	61	2.73	29	1.25	15.58	0.68	15.98	0.67
Cluster-11708.0	12	0.37	14	0.45	31	1.04	22	0.69	15	0.5	13	0.45	10	0.34	17	0.58	15	0.49
Cluster-11716.0	0.82	0.63	3	2.25	0.54	0.44	4	3.14	2	1.55	5.18	4.43	1	0.92	3	2.69	2	1.85
Cluster-11743.0	4	1.38	3	1.05	5	1.86	4	1.41	6	2.16	11	4.28	3	1.19	1	0.39	6	2.35
Cluster-11801.0	38	1.46	20	0.81	34	1.43	25.43	1	20.53	0.85	50.44	2.21	25	1.06	11	0.47	11	0.45
Cluster-11814.0	10	1.66	15	2.58	10	1.8	17.84	3.01	11	1.94	14	2.63	25	4.64	21	3.91	23	4.2
Cluster-11892.0	20	0.52	23	0.63	30	0.85	25	0.66	34	0.96	26	0.77	23	0.66	23	0.66	16	0.45
Cluster-11920.0	3	0.38	3	0.4	4	0.56	7	0.91	5	0.68	3	0.44	5	0.71	4	0.57	4	0.56
Cluster-11951.0	17	1.82	10	1.12	8	0.93	11	1.2	9	1.03	17	2.07	7	0.83	9	1.07	12	1.4
Cluster-11973.0	113	3.34	139	4.35	142	4.58	90	2.71	105	3.36	111	3.74	132	4.28	47	1.54	198	6.27
Cluster-12049.0	8	1	7	0.91	6	0.82	16	2.04	6	0.8	11	1.56	11	1.53	12	1.68	9	1.23
Cluster-12090.1	13.5	1.03	9.49	0.76	8.07	0.67	8.9	0.69	11.49	0.94	10.02	0.87	4.42	0.37	9	0.76	8	0.66
Cluster-12315.0	18	4.46	6	1.52	5	1.34	15	3.78	28	7.3	11	3.08	12	3.36	9	2.52	6	1.66
Cluster-12340.0	28.63	2.09	28.91	2.21	24.6	1.95	18	1.33	27.34	2.14	30.57	2.53	35.1	2.82	40.56	3.29	37.57	2.95
Cluster-12371.0	6.12	0.92	10.81	1.68	4.2	0.68	11.49	1.75	9.31	1.48	4.69	0.8	7.48	1.25	2.05	0.34	21.34	3.5
Cluster-12439.0	6	1.02	3	0.53	10	1.85	8	1.39	4	0.72	7	1.35	7	1.34	6	1.15	5	0.94
Cluster-12465.0	1	0.39	6	2.34	1	0.42	1	0.39	2	0.8	2	0.87	6	2.68	3	1.33	3	1.33
Cluster-12473.0	7	4.54	6	3.81	4	2.78	1	0.66	3	1.97	1	0.72	3	2.3	2	1.5	2	1.54
Cluster-12501.0	6	0.8	4	0.55	11	1.59	3	0.41	5	0.71	4	0.6	3	0.44	5	0.74	5	0.72
Cluster-12528.0	12	1.26	8	0.88	4	0.46	11	1.18	6	0.68	6	0.72	15	1.75	21	2.47	28	3.2
Cluster-12543.0	8	0.32	9	0.38	18	0.78	11	0.45	12	0.52	23	1.04	15	0.66	13	0.57	13	0.56
Cluster-12565.0	22.88	0.78	20.25	0.73	21.58	0.81	34.26	1.19	8.97	0.33	17.39	0.68	22.87	0.86	20	0.76	28.53	1.05
Cluster-12711.0	10	3.84	7	2.71	6	2.49	10	3.91	5	1.99	4	1.73	5	2.21	9	3.95	4	1.76
Cluster-12764.0	4	1.87	3	1.4	6	3.02	4	1.9	2	0.96	2	1.05	1	0.54	2	1.07	1	0.54
Cluster-12840.0	37	7.59	20	4.23	18	4	17	3.55	15	3.26	5	1.16	8	1.85	11	2.54	6	1.36
Cluster-12923.1	98.86	1.34	86.29	1.24	87.67	1.3	82.08	1.13	42.04	0.62	95.41	1.47	24.13	0.36	42.99	0.65	41.88	0.61
Cluster-12957.0	20	3.3	16	2.74	26	4.65	49	8.22	38	6.66	35	6.54	39	7.2	34	6.29	25	4.53
Cluster-12959.0	28	1.42	16.19	0.87	19.74	1.09	15.58	0.81	8	0.44	21	1.21	9	0.5	6.02	0.34	15.52	0.85
Cluster-12979.0	17	1.96	15	1.8	16	2	13	1.52	21	2.59	15	1.96	15	1.92	23	2.96	20	2.51
Cluster-13071.0	55	2.62	42	2.11	58	3	10	0.48	23	1.18	41	2.22	10	0.52	15	0.79	16	0.82
Cluster-13106.1	15	4.88	12	3.96	11	3.87	9	2.98	10	3.4	6	2.2	7	2.61	10	3.7	9	3.32
Cluster-13108.0	14	3.21	12	2.83	15	3.73	25	5.84	20	4.84	24	6.23	52	13.47	32	8.28	43	10.98
Cluster-13180.0	11	15.96	7	9.52	3	4.62	7	10.3	8	11.3	2	3.12	3	5.31	3	5.13	4	7.23
Cluster-13193.0	79.22	1.77	106	2.51	90	2.19	16.09	0.37	19.15	0.46	33.2	0.84	39.43	0.97	34.2	0.85	73	1.74
Cluster-13199.1	10	7.62	5.79	4.29	7.54	6.15	3.92	3.04	8	6.13	5.56	4.69	5.75	5.21	10.52	9.32	3.54	3.23
Cluster-13213.0	14.66	1.82	3	0.39	11	1.49	23.98	3.03	3	0.4	7.31	1.03	12.6	1.74	5	0.69	15.38	2.08
Cluster-13230.0	1	0.32	2	0.64	3	1.02	2	0.64	1	0.33	2	0.71	7	2.52	1	0.36	1	0.36
Cluster-13236.0	3	1.1	11	4.05	4	1.58	9	3.34	2	0.76	2	0.82	8	3.36	15	6.24	9	3.75
Cluster-13282.0	10	0.8	15.31	1.28	5.07	0.44	15	1.21	9.14	0.78	8.06	0.73	5	0.44	5	0.44	6.12	0.53
Cluster-13312.0	13	2.27	13	2.35	11	2.08	11	1.95	15	2.78	12	2.37	8	1.57	13	2.55	13	2.5
Cluster-13315.0	33	0.85	36	0.99	36	1.02	54	1.42	52	1.46	56	1.65	50	1.42	43	1.23	20	0.55
Cluster-13400.0	17.3	1.18	10.87	0.78	9.1	0.67	14.1	0.98	11.18	0.82	15.16	1.17	12	0.9	5.12	0.39	5	0.37
Cluster-13431.0	16	1.63	5	0.53	4	0.44	37.9	3.94	42.73	4.67	33	3.83	17.9	2.03	11	1.25	39.95	4.43
Cluster-13467.0	17	0.56	17	0.59	19	0.68	31	1.03	21	0.74	23	0.85	15	0.54	36	1.3	29	1.01
Cluster-13489.0	3	2.87	5	4.59	3	3.06	1	0.97	2	1.9	4	4.2	4	4.6	3	3.36	1	1.16
Cluster-13530.0	11	2.15	8	1.62	19	4.03	29	5.77	10	2.07	4	0.89	12	2.64	115	25.29	80	17.3
Cluster-13532.0	15.01	2.55	31.25	5.5	28.81	5.31	25.73	4.45	32.71	5.91	26.94	5.19	5.01	0.95	7.75	1.48	11.95	2.23
Cluster-13566.0	15	0.7	16	0.79	10	0.51	18	0.86	13	0.66	7	0.37	29	1.49	31	1.61	28	1.41
Cluster-13601.3	1	0.44	2	0.87	2	0.94	32	14.21	25	11.26	13	6.36	61	30.83	105	52.47	74	37.22
Cluster-13634.1	10.81	0.83	23.94	1.93	10.43	0.87	29.95	2.33	30.74	2.53	28.71	2.5	14.54	1.23	22.52	1.92	19.44	1.61
Cluster-13673.0	17	3.01	8	1.47	16	3.07	3	0.54	18	3.38	19	3.81	7	1.39	2	0.4	8	1.56
Cluster-13703.0	12	1.36	4	0.47	5	0.61	10	1.15	9	1.09	8	1.03	10	1.26	14	1.77	8	0.98
Cluster-13765.0	8	1.16	4.57	0.69	10.16	1.6	7.74	1.14	6.97	1.08	12.62	2.07	20.18	3.26	6.96	1.13	20.87	3.31
Cluster-13766.0	13.85	1.75	5.7	0.75	10.8	1.48	27.72	3.56	18.4	2.48	19	2.72	16.09	2.26	4.07	0.57	6.59	0.91
Cluster-13819.0	2	0.68	1	0.34	1	0.37	4	1.39	4	1.42	2	0.77	1	0.39	2	0.78	1	0.39
Cluster-13855.3	2	1.38	2	1.34	9	6.64	14.87	10.41	9.9	6.89	7.91	6.04	5	4.07	5	3.99	5	4.09
Cluster-13880.1	15	1.51	8	0.84	14	1.54	9	0.92	5	0.54	5	0.57	5	0.56	4	0.45	12	1.31
Cluster-13890.1	17.02	1.53	22.93	2.16	26.84	2.62	8.63	0.79	21.58	2.08	12.65	1.29	16.75	1.66	10.79	1.08	5.78	0.56
Cluster-14020.0	11.48	1.61	13.07	1.91	11.81	1.8	11.64	1.66	11.01	1.64	8.37	1.33	3	0.47	10	1.57	5.6	0.86
Cluster-14034.0	71	4.86	23	1.66	37	2.76	31	2.16	40	2.95	26	2.02	14	1.06	24	1.83	16	1.18
Cluster-14043.2	42.17	3.71	18.03	1.66	30.23	2.89	38.12	3.41	18.88	1.78	17.48	1.74	14	1.36	13.59	1.33	13.84	1.32
Cluster-14079.0	48	3.52	26	2	31	2.47	13	0.97	23	1.81	12	1	11	0.89	16	1.3	23	1.82
Cluster-14116.0	20.54	1.3	10.58	0.71	8.5	0.59	8.64	0.56	16	1.09	5.09	0.37	12	0.84	26	1.83	5	0.34
Cluster-14141.0	6	0.55	13	1.26	9	0.9	11	1.03	12	1.19	7	0.73	7	0.72	4	0.41	12	1.2
Cluster-14203.0	10	2.19	3	0.67	8	1.89	5	1.11	7	1.62	11	2.72	5	1.23	3	0.74	4	0.97
Cluster-14225.0	7.78	0.91	26.45	3.24	26.67	3.4	9.09	1.08	6.16	0.77	4.36	0.58	26.02	3.39	38.29	5.01	30.97	3.95
Cluster-14226.0	13	2.68	6	1.27	6	1.34	10	2.1	5	1.09	5	1.17	2	0.46	3	0.7	3	0.68
Cluster-14345.0	13.48	1.22	28	2.65	22	2.16	15.51	1.42	12.19	1.18	7.45	0.76	19.23	1.92	16	1.61	28.02	2.74
Cluster-14414.0	25	7.56	16.47	5.06	19.85	6.49	19.03	5.85	31.92	10.1	21.11	7.19	10.23	3.53	12.12	4.15	21.58	7.35
Cluster-14433.3	99.38	2.91	113.93	3.53	54.71	1.75	47.57	1.42	77.72	2.46	59	1.97	37.33	1.2	38.77	1.26	38.78	1.22
Cluster-14436.1	21	1.72	23	1.98	17	1.51	36	3	41	3.6	37	3.44	16	1.45	11	1	15	1.33
Cluster-14436.5	22.03	1.67	12.83	1.02	12.24	1.01	25.31	1.95	15.59	1.27	12.4	1.07	8.28	0.69	9.84	0.83	10.47	0.86
Cluster-14443.2	35	13.76	13	5.14	14	5.94	17	6.8	18	7.33	6	2.65	2	0.91	4	1.8	3	1.35
Cluster-14443.3	219.96	20.17	129	12.39	92	9.18	47.9	4.47	29	2.85	62.96	6.56	3.41	0.35	18	1.84	6.77	0.67
Cluster-14479.0	93	1.14	69	0.89	69	0.92	69.89	0.87	61	0.81	75	1.04	54.61	0.73	56	0.76	65	0.85
Cluster-14484.0	10	1.86	6	1.16	11	2.22	6	1.14	5	0.99	15	3.16	2	0.42	2	0.42	3	0.62
Cluster-14489.0	15.73	1.32	11.21	0.99	10.57	0.96	14.14	1.21	24.78	2.23	21.65	2.06	10.79	1	8.96	0.84	23.56	2.14
Cluster-14505.0	55.36	2.37	43.1	1.95	58.05	2.71	30.96	1.35	18.11	0.84	28	1.37	14	0.66	18.61	0.88	11.51	0.53
Cluster-14517.0	58	6.12	64	7.06	50	5.74	37	3.97	41	4.63	45	5.39	37	4.33	48	5.65	71	8.14
Cluster-14572.3	43.05	1.38	23.15	0.78	23.05	0.8	39.81	1.3	44.46	1.54	16.35	0.6	22.44	0.79	23.95	0.85	28.28	0.97
Cluster-14582.0	16	1.17	16	1.23	18	1.43	17	1.26	20	1.57	9	0.75	10	0.81	11	0.89	6	0.47
Cluster-14595.0	44	2.31	24	1.33	21	1.2	38	2.03	30	1.69	41	2.44	8	0.46	20	1.16	18	1.01
Cluster-14604.0	13.78	1.06	11.03	0.89	17.65	1.48	11.28	0.88	11.75	0.97	10.67	0.93	146.5	12.48	12.67	1.09	43.69	3.64
Cluster-14619.0	45.6	2.3	41.72	2.22	53.89	2.96	26.84	1.38	42.34	2.3	51.41	2.95	10.72	0.6	7.99	0.45	7.65	0.41
Cluster-14658.0	97	16.11	86	14.8	76	13.7	75	12.67	72	12.71	72	13.54	46	8.55	83	15.45	63	11.49
Cluster-14659.0	11	0.34	16	0.52	14	0.47	17	0.54	19	0.64	14	0.49	14	0.48	31	1.06	25	0.83
Cluster-14820.0	10	0.42	16	0.71	9	0.41	9	0.38	8	0.36	16	0.76	17	0.78	16	0.74	14	0.63
Cluster-14824.0	4	0.43	3	0.34	3	0.35	10	1.1	6	0.7	6	0.74	3	0.36	8	0.97	3	0.35
Cluster-14837.0	19	2.17	12.51	1.49	15	1.86	16	1.86	16	1.95	15	1.94	13	1.65	17	2.17	10	1.24
Cluster-14851.0	34	2.37	13.1	0.96	35	2.66	24	1.7	24	1.8	29	2.3	9	0.69	7	0.54	6	0.45
Cluster-14919.0	13	1.19	7	0.67	14	1.4	10	0.93	8	0.79	19	1.98	11	1.12	4	0.41	4	0.4
Cluster-14954.0	23.81	1.79	10.76	0.85	23.76	1.95	26.95	2.06	22.97	1.86	10.14	0.87	29.31	2.44	19.79	1.66	26.16	2.13
Cluster-14973.1	3	1.17	4	1.57	1	0.42	1	0.4	3	1.21	1	0.44	2	0.9	3	1.34	1	0.45
Cluster-14978.0	79.55	3.12	65.36	2.71	53.72	2.3	61	2.44	51.11	2.17	25.23	1.13	68.63	2.96	80.82	3.52	75.97	3.2
Cluster-15015.0	1	0.63	2	1.23	1	0.67	1	0.64	3	1.91	2	1.39	13	9.6	1	0.72	7	5.18
Cluster-15021.0	7	0.83	4	0.49	8	1.03	4	0.48	9	1.14	6	0.81	9	1.18	7	0.93	4	0.52
Cluster-15036.1	10.26	0.67	10.61	0.73	5.03	0.36	17.64	1.17	12.92	0.91	12.38	0.92	10.33	0.75	8.02	0.58	16	1.13
Cluster-15056.0	3	0.33	10	1.16	5	0.6	3	0.34	6	0.71	3	0.38	9	1.11	14	1.73	5	0.6
Cluster-15150.0	122.37	10.13	90.96	7.9	53.36	4.81	56	4.72	69.8	6.21	49.9	4.69	34.63	3.17	28	2.58	40.11	3.59
Cluster-15166.0	4	0.33	10	0.85	7	0.62	8	0.66	11	0.96	11	1.02	9	0.81	4	0.36	6	0.53
Cluster-15456.0	5	0.82	4	0.68	6	1.07	9	1.5	4	0.7	4	0.74	18	3.3	2	0.37	19	3.42
Cluster-15590.0	7.17	1.12	19.33	3.15	6.91	1.18	24.69	3.94	16.19	2.7	7.31	1.3	22.23	3.89	24.14	4.24	17.57	3.02
Cluster-15602.0	7	3.7	5	2.62	5	2.84	6.95	3.74	7.8	4.22	3	1.77	3.64	2.25	4	2.43	11	6.79
Cluster-15620.0	2	2.69	6	7.59	1	1.43	1	1.36	3	3.94	2	2.91	1	1.64	1	1.58	1	1.67
Cluster-15635.1	12.08	0.75	21.08	1.38	13.07	0.89	25	1.58	18	1.21	25.16	1.78	18	1.24	16	1.11	23	1.54
Cluster-15635.2	14	2.06	7	1.07	8	1.28	9	1.35	19	2.98	8	1.33	7	1.15	7	1.15	18	2.9
Cluster-15647.0	4	1.22	3	0.93	3	0.99	6	1.86	2	0.64	3	1.03	1	0.35	5	1.72	4	1.37
Cluster-15745.0	2	0.64	3	0.98	3	1.04	3	0.98	8	2.69	3	1.09	4	1.47	2	0.73	4	1.45
Cluster-15760.0	1	0.31	4	1.27	1	0.34	6	1.9	6	1.95	2	0.7	1	0.36	3	1.06	3	1.06
Cluster-15869.0	25	2.97	13	1.61	16	2.07	15	1.82	17	2.16	8	1.08	6	0.79	8	1.06	10	1.3
Cluster-16010.0	13	0.91	8	0.59	8	0.61	13	0.92	13	0.98	4	0.32	7.94	0.61	24	1.87	19.69	1.49
Cluster-16028.0	7.48	1.95	11	2.93	13.38	3.77	8	2.12	11.37	3.11	5.89	1.73	7	2.07	22	6.47	14	4.08
Cluster-16065.1	27.55	1.75	49.15	3.28	17.87	1.23	58.57	3.78	61.41	4.19	45.33	3.27	53.97	3.77	68.17	4.8	43	2.94
Cluster-16077.0	17.92	0.38	30.78	0.69	49.52	1.15	21.97	0.48	30.57	0.7	42.72	1.03	23.42	0.55	47.18	1.11	30.73	0.7
Cluster-16101.0	12	1.07	4	0.37	6	0.58	4	0.36	7	0.67	5	0.51	5	0.49	6	0.6	5	0.48
Cluster-16131.0	19	0.65	22	0.8	11	0.41	21	0.73	17	0.63	11	0.43	18	0.68	23.15	0.88	28	1.03
Cluster-16224.0	8	2.35	9	2.69	14	4.44	13	3.88	5	1.54	5	1.66	8	2.67	10	3.33	6	1.98
Cluster-16244.0	4	1.39	6	2.11	5	1.88	2	0.71	9	3.26	4	1.57	9	3.59	12	4.75	5	1.98
Cluster-16244.1	5	1.59	3	0.97	1	0.34	13	4.2	2	0.66	5	1.79	5	1.81	1	0.36	1	0.36
Cluster-16272.0	21	2.66	18	2.37	15	2.06	20	2.57	27	3.65	25	3.59	15	2.11	25	3.53	14	1.93
Cluster-16284.0	14	1.48	3	0.33	8	0.92	27	2.9	29	3.28	20	2.4	69	8.08	44	5.18	99	11.35
Cluster-16356.1	98	6.3	62	4.19	123	8.61	55	3.6	48	3.32	78	5.7	21.95	1.56	47	3.36	33	2.29
Cluster-16390.0	7	1.63	19	4.54	8	2.02	23	5.45	3	0.74	6	1.58	67	17.61	2	0.52	33	8.55
Cluster-16533.0	32.69	1.87	31.55	1.9	44.62	2.78	42.72	2.49	30.07	1.85	19	1.24	9.85	0.62	12.97	0.82	8	0.49
Cluster-16534.2	31.9	14.92	23.68	11.04	19.48	9.81	26.31	12.52	18.69	8.99	18.87	9.89	37.33	20.29	31.42	16.86	27.92	15.12
Cluster-16636.1	74.03	3.68	58.14	3.04	62.53	3.38	42.92	2.17	23.28	1.25	30.1	1.7	50.45	2.76	75.34	4.15	66.62	3.55
Cluster-16645.0	10	0.85	5	0.45	5	0.46	5	0.43	13	1.18	5	0.48	21	1.97	15	1.42	19	1.74
Cluster-16712.1	47.03	1.73	69.15	2.68	54.1	2.17	56.51	2.11	47.19	1.87	15.9	0.66	11	0.44	31.95	1.3	14	0.55
Cluster-16803.0	12	2.54	13	2.83	5	1.14	11	2.36	13	2.9	11	2.63	7	1.67	3	0.71	3	0.7
Cluster-16917.0	16.42	3.5	2.48	0.54	9.88	2.28	8.56	1.86	5.94	1.34	18.59	4.48	4.54	1.09	16.84	4.04	19.83	4.68
Cluster-16921.0	11	7.22	13	8.35	10	7.04	4	2.67	1	0.66	1	0.73	2	1.55	3	2.28	1	0.78
Cluster-17037.0	11	1.32	3	0.37	3	0.39	8	0.97	6	0.77	18	2.44	3	0.4	8	1.07	3	0.39
Cluster-17203.0	6	0.98	7	1.19	4	0.71	5	0.83	2	0.35	2	0.37	2	0.37	3	0.55	4	0.72
Cluster-17254.0	16	1.89	4	0.49	14	1.8	80	9.64	42	5.32	39	5.24	74	9.74	34	4.49	25	3.22
Cluster-17341.0	19	1.6	6	0.53	8	0.73	19	1.62	18	1.62	26	2.48	16	1.49	14	1.31	19	1.73
Cluster-17416.0	119	5.73	111	5.64	99	5.2	56	2.75	68	3.53	101	5.54	12	0.64	7	0.37	9	0.47
Cluster-17430.1	96.83	4.08	63.63	2.83	53.71	2.46	66.74	2.86	113.27	5.15	62.19	2.98	151.69	7.02	134.58	6.28	109.76	4.96
Cluster-17433.0	57.91	1.3	42.95	1.02	56	1.38	74	1.7	71.43	1.74	56.45	1.45	53	1.31	45.29	1.13	17.53	0.42
Cluster-17540.1	3	4.35	1	1.36	5	7.7	1	1.47	2	2.82	3	4.69	4	7.08	2	3.42	7	12.65
Cluster-17595.0	75	10.34	33	4.74	43	6.44	56	7.85	59	8.68	68	10.63	5	0.77	19	2.93	5	0.75
Cluster-17597.0	17	3.49	23	4.87	11.45	2.55	5	1.04	2	0.43	8	1.86	9	2.08	11.7	2.7	9	2.04
Cluster-17775.0	8	1.66	8	1.71	8	1.8	5	1.06	7	1.54	9	2.12	11	2.57	12	2.81	9	2.07
Cluster-17791.2	5	2.38	8	3.79	3	1.54	3	1.45	3	1.47	1	0.53	1	0.55	4	2.19	1	0.55
Cluster-17806.1	31.44	0.88	25.81	0.77	18.43	0.56	25.84	0.74	17.48	0.53	17.77	0.57	10.76	0.33	18.77	0.58	22.81	0.69
Cluster-17840.0	39.91	1.74	63.82	2.94	66.63	3.16	48.03	2.13	59.43	2.8	44.29	2.2	25.6	1.23	30.36	1.47	31.45	1.47
Cluster-17917.0	65	1.88	54	1.65	36	1.14	33	0.97	30	0.94	21	0.69	23	0.73	16	0.51	20	0.62
Cluster-17928.0	2	0.33	6	1.03	2	0.36	3	0.51	2	0.35	3	0.56	7	1.3	2	0.37	2	0.36
Cluster-18013.0	31	1.23	54.67	2.3	41.86	1.81	34	1.38	14.74	0.63	9	0.41	18	0.79	12	0.53	21.77	0.93
Cluster-18030.0	4	0.69	6	1.08	4	0.75	6	1.06	4	0.74	5	0.98	18	3.5	12	2.33	9	1.72
Cluster-18034.0	6.02	1.31	2	0.45	4	0.94	7	1.55	7	1.61	3	0.74	8	1.96	11	2.7	11	2.66
Cluster-18053.0	2	0.79	1	0.4	1	0.42	2	0.8	1	0.41	3	1.33	3	1.36	3	1.35	10	4.5
Cluster-18067.0	9	2.34	6	1.6	4	1.13	6	1.59	8	2.19	8	2.35	2	0.59	7	2.06	4	1.16
Cluster-18068.0	3	0.81	8	2.2	8	2.33	5	1.37	6	1.69	10	3.03	2	0.61	7	2.13	4	1.2
Cluster-18151.0	21	4.59	26	5.85	31	7.34	15	3.34	20	4.62	21	5.19	3	0.74	2	0.49	3	0.73
Cluster-18154.0	2.77	0.48	1.79	0.32	7	1.32	4.83	0.86	7.52	1.39	3.77	0.74	4.79	0.93	12	2.34	5.05	0.97
Cluster-18284.0	22	1.9	10.92	0.99	13.52	1.27	3.9	0.34	8.21	0.76	4	0.39	4.35	0.42	5	0.48	11.16	1.04
Cluster-18348.0	2	0.36	3	0.56	7	1.36	3	0.55	4	0.76	6	1.22	5	1.01	5	1.01	2	0.4
Cluster-18359.0	5	0.54	5	0.57	4	0.47	8	0.88	5	0.58	3	0.37	9	1.08	6	0.72	4	0.47
Cluster-18388.1	41.21	0.96	68.8	1.69	53.77	1.36	29.75	0.7	12.15	0.31	59.27	1.57	13.41	0.34	24.04	0.62	47.85	1.19
Cluster-18449.0	7	0.86	11	1.41	17	2.27	4	0.5	14	1.84	8	1.12	3	0.41	4	0.55	7	0.94
Cluster-18450.0	4.59	1.01	7	1.58	5.79	1.38	12	2.68	5	1.16	5	1.24	11	2.72	8.21	2.03	8	1.95
Cluster-18463.0	4	0.5	3	0.39	5	0.68	11	1.39	8	1.06	7	0.99	17	2.36	3	0.42	6	0.81
Cluster-18491.0	70	1.82	74	2.03	77	2.18	68	1.8	65	1.82	77	2.28	77	2.19	108	3.1	74	2.06
Cluster-18548.0	30	1.42	34	1.7	20	1.03	19	0.92	17	0.87	16	0.86	8	0.42	18	0.95	14	0.71
Cluster-18722.0	4	0.33	13	1.14	9	0.82	14	1.19	10	0.9	23	2.19	13	1.2	12	1.12	5	0.45
Cluster-18778.0	18	2.61	32	4.82	34	5.35	27	3.98	9	1.39	14	2.3	4	0.65	4	0.65	2	0.32
Cluster-18845.0	21	1.2	17	1.02	26	1.62	27	1.57	22	1.35	24	1.56	35	2.2	61	3.87	59	3.62
Cluster-18865.0	10	2.94	3	0.9	4	1.27	4	1.19	5	1.54	3	0.99	4	1.34	9	2.99	4	1.32
Cluster-18897.2	12.81	3.78	14.21	4.27	17.75	5.67	23	6.91	10.23	3.16	18.72	6.23	7	2.35	11.64	3.89	16.27	5.41
Cluster-18897.5	19	6.48	9	3.1	16	5.89	17	5.9	16	5.68	23	8.82	20	7.81	25	9.69	14	5.42
Cluster-18897.6	3.19	0.89	9.79	2.77	6.25	1.88	10	2.82	6.77	1.97	9.28	2.91	5	1.58	8.36	2.63	9.73	3.03
Cluster-18983.0	12	0.51	17	0.76	14	0.65	13	0.56	12	0.55	9	0.44	34	1.59	29	1.37	25	1.14
Cluster-19088.0	14.33	1	6.5	0.48	4.15	0.31	26	1.84	10	0.75	31	2.45	52.37	4.03	58.16	4.5	32.58	2.45
Cluster-19157.0	9	0.88	4	0.41	10	1.07	25	2.49	12	1.26	12	1.33	12	1.3	6	0.65	24	2.55
Cluster-19229.0	12	1.92	5	0.83	9	1.57	5	0.82	3	0.51	6	1.09	13	2.33	7	1.26	14	2.46
Cluster-19335.0	5.43	1.51	5.72	1.62	8.8	2.64	4.15	1.17	6.35	1.85	10.39	3.25	2.5	0.79	2.64	0.83	1	0.31
Cluster-19346.0	73.61	3.72	63.91	3.41	28.47	1.57	40.61	2.09	43.81	2.39	26.64	1.53	25.88	1.44	18.12	1.02	27.6	1.5
Cluster-19387.0	5	1.72	2	0.69	5	1.85	5	1.75	1	0.36	1	0.39	2	0.79	4	1.56	3	1.17
Cluster-19387.1	8	0.6	15	1.17	20	1.62	11	0.83	7	0.56	8	0.68	9	0.74	10	0.83	4	0.32
Cluster-19437.0	24.82	1.63	10.73	0.74	7.75	0.55	20.82	1.39	15.1	1.06	20.54	1.53	17.53	1.27	19.15	1.39	16.05	1.13
Cluster-19550.0	13	0.98	13	1.03	11	0.9	13	0.99	10	0.81	10	0.85	8	0.66	22	1.84	9	0.73
Cluster-19592.0	1	0.53	1	0.52	1	0.57	4	2.15	4	2.16	1	0.59	2	1.24	2	1.22	2	1.23
Cluster-19623.0	7	0.96	5	0.71	4	0.59	3	0.42	10	1.46	5	0.78	3	0.46	4	0.61	7	1.05
Cluster-19631.0	3	0.54	9	1.66	4	0.77	10	1.81	6	1.14	6	1.21	3	0.6	2	0.4	6	1.18
Cluster-19710.0	10	1.46	11	1.67	3.96	0.63	13	1.93	7	1.09	5.26	0.87	6	0.98	2	0.33	3	0.48
Cluster-19752.0	1	0.53	2	1.06	1	0.57	4	2.17	2	1.09	4	2.39	1	0.62	7	4.3	4	2.5
Cluster-19793.0	177.61	4.01	140.02	3.35	136.35	3.36	157.3	3.61	100.57	2.46	134.37	3.45	40.82	1.01	52.22	1.3	54.57	1.32
Cluster-19880.1	52.28	2.22	41	1.84	27	1.25	14	0.6	14.19	0.65	8	0.39	27	1.26	14	0.66	48	2.19
Cluster-19880.2	35	4.15	27	3.34	34	4.38	22	2.65	20	2.53	31	4.17	23	3.03	32	4.23	41	5.29
Cluster-19880.3	27.72	7.91	12.24	3.56	14.79	4.56	22.07	6.41	10.9	3.26	18.71	6.02	15	4.87	13	4.2	23	7.37
Cluster-19923.0	49	5.46	32	3.72	24	2.91	28	3.17	26	3.1	10	1.26	17	2.1	9	1.12	16	1.94
Cluster-19962.1	14	1.63	9.32	1.13	9	1.14	27	3.2	25	3.11	40	5.29	12	1.55	13	1.69	19	2.41
Cluster-19995.0	4	0.55	4	0.58	3	0.45	4	0.56	6	0.88	3	0.47	3	0.46	6	0.93	4	0.6
Cluster-20045.0	174.67	11.7	180.46	12.71	135.03	9.84	104.38	7.11	147.99	10.66	173.6	13.21	43	3.18	5	0.37	11	0.79
Cluster-20046.1	10	0.91	7.15	0.68	9.38	0.93	10.21	0.95	11.81	1.15	6.1	0.63	9.64	0.97	4.97	0.5	9.84	0.97
Cluster-20072.0	11	0.8	14	1.07	14	1.11	8	0.59	10	0.78	7	0.58	13	1.04	9	0.73	10	0.79
Cluster-20073.0	37.78	1.27	37.58	1.33	29.39	1.07	25	0.85	38.69	1.4	38.84	1.48	32.2	1.19	15.62	0.58	45.7	1.64
Cluster-20081.0	9	0.49	14	0.8	11	0.65	14	0.78	9.06	0.53	10	0.62	16	0.96	10	0.6	16	0.94
Cluster-20089.1	10	1.37	13	1.85	22	3.27	11	1.53	12	1.75	12	1.86	15	2.29	12	1.83	16	2.39
Cluster-20096.0	32	2.36	32.91	2.55	38	3.05	25.72	1.93	30	2.38	29	2.43	33	2.69	39	3.2	23	1.83
Cluster-20112.0	32	4.47	36	5.24	29	4.4	27	3.84	33	4.92	14	2.22	8	1.25	3	0.47	7	1.07
Cluster-20222.0	62.92	2.33	43.76	1.71	44	1.78	67.96	2.56	57.68	2.31	48.89	2.06	70.06	2.85	90.16	3.71	74.96	2.98
Cluster-20280.0	7	2.82	8	3.23	5	2.17	7	2.87	2	0.83	3	1.36	24	11.14	7	3.22	13	6
Cluster-20294.1	23.44	3.15	10.25	1.43	16.21	2.36	18.07	2.47	4.01	0.57	10.27	1.56	16.63	2.49	18.6	2.79	15.38	2.25
Cluster-20303.0	11.7	0.54	8.68	0.42	17.36	0.88	19.6	0.92	20.3	1.01	18.17	0.96	10.09	0.51	11.11	0.57	14.97	0.75
Cluster-20322.0	6	0.82	4	0.57	8	1.18	27	3.74	14	2.03	24	3.7	12	1.82	6	0.91	6	0.89
Cluster-20361.0	32	1.9	22	1.37	30	1.94	14	0.84	18	1.15	34	2.29	6	0.39	6	0.4	8	0.51
Cluster-20382.1	106	6.63	48	3.16	61	4.15	70	4.45	53	3.57	33	2.35	34	2.34	31	2.15	18	1.21
Cluster-20504.0	7.24	1.08	12.76	1.98	11.61	1.88	19.21	2.92	14.78	2.35	13.97	2.36	13.1	2.18	7.43	1.24	10	1.64
Cluster-20508.0	11	2.51	11	2.58	6	1.49	10	2.32	11	2.65	7	1.81	12	3.09	2	0.52	9	2.29
Cluster-20576.0	35	0.87	36	0.94	53	1.43	30	0.76	29	0.78	33	0.93	29	0.79	35	0.96	28	0.74
Cluster-20593.1	27	1.68	19	1.25	29	1.97	26	1.65	16	1.07	13	0.92	6	0.41	10	0.69	6	0.4
Cluster-20645.0	5	1.23	6	1.51	2	0.53	5	1.25	3	0.78	3	0.83	2	0.56	5	1.39	9	2.47
Cluster-20726.0	12	1.09	5	0.47	5	0.49	19	1.75	17	1.65	8	0.82	19	1.9	18	1.81	14	1.37
Cluster-20728.1	5	2.18	9	3.93	4	1.88	4	1.78	3	1.35	1	0.49	4	2.02	9	4.5	6	3.02
Cluster-20764.0	97	6.7	82	5.95	101	7.59	70	4.92	64	4.75	95	7.46	24	1.83	63	4.84	45	3.35
Cluster-20797.0	11	2.72	35	8.88	12	3.22	3	0.76	7	1.82	2	0.56	56	15.69	20	5.59	14	3.87
Cluster-20816.0	70.94	3.17	118	5.56	116	5.65	13	0.59	10	0.48	18	0.91	23	1.13	11	0.55	9	0.43
Cluster-20955.0	11	1.21	11	1.27	5	0.6	19	2.13	16	1.89	12	1.5	9	1.1	5	0.62	4	0.48
Cluster-20955.1	9	1	3	0.35	9	1.08	4	0.45	6	0.71	11	1.38	9	1.11	10	1.24	3	0.36
Cluster-20971.0	3	0.44	8	1.22	8	1.28	3	0.45	11	1.72	5	0.83	9	1.48	3	0.49	5	0.81
Cluster-21021.0	15	2.97	5	1.02	10	2.15	9	1.81	5	1.05	7	1.57	10	2.23	6	1.34	6	1.31
Cluster-21073.0	3	1.7	1	0.56	1	0.61	1.27	0.74	2	1.16	2	1.27	3	2	1	0.65	2	1.33
Cluster-21074.0	12	0.74	18	1.16	17	1.14	21	1.31	9.89	0.65	7	0.49	14	0.95	17	1.16	10	0.66
Cluster-21170.0	17	1.88	15	1.73	9	1.08	17	1.91	11	1.3	10	1.25	5	0.61	21	2.59	9	1.08
Cluster-21219.0	5.34	1.47	5.99	1.68	6.39	1.9	6.47	1.81	2.14	0.62	4.27	1.32	3	0.94	2.31	0.72	1.06	0.32
Cluster-21235.0	55.21	2.96	49.46	2.79	45.08	2.63	54.66	2.98	88.36	5.11	50.19	3.06	9	0.53	9	0.54	8	0.46
Cluster-21273.0	19	1.43	10	0.79	8	0.66	17	1.3	34	2.75	35	2.99	22	1.83	16	1.34	16	1.3
Cluster-21486.0	77.06	2.54	58.23	2.03	51.57	1.85	69.16	2.32	60.1	2.14	32.48	1.22	12.5	0.45	47.71	1.74	17.35	0.61
Cluster-21558.0	25	2.97	13	1.61	6	0.78	12	1.45	6	0.76	14	1.89	14	1.85	16	2.13	27	3.5
Cluster-21593.0	27	2.46	24	2.29	19	1.88	12	1.11	5	0.49	8	0.83	17	1.72	11	1.12	18	1.78
Cluster-21599.0	6	0.48	5	0.42	4	0.35	6	0.49	8	0.68	4	0.36	7	0.62	7	0.62	7	0.6
Cluster-21684.0	17.98	0.62	13.19	0.48	20.99	0.79	9.28	0.32	13.98	0.52	11.49	0.45	13.87	0.52	35.31	1.34	10.9	0.4
Cluster-21746.0	7	1.23	4.51	0.82	10.54	2	5.22	0.93	3.78	0.7	5	0.99	4.24	0.83	10.49	2.06	4.3	0.83
Cluster-21795.0	25	1.23	62	3.21	37	1.98	26	1.3	20	1.06	10	0.56	20	1.08	13	0.71	27	1.42
Cluster-21840.0	4	2.03	6	3.03	4	2.19	4	2.07	2	1.04	5	2.84	1	0.59	5	2.92	2	1.18
Cluster-21892.0	32.24	1.95	27.57	1.75	33.39	2.19	19.79	1.22	23	1.49	13	0.89	27	1.8	41.91	2.81	16	1.04
Cluster-21926.0	49	10.18	8	1.71	9	2.03	26	5.5	25	5.5	12	2.82	6	1.4	5	1.17	9	2.07
Cluster-21960.0	13	25.88	2	3.67	1	2.1	2	4.03	6	11.45	5	10.53	1	2.45	5	11.77	1	2.52
Cluster-21961.0	12.97	3.99	10.93	3.42	9	2.99	6.94	2.17	6	1.93	1.19	0.41	8.7	3.06	10.76	3.76	16.41	5.7
Cluster-22046.0	3	1.09	1	0.37	1	0.39	3	1.11	4	1.51	2	0.82	1	0.42	4	1.65	2	0.83
Cluster-22089.1	19.13	1.16	15.92	1.02	15	0.99	6.2	0.38	5.27	0.34	4.59	0.32	6.89	0.46	9.12	0.61	6.81	0.45
Cluster-22103.1	10	2.08	14	3	7	1.58	8	1.69	6	1.32	4	0.94	3	0.7	3	0.7	11	2.53
Cluster-22105.0	6	0.62	6	0.64	11	1.23	7	0.73	5	0.55	3	0.35	3	0.34	4	0.46	5	0.56
Cluster-22109.0	6	0.94	4	0.65	4	0.68	3	0.48	5	0.83	2	0.35	3	0.52	4	0.7	5	0.86
Cluster-22116.0	1	0.31	4	1.25	2	0.67	1	0.31	4	1.29	2	0.69	3	1.05	2	0.7	1	0.35
Cluster-22134.0	12	0.81	9	0.64	8	0.59	31	2.13	20	1.45	36	2.77	16	1.19	19	1.43	21	1.53
Cluster-22231.0	11.15	1.02	11	1.05	9	0.9	33.86	3.15	42.8	4.2	26.73	2.78	4.79	0.49	6	0.61	6	0.59
Cluster-22330.0	17.28	2.42	16.64	2.43	21.13	3.22	17.82	2.54	9.73	1.45	15.22	2.42	8.79	1.37	15.03	2.36	9.91	1.52
Cluster-22519.0	14.51	1.22	19	1.68	25	2.29	29.91	2.56	34	3.07	31.47	3	8.27	0.77	14.6	1.37	15	1.36
Cluster-22622.0	5	1.07	6	1.33	8	1.86	7	1.53	3	0.68	3	0.73	26	6.29	47	11.37	38	9.06
Cluster-22647.0	4	0.7	2	0.36	2	0.38	19	3.4	3	0.56	2	0.4	5	0.99	6	1.18	9	1.74
Cluster-22703.0	31.27	0.69	18.19	0.42	14.63	0.35	28.13	0.63	20.18	0.48	15.18	0.38	39.3	0.95	38	0.93	29.86	0.7
Cluster-22707.0	37	3.2	21	1.9	17	1.6	18	1.58	11	1.02	9	0.88	5	0.48	14	1.35	6	0.56
Cluster-22737.0	12	0.81	11	0.78	15	1.1	11	0.75	19	1.37	27	2.06	36	2.67	20	1.49	32	2.32
Cluster-22745.0	8	0.71	5	0.47	13	1.26	11	0.99	8	0.76	6	0.61	12	1.18	15	1.48	13	1.25
Cluster-22752.7	55.96	2.59	48.2	2.35	27.19	1.37	89.23	4.2	59.34	2.96	51.98	2.74	31.64	1.61	53.9	2.77	43.27	2.15
Cluster-22790.0	3	1.03	6	2.08	1	0.37	4	1.4	4	1.43	1	0.39	11	4.32	19	7.42	4	1.56
Cluster-22904.0	10	3.02	3	0.92	12	3.92	12	3.69	13	4.11	6	2.04	5	1.72	14	4.8	7	2.39
Cluster-22929.0	42	2	16	0.8	32	1.66	31	1.5	22	1.13	26	1.41	30	1.57	34	1.8	17	0.87
Cluster-22950.1	32	1.45	19	0.91	7.41	0.36	49.74	2.29	18.29	0.89	39.4	2.03	118.16	5.88	116.11	5.82	85	4.13
Cluster-23004.0	27	4.83	14	2.59	14	2.72	18	3.28	17	3.23	11	2.23	14	2.81	4	0.8	10	1.97
Cluster-23011.0	16	1.1	11	0.8	6	0.45	17	1.19	20	1.48	27	2.11	12	0.91	18	1.38	9	0.67
Cluster-23011.1	21	1.24	5	0.31	20	1.28	13	0.78	15	0.95	7	0.47	9	0.58	36	2.36	28	1.78
Cluster-23035.2	75.43	7.59	89.21	9.4	64.01	7.01	62	6.35	51	5.5	81.14	9.27	62.07	6.93	113	12.68	95	10.38
Cluster-23035.3	3	26.17	11	84.48	4	36.28	5	43.34	1	7.89	2	16.6	3	33	12	124.08	3	34.81
Cluster-23082.0	9	0.55	16.28	1.05	9.16	0.61	5.73	0.36	7	0.46	8.09	0.56	12	0.81	7	0.48	15.97	1.05
Cluster-23089.0	12	1.28	17	1.9	7	0.81	11	1.2	12	1.37	11	1.33	7	0.83	20	2.38	12	1.39
Cluster-23100.1	4	0.47	6	0.73	4	0.51	11	1.31	3	0.38	3	0.4	5	0.65	11	1.44	12	1.53
Cluster-23111.0	26	1.43	30.76	1.78	24	1.44	31.04	1.74	15.71	0.93	13	0.81	20	1.21	20	1.22	35	2.07
Cluster-23142.0	25.21	1.44	15.89	0.96	8.03	0.5	16	0.93	16.62	1.03	10.74	0.7	8.26	0.52	5	0.32	13	0.8
Cluster-23142.1	36.92	1.11	22.26	0.71	23.82	0.78	43	1.31	26.94	0.87	11.51	0.39	23.83	0.78	12	0.4	30	0.96
Cluster-23186.0	125	9.2	52	4.02	60	4.81	51	3.82	93	7.36	134	11.21	7	0.57	8	0.65	19	1.51
Cluster-23194.1	29.56	0.71	34	0.86	35	0.92	34.95	0.85	21.89	0.57	24.63	0.67	18.5	0.49	38.23	1.02	21.26	0.55
Cluster-23353.2	45	2.45	56	3.21	32	1.9	42.91	2.38	43	2.52	41.9	2.6	15.79	0.95	21	1.27	16.79	0.98
Cluster-23413.0	7.24	0.6	13.52	1.18	10.3	0.94	12.9	1.1	12.54	1.12	12.88	1.22	4.54	0.42	6.74	0.63	3.58	0.32
Cluster-23432.0	113	3.94	103	3.79	71.8	2.72	42.59	1.51	65	2.44	57	2.26	9	0.34	13.25	0.51	29	1.08
Cluster-23440.0	6.21	0.37	14.67	0.93	11.73	0.77	15.82	0.97	6.55	0.42	5.1	0.35	10	0.66	12.7	0.85	11.5	0.74
Cluster-23459.3	7	1.43	4	0.84	4	0.89	3	0.62	8	1.73	7	1.62	6	1.38	5	1.15	4	0.91
Cluster-23465.0	25	1.91	20.28	1.62	19.68	1.63	22.93	1.78	15	1.23	16	1.39	21.49	1.81	32.76	2.78	18.91	1.56
Cluster-23466.0	4	0.63	10	1.64	11	1.89	8	1.29	4	0.67	5	0.9	5	0.88	6	1.06	4	0.69
Cluster-23517.0	9.06	1.24	15.35	2.18	10.61	1.57	10.72	1.49	5.37	0.78	5.22	0.81	7.8	1.19	10.49	1.6	13.39	2
Cluster-23619.0	6	0.6	8	0.83	19	2.05	10	1.01	7	0.74	5	0.56	5	0.55	6	0.66	6	0.65
Cluster-23754.0	45.63	2.64	45.19	2.75	53.03	3.33	54.37	3.19	31.68	1.97	26.43	1.73	17.06	1.09	8.7	0.56	29.94	1.86
Cluster-23802.0	32	3.71	47	5.69	33	4.16	69	8.14	49	6.08	50	6.58	28	3.61	44	5.69	39	4.92
Cluster-23853.0	3	0.44	3	0.46	3	0.48	8	1.19	10	1.56	8	1.33	104	16.97	27	4.42	56	8.97
Cluster-23887.0	8	0.39	7	0.36	10	0.53	20	0.99	13	0.68	16	0.88	23	1.23	15	0.81	20	1.04
Cluster-23914.0	108	6.23	75	4.56	82	5.15	62	3.64	57	3.54	68	4.46	28	1.78	22	1.41	32	1.99
Cluster-23946.0	46	2.27	31	1.61	25	1.34	27	1.36	39	2.08	42	2.36	31	1.68	39	2.14	43	2.28
Cluster-24171.0	14	2.04	12.23	1.86	11.94	1.89	6	0.89	7	1.09	9	1.49	2.75	0.45	5	0.82	2	0.32
Cluster-24303.0	4	1.53	1	0.38	3	1.23	8	3.11	11	4.35	6	2.57	3	1.32	11	4.79	6	2.62
Cluster-24341.0	42.94	1.36	46.51	1.56	82.9	2.86	47.14	1.52	36.48	1.25	45.46	1.64	23.81	0.83	22.04	0.77	21.31	0.72
Cluster-24405.0	5	0.71	5	0.74	6	0.93	13	1.89	21	3.2	11	1.78	14	2.23	5	0.8	2	0.31
Cluster-24429.0	29	3.04	42	4.6	30	3.41	25	2.66	27	3.03	13	1.54	17	1.97	9	1.05	28	3.18
Cluster-24432.1	60	3.96	56	3.89	45	3.24	75	5.04	61	4.34	48	3.61	35	2.55	32	2.35	37	2.64
Cluster-24462.2	17	3.23	5	0.98	6	1.24	21.72	4.19	18.83	3.79	5	1.07	6	1.28	10	2.13	7	1.47
Cluster-24540.0	3	1.07	3	1.08	1.99	0.76	1	0.36	1	0.37	6	2.4	5	2.04	2	0.81	2	0.81
Cluster-24578.0	39.18	3.13	6.53	0.55	18.98	1.65	47.99	3.9	22.35	1.92	22.51	2.04	7.27	0.64	30.44	2.71	4.6	0.4
Cluster-24596.0	27.58	1.75	6.06	0.4	11.57	0.8	12.77	0.83	12.91	0.88	11.12	0.8	9.69	0.68	13.37	0.94	17.14	1.17
Cluster-24602.1	5	0.54	8	0.91	9	1.06	12	1.32	26	3.01	15	1.84	9	1.08	6	0.72	16	1.88
Cluster-24627.0	120.64	2.4	138.45	2.91	154.47	3.35	82.66	1.67	41.65	0.9	36.19	0.82	20.52	0.45	44.17	0.97	21.73	0.46
Cluster-24736.0	3	0.45	3	0.46	4	0.65	11	1.67	5	0.79	3	0.51	7	1.16	5	0.83	10	1.63
Cluster-24741.0	4	0.43	3	0.34	7.01	0.82	8	0.87	10.85	1.25	6	0.73	112.89	13.44	16.56	1.98	44.15	5.15
Cluster-24765.0	3	0.49	12	2.01	2	0.35	7	1.15	4	0.69	9	1.65	4	0.72	2	0.36	4	0.71
Cluster-24786.0	20	0.7	19	0.7	17	0.65	23	0.81	25	0.94	17	0.67	23	0.88	37	1.43	15	0.56
Cluster-24812.0	3	1.26	6	2.52	1	0.45	2	0.85	5	2.16	3	1.41	1	0.48	2	0.96	2	0.96
Cluster-24812.1	18.51	1.18	6.96	0.47	9	0.62	15.82	1.02	6	0.41	6.54	0.47	7	0.49	8	0.57	6	0.41
Cluster-2482.1	7	2.12	5	1.54	1	0.33	2	0.62	4	1.27	2	0.68	8	2.76	7	2.4	7	2.39
Cluster-24842.3	71.06	3.1	55.34	2.55	47.39	2.25	68.15	3.02	50.16	2.36	67.84	3.36	68.29	3.27	80.61	3.9	60.61	2.84
Cluster-24858.1	143	6.63	113.5	5.55	96.54	4.88	94	4.43	61	3.05	80	4.22	20	1.02	27	1.39	13	0.65
Cluster-25018.0	15	0.57	22.68	0.91	30.65	1.26	16.62	0.64	15.18	0.62	9.32	0.4	28.35	1.18	43.7	1.83	48.36	1.96
Cluster-25039.0	8	0.77	6	0.6	5	0.52	15	1.46	17	1.74	10	1.09	20	2.12	15	1.6	12	1.24
Cluster-25149.0	14.37	0.77	35.92	2.03	27.68	1.62	24.23	1.32	23.67	1.37	25.9	1.58	29.13	1.72	23.31	1.39	15.95	0.92
Cluster-25173.0	5	0.81	7	1.17	9	1.58	9	1.48	14	2.41	6	1.1	5	0.9	15	2.72	7	1.24
Cluster-25230.0	32.05	1.19	38.17	1.5	13.22	0.54	35.27	1.34	35.28	1.42	36.53	1.55	9.13	0.37	19.36	0.8	12.65	0.5
Cluster-25288.0	63.47	1.3	87.49	1.9	91.62	2.05	32.94	0.69	56.53	1.26	31.58	0.74	48	1.08	64.59	1.47	44	0.97
Cluster-25320.0	6	3.56	1	0.58	4	2.54	1	0.6	3	1.81	1	0.66	3	2.09	4	2.74	3	2.09
Cluster-25377.0	10	0.78	17	1.4	8	0.68	11	0.88	9	0.76	7	0.62	8	0.69	19	1.66	21	1.78
Cluster-25399.0	43	6.44	35	5.45	36	5.85	36	5.48	15	2.39	33	5.6	10	1.67	43	7.21	25	4.1
Cluster-25407.0	125.24	3.66	68.86	2.13	86.36	2.75	92.57	2.75	82.9	2.62	61.63	2.05	41.35	1.32	87.46	2.83	44.73	1.4
Cluster-25418.0	22.5	1.34	26	1.63	24.42	1.59	33.56	2.04	18.33	1.18	27.6	1.87	15.48	1.02	16	1.06	11	0.71
Cluster-25440.0	52.85	5.18	19.22	1.97	17.78	1.89	112.34	11.19	59.28	6.22	43.15	4.8	58.58	6.36	77.51	8.46	40.34	4.28
Cluster-25443.0	12.18	3.73	1.7	0.53	2.36	0.78	3.16	0.98	7.26	2.32	10.63	3.67	8.11	2.83	5.92	2.05	5.22	1.8
Cluster-25527.0	7.62	1.17	8.97	1.43	9.19	1.53	31.63	4.94	23.57	3.85	17.05	2.96	9	1.54	2.71	0.47	10.94	1.84
Cluster-25530.0	3	1.84	2	1.2	1	0.66	5	3.12	5	3.11	2	1.36	4	2.88	2	1.42	1	0.72
Cluster-25530.2	9.46	2.13	11.95	2.77	7.55	1.84	13.38	3.07	7.14	1.7	10.7	2.73	3.19	0.81	1.88	0.48	8.26	2.07
Cluster-25530.4	7	1.02	10.68	1.61	16.35	2.58	11.79	1.74	13.64	2.11	13.27	2.18	7	1.13	5	0.81	11.56	1.84
Cluster-25551.0	43.88	2.03	44.85	2.19	31.6	1.59	22.61	1.06	22.47	1.12	26.26	1.38	18.37	0.94	28.76	1.48	25.85	1.28
Cluster-25594.2	6	4.83	3	2.33	2	1.72	1	0.82	5	4.03	2	1.78	1	0.96	2	1.87	3	2.9
Cluster-25606.0	5.96	0.46	13.54	1.1	4.31	0.36	7.36	0.58	12.27	1.02	21.56	1.9	6.47	0.55	7.03	0.61	5.57	0.47
Cluster-25656.0	12.36	0.96	27.47	2.24	14.72	1.24	16.44	1.3	8.69	0.72	22.94	2.02	14.87	1.27	19.15	1.65	14.12	1.18
Cluster-25658.0	4	0.6	5	0.78	4	0.65	17	2.59	10	1.6	8	1.36	15	2.51	18	3.02	23	3.77
Cluster-25675.1	50	2.4	29	1.47	37	1.93	24	1.17	28	1.45	30	1.63	6	0.32	9	0.48	8	0.41
Cluster-25682.0	2	0.63	2	0.64	1	0.34	2	0.64	1	0.33	3	1.06	2	0.72	1	0.36	3	1.06
Cluster-25805.0	22.45	1.45	12.68	0.86	8	0.56	36.49	2.41	33.67	2.35	37.88	2.79	19.65	1.4	15.1	1.09	20.96	1.46
Cluster-25894.0	26	1.18	16	0.77	16	0.79	15	0.69	21	1.03	34	1.76	55	2.75	13	0.66	25	1.22
Cluster-25931.0	29	2.7	25	2.44	19	1.93	27	2.56	14	1.4	14	1.48	4	0.41	4	0.42	6	0.61
Cluster-25949.0	7.94	1.68	4.16	0.91	18.63	4.26	9.7	2.09	8.06	1.8	20.31	4.85	12.76	3.04	4.92	1.17	7.6	1.78
Cluster-25959.0	10	0.46	10.63	0.51	7.22	0.36	9	0.42	11	0.54	7	0.36	12	0.6	10	0.51	8	0.39
Cluster-25972.0	36.71	4.53	33.26	4.28	35.84	4.8	34.16	4.29	29.96	3.95	21.21	2.97	15.08	2.07	17.82	2.45	25.3	3.4
Cluster-25994.0	17	3.26	6	1.19	4	0.83	14	2.73	8	1.63	18	3.91	5	1.08	3	0.65	3	0.64
Cluster-25997.0	85	3.71	37	1.7	48	2.28	43	1.91	31	1.46	47	2.33	14	0.67	8	0.39	22	1.03
Cluster-26006.0	24.55	2.1	21.61	1.93	7.64	0.71	8.18	0.71	18.79	1.72	7.71	0.75	10	0.94	21.96	2.09	17	1.57
Cluster-26008.0	2	0.65	2	0.66	3	1.05	1	0.33	2	0.68	2	0.73	1	0.37	3	1.1	3	1.1
Cluster-26021.10000	48	2.74	42	2.53	38	2.37	47	2.73	47	2.89	52	3.38	36	2.27	70	4.44	34	2.09
Cluster-26021.100001	38.87	1.24	53.63	1.81	18.08	0.63	27.97	0.91	27.62	0.95	86.8	3.15	104.71	3.66	87.62	3.09	74.6	2.55
Cluster-26021.100002	37.85	5.05	57.36	7.97	65.62	9.52	42.59	5.78	27.26	3.88	34.15	5.17	56.77	8.44	63.22	9.43	56.73	8.27
Cluster-26021.100003	232.2	14.91	176.69	11.94	278.78	19.49	137.7	9	162.88	11.26	213.35	15.58	37.29	2.64	138.68	9.89	49.89	3.45
Cluster-26021.100004	136	29.6	128	28.67	126	29.72	93	20.59	116	26.68	149	36.67	43	10.55	88.88	21.78	51	12.32
Cluster-26021.100006	276.81	6.65	221.9	5.64	246.67	6.46	113.1	2.76	106.35	2.76	134.86	3.69	71.05	1.87	117.49	3.13	109.77	2.82
Cluster-26021.100012	73	26.66	54	19.89	62	24.43	42	15.61	74	28.09	42	17.25	60	25.17	52	21.64	37	15.4
Cluster-26021.100017	102.76	3.03	69.48	2.17	105.56	3.4	87.34	2.62	102.39	3.27	97.29	3.27	114.92	3.72	70.74	2.31	97.68	3.09
Cluster-26021.100018	83.66	4.56	42.4	2.43	49.39	2.93	92.19	5.11	27.43	1.61	50.91	3.15	77	4.62	51.13	3.09	105.14	6.16
Cluster-26021.100019	4306.73	192.46	2793.05	131.66	2655.38	129.25	14792.6	672.36	8838.8	426.01	10666.2	542.12	1516.35	74.52	1257.18	62.3	1197.93	57.46
Cluster-26021.100025	50.69	2.93	61.35	3.74	79.72	5.02	36.14	2.13	20.01	1.25	22.64	1.49	59.37	3.79	89.57	5.76	102.85	6.41
Cluster-26021.100026	43.78	0.74	67.63	1.21	66.89	1.23	49.77	0.85	49.38	0.9	59.88	1.15	41.98	0.77	22.32	0.42	33.09	0.6
Cluster-26021.100030	110.76	1.8	105.68	1.82	69.72	1.24	57.27	0.95	68.39	1.2	58.7	1.09	142.06	2.53	76.9	1.38	66.45	1.15
Cluster-26021.100035	97.64	1.47	84.07	1.35	91.88	1.51	145.09	2.23	95.06	1.55	132.33	2.28	140.49	2.32	145.44	2.43	121.78	1.96
Cluster-26021.100037	16.26	3.65	29.67	6.85	17.92	4.36	15.58	3.56	26.34	6.24	13.25	3.36	22.56	5.71	33.57	8.49	26.55	6.62
Cluster-26021.100039	32.24	2.51	17.94	1.47	16.71	1.41	47.46	3.76	59.86	5	75.39	6.67	25.23	2.17	36.15	3.13	33.81	2.84
Cluster-26021.10004	12	0.92	12	0.97	8	0.67	30	2.35	19	1.57	11	0.96	20	1.7	12	1.03	29	2.41
Cluster-26021.100040	1710.79	33.79	1997.03	41.77	1904.64	41.01	681.09	13.68	710.11	15.17	732.06	16.46	343.15	7.43	662.4	14.48	445.24	9.4
Cluster-26021.100044	72.79	3.03	62.36	2.74	60.53	2.75	83.41	3.53	51.53	2.32	54.77	2.6	67.27	3.08	103.87	4.8	84.78	3.79
Cluster-26021.100047	56.8	1.09	49.15	1	73.19	1.53	88.94	1.73	106.67	2.21	78.99	1.72	46.47	0.98	28.33	0.6	75.31	1.54
Cluster-26021.100052	979	77.99	637	53.26	827	71.69	1123	91.01	1029	88.05	1175	106.35	890	78.36	673	59.64	1027	88.41
Cluster-26021.100055	58.52	1.4	44.69	1.13	55.92	1.45	30.68	0.74	29.91	0.77	35.88	0.97	44.26	1.16	65	1.72	27.23	0.69
Cluster-26021.100058	707.38	37.9	468.84	26.46	424.92	24.79	358.45	19.53	393	22.68	372.99	22.72	510.64	30.12	186.46	11.09	333.94	19.24
Cluster-26021.100059	206.26	2.27	109.73	1.28	164.44	1.97	101.14	1.13	131.28	1.57	142.25	1.78	294.17	3.55	72.08	0.88	133.38	1.57
Cluster-26021.100061	413.31	7.65	360.02	7.05	280.95	5.67	313.8	5.91	310.87	6.22	372.16	7.84	298.06	6.04	351.86	7.2	284.31	5.62
Cluster-26021.100073	340.87	7.87	249.63	6.1	463.68	11.67	356.37	8.37	313.76	7.84	287.57	7.56	341.98	8.66	449.05	11.48	463.83	11.45
Cluster-26021.100080	263.02	4.47	292.63	5.27	243.33	4.51	227.85	3.94	211.35	3.89	237.95	4.6	212.01	3.95	210.51	3.96	244.93	4.44
Cluster-26021.100081	282.67	5.92	370.98	8.22	421.48	9.61	369.65	7.87	221.79	5.02	258.6	6.16	249.49	5.72	221.05	5.12	187.93	4.2
Cluster-26021.100082	1608.06	41.49	1363.6	37.22	1603.57	45.1	918.42	24.1	543.37	15.16	575.21	16.89	452.86	12.82	578.58	16.53	410	11.32
Cluster-26021.100083	358.41	10.58	301.04	9.39	365	11.74	290.78	8.73	261.45	8.34	272.29	9.14	277.54	8.99	327.75	10.71	242.96	7.67
Cluster-26021.100087	521	75.77	511	77.26	544	85.92	581	85.96	458	70.98	389	64.13	423	68.63	738	120.09	576	91.67
Cluster-26021.100088	223	112.3	159	79.5	193	104.52	119	60.97	234	120.81	228	128.41	21	12.33	57	33	49	28.71
Cluster-26021.100090	672.69	20.81	669.75	21.9	624.55	21.06	763.09	24.01	745.29	24.91	655.67	23.08	620.19	21.06	549.29	18.82	605.28	20.05
Cluster-26021.100092	180.59	3.69	148.56	3.21	151.27	3.37	125.46	2.61	55.66	1.23	48.35	1.12	40.96	0.92	72.17	1.63	56.65	1.24
Cluster-26021.100093	4	1.78	8	3.55	5	2.39	2	0.9	4	1.83	7	3.48	6	3.09	2	1.02	5	2.56
Cluster-26021.100094	353.88	5.03	337.37	5.08	331.88	5.14	294.84	4.26	353.85	5.44	351.89	5.69	131	2.04	192.32	3.02	178.98	2.71
Cluster-26021.100095	162.9	4.68	119.07	3.62	127.19	3.98	128.36	3.75	102.58	3.19	119.58	3.91	96.44	3.04	158.09	5.03	129.32	3.98
Cluster-26021.100098	98.37	1.23	117.94	1.57	50.71	0.69	27.99	0.36	193.53	2.63	23.85	0.34	66.06	0.91	90.65	1.26	60.32	0.81
Cluster-26021.100100	151.16	8.91	142.46	8.84	171.18	10.99	123.93	7.43	91	5.78	89.47	6	174.33	11.33	248.4	16.26	223.17	14.16
Cluster-26021.100101	796.88	50.16	642.18	42.53	621.61	42.6	744.19	47.65	621.76	42.12	794.75	56.86	558.93	38.79	536.81	37.53	541.09	36.69
Cluster-26021.100102	47.1	7.18	24.42	3.87	30.23	5.01	35.23	5.47	27.42	4.45	29.42	5.08	24.84	4.23	59.75	10.2	45.94	7.67
Cluster-26021.100103	1512.94	19.04	1352.81	18.04	1536.78	21.09	1499.97	19.2	1386.7	18.89	1468.23	21.04	1553.64	21.4	1644.35	22.88	1616.19	21.7
Cluster-26021.100104	19.9	6.01	32.58	10.02	34.77	11.36	27.77	8.54	35.58	11.26	28.58	9.74	11.16	3.85	21.25	7.29	19.06	6.5
Cluster-26021.100106	194.94	2.18	218.55	2.6	210.47	2.57	130.28	1.48	82.33	1	73.03	0.93	219.65	2.69	307.04	3.8	294.39	3.52
Cluster-26021.100110	36.78	0.69	15.66	0.31	42.71	0.87	69.52	1.33	47.21	0.96	66.63	1.42	43.53	0.9	27.38	0.57	21.06	0.42
Cluster-26021.100116	603.54	56.06	349.72	34.03	404.95	40.91	534.69	50.52	486.56	48.46	587.82	62	414.66	42.65	383.78	39.7	388.65	39.11
Cluster-26021.100117	172.54	3.16	128.65	2.49	148.09	2.96	138.66	2.58	104.8	2.08	128.7	2.68	81.58	1.64	130.16	2.64	92.1	1.8
Cluster-26021.100119	6	1.66	4	1.13	15	4.48	10	2.81	2	0.58	1	0.31	1	0.31	10	3.12	7	2.17
Cluster-26021.10012	1.67	0.75	1	0.45	2.01	0.98	4.47	2.05	2.71	1.26	3.65	1.85	1.66	0.87	0.72	0.37	2.21	1.15
Cluster-26021.100122	6	0.82	16	2.27	3.99	0.59	18	2.49	19	2.76	10	1.54	12	1.82	20	3.04	11	1.63
Cluster-26021.100124	28.71	1.81	13.57	0.9	31.4	2.16	18.49	1.19	26.04	1.77	30.81	2.21	44.56	3.1	30.44	2.13	41.39	2.81
Cluster-26021.100126	180.71	6.36	273.99	10.19	302.87	11.61	432.75	15.49	390.07	14.82	365.6	14.64	265.39	10.26	165.81	6.47	240.19	9.06
Cluster-26021.100128	140.7	5.98	134.49	6.03	101.12	4.68	117.64	5.09	109.02	5	127.06	6.14	175.22	8.19	134.85	6.35	158.22	7.22
Cluster-26021.100129	44.86	0.95	56.41	1.26	60.43	1.39	53	1.14	43.29	0.99	43.1	1.03	77.03	1.78	74.46	1.74	46.61	1.05
Cluster-26021.100133	1480.94	83.61	1020.81	60.69	1146.11	70.45	1798.3	103.27	1489.67	90.58	1701.22	109.19	2612.08	162.44	2580.32	161.71	2472.61	150.18
Cluster-26021.100135	78.77	2.31	92.57	2.87	78.71	2.52	81.71	2.44	86.55	2.75	99.49	3.32	134.24	4.33	80.91	2.63	109.32	3.44
Cluster-26021.100136	204.61	16.1	259.65	21.44	210.2	17.99	256.34	20.51	198.24	16.75	190.25	17	541.95	47.11	658.68	57.64	592.58	50.37
Cluster-26021.100143	494.53	23.36	319.23	15.9	215.76	11.1	449.84	21.62	234.4	11.94	335.06	18	330.96	17.2	359.49	18.84	461.7	23.43
Cluster-26021.100145	47.1	2.35	52.69	2.77	21.27	1.15	58.03	2.94	48.83	2.62	67.97	3.85	54.47	2.99	79.27	4.39	65.69	3.52
Cluster-26021.100146	1071.69	40.4	909.86	36.22	803.91	33.02	1631.59	62.56	1473.71	59.97	1274.17	54.65	2047.9	84.82	1908.62	79.74	2171.33	87.75
Cluster-26021.100148	193.91	2.45	99.04	1.33	126.22	1.74	189.35	2.44	92.74	1.27	242.57	3.49	158.96	2.2	136.81	1.91	249.62	3.37
Cluster-26021.100154	23.4	1.51	21.66	1.47	13.3	0.94	29.02	1.91	27.46	1.91	11.34	0.83	57.74	4.12	69.5	4.99	43.3	3.02
Cluster-26021.100157	140.45	1.53	179.3	2.07	134.32	1.6	70.62	0.78	140.92	1.66	140.61	1.75	306.39	3.66	304.56	3.67	306.31	3.56
Cluster-26021.100158	19	0.95	17.73	0.93	15.47	0.84	15.73	0.8	22.28	1.2	18.18	1.03	17.4	0.95	17	0.94	27	1.45
Cluster-26021.100163	41.48	1.6	48.89	1.99	48.45	2.03	40.88	1.6	38.04	1.58	25.34	1.11	61.21	2.59	42.13	1.8	66.15	2.73
Cluster-26021.100164	182.67	8.4	131.22	6.37	123.17	6.17	192.85	9.02	126.03	6.25	188.41	9.86	209.99	10.62	220.85	11.27	154.98	7.65
Cluster-26021.100166	30	3.58	28	3.48	20	2.59	92	11.16	96	12.24	96	12.99	151	20.02	100	13.31	112	14.55
Cluster-26021.100167	1387.39	20.84	1457.71	23.2	1425.09	23.33	1424.48	21.76	1151.47	18.72	1049.71	17.95	1229.54	20.22	1956.04	32.49	1849.69	29.65
Cluster-26021.100169	142.7	2.02	253.02	3.79	116.82	1.8	118.56	1.7	131.18	2.01	84.61	1.36	205.53	3.18	73.79	1.15	207.21	3.12
Cluster-26021.100170	106.33	1.58	74.3	1.17	41.31	0.67	110.26	1.67	94.86	1.53	108.33	1.83	241.11	3.92	148.31	2.44	103.06	1.63
Cluster-26021.100171	205.73	6.4	239.72	7.88	130.46	4.42	191	6.04	241.54	8.12	158.17	5.6	240.81	8.22	41.94	1.45	127.24	4.24
Cluster-26021.100174	519.96	16.16	465.57	15.29	473.34	16.03	577.16	18.24	623.84	20.94	496.02	17.54	579.32	19.76	606.48	20.87	663.31	22.07
Cluster-26021.100176	90	2.64	112.25	3.48	103.1	3.29	77.97	2.32	78.74	2.49	96.95	3.23	85.81	2.76	109.79	3.56	117.98	3.7
Cluster-26021.100178	27.11	1.39	7.79	0.42	17.98	1	27.98	1.46	32.57	1.8	26.05	1.52	23.83	1.34	38.9	2.21	18.3	1.01
Cluster-26021.100184	7.94	43.78	7	34.33	3.92	22.59	3	16.54	15	75.98	12.84	69.79	15	103.92	6	39.27	7.93	57.54
Cluster-26021.100185	361	78.24	277	61.78	264	62	284	62.62	430	98.48	488	119.6	527	128.69	121	29.52	292	70.21
Cluster-26021.100188	186.12	5.94	166.76	5.62	188.02	6.54	241.14	7.82	198	6.82	210.74	7.65	275.59	9.65	308.95	10.92	278.5	9.51
Cluster-26021.100189	219.18	8.47	154.93	6.32	203.48	8.56	207.33	8.15	199.4	8.31	200.64	8.82	266.27	11.3	303.02	12.97	264.62	10.96
Cluster-26021.100190	2322.73	46.95	1611.41	34.48	1877.83	41.37	4647.98	95.56	3364.98	73.58	3896.65	89.66	279.23	6.19	418.37	9.36	447.32	9.66
Cluster-26021.100193	1145	23.63	1164	25.43	1182	26.59	1358	28.5	1163	25.96	1145	26.89	1218	27.55	2131	48.66	1726	38.06
Cluster-26021.100196	892.85	16.75	525.05	10.43	872.31	17.84	413.67	7.89	429.41	8.72	653.1	13.95	1840.88	37.84	674.46	14	712.22	14.27
Cluster-26021.100198	415.04	20.1	322.22	16.45	318.16	16.78	319.49	15.74	314.61	16.42	322.09	17.74	360.02	19.18	412.39	22.15	410.69	21.36
Cluster-26021.100199	371.58	6.9	265	5.21	272.4	5.52	199.04	3.76	312.68	6.28	628.62	13.29	1110.73	22.6	41.2	0.85	56.76	1.13
Cluster-26021.1002	174	12.05	149	10.85	131	9.88	51	3.59	66	4.92	85	6.69	25	1.91	30	2.31	36	2.69
Cluster-26021.10020	143	26.74	120	23.19	128	25.96	84	15.98	95	18.84	77	16.3	38	7.97	33	6.93	28	5.78
Cluster-26021.100201	150.24	1.28	183.66	1.66	112.54	1.05	297.92	2.58	199.76	1.85	131.9	1.28	418.19	3.9	365.99	3.45	232.57	2.11
Cluster-26021.100207	37.89	4.09	59.6	6.73	35.41	4.16	32.56	3.58	24.61	2.85	16.29	2	30.98	3.71	36.17	4.36	28.58	3.35
Cluster-26021.100208	53	10.58	48	9.88	41	8.87	59	11.98	42	8.88	44	9.94	62	13.91	53	11.89	72	15.89
Cluster-26021.100212	165.5	1.45	189.65	1.76	150.84	1.44	100.74	0.9	154.12	1.46	109.24	1.09	84.7	0.81	81.55	0.79	99.06	0.92
Cluster-26021.100221	80.55	3.1	75.48	3.07	52.23	2.19	40	1.57	46.41	1.93	18.61	0.82	62.73	2.65	71.48	3.05	74.53	3.08
Cluster-26021.100224	21.7	0.53	11.9	0.31	17.83	0.48	23.71	0.59	45.4	1.21	27.59	0.77	43.24	1.16	11.8	0.32	19.65	0.52
Cluster-26021.100227	608.02	24.86	425.71	18.37	417.92	18.61	665.71	27.68	465.35	20.53	578.49	26.9	175.49	7.89	300.81	13.63	293.91	12.89
Cluster-26021.100231	285.87	3.94	256.08	3.74	336.02	5.05	313.22	4.4	193.61	2.89	247.7	3.89	230.63	3.48	356.95	5.45	248.43	3.66
Cluster-26021.100232	231.13	3.17	285.92	4.15	175.98	2.63	214.78	2.99	341.39	5.06	239.3	3.73	243.37	3.65	212.05	3.21	135.57	1.98
Cluster-26021.100234	8.96	14.08	7.99	11.72	13.21	22.02	8.65	13.77	18.6	28.34	2.49	4.19	3.57	6.87	12.17	22.55	8.58	16.88
Cluster-26021.100236	103.57	16.86	48.02	8.11	78.19	13.82	107.92	17.88	86	14.89	73.66	13.59	84.82	15.44	59.35	10.83	77.41	13.84
Cluster-26021.100238	74.41	4.6	60.01	3.9	61.27	4.12	112.49	7.07	73.59	4.89	67.67	4.75	181.28	12.35	208.73	14.32	206.95	13.77
Cluster-26021.100239	30.1	6.76	21.38	4.93	25.43	6.18	43.11	9.84	39.5	9.36	32.93	8.36	27.8	7.04	44.08	11.14	40.14	10.01
Cluster-26021.100246	1056.65	21.26	1052.92	22.42	1018.78	22.34	852.49	17.44	677.94	14.75	732.14	16.76	1164.82	25.68	940.28	20.93	1759.26	37.81
Cluster-26021.100248	287.43	3.18	365.84	4.29	255.76	3.09	296	3.33	209.14	2.51	369.3	4.65	509.59	6.17	212.02	2.59	299.06	3.53
Cluster-26021.100249	183.15	4.74	165.24	4.52	244.74	6.9	205.84	5.42	258.23	7.23	163.39	4.81	162.26	4.61	98.84	2.83	168.31	4.66
Cluster-26021.10025	4	1.25	3	0.95	2	0.67	155	49.14	121	39.41	25	8.78	1	0.36	67	23.69	1	0.35
Cluster-26021.100250	374.49	4.16	295.12	3.48	309.28	3.75	292.35	3.31	357.22	4.3	204.47	2.59	196.58	2.39	450.94	5.54	448.53	5.32
Cluster-26021.100252	779.28	69.5	842.56	106.24	756.39	99.73	1058.41	175.4	753.6	103.28	838.38	184.64	1091.29	83.61	1596.65	175.72	1350.42	133.31
Cluster-26021.100253	642.73	11.06	626.56	11.42	648.87	12.17	592.96	10.38	768	14.3	661.95	12.96	216.39	4.08	88.39	1.68	109.58	2.01
Cluster-26021.100255	206.42	18.62	168.74	15.95	181.61	17.82	169.94	15.6	195.41	18.91	185.14	18.97	150.53	15.03	253.95	25.51	230.41	22.51
Cluster-26021.100257	67.23	2.39	97.64	3.66	53.24	2.06	119.85	4.33	89.42	3.43	117.06	4.73	139.55	5.44	151.04	5.94	85.75	3.26
Cluster-26021.100258	30	6.79	23	5.35	26	6.38	30	6.91	33	7.89	32	8.19	27	6.9	17	4.34	39	9.82
Cluster-26021.100260	877.29	124.36	605.99	89.35	628.88	96.82	1233.06	177.82	1414.32	213.74	1298.3	208.65	1144.15	180.83	722.43	114.54	955.27	148.08
Cluster-26021.100261	670.13	12.6	603.62	12.02	655.89	13.44	643.55	12.31	562.53	11.44	585.5	12.53	475.48	9.8	619.31	12.88	627.42	12.6
Cluster-26021.100264	172.35	3.96	132.02	3.21	117.53	2.94	188.22	4.4	129.52	3.22	131.35	3.43	85.3	2.15	107.29	2.73	71.02	1.74
Cluster-26021.100265	198.65	4.68	181.98	4.54	206.47	5.3	208.78	5	174.48	4.44	205.65	5.51	113.7	2.94	123.71	3.23	136.98	3.45
Cluster-26021.100266	1842.75	24.86	1480.35	21.16	1659.21	24.4	1656.56	22.73	1995.19	29.14	2219.31	34.09	1759.54	25.99	2808.97	41.91	2271.65	32.7
Cluster-26021.100267	994.22	13.46	920.65	13.2	1050.21	15.5	811.9	11.18	305.77	4.48	405.64	6.25	584.46	8.66	385.16	5.76	788.19	11.38
Cluster-26021.100268	1664.35	39.03	1424.98	35.36	1519.56	38.84	1151.4	27.46	1223.17	31.02	1366.39	36.47	340.18	8.75	386.45	10.03	336.28	8.43
Cluster-26021.100272	10	97.88	9	77.4	19	193.15	11	106.82	6	52.95	5	46.15	12	148.19	10	115.94	9	117.39
Cluster-26021.100273	354	366.52	333	328.93	276	304.65	271	285.06	220	225.45	192	217.43	251.45	313.69	323	391.52	253	319.88
Cluster-26021.100274	131.99	2.97	128.23	3.06	145.06	3.56	132.83	3.04	136.44	3.32	140.54	3.6	174.6	4.31	288.59	7.19	194.96	4.69
Cluster-26021.100277	12	16.44	18	23.17	21	30.56	12	16.67	17	22.72	9	13.31	20	33.36	16	25.79	20	34.02
Cluster-26021.100279	423.16	11.82	437.24	12.92	407.68	12.41	364.95	10.37	405	12.23	438.52	13.94	292.56	8.97	344.3	10.65	318.17	9.51
Cluster-26021.100282	127.31	10.42	126.13	10.83	144.95	12.91	123.31	10.27	129.26	11.36	138.4	12.87	120.09	10.87	109	9.93	117.02	10.36
Cluster-26021.100284	45.45	3.09	29	2.07	19.21	1.42	31.33	2.17	19.44	1.42	27.85	2.15	25.08	1.88	26.12	1.97	25.29	1.85
Cluster-26021.100286	577.86	99.56	482.91	86.16	487.23	91.08	947.5	166.07	762.24	139.5	694.76	135.56	547	105.53	994.01	192.06	487.48	92.38
Cluster-26021.100287	1180.61	93.03	952.6	78.79	915.67	78.51	1007.13	80.72	897.13	75.93	762.53	68.26	932.39	81.19	934.16	81.87	848.11	72.2
Cluster-26021.100288	1404	23.67	1249.99	22.32	1151.97	21.17	1524.97	26.15	1440.92	26.29	1320.96	25.35	1544.82	28.53	1696.92	31.65	1620.93	29.18
Cluster-26021.100290	313	15.5	316	16.5	372	20.06	296	14.91	297	15.85	347	19.54	511	27.85	495	27.19	621	33.04
Cluster-26021.100292	1088.64	40.77	827.97	32.74	905.07	36.92	1473.46	56.12	1237.54	50.03	1149.13	48.95	1098.43	45.19	1819.57	75.51	1031.25	41.4
Cluster-26021.100294	195.03	10.43	205.23	11.56	211.94	12.34	291.38	15.84	141.72	8.16	154.57	9.4	397.72	23.41	530.66	31.48	588.58	33.83
Cluster-26021.100295	415.03	18.85	112	5.36	258.58	12.79	701.59	32.41	1261.69	61.79	904.1	46.7	3743.71	186.99	2289.73	115.32	2654.88	129.44
Cluster-26021.100296	17.11	1.1	18.65	1.26	13.43	0.94	28.38	1.85	32.1	2.21	23.57	1.72	93.7	6.62	48.44	3.45	91.73	6.33
Cluster-26021.100300	794.03	15.93	577.45	12.26	635.55	13.9	995.31	20.31	891.66	19.35	896.9	20.48	827.24	18.19	504.27	11.19	824.54	17.67
Cluster-26021.100303	390.47	16.33	157.3	6.94	259.54	11.83	219.21	9.33	335.71	15.15	389.02	18.51	263.09	12.1	172.39	8	267.23	11.99
Cluster-26021.100304	52.58	1.2	62.8	1.52	80.29	2	66.18	1.53	92.68	2.29	104.92	2.72	63.45	1.59	56.27	1.42	60.6	1.48
Cluster-26021.100305	261.87	2.86	264.2	3.06	361.82	4.31	183.48	2.04	276.54	3.27	257.12	3.2	246.36	2.94	236	2.85	149.75	1.74
Cluster-26021.100306	40.31	0.63	49.05	0.81	56.47	0.96	49.15	0.78	56.39	0.95	26.45	0.47	22.24	0.38	26.26	0.45	36.49	0.61
Cluster-26021.100307	135.24	24.04	147.11	27.06	156.94	30.26	120.82	21.85	104.47	19.71	106.95	21.53	79.43	15.82	81.11	16.18	71.26	13.95
Cluster-26021.100316	226.87	21.31	249.33	24.53	230	23.5	233	22.26	241	24.27	213	22.72	259	26.94	228	23.85	302	30.74
Cluster-26021.100318	292.42	4.13	275.63	4.12	419.48	6.45	340.13	4.88	177.82	2.72	180.51	2.9	742.61	11.47	855.7	13.35	927.01	13.96
Cluster-26021.100319	48.33	1.37	33.62	1.01	45.29	1.4	51.21	1.48	28.66	0.88	56	1.81	47.97	1.49	57.89	1.82	58.07	1.76
Cluster-26021.100322	3.89	0.33	15.65	1.4	3.55	0.33	4.04	0.35	7.95	0.73	10.2	0.99	19.02	1.8	5.06	0.48	10.89	1.01
Cluster-26021.100323	55.95	2.52	57.22	2.72	54.34	2.67	38.05	1.74	39.8	1.93	45.1	2.31	34.92	1.73	45.63	2.28	23.43	1.13
Cluster-26021.100326	36	12.11	28	9.53	24	8.72	32	10.95	36	12.62	36	13.63	59	22.72	81	30.97	75	28.61
Cluster-26021.100328	5	0.34	16	1.14	11	0.81	5	0.34	17	1.24	9	0.69	15	1.12	11	0.83	7	0.51
Cluster-26021.10033	25.81	0.68	19.82	0.56	19.46	0.56	15.37	0.41	15.7	0.45	16.22	0.49	37.68	1.1	26.39	0.78	30.56	0.87
Cluster-26021.100330	779.92	7.22	570.71	5.6	624.11	6.3	624.57	5.88	705.98	7.07	699.28	7.37	533.02	5.4	359.78	3.68	365.07	3.6
Cluster-26021.100333	28.97	3.07	18.37	2.04	38.72	4.46	25.59	2.76	22.56	2.56	18.06	2.17	17.31	2.03	23.98	2.83	10.84	1.25
Cluster-26021.100334	30.21	4.03	9.34	1.3	5.84	0.85	15.41	2.09	11.31	1.61	16.67	2.52	8.35	1.24	19.9	2.97	12.22	1.78
Cluster-26021.100336	86.66	4.53	108.84	5.99	136.96	7.79	94.34	5.01	53.8	3.03	64.2	3.81	183.23	10.54	104.75	6.07	146.25	8.21
Cluster-26021.100338	116	1.35	89	1.1	70	0.89	156	1.84	172	2.16	161	2.13	81	1.03	98	1.26	84	1.04
Cluster-26021.100339	185	40.97	207	47.15	208	49.91	206	46.42	154	36.02	133	33.31	232	57.94	238	59.37	201	49.43
Cluster-26021.100340	556.91	33.11	448.66	28.08	514.58	33.31	421.17	25.47	471.22	30.16	455.47	30.78	484.34	31.73	454.11	29.98	475.08	30.4
Cluster-26021.100341	209.07	12.61	256.5	16.28	276.94	18.18	228.54	14.02	154.39	10.02	157.91	10.83	143.73	9.55	168.33	11.27	133.67	8.68
Cluster-26021.100342	395	11.68	320.01	10	351.13	11.31	574.24	17.26	373.76	11.94	390.77	13.14	674.69	21.89	563.08	18.43	728.6	23.05
Cluster-26021.100349	175.14	6.65	161.32	6.47	64.77	2.68	158.99	6.14	322.78	13.22	401.7	17.34	293	12.22	233	9.8	492.4	20.04
Cluster-26021.100350	103.89	2.08	88.03	1.87	96.3	2.1	201.04	4.1	207.92	4.51	143.47	3.27	273.61	6.01	201.75	4.47	215.28	4.61
Cluster-26021.100351	47.66	10.55	27.45	6.25	33.61	8.07	110.57	24.91	93.76	21.93	111.11	27.82	190.6	47.6	182.1	45.43	202.59	49.82
Cluster-26021.100353	72.78	1.61	70.49	1.65	51.1	1.23	43.99	0.99	44.49	1.06	81.65	2.06	45.85	1.11	59.44	1.46	70.07	1.66
Cluster-26021.100355	14	2	22.3	3.31	26.64	4.12	19.65	2.85	15.51	2.36	7.27	1.18	7.51	1.19	13.74	2.19	8	1.25
Cluster-26021.100356	11	2.08	19	3.71	24	4.92	12	2.31	5	1	6	1.28	27	5.73	25	5.31	30	6.26
Cluster-26021.100359	16.54	6.08	18.58	6.89	16.32	6.48	5.38	2.01	5.93	2.27	5.2	2.15	8.36	3.53	9.69	4.06	2.65	1.11
Cluster-26021.10036	55.68	4.45	33	2.77	31.54	2.74	50.39	4.1	48.15	4.13	39.96	3.63	17.68	1.56	38.29	3.4	34.85	3.01
Cluster-26021.100360	12.2	1.63	9.4	1.31	11.23	1.63	11.46	1.56	13.69	1.96	11	1.67	13	1.94	13.5	2.02	6.15	0.9
Cluster-26021.100361	121.79	0.83	353.14	2.55	196.3	1.46	139.94	0.97	109.96	0.81	75.57	0.59	534.3	3.98	368.58	2.78	454.38	3.3
Cluster-26021.100364	243.42	7.84	205.45	7	191.7	6.73	256.12	8.39	224.04	7.8	324.15	11.89	85.49	3.02	30.48	1.09	37.47	1.29
Cluster-26021.100365	174.86	2.52	233.52	3.57	176.51	2.78	132.08	1.94	114.85	1.79	130.12	2.14	111.05	1.75	120.92	1.93	95.59	1.47
Cluster-26021.100369	591.65	25.32	524.66	23.69	473.26	22.06	742.77	32.33	700.46	32.33	671.22	32.67	1008.26	47.43	793.76	37.66	997.25	45.79
Cluster-26021.10037	56	3.1	67	3.91	45	2.71	25	1.41	32	1.91	24	1.51	20	1.22	48	2.95	61	3.63
Cluster-26021.100371	41.78	1.83	37.07	1.71	30.41	1.45	50.7	2.26	39.35	1.86	71.22	3.55	61.02	2.94	59.97	2.91	32.22	1.52
Cluster-26021.100372	17	1.29	12	0.95	26	2.14	20	1.54	20	1.63	15	1.29	11	0.92	22	1.85	29	2.37
Cluster-26021.100373	238.54	4.39	195.78	3.82	189.05	3.8	86.83	1.63	65.99	1.32	86.46	1.81	91.19	1.84	342.41	6.98	247.71	4.87
Cluster-26021.100376	2	0.45	5	1.16	7	1.71	4	0.92	5	1.19	4	1.02	5	1.27	9	2.29	7	1.75
Cluster-26021.10038	25	2.39	48	4.8	37	3.84	6	0.58	13	1.33	6	0.65	6	0.63	32	3.41	47	4.87
Cluster-26021.100380	50.6	7.88	85.68	13.86	64.03	10.83	55.43	8.78	48.54	8.05	42.75	7.55	17.46	3.04	30.7	5.36	26.93	4.6
Cluster-26021.100381	336.11	22.96	331.82	23.83	346.25	25.75	707.95	49.2	617.89	45.4	463.53	35.99	808.98	60.99	1939.78	147.28	1244.08	91.65
Cluster-26021.100382	683.02	33.4	599.51	30.9	622.54	33.15	610.89	30.38	576.55	30.39	442.07	24.58	449.91	24.21	569.77	30.91	549.09	28.84
Cluster-26021.100384	170	4.31	151	4.05	172	4.75	103	2.65	81	2.22	134	3.86	192	5.34	128	3.59	166	4.5
Cluster-26021.100386	43.24	19.19	32.1	14.24	15.44	7.38	41.76	18.86	38.75	17.73	25.72	12.8	22.27	11.46	36.88	18.75	28.34	14.51
Cluster-26021.100387	57.35	1.22	39.07	0.88	103.28	2.39	43.57	0.94	57.57	1.32	42.37	1.02	60.33	1.4	59.61	1.4	69.3	1.57
Cluster-26021.100389	157.2	3.26	173.73	3.81	145.09	3.28	131.3	2.77	84.73	1.9	127.63	3.01	93.7	2.13	67.26	1.54	118.35	2.62
Cluster-26021.100390	66.83	1.28	41.4	0.84	54.9	1.14	25.29	0.49	39.59	0.82	66.88	1.45	63.16	1.32	98.44	2.08	55.18	1.13
Cluster-26021.100393	308.81	8.28	280.32	7.95	182.47	5.33	395.45	10.79	477.4	13.84	397.89	12.14	183.29	5.39	277.87	8.25	155.66	4.47
Cluster-26021.100395	356.5	9.53	304.9	8.62	294.94	8.59	274.54	7.47	95.08	2.75	212.18	6.46	153.96	4.52	218.39	6.46	151.19	4.32
Cluster-26021.100399	404.13	7.82	276.45	5.66	373.95	7.89	365.16	7.18	290.08	6.07	352.36	7.76	258.7	5.48	324.82	6.95	285.3	5.9
Cluster-26021.100400	140.6	2.77	127.5	2.66	121.09	2.6	183.02	3.67	123.97	2.64	176.83	3.97	37.44	0.81	112.74	2.46	48.17	1.01
Cluster-26021.100402	362	8.99	397.8	10.45	354	9.58	342	8.64	303	8.13	293.83	8.3	528.02	14.38	464.02	12.75	427.06	11.34
Cluster-26021.100406	55.4	1.01	66.5	1.29	51.91	1.03	55.98	1.04	64.03	1.27	56.17	1.17	69.56	1.39	38.26	0.77	50.83	0.99
Cluster-26021.100408	297.37	4.71	158.56	2.66	189.95	3.28	484.14	7.8	344.95	5.92	295.94	5.34	945.02	16.41	530.62	9.3	693.35	11.73
Cluster-26021.100411	262.36	8.06	240.57	7.81	206.02	6.89	327.58	10.23	341.47	11.33	315.91	11.04	169.54	5.72	187.48	6.38	202.39	6.65
Cluster-26021.10042	110	3.24	149	4.64	108	3.47	99	2.97	110	3.5	51	1.71	319	10.31	310	10.11	278	8.76
Cluster-26021.100423	40.39	0.96	28.84	0.72	45.06	1.17	30.23	0.73	20.69	0.53	14.97	0.4	23.81	0.62	46.96	1.23	30.57	0.78
Cluster-26021.100424	86.02	3.57	101.93	4.46	72.8	3.29	68.64	2.89	54.95	2.46	69.5	3.28	59.32	2.7	61.41	2.82	57.52	2.56
Cluster-26021.100426	103.93	0.95	143.75	1.39	189.3	1.89	109.21	1.01	124	1.23	154.64	1.61	77.35	0.77	100.84	1.02	102.7	1
Cluster-26021.100429	344.54	4.86	259.67	3.88	308.59	4.75	339.3	4.87	247.58	3.78	339.69	5.46	254.29	3.93	246.55	3.85	264.27	3.98
Cluster-26021.100430	68.22	0.96	90.3	1.34	42.75	0.66	96.16	1.37	126.82	1.93	35.34	0.57	197.04	3.03	237.78	3.7	291.11	4.37
Cluster-26021.100433	102.71	1.03	105.66	1.13	112.72	1.24	70.23	0.72	54.66	0.6	54.91	0.63	90.23	0.99	193.92	2.16	125.23	1.34
Cluster-26021.100434	117.03	3.11	65.2	1.83	66.67	1.93	107.62	2.91	64.47	1.85	60.78	1.84	51.86	1.51	63.33	1.86	85.6	2.43
Cluster-26021.100436	1314.12	25.14	1208.04	24.47	1235.15	25.76	1300.86	25.31	1143.44	23.67	1048.39	22.83	1487.15	31.18	1539.99	32.6	1678.97	34.31
Cluster-26021.100439	266.07	16.56	224.77	14.72	299.24	20.28	276.14	17.48	293.93	19.69	223.04	15.78	502.84	34.51	424.6	29.35	517.86	34.72
Cluster-26021.100440	314.95	42.27	251.42	35.13	296.28	43.19	198.64	27.12	198.91	28.48	253.41	38.57	302.96	45.28	267.54	40.13	355.99	52.17
Cluster-26021.100441	252.64	18.33	232.52	17.72	198.26	15.66	238.17	17.58	175.36	13.68	251.39	20.73	279.27	22.37	242.32	19.54	325.72	25.5
Cluster-26021.100442	489.59	6.58	471.9	6.72	436.58	6.4	567.8	7.76	670.14	9.75	545.58	8.35	563.36	8.29	434.39	6.45	503.7	7.22
Cluster-26021.100443	2	0.55	11	3.07	8	2.36	5	1.39	3	0.86	2	0.62	13.71	4.25	5	1.54	2	0.61
Cluster-26021.100444	84.73	1.62	101.17	2.05	139.68	2.91	68.66	1.33	39.76	0.82	54.36	1.18	187.99	3.94	127.49	2.7	183.27	3.74
Cluster-26021.100446	188	17.99	178	17.84	139	14.47	222	21.61	214	21.96	198	21.52	305	32.34	281	29.96	332	34.44
Cluster-26021.100450	625.25	17.55	361.26	10.73	451.67	13.82	620.12	17.71	549.71	16.68	525.11	16.78	3364.58	103.64	815.04	25.34	1910.64	57.4
Cluster-26021.100451	65.52	0.88	196.57	2.8	65.87	0.97	95.88	1.31	134.9	1.97	46.4	0.71	59.73	0.88	105.73	1.57	98.37	1.41
Cluster-26021.100452	1537.82	75.04	1334.33	68.65	1312.86	69.78	1771.26	87.92	1800.76	94.73	1731.46	96.09	3809.45	204.56	3049.63	165.1	3705.5	194.26
Cluster-26021.100453	196.69	3.22	180.82	3.14	129.36	2.31	202.71	3.38	179.85	3.19	55.99	1.04	284.94	5.11	245.81	4.45	193.28	3.38
Cluster-26021.100456	58.64	1.82	19.16	0.63	41.44	1.4	80.18	2.53	20.73	0.69	46.26	1.63	84.68	2.88	110.28	3.79	89.21	2.96
Cluster-26021.100460	153.93	1.42	318.73	3.12	205.81	2.07	177.21	1.66	81.56	0.82	123.93	1.3	267.78	2.71	271.44	2.77	255.06	2.51
Cluster-26021.100465	6531.77	123.5	5491.83	109.95	5197.24	107.12	8540.88	164.25	9016.66	184.46	9979.66	214.8	21365.7	442.67	20443.4	427.7	27142	548.21
Cluster-26021.100472	10	3.21	11	3.59	18	6.25	5	1.64	17	5.71	11	3.98	3	1.1	12	4.38	7	2.55
Cluster-26021.100473	38	3.14	62.99	5.46	46.19	4.15	26	2.19	43	3.82	22.34	2.1	69	6.31	51.4	4.73	45.62	4.08
Cluster-26021.100474	252.53	5.4	250.12	5.66	339.67	7.92	203	4.41	160.09	3.7	162.02	3.94	193.11	4.53	155.64	3.68	165.14	3.77
Cluster-26021.100478	152.47	10.12	159.56	11.13	182.71	13.19	101.95	6.88	64.14	4.58	63.47	4.79	77.59	5.68	45.36	3.34	63.35	4.53
Cluster-26021.100479	30	1.79	34	2.14	31	2.02	19	1.16	17	1.09	19	1.29	18	1.19	11	0.73	23	1.48
Cluster-26021.100480	66	3.84	79	4.84	95	6.02	48	2.84	53	3.32	63	4.17	90	5.77	88	5.69	66	4.14
Cluster-26021.100481	56	4.96	79	7.34	106	10.22	68	6.13	36	3.42	55	5.54	51	5	79	7.8	107	10.27
Cluster-26021.100485	43	1.96	55.09	2.65	57.91	2.87	37.48	1.74	33.53	1.65	37	1.92	47.46	2.38	91.59	4.63	75	3.67
Cluster-26021.100486	46.02	3.57	59.2	4.82	67	5.66	47.18	3.72	32.95	2.75	30	2.64	61	5.23	17	1.47	46	3.85
Cluster-26021.100489	13	3.91	9	2.75	11	3.57	8	2.45	7	2.2	13	4.4	7	2.4	7	2.39	7	2.37
Cluster-26021.100490	40.1	9.38	36.98	8.88	35.57	9.01	15.54	3.7	8.2	2.02	5.56	1.47	10.18	2.69	13.79	3.64	23.12	6.02
Cluster-26021.100492	122	9.05	66	5.14	104	8.39	104	7.84	172	13.71	172	14.49	57	4.67	11	0.91	41	3.28
Cluster-26021.100493	233.73	5.81	95.79	2.52	118.2	3.2	199.12	5.03	238.96	6.42	309.72	8.76	197.03	5.37	44.39	1.22	114.31	3.04
Cluster-26021.100499	18	3.28	21	3.96	19	3.76	14	2.6	21	4.06	25	5.16	24	4.9	26	5.32	18	3.62
Cluster-26021.100504	437.15	5.28	349.25	4.47	394.14	5.19	471.84	5.8	367.39	4.81	402.07	5.53	415.96	5.5	350.93	4.69	393.29	5.07
Cluster-26021.100508	55.67	0.92	57.7	1.02	53.74	0.97	64.68	1.09	65.23	1.17	59.58	1.13	48.2	0.88	77.81	1.43	65.76	1.17
Cluster-26021.100511	276.73	10.39	364.4	14.44	337.84	13.81	135.34	5.17	154.97	6.28	146.92	6.27	17	0.7	37.88	1.58	8.79	0.35
Cluster-26021.100520	15.83	0.43	12.58	0.36	49.31	1.44	19.17	0.52	31.75	0.92	13.6	0.42	97.38	2.87	78.16	2.33	68.49	1.97
Cluster-26021.100521	72.99	1.94	56.79	1.6	31.86	0.92	86.42	2.34	33.9	0.98	59.14	1.79	247.79	7.24	39.47	1.16	54.21	1.54
Cluster-26021.100530	31.94	2.43	33	2.64	63	5.21	45	3.48	35.59	2.91	43	3.72	53	4.45	74.75	6.32	55	4.52
Cluster-26021.100531	9	1.85	5	1.06	8	1.79	4.44	0.93	2	0.44	11	2.56	34.92	8.1	7.55	1.75	23.83	5.44
Cluster-26021.100534	285.6	8.8	242.22	7.89	283.75	9.53	271.06	8.5	276.03	9.19	263.59	9.25	238.97	8.08	322.5	11.01	321	10.59
Cluster-26021.100536	223.29	10.17	246.13	11.82	252.3	12.51	181.15	8.39	212.91	10.46	144.71	7.49	226.28	11.33	217.18	10.97	163.49	7.99
Cluster-26021.100537	1185.35	52.78	1108.61	52.08	957.81	46.46	1224.45	55.46	1142.13	54.85	1060.27	53.7	1573	77.03	1407.92	69.52	1480.99	70.79
Cluster-26021.100539	100.94	1.73	112.12	2.03	126.07	2.35	107.34	1.87	88.98	1.65	82.18	1.6	199.57	3.74	273.99	5.19	306.32	5.6
Cluster-26021.100540	583.66	13.63	519.47	12.84	555.48	14.14	572.39	13.59	396.99	10.02	383.3	10.19	818.09	20.95	509.56	13.17	796.6	19.89
Cluster-26021.100547	8.31	0.88	14.07	1.55	22.54	2.58	10.59	1.13	6.18	0.7	3.9	0.47	5.71	0.67	5.01	0.59	10.57	1.21
Cluster-26021.100548	89.68	1.74	103.87	2.14	143.3	3.04	128.19	2.54	44	0.93	117.76	2.61	124.23	2.65	137.78	2.96	114.85	2.39
Cluster-26021.100550	432.08	12.57	374.27	11.51	429.53	13.62	553.26	16.37	530.48	16.68	472.28	15.64	762.71	24.35	704.36	22.7	707.53	22.03
Cluster-26021.100551	1485.94	101.11	1278.68	91.47	1307.14	96.82	1636.2	113.25	1637.54	119.85	1470.8	113.74	1519.5	114.08	1507	113.95	1655.21	121.44
Cluster-26021.100553	19	6.31	21	7.06	17	6.09	9	3.04	23	7.96	13	4.86	13	4.94	19	7.17	15	5.64
Cluster-26021.100554	468.93	8.18	472.29	8.73	524.04	9.97	343.02	6.09	331.25	6.25	461.49	9.17	330.57	6.32	416.16	8.03	442.61	8.25
Cluster-26021.100555	151.22	5.42	241.1	9.12	96.16	3.75	143.31	5.22	136.4	5.28	106.26	4.33	303.53	11.94	31.35	1.24	134.7	5.17
Cluster-26021.100558	795.53	13.94	974.51	18.09	802.29	15.33	825.19	14.71	518.2	9.83	832.22	16.6	677.59	13.01	513.89	9.96	332.9	6.23
Cluster-26021.100562	17	0.9	23	1.29	24	1.39	19	1.03	20	1.14	18	1.09	14	0.82	20	1.18	31	1.77
Cluster-26021.100563	1442	466.47	1362	446.85	1123	392.45	1805	594.13	1628	549.77	1627	592.9	1463	540.94	1900.74	698.41	1395	510.62
Cluster-26021.100565	112.43	2.96	263.72	7.35	317.81	9.12	330.08	8.84	118.75	3.38	267.27	8.01	128.79	3.72	62.7	1.83	62.17	1.75
Cluster-26021.100572	1172.72	25.63	662.49	15.32	811.05	19.32	891.68	19.82	903.87	21.36	1062.63	26.43	1223.48	29.31	1167.13	28.23	2334.11	54.52
Cluster-26021.100574	32.67	3.09	33.67	3.34	29	2.98	30.23	2.91	32	3.25	19.03	2.04	23	2.41	40	4.22	32	3.28
Cluster-26021.100575	88.47	1.35	89.15	1.44	102.24	1.7	61.05	0.95	47.95	0.79	111.87	1.95	91.73	1.54	114.1	1.93	94.42	1.54
Cluster-26021.100576	23.07	4.06	18.53	3.37	35.21	6.72	35.4	6.34	34.48	6.44	37.08	7.39	28.97	5.71	27.26	5.38	33.38	6.46
Cluster-26021.100577	2	1.59	2	1.54	4	3.39	6	4.84	1	0.8	1	0.88	7	6.62	7	6.46	3	2.86
Cluster-26021.100580	337.32	9.2	438.48	12.65	406.82	12.09	363.5	10.08	425.74	12.55	299.2	9.29	250.49	7.49	357.32	10.79	217.27	6.34
Cluster-26021.100583	1010.01	27.05	630.31	17.85	651.61	19.02	620.55	16.9	591.42	17.12	666.48	20.31	407.66	11.97	438.9	13.01	452.65	12.97
Cluster-26021.100584	25	1.84	19.56	1.51	36.06	2.88	11.78	0.88	18.51	1.46	17.32	1.45	9	0.73	13	1.06	5	0.4
Cluster-26021.100586	213.17	6.21	116.9	3.6	238.75	7.58	151.89	4.5	149.3	4.7	230.39	7.64	29.95	0.96	78.2	2.52	19.45	0.61
Cluster-26021.100587	519.65	8.54	443.07	7.72	407.45	7.3	472.05	7.89	457.92	8.15	443.81	8.31	588.86	10.6	419.4	7.63	393.25	6.9
Cluster-26021.100589	67.75	6.53	64	6.46	66.58	6.98	91.29	8.96	80.77	8.35	77.92	8.53	227.18	24.27	182.64	19.62	188.38	19.69
Cluster-26021.10059	26	3.68	25	3.68	24	3.68	33	4.75	27	4.07	24	3.85	19	2.99	23	3.64	19	2.94
Cluster-26021.100590	25	5.96	20	4.89	20	5.16	43	10.42	40	10.04	22	5.92	94	25.31	74	19.88	80	21.23
Cluster-26021.100592	32	4.38	38	5.41	28	4.16	56	7.79	45	6.56	40	6.2	106	16.15	63	9.63	105	15.69
Cluster-26021.100594	33.16	6.95	32	6.91	31.25	7.1	47.17	10.05	29.65	6.57	19	4.5	84.17	19.85	93.35	22.01	98.95	22.97
Cluster-26021.100596	32.78	2.72	27.64	2.41	34.31	3.1	50.6	4.28	61.5	5.49	25.25	2.38	127.98	11.76	160.39	14.83	142.05	12.76
Cluster-26021.1006	11.7	0.44	12.73	0.5	12.65	0.52	8.15	0.31	17	0.69	11	0.47	9.62	0.4	22	0.91	14.39	0.58
Cluster-26021.100600	1787.68	11.76	1779	12.42	2012.78	14.44	1941.04	12.99	1781.84	12.71	2142.47	16.06	2061.41	14.84	2456.01	17.86	2278.54	15.98
Cluster-26021.100603	8.81	0.33	11.5	0.45	22.6	0.91	19.4	0.73	11.53	0.46	12.74	0.54	24.66	1.01	24.25	1	35.5	1.41
Cluster-26021.100604	24.72	1.68	36.31	2.6	16.56	1.23	30.45	2.11	41.89	3.07	29.76	2.3	20.5	1.54	29.08	2.2	42.21	3.1
Cluster-26021.100605	651.47	30.58	577.19	28.57	532.85	27.24	660.16	31.52	592.58	29.99	582.51	31.09	547.84	28.29	564.67	29.4	529.3	26.68
Cluster-26021.100606	17.19	1.28	18.52	1.45	13.83	1.12	15.53	1.18	20.16	1.61	12.5	1.06	15.41	1.27	12.03	1	13.21	1.06
Cluster-26021.100611	182.01	4.17	161.13	3.91	153.2	3.82	203.23	4.73	204.58	5.07	230	6	270.02	6.78	177.45	4.5	182.74	4.47
Cluster-26021.100612	9	0.85	6	0.59	7	0.72	4	0.38	17	1.72	6	0.64	6	0.63	19	1.99	24	2.45
Cluster-26021.100613	7.98	1.54	3.7	0.74	13.05	2.73	8.4	1.65	1.84	0.37	10.02	2.19	17.53	3.79	21.12	4.57	22.9	4.87
Cluster-26021.100616	46.43	2.91	38.68	2.55	41.46	2.83	64.55	4.11	41.34	2.79	55.76	3.97	13.97	0.96	23.75	1.65	21.65	1.46
Cluster-26021.100617	9.66	2.08	10.89	2.41	14.72	3.43	17.25	3.77	14.83	3.37	17.61	4.28	21.45	5.19	27.86	6.74	21.8	5.19
Cluster-26021.100619	27	8.68	50	16.3	38	13.2	35	11.45	6	2.01	10	3.62	88	32.32	38	13.87	49	17.82
Cluster-26021.100623	46.03	5.52	62.65	7.83	51.78	6.74	62.37	7.6	44.77	5.73	43.4	5.9	61.47	8.19	97.42	13.03	85.87	11.21
Cluster-26021.100624	127.92	6.71	170.75	9.44	152.52	8.71	132.89	7.09	119.66	6.76	115.73	6.9	204.46	11.81	248.88	14.49	225.77	12.73
Cluster-26021.100626	132.74	2.06	82.92	1.36	54.76	0.93	158.29	2.5	86.57	1.45	107.07	1.89	111.03	1.89	57.81	0.99	43.19	0.72
Cluster-26021.100628	5	1.36	5	1.39	4.1	1.21	2	0.56	3	0.86	6	1.85	10.41	3.23	1.45	0.45	1	0.31
Cluster-26021.100630	696.77	24.05	591.66	21.58	614.91	23.13	539.08	18.93	567.8	21.17	570.51	22.41	690.61	26.18	677.19	25.9	675.94	25
Cluster-26021.100631	109.23	11.65	96.34	10.74	130.09	15.08	87.92	9.54	56.2	6.42	55.49	6.72	127.39	15.07	131.81	15.67	152.06	17.61
Cluster-26021.100633	18	3.69	11	2.33	16	3.56	14	2.92	15	3.26	11	2.55	25	5.77	24	5.54	21	4.77
Cluster-26021.100634	132.21	13.45	95.46	10.16	55.79	6.17	118.42	12.25	120.98	13.18	126.9	14.65	102.75	11.58	120.66	13.68	98.77	10.9
Cluster-26021.100636	1163	65.88	852	50.82	838	51.69	1304	75.13	1209	73.76	1329	85.59	807	50.36	915	57.54	959	58.45
Cluster-26021.100637	1052.19	25.26	1240.87	31.52	1242.42	32.51	810.68	19.8	879.62	22.83	890.66	24.34	310.43	8.17	504.71	13.41	449.25	11.53
Cluster-26021.100638	30.57	0.53	22.5	0.41	36.96	0.69	31.55	0.55	33.79	0.63	27.21	0.53	36.39	0.69	33.46	0.64	43.96	0.81
Cluster-26021.100639	167.56	6.31	130.26	5.18	106.16	4.36	158.1	6.06	130.73	5.32	169.28	7.25	148.57	6.15	158.1	6.6	132.22	5.34
Cluster-26021.100643	214.06	2.65	185.81	2.44	195.24	2.63	201.65	2.54	175.15	2.35	177.96	2.51	380.91	5.16	384.61	5.26	249.57	3.3
Cluster-26021.100645	127.24	8.02	217.37	14.41	105.74	7.25	212.85	13.65	44.2	3	40.6	2.91	497.23	34.55	623.72	43.66	594.7	40.37
Cluster-26021.100647	127.33	3.89	119.18	3.85	150.98	5.02	237.27	7.37	81.28	2.68	128.31	4.46	49.58	1.66	119.7	4.05	126.86	4.15
Cluster-26021.100648	100	10.94	93	10.63	61	7.26	144	16.03	145	16.98	118	14.65	126	15.3	61	7.45	67	7.97
Cluster-26021.100650	923.88	70.16	563.51	44.94	591.32	48.87	638.32	49.31	783.33	63.92	834.16	71.98	152.75	12.81	83.67	7.07	123.02	10.09
Cluster-26021.100651	27	1.6	13	0.81	29	1.87	40	2.41	33	2.1	30	2.02	46	3	67	4.4	39	2.48
Cluster-26021.100652	1438.64	15.6	1235.74	14.21	1317.39	15.58	1266.14	13.97	1164.03	13.67	1139.71	14.07	1144.47	13.58	1302.2	15.61	1119.23	12.95
Cluster-26021.100653	44	11.34	42	11.07	56	15.62	55	14.42	54	14.63	64	18.62	53	15.47	48	13.97	52	14.98
Cluster-26021.100654	158.98	38.6	160.35	39.92	120.15	31.59	123.77	30.57	115.99	29.67	123.27	33.81	108.46	29.78	123.98	33.97	125.09	33.86
Cluster-26021.100656	28.75	0.55	33.59	0.67	22.35	0.46	32.57	0.63	59.18	1.21	21.96	0.47	19.15	0.4	41.28	0.87	24.06	0.49
Cluster-26021.100657	6.02	0.86	4.65	0.69	5.85	0.9	8.23	1.19	5.01	0.76	5.73	0.92	4.53	0.72	6.06	0.96	6.91	1.07
Cluster-26021.100659	92	30.54	115	38.67	116	41.59	82	27.7	69	23.89	71	26.54	151	57.35	247	93.19	168	63.19
Cluster-26021.100662	47	5.48	69	8.39	44	5.57	28	3.32	3	0.37	14.67	1.94	68	8.8	56	7.28	43	5.45
Cluster-26021.100665	553.25	32.7	566.49	35.25	574.92	37	355.89	21.4	131.06	8.34	172.61	11.6	677.94	44.16	928.33	60.93	781.38	49.71
Cluster-26021.100666	505.11	93.41	393.6	75.24	322.59	64.71	339.45	63.86	290.05	56.89	193.15	40.44	287.21	59.58	494.89	102.75	408.92	83.38
Cluster-26021.100667	6.72	1.8	35.23	9.62	7.2	2.08	10.11	2.75	2	0.56	1.59	0.48	1.6	0.48	3.34	1.01	1.44	0.43
Cluster-26021.100671	306.33	6.35	410.05	8.99	436.72	9.86	356.36	7.51	365.9	8.2	369.41	8.71	657.77	14.94	489.45	11.22	588.11	13.02
Cluster-26021.100672	411.63	18.91	392.28	19.01	328.06	16.42	514.88	24.06	468.49	23.22	407.34	21.29	488.57	24.69	402.8	20.53	524.85	25.89
Cluster-26021.100675	1586.25	32.05	1570.71	33.6	1826.38	40.22	2292.05	47.1	3096.77	67.69	3278.36	75.4	945.99	20.95	935.42	20.91	997.72	21.54
Cluster-26021.100680	42.57	0.75	64.68	1.21	70.26	1.36	75.1	1.35	69.46	1.33	54.53	1.1	53.34	1.04	20.01	0.39	45.02	0.85
Cluster-26021.100681	763.46	11.15	457.35	7.08	506.57	8.07	265.58	3.95	417.93	6.61	511.19	8.5	147.59	2.36	233.74	3.78	246.35	3.84
Cluster-26021.100682	19	7.53	14	5.57	16	6.84	10	4.03	3	1.23	5	2.23	5	2.28	2	0.9	3	1.36
Cluster-26021.100683	1079.87	18.47	823.5	14.92	725.68	13.53	411.92	7.17	636.44	11.78	578.45	11.26	292.01	5.47	204.68	3.87	239.44	4.37
Cluster-26021.100688	118.39	4.97	69.37	3.08	104.9	4.8	132.39	5.66	53.56	2.43	55.34	2.64	267.05	12.33	552.28	25.72	540.01	24.34
Cluster-26021.100689	173	2.84	128.92	2.24	120.6	2.16	120	2	102.63	1.82	46.76	0.87	120.42	2.16	157.91	2.86	193.72	3.39
Cluster-26021.100692	7	16.43	8	17.2	7	17.34	6	14.22	9	20.09	8	19.67	8	23.25	9	25.02	9	26.96
Cluster-26021.100693	27.23	0.84	16.77	0.55	29.43	0.99	51.31	1.61	45.8	1.53	54.77	1.93	64.27	2.18	32	1.1	43.48	1.44
Cluster-26021.100695	55.78	2.28	82.55	3.57	50.19	2.24	58.94	2.45	79.84	3.53	73.38	3.42	91.76	4.13	48.82	2.22	62.65	2.75
Cluster-26021.100698	24.65	7.45	33.41	10.27	26	8.5	16.62	5.11	16	5.06	13.14	4.48	1.45	0.5	6	2.06	2	0.68
Cluster-26021.100704	585.64	6.35	862.13	9.92	464.08	5.49	284.57	3.14	369.11	4.34	309.79	3.83	367.37	4.36	86.55	1.04	34.55	0.4
Cluster-26021.100709	46	4.68	28	2.98	30	3.32	23	2.38	31	3.38	39	4.5	11	1.24	7	0.79	19	2.1
Cluster-26021.100710	18.11	0.98	23.45	1.34	9.35	0.55	29.77	1.65	11.58	0.68	9.08	0.56	15.82	0.95	23.59	1.42	14.81	0.87
Cluster-26021.100716	464.29	6.72	484.89	7.43	377.4	5.95	337.34	4.96	228.04	3.57	361.16	5.95	349.89	5.54	342.23	5.48	548.46	8.47
Cluster-26021.100717	724.41	16.19	683.86	16.17	780.63	19.01	672.4	15.28	648.87	15.68	676.34	17.2	717.37	17.57	934.8	23.12	855.4	20.43
Cluster-26021.100718	391.76	9.35	310.41	7.84	159.56	4.15	753	18.27	548.11	14.14	677.31	18.39	455.3	11.91	128.58	3.4	243.18	6.2
Cluster-26021.100720	925.81	34.44	812.89	31.93	761.11	30.84	815.73	30.86	660.53	26.52	813.31	34.42	974.01	39.8	1050.33	43.3	1142.9	45.57
Cluster-26021.100723	7	1.08	7	1.12	13	2.17	10	1.57	13	2.13	8	1.4	20	3.44	4	0.69	10	1.69
Cluster-26021.100731	4	2.16	4	2.13	4	2.32	3	1.65	11	6.06	10	6.02	8	5.05	8	4.97	5	3.15
Cluster-26021.100736	3	0.4	6	0.83	6	0.86	10	1.35	10	1.41	5	0.75	7	1.03	7	1.04	8	1.16
Cluster-26021.100738	24.31	0.85	21.81	0.81	40.82	1.56	38.08	1.35	30.39	1.15	52.03	2.07	13.01	0.5	52.07	2.02	11.39	0.43
Cluster-26021.100739	4	1.15	3.52	1.03	13.04	4.05	7.1	2.07	10.07	3.03	12.01	3.89	4.71	1.54	5.86	1.91	7	2.26
Cluster-26021.100742	262.63	13.72	172.39	9.49	208.88	11.88	213.17	11.33	223.45	12.58	202.39	12.02	136.68	7.86	202.34	11.73	154.45	8.67
Cluster-26021.100744	12.06	0.45	13	0.51	19	0.76	16	0.6	11.07	0.44	17.19	0.72	27	1.1	21.35	0.87	32.59	1.29
Cluster-26021.100745	5	1.43	3	0.88	4	1.24	6	1.75	10	3.01	4.62	1.5	4	1.31	6	1.95	5	1.61
Cluster-26021.100750	1842	195.62	1649	183.09	1869	215.8	1305	140.98	1191	135.42	1368	164.9	1530	180.25	1647	195.03	1559	179.82
Cluster-26021.100754	54.67	1.97	55.44	2.11	65.73	2.58	104.16	3.81	102.07	3.97	48.63	1.99	255.3	10.1	132	5.27	194.84	7.52
Cluster-26021.100756	48.54	6.57	43.84	6.17	51.17	7.52	68.01	9.36	75.6	10.91	62.38	9.57	165.12	24.88	180.78	27.34	194.36	28.72
Cluster-26021.100757	128.25	5.83	115.16	5.52	145.66	7.21	242.99	11.23	175.17	8.59	129.81	6.71	501.68	25.08	393.22	19.82	447.64	21.84
Cluster-26021.10076	65.17	2.42	59.7	2.34	14.72	0.6	33.61	1.27	48.05	1.93	65.39	2.77	86.89	3.55	107.92	4.45	69.32	2.76
Cluster-26021.100762	63.95	1.05	73.71	1.28	72.09	1.29	44.16	0.73	49.17	0.87	48.95	0.91	51.76	0.93	79.66	1.44	48.85	0.85
Cluster-26021.100763	222.05	6.03	249.58	7.16	190.97	5.65	318.58	8.79	236.38	6.93	179.32	5.54	257.16	7.66	175.27	5.27	256.83	7.46
Cluster-26021.100764	237.66	6.8	273.51	8.27	215.45	6.72	253.22	7.37	209.71	6.48	188.15	6.12	383.73	12.04	217.12	6.88	227.38	6.96
Cluster-26021.100765	488.96	33.77	369.1	26.8	361.6	27.19	506.39	35.58	524.43	38.96	498.74	39.15	514.58	39.22	507.7	38.97	554.01	41.27
Cluster-26021.100767	1080.88	35.15	1119.39	38.46	1026.19	36.36	947.59	31.34	1038.06	36.46	709.85	26.26	1154.56	41.21	900.19	32.43	1093.14	38.07
Cluster-26021.100769	29	0.91	21	0.69	29	0.99	36	1.15	29	0.98	32	1.14	34	1.17	45	1.56	29	0.97
Cluster-26021.10077	59.21	3.3	18.93	1.11	61.25	3.72	84.44	4.78	56.66	3.4	37.24	2.36	84.32	5.17	61.47	3.8	53.42	3.2
Cluster-26021.100770	423	28.74	387	27.65	378	27.96	563	38.92	488	35.67	506	39.08	467	35.01	386	29.15	440	32.24
Cluster-26021.100773	28.89	0.77	11.01	0.31	26.74	0.78	45.29	1.23	56.91	1.65	56.16	1.71	49.39	1.45	16.52	0.49	40.73	1.17
Cluster-26021.100774	12.35	0.72	11.01	0.68	14	0.89	66	3.94	27	1.7	23	1.53	92.7	5.99	30	1.95	40.69	2.57
Cluster-26021.100775	97.6	10.59	40.92	4.64	54.52	6.43	74.52	8.22	115.04	13.36	104.18	12.83	26.42	3.18	21.66	2.62	14.05	1.66
Cluster-26021.100777	89.87	6.68	102.28	7.99	102.71	8.31	79.25	6	75.05	6	62.9	5.32	7.97	0.65	15.78	1.3	16.78	1.35
Cluster-26021.100779	250.79	46.21	215.44	41.04	222.47	44.46	221.59	41.54	261.65	51.14	182.57	38.08	187.95	38.84	203.47	42.09	212.35	43.14
Cluster-26021.100782	52	2.36	59	2.82	79	3.9	72	3.32	62.44	3.05	59	3.04	54	2.69	92	4.63	64	3.11
Cluster-26021.100785	426.75	6.28	385.88	6.01	375.62	6.02	215	3.22	172.8	2.75	117.72	1.97	942.06	15.17	371.04	6.04	718.46	11.28
Cluster-26021.100788	27	4.59	47.94	8.44	62	11.43	53.92	9.32	52.82	9.54	40	7.7	40.96	7.79	25	4.76	18	3.36
Cluster-26021.100792	241.15	14.19	240.43	14.89	224.29	14.37	334.57	20.02	228.61	14.48	277.58	18.56	236.58	15.34	285.6	18.66	268.79	17.02
Cluster-26021.100793	608.82	21.76	478.5	18.07	492.16	19.17	522.03	18.98	685.25	26.45	528.46	21.49	739.25	29.02	265.85	10.53	470.24	18.01
Cluster-26021.100794	31.23	9.17	43.79	13.09	37.2	11.8	36.95	11.04	41.12	12.64	30.26	10.02	9.26	3.09	3.13	1.04	11.37	3.76
Cluster-26021.100796	512.02	16.9	392.71	13.7	427.58	15.38	345.58	11.6	380.84	13.58	453.25	17.02	392.93	14.24	318.63	11.65	357.4	12.63
Cluster-26021.100798	1214.46	23.19	1312.41	26.53	1089.22	22.67	1042.78	20.25	803.11	16.59	670.85	14.58	871.48	18.23	924.63	19.54	895.78	18.27
Cluster-26021.100799	14	1.87	9	1.25	7	1.02	8	1.09	9	1.28	6	0.91	5	0.74	10	1.49	5	0.73
Cluster-26021.100801	183.02	2.43	179.76	2.53	212.56	3.07	192.92	2.6	206.37	2.96	190.23	2.87	240.87	3.5	284.83	4.18	215.56	3.05
Cluster-26021.100802	158.34	6.26	290.64	12.13	196.21	8.45	117.45	4.72	122.24	5.22	102.52	4.61	121.08	5.26	114.38	5.01	112.56	4.77
Cluster-26021.100811	1424.91	67.96	1929.12	97.01	1691	87.83	932.65	45.24	1018	52.34	834	45.23	277	14.53	143	7.56	222.49	11.4
Cluster-26021.100812	54.4	1.71	58.09	1.93	50.62	1.73	36.13	1.15	38.74	1.31	35.3	1.26	30.9	1.07	15.01	0.52	24.75	0.83
Cluster-26021.100817	2922.56	128.77	1740.95	80.93	2056.85	98.72	4445.47	199.23	3879.07	184.36	4278.4	214.42	9494.44	460.03	8773.1	428.66	12868.2	608.56
Cluster-26021.100818	439.83	62.59	265.71	38.67	214.12	33.64	235.72	34.19	348.31	52.4	389.03	61.15	273.7	43.36	275.97	44.79	421.47	65.78
Cluster-26021.100819	21.64	0.65	27.59	0.88	31.1	1.02	319.9	9.77	414.56	13.45	164.09	5.61	600.76	19.8	1049	34.89	669.85	21.54
Cluster-26021.100827	759.45	35.35	560.8	27.53	605.63	30.7	825.2	39.07	790.83	39.69	847.7	44.87	799.22	40.92	723.26	37.34	734.11	36.69
Cluster-26021.100828	47.26	1.21	34.35	0.93	34.74	0.97	30.83	0.8	16.05	0.44	37.94	1.11	44.01	1.24	24.16	0.69	30.1	0.82
Cluster-26021.100830	1085.07	32.17	937.88	29.39	804.94	26	860.33	25.94	707.11	22.65	645.45	21.77	1230.58	40.03	1073.12	35.23	1494.37	47.42
Cluster-26021.100835	10	3.14	5	1.59	10	3.39	12.27	3.91	9	2.95	7.23	2.55	5	1.79	8	2.85	8.18	2.9
Cluster-26021.100836	127.04	3.48	140.46	4.07	66.87	2	77.49	2.16	68.9	2.04	166.43	5.19	79.01	2.37	99.95	3.03	125.2	3.67
Cluster-26021.100839	89.12	10.71	64.59	8.1	60	7.83	48	5.87	44.44	5.71	35.98	4.9	41.38	5.53	78.34	10.51	59.33	7.76
Cluster-26021.100840	458.08	17.61	337.91	13.72	239.56	10.03	225.85	8.83	230.44	9.56	216.37	9.46	127.81	5.4	156.93	6.69	131.2	5.41
Cluster-26021.100842	332.32	20.14	309	19.71	250.48	16.53	302.3	18.63	294	19.18	298	20.53	362.07	24.18	321	21.6	331.17	21.61
Cluster-26021.100846	284.22	13.27	211.11	10.39	203.76	10.36	372.4	17.68	256.62	12.92	283.17	15.03	335.28	17.21	222.16	11.5	282.86	14.18
Cluster-26021.100849	666.93	27.62	473.54	20.7	459.03	20.71	548.48	23.11	545.66	24.38	631.58	29.76	401.21	18.27	410.25	18.84	411.63	18.29
Cluster-26021.100853	247	38.48	164	26.52	163	27.57	249	39.46	269	44.6	204	36.01	206	35.85	237	41.35	211	36.04
Cluster-26021.100856	92.79	11.62	84	10.97	112	15.24	104	13.25	87	11.64	74.89	10.64	55	7.66	75.92	10.62	59	8.05
Cluster-26021.100857	5	3.06	4	2.41	18	11.83	14	8.73	11	6.85	5	3.41	10	7.21	2	1.42	12	8.67
Cluster-26021.100859	84.61	2.6	72.67	2.36	92.35	3.09	128.28	4.01	84.04	2.79	67.67	2.37	128.06	4.32	97.06	3.31	93.54	3.08
Cluster-26021.100860	531.58	26.27	417.25	21.74	361.33	19.45	577.74	29.04	453.94	24.18	419.78	23.59	556.71	30.28	751.67	41.21	704.09	37.39
Cluster-26021.100862	18	3.62	9	1.87	14	3.05	12	2.46	14	2.98	13	2.96	11	2.49	4	0.9	7	1.56
Cluster-26021.100866	47	1.1	37	0.92	39	1	53	1.27	47	1.19	56	1.5	55	1.42	52	1.35	55	1.38
Cluster-26021.100867	30.74	0.89	68.46	2.09	56.88	1.79	41.89	1.23	50.43	1.57	54.08	1.78	63.59	2.02	63.91	2.05	78.9	2.44
Cluster-26021.100870	189.82	6.51	166	6.01	129.73	4.85	156.49	5.46	194.99	7.22	188.63	7.36	173.32	6.53	102.9	3.91	188.85	6.94
Cluster-26021.100873	35.46	0.99	21.05	0.62	21.21	0.65	52.37	1.49	51.19	1.55	43.11	1.38	79.63	2.45	21.57	0.67	56.43	1.69
Cluster-26021.100874	114	22.05	82	16.38	91	19.09	47	9.25	84	17.22	84	18.39	37	8.04	65	14.13	47	10.04
Cluster-26021.100875	140	7.03	156	8.26	144	7.87	153	7.81	125	6.76	127	7.25	147	8.12	190	10.58	134	7.23
Cluster-26021.100878	1508.35	149.77	858.37	89.2	955.4	103.16	1079.38	109.02	1222.31	130.05	1801.44	203.07	39.41	4.34	52.24	5.78	45.41	4.89
Cluster-26021.100879	354	11.57	275	8.9	262	7.9	296	9.23	378	11.31	561	22.54	199	6.04	85	3.64	119	3.52
Cluster-26021.100886	1383.26	49.31	1170.55	44.07	1199.2	46.57	764.74	27.73	875.42	33.69	727.02	29.48	532.66	20.85	467.69	18.47	532.46	20.34
Cluster-26021.100887	411.92	35.88	359.58	32.84	353.81	33.53	285	25.25	261.14	24.41	247	24.44	235	22.65	182.76	17.72	190.94	18
Cluster-26021.100888	4.44	0.36	6.57	0.55	4.38	0.38	9.41	0.77	11.02	0.95	18.47	1.68	4.25	0.38	14.16	1.26	16.88	1.46
Cluster-26021.100889	100.32	2.6	72.26	1.98	97.46	2.75	166.82	4.4	158.16	4.43	157.22	4.64	169.33	4.82	107.01	3.07	121.53	3.37
Cluster-26021.100890	441	9.65	452	10.47	506	12.07	390	8.68	379	8.97	398	9.91	247	5.92	299	7.24	254	5.94
Cluster-26021.100891	158.96	5.84	167.56	6.51	155.05	6.21	166.5	6.23	201.48	8	157.1	6.57	222.36	8.98	217.41	8.86	233.91	9.22
Cluster-26021.100892	103	6.46	101	6.66	108	7.37	98	6.25	122	8.23	130	9.27	143	9.89	155	10.8	217	14.66
Cluster-26021.100897	309.16	8.44	204.51	5.9	289.6	8.61	427.62	11.87	512.73	15.12	658.79	20.46	886.46	26.53	1290.36	38.98	848.75	24.78
Cluster-26021.100902	21.3	0.92	22.66	1.04	25.26	1.19	16.8	0.74	11.69	0.55	14.19	0.7	16.09	0.77	14.56	0.7	20.69	0.96
Cluster-26021.100904	10.89	0.44	15.62	0.67	20.27	0.89	15.85	0.65	14.94	0.65	14.71	0.68	64.93	2.89	71.4	3.21	61.38	2.67
Cluster-26021.100905	437.23	10.42	365.96	9.23	401.73	10.44	237.19	5.75	295.71	7.62	293.77	7.97	132.56	3.47	112.92	2.98	107.02	2.73
Cluster-26021.100907	83	5.16	83	5.43	72	4.87	114	7.21	99	6.62	107	7.56	122	8.36	134	9.25	135	9.04
Cluster-26021.100910	315	10.32	323	11.18	320	11.43	216	7.2	204	7.22	236	8.8	166	5.97	302	10.96	185	6.49
Cluster-26021.100911	342.48	19.12	297.09	17.47	297.34	18.08	355.99	20.22	384.56	23.13	313.56	19.9	195.29	12.01	202.36	12.54	208.98	12.55
Cluster-26021.100912	56.09	0.88	64.43	1.07	45.97	0.79	56.8	0.91	41.39	0.7	46.57	0.83	40.5	0.7	23.12	0.4	32.81	0.55
Cluster-26021.100915	154.61	28.08	110.6	20.77	134.71	26.54	150.34	27.78	132.08	25.45	162.63	33.44	93	18.94	95.29	19.42	117.12	23.44
Cluster-26021.100916	2178.38	82.12	1927.32	76.72	1907.75	78.35	2147.39	82.34	1943.95	79.11	1797.31	77.08	1948.87	80.72	2226.87	93.04	2253.89	91.09
Cluster-26021.100919	642.86	53.32	518.87	45.15	559.33	50.48	1012.61	85.44	952.01	84.78	652.42	61.47	476.65	43.72	594.55	54.88	569.21	51.05
Cluster-26021.100927	263.23	4.97	226.94	4.54	226.97	4.67	400.22	7.69	302.75	6.19	227.39	4.89	900.87	18.64	844.75	17.65	1018.98	20.56
Cluster-26021.100928	137.6	10.89	121.34	10.08	87.04	7.5	104.01	8.38	137.11	11.66	96.79	8.7	64.83	5.67	89.12	7.85	74.88	6.41
Cluster-26021.100930	270.46	5.77	295.43	6.67	251.85	5.85	245.35	5.32	299.32	6.9	356.07	8.64	273.38	6.39	315.53	7.45	268.49	6.12
Cluster-26021.100936	88.8	12.66	47.65	7.06	47.35	7.33	170.58	24.74	163.84	24.9	149.66	24.19	104.57	16.62	94.8	15.12	85.88	13.39
Cluster-26021.100938	588.73	32.89	502.78	30.22	450.54	28.13	1140.46	65.5	903.21	55.27	868.81	53.84	2016.52	121.32	1708.19	106.06	1963.99	114.95
Cluster-26021.100941	1418.99	89.77	1222.38	81.35	923	63.57	376	24.19	566.96	38.6	589	42.35	264	18.41	234	16.44	391.06	26.65
Cluster-26021.100947	38.12	1.74	34.02	1.63	49.01	2.43	34.81	1.61	59.26	2.91	47.93	2.48	38.25	1.92	67.63	3.42	48.77	2.38
Cluster-26021.100949	136.6	3.84	163.6	4.86	130.24	3.99	159.15	4.55	144.06	4.37	173.2	5.54	100.06	3.08	126.08	3.92	123.21	3.7
Cluster-26021.100951	5	4.51	7	6.06	8	7.7	6	5.5	13	11.68	2	1.98	5	5.4	4	4.21	1	1.09
Cluster-26021.100954	165	32.42	92	18.65	126	26.84	157	31.38	131	27.26	166	36.9	100	22.07	72	15.9	74	16.07
Cluster-26021.100955	1956.11	351.42	2657.99	494	1262.99	246.15	17976.1	3285.53	21561.7	4111.22	10886.2	2214.4	4.26	0.86	39.54	7.97	9.89	1.96
Cluster-26021.100956	873.1	18.18	621.59	13.7	859	19.5	1314.16	27.83	904.84	20.38	1230.21	29.16	546.06	12.46	626.31	14.43	637.35	14.18
Cluster-26021.100957	86.35	3.09	55.61	2.1	68.43	2.67	68.55	2.49	68.03	2.63	94.35	3.84	61.27	2.41	48.46	1.92	68.77	2.64
Cluster-26021.100958	53.82	2.03	70.01	2.79	35.07	1.44	41.98	1.61	18.32	0.75	12.92	0.56	24.73	1.03	27.15	1.14	45.23	1.83
Cluster-26021.100959	579.21	39.47	618.27	44.29	610.21	45.26	905.33	62.75	750.05	54.97	471.14	36.48	680.71	51.18	262.08	19.84	365.52	26.85
Cluster-26021.100961	39.79	6.78	46.87	8.28	49.11	9.09	25.03	4.34	33.14	6	31.81	6.14	29.66	5.66	10.1	1.93	14.16	2.66
Cluster-26021.100962	21.78	2.89	16.25	2.25	11.71	1.69	18.14	2.45	16.4	2.32	25.93	3.9	3.1	0.46	4.35	0.65	9.49	1.38
Cluster-26021.100966	548	25.14	457	22.11	499	24.93	522	24.35	447	22.11	483	25.2	659	33.25	761	38.71	964	47.47
Cluster-26021.100970	313.91	39.01	196.87	25.51	188.84	25.5	255.91	32.35	209.74	27.85	256.74	36.19	159.96	22.11	327.8	45.49	188.92	25.59
Cluster-26021.100971	53.3	1.31	13.15	0.34	28.23	0.76	40.21	1	17.2	0.46	21.13	0.59	36.64	0.99	28.77	0.78	23.97	0.63
Cluster-26021.100972	29.59	1.67	28.2	1.67	32.69	2.01	19.47	1.12	24.46	1.48	26.37	1.69	10.59	0.66	8.66	0.54	15.67	0.95
Cluster-26021.100974	662.7	15.84	729.78	18.46	715.06	18.63	609.42	14.82	540.92	13.98	565.19	15.38	382.36	10.02	408.23	10.8	451.87	11.55
Cluster-26021.100978	34.97	4.9	38.28	5.58	68.28	10.4	16.42	2.34	10.53	1.57	18.73	2.98	4.97	0.78	2.01	0.31	5.42	0.83
Cluster-26021.100979	215.96	13.98	171.32	11.66	181.32	12.78	284.25	18.71	272.83	19	241.32	17.75	387.93	27.69	366.45	26.35	382.12	26.65
Cluster-26021.100982	122.26	13.68	95.17	11.12	92.76	11.28	157.99	17.98	113.39	13.57	136.41	17.32	62.07	7.71	53.77	6.71	61.47	7.48
Cluster-26021.100984	41.81	9.73	26	6.21	33	8.32	34	8.05	52	12.76	51	13.41	44	11.56	32	8.4	37	9.58
Cluster-26021.100986	69.8	26.63	55.59	21.35	58.88	24.23	58.5	22.71	65.92	26.09	79.91	34.27	62.72	27.54	80.89	35.21	73.98	32.25
Cluster-26021.100987	11.19	2.06	4	0.76	5	1	7	1.31	4	0.78	15	3.13	14	2.89	9	1.86	10	2.03
Cluster-26021.100989	15.42	0.41	18.89	0.53	22.84	0.66	28	0.75	14.03	0.4	26.15	0.78	20.59	0.59	26.45	0.77	26	0.73
Cluster-26021.100992	5.36	0.69	7.65	1.03	4.73	0.66	6.34	0.83	24.38	3.36	15.38	2.25	13.8	1.98	13.27	1.91	15.37	2.16
Cluster-26021.100993	89	15.49	67	12.07	71	13.41	98	17.35	124	22.92	102	20.11	125	24.37	141	27.53	165	31.6
Cluster-26021.100994	535.09	31.26	395	24.29	378	24.04	424	25.19	395.89	24.9	444.16	29.5	447	28.77	482	31.26	443.88	27.91
Cluster-26021.100995	93.88	1.5	132.38	2.24	100.43	1.75	216.68	3.52	193.28	3.34	136.25	2.48	271.69	4.75	325.13	5.74	225.79	3.85
Cluster-26021.100997	213.77	12.53	263.83	16.28	183.13	11.69	41.22	2.46	136.68	8.63	59.92	3.99	107.95	6.97	180.4	11.74	117.63	7.42
Cluster-26021.100998	229.82	18.48	229.39	19.36	222.72	19.49	76.91	6.29	115.88	10.01	61.88	5.65	164.58	14.63	175.68	15.72	168.05	14.61
Cluster-26021.101000	431.28	21.19	379.59	19.66	383.17	20.5	98.85	4.94	171.84	9.1	125.8	7.03	227.83	12.32	350.34	19.1	280.78	14.82
Cluster-26021.101005	64	16.57	44	11.66	43	12.05	51.04	13.45	59	16.07	58	16.96	47	13.8	66	19.31	59	17.09
Cluster-26021.101008	320.01	4.02	251.46	3.35	278.34	3.82	348.96	4.46	301.94	4.11	325.59	4.66	329.11	4.53	317.37	4.41	350.91	4.71
Cluster-26021.101009	851	6.38	707	5.62	905	7.4	1221	9.31	1060	8.61	1238	10.57	2330	19.11	2070	17.15	2382	19.04
Cluster-26021.101012	53	10.45	81	16.49	68	14.54	63	12.64	26	5.43	27	6.03	95	21.05	70	15.52	73	15.91
Cluster-26021.101016	161.15	6.89	14.6	0.66	125.24	5.83	270.35	11.76	524.07	24.17	315.85	15.36	12.89	0.61	26.63	1.26	147.89	6.78
Cluster-26021.10102	3.05	0.39	6.79	0.91	6.9	0.96	26.15	3.41	23.18	3.18	4	0.58	9	1.29	49.98	7.17	3	0.42
Cluster-26021.101022	75.43	1.56	38.7	0.85	35.61	0.8	81.02	1.71	48.77	1.09	58.63	1.38	194.65	4.42	157.13	3.6	198.31	4.39
Cluster-26021.101024	160.25	1.74	198.23	2.28	225.09	2.67	211.33	2.34	126.97	1.49	132.36	1.64	714.04	8.49	618.42	7.43	916.23	10.62
Cluster-26021.101025	1072.22	25.21	865.34	21.53	933.85	23.93	847.58	20.27	932.58	23.71	936.65	25.07	912.63	23.53	1096.97	28.55	1027.66	25.84
Cluster-26021.101028	65.41	2.05	70	2.32	82.89	2.84	95.92	3.06	85.93	2.92	86.48	3.09	154.81	5.34	186.48	6.49	129.97	4.37
Cluster-26021.101030	60.48	2.63	64.74	2.98	23.06	1.09	63.19	2.8	40.99	1.93	35.29	1.75	234.13	11.22	16.29	0.79	80.98	3.79
Cluster-26021.101032	192.46	3.07	119.44	2.02	120.09	2.09	110.71	1.79	127.98	2.21	95.03	1.72	274.68	4.8	166.24	2.93	250.2	4.26
Cluster-26021.101035	48.45	1.81	77.22	3.05	79.2	3.23	34.51	1.31	62.75	2.53	28.8	1.23	86.44	3.55	71.79	2.98	83.35	3.34
Cluster-26021.101036	36.96	2.22	44.72	2.83	40.89	2.67	43.74	2.67	43.23	2.79	31.92	2.18	27.54	1.82	38.03	2.53	28.91	1.87
Cluster-26021.101039	26	7.72	10	3.02	22	7.06	85	25.69	53	16.48	42	14.07	64	21.65	168	56.55	142	47.49
Cluster-26021.101040	264.97	10.81	212.55	9.15	182.01	8.09	241.56	10.02	155.74	6.85	232.54	10.79	138.91	6.23	285.84	12.92	237.72	10.4
Cluster-26021.101041	78.06	5.32	39.69	2.84	55.67	4.13	193.07	13.38	121.33	8.89	101.04	7.82	141.61	10.65	362.98	27.48	291.12	21.39
Cluster-26021.101042	31	5.95	20	3.96	19	3.96	72	14.06	49	9.97	35	7.6	54.93	11.84	112	24.15	110.91	23.51
Cluster-26021.101047	624.11	29.62	498.94	24.97	471.35	24.37	744.48	35.94	738.16	37.78	725.84	39.18	761.24	39.75	1055.18	55.56	1008.5	51.41
Cluster-26021.101048	84.71	1.82	65.58	1.49	43.15	1.01	89.19	1.95	91.54	2.13	84.75	2.07	109.9	2.59	88.45	2.1	89.51	2.05
Cluster-26021.101049	805	58.92	512	39.36	569	45.32	488	36.33	392	30.84	451	37.51	617	49.86	820	66.72	955	75.43
Cluster-26021.101050	495.91	17.8	307.47	11.66	331.69	12.97	258.44	9.44	247.19	9.58	295.46	12.07	328.21	12.94	477.33	18.99	526.84	20.27
Cluster-26021.101052	674	29.96	935	43.84	881	42.66	272	12.3	306	14.67	238	12.03	61	2.98	27	1.33	38	1.81
Cluster-26021.101054	134.35	2.58	126.81	2.57	107.13	2.24	70.12	1.37	64.83	1.34	72.71	1.59	77.65	1.63	145.18	3.08	126.68	2.59
Cluster-26021.101055	96.58	2.64	89.46	2.58	101.29	3.01	88.4	2.45	82.28	2.43	70.76	2.2	115.59	3.46	75.12	2.27	105.71	3.09
Cluster-26021.101059	57	2.16	71	2.84	69	2.85	56	2.16	51	2.09	43	1.86	67	2.79	101	4.25	57	2.32
Cluster-26021.101060	25.34	0.46	69.75	1.33	47.61	0.94	35.01	0.64	30.56	0.6	27.08	0.56	26.16	0.52	23.17	0.46	18.03	0.35
Cluster-26021.101061	41.73	1.01	73.05	1.87	93.93	2.47	87.78	2.16	82.02	2.14	55.72	1.53	52.11	1.38	102.48	2.74	95.92	2.48
Cluster-26021.101066	28	3.28	9	1.1	17	2.16	22	2.62	16	2	20	2.66	10	1.3	15	1.96	9	1.15
Cluster-26021.101067	83	3.14	61	2.44	67	2.76	109	4.2	111	4.54	104	4.48	113	4.7	108	4.53	85	3.45
Cluster-26021.101070	12.16	0.65	10.03	0.56	5.28	0.31	33.31	1.81	23.22	1.34	31.74	1.93	16.19	0.95	16.53	0.98	24.92	1.43
Cluster-26021.101071	135.37	6	114.13	5.33	110.61	5.34	188.65	8.5	159.33	7.61	156.25	7.87	247.48	12.05	322.19	15.83	282.01	13.41
Cluster-26021.101076	398.13	9.87	369.78	9.7	368.81	9.97	316.74	7.99	264.06	7.08	245.9	6.94	441.25	12	486.13	13.35	373.08	9.89
Cluster-26021.101077	745.16	28.09	702.73	27.97	733.31	30.12	585.39	22.45	566.24	23.04	611.74	26.24	335.62	13.9	401.5	16.77	348.55	14.09
Cluster-26021.101093	11	1.19	6	0.68	16	1.87	13	1.43	14	1.62	16	1.96	16	1.91	25	3.01	5	0.59
Cluster-26021.101094	82.38	1.96	120.48	3.04	81.94	2.13	127.86	3.1	87.93	2.27	111.3	3.02	113.06	2.95	129.14	3.41	123	3.13
Cluster-26021.101095	60.08	1.06	42.39	0.79	40.2	0.77	77.39	1.38	56.8	1.08	39.79	0.8	56.48	1.09	87.55	1.7	61.72	1.16
Cluster-26021.101097	169.72	12.16	150.65	11.34	158.79	12.38	247	18	185.9	14.31	205.81	16.75	410.6	32.47	349.66	27.84	378.51	29.25
Cluster-26021.101098	144.74	4.98	109.99	4	132.23	4.95	159.17	5.57	131.02	4.86	128.67	5.03	272.97	10.31	260.77	9.93	240.47	8.86
Cluster-26021.101100	229.18	16.16	193.11	14.31	146.68	11.26	127.63	9.16	169.42	12.85	198.33	15.89	75.92	5.91	58.06	4.55	79.59	6.05
Cluster-26021.101103	15.8	0.83	9.93	0.55	19.75	1.12	19.29	1.02	13.54	0.76	14.76	0.88	20	1.15	13.17	0.76	28.54	1.6
Cluster-26021.101108	2	0.31	7	1.14	4	0.68	9	1.43	6	1	5	0.89	7	1.22	15	2.63	2	0.34
Cluster-26021.101110	262.58	5.47	144.52	3.19	116.51	2.65	163.49	3.47	122.88	2.77	176.95	4.2	308.73	7.05	302.5	6.98	308.12	6.86
Cluster-26021.101114	265.97	9.92	278.94	10.99	264.68	10.76	237.24	9	236.59	9.53	261.85	11.11	318.88	13.07	276.22	11.42	233.11	9.32
Cluster-26021.101116	321.46	6.44	211.08	4.48	304.05	6.64	124.54	2.54	235.85	5.11	290.69	6.63	189.43	4.16	274.82	6.1	208.24	4.46
Cluster-26021.101118	52.44	0.8	78.95	1.27	79.47	1.32	79.38	1.23	93.95	1.54	54.74	0.95	100.84	1.68	78.96	1.33	100.86	1.64
Cluster-26021.10112	3	1.29	5	2.15	5	2.31	2	0.87	1	0.44	3	1.44	4	1.99	3	1.47	2	0.99
Cluster-26021.101120	432.12	7.34	402.74	7.25	336.27	6.23	395.39	6.83	406.5	7.47	364.45	7.05	314.01	5.84	454.36	8.54	361.14	6.55
Cluster-26021.101123	348.06	10.6	95.49	3.07	222.1	7.37	632.18	19.58	473.37	15.57	433.62	15.03	218.78	7.31	133.06	4.49	154.11	5.02
Cluster-26021.101124	668.78	10.34	620.56	10.16	753.02	12.69	653.47	10.27	606.73	10.15	684.72	12.05	884.57	14.97	759.33	12.98	841.8	13.89
Cluster-26021.101128	140.97	2.9	252.33	5.49	239.54	5.37	332.38	6.95	236.72	5.27	193.63	4.53	264.57	5.96	246.93	5.62	230.35	5.06
Cluster-26021.101130	322.13	7.77	341.84	8.73	282.56	7.43	454.94	11.16	356.79	9.31	342.65	9.41	428.45	11.33	495.1	13.22	517.39	13.35
Cluster-26021.101135	399.42	16.67	363.07	15.99	357.54	16.25	338.98	14.39	280.68	12.64	245.68	11.66	412.66	18.93	450.87	20.86	435.24	19.48
Cluster-26021.101137	269.9	9.75	201.05	7.67	193.18	7.6	282.59	10.38	250.33	9.77	281.51	11.57	259.64	10.3	265.3	10.62	225.23	8.72
Cluster-26021.101140	364.48	9.74	234.99	6.64	209.15	6.09	280.29	7.62	269.53	7.79	198.08	6.03	451.69	13.25	617.75	18.29	597.47	17.09
Cluster-26021.101143	44.84	1.23	65.86	1.91	92.62	2.77	69.83	1.95	54.98	1.63	69.26	2.16	37.06	1.11	55.29	1.68	37.26	1.09
Cluster-26021.101144	233.04	6.99	160.3	5.09	205.19	6.71	172.45	5.26	199.15	6.46	230.63	7.88	230.95	7.61	295.19	9.81	315.99	10.15
Cluster-26021.101147	107.26	5.65	74.02	4.11	88.39	5.07	93.48	5.01	90.22	5.12	88.94	5.33	86.95	5.04	153.92	9	115.14	6.52
Cluster-26021.101148	77.51	28.93	64.31	24.19	46.75	18.82	60.72	23.06	69.03	26.75	46.21	19.39	26.54	11.39	13.27	5.65	12.74	5.43
Cluster-26021.101151	2326.75	101.81	1630.43	75.27	1577.35	75.18	2704.05	120.34	2178.56	102.83	2320.39	115.48	2657.96	127.88	3468.83	168.31	3124.67	146.74
Cluster-26021.101152	723.87	11.08	692	11.22	656	10.95	623.97	9.72	600	9.94	589.99	10.28	1011.99	16.97	550	9.31	676.97	11.06
Cluster-26021.101153	40	4.7	50.53	6.2	57	7.29	63	7.54	51.83	6.52	50.92	6.79	113.94	14.89	41.81	5.49	42.86	5.49
Cluster-26021.101154	68.57	1.93	79.74	2.38	66.28	2.03	42.23	1.21	12.41	0.38	39.8	1.28	91.03	2.81	69.43	2.17	59.79	1.8
Cluster-26021.101155	185	17.47	129	12.76	133	13.66	113.55	10.91	117.46	11.9	105	11.26	73.34	7.67	94.15	9.91	98.64	10.1
Cluster-26021.101157	1997.69	61.43	1111.1	36.11	1306.47	43.78	1677.86	52.48	1810.51	60.15	2105.44	73.67	2787.38	94.07	3123.19	106.37	2923.54	96.24
Cluster-26021.101161	9.91	2.46	6	1.53	11	2.96	13	3.29	10.95	2.87	7.83	2.2	58.76	16.54	40.88	11.48	50.64	14.06
Cluster-26021.101162	330.96	6.29	216.48	4.35	336.17	6.96	279.91	5.41	220.18	4.52	291.21	6.3	308.83	6.43	400.55	8.42	392.4	7.96
Cluster-26021.101163	23	4.02	11	1.99	16	3.03	4	0.71	5	0.93	12	2.37	19	3.72	13	2.55	12	2.31
Cluster-26021.101168	66.6	0.73	48.87	0.57	31.12	0.37	80.59	0.9	102.09	1.21	89.39	1.12	33.17	0.4	31.85	0.39	57.54	0.67
Cluster-26021.101170	590.2	22.1	402.26	15.91	440.74	17.98	678.15	25.83	534.64	21.61	545.9	23.26	786.87	32.37	813.42	33.76	895.73	35.96
Cluster-26021.101171	54.61	0.45	205.88	1.81	188.41	1.7	317.16	2.68	103.51	0.93	271.92	2.57	332.4	3.02	158.32	1.45	263.47	2.33
Cluster-26021.101173	30.4	1.67	23.99	1.38	8.07	0.48	22.38	1.25	19.12	1.13	29.36	1.83	18.99	1.15	29.39	1.79	18.64	1.1
Cluster-26021.101174	9	1.73	10	1.98	11	2.29	5	0.98	9	1.83	5	1.09	37	7.98	21	4.53	64	13.57
Cluster-26021.101177	37	8.9	20	4.93	20.81	5.42	45.91	11.23	31	7.86	29.86	8.11	34	9.24	44	11.94	40	10.72
Cluster-26021.101182	133	37.73	117	33.84	105	32.21	68	19.63	62	18.44	71	22.72	30	9.68	101	32.44	63	20.08
Cluster-26021.101183	1144.12	122.54	715.14	80.07	606.97	70.68	1188.69	129.51	774.49	88.8	902.16	109.67	589.95	70.1	802.1	95.8	826.27	96.13
Cluster-26021.101186	52.34	0.84	20.06	0.34	50.15	0.88	38.26	0.62	39.3	0.68	79.89	1.46	30.11	0.53	68.97	1.22	40.6	0.7
Cluster-26021.101188	1462.86	87.28	1291.69	81.12	1231.85	80.02	1106.73	67.17	1038.91	66.74	959.41	65.07	1361.81	89.55	1410.54	93.45	1599.45	102.73
Cluster-26021.101189	60	4.36	46	3.51	49	3.87	33	2.44	43.38	3.39	43	3.55	61	4.89	38	3.07	35	2.74
Cluster-26021.10119	27	3.6	24	3.34	20	2.9	24	3.26	20	2.85	42	6.36	7	1.04	19	2.83	7	1.02
Cluster-26021.101191	568.13	20.05	439.26	16.38	425.32	16.36	495.83	17.8	460.38	17.55	478.43	19.21	471.05	18.26	451.67	17.66	460.23	17.41
Cluster-26021.101192	138.7	42.69	130.63	40.86	134.29	44.67	149.76	46.91	119.8	38.56	130.4	45.24	96.66	33.94	100.83	35.21	89.86	31.21
Cluster-26021.101194	2276.66	313.04	1805.09	258.32	1800.74	268.95	3116.55	435.93	2188.1	320.91	1793.66	279.64	13295.6	2037.04	11238.3	1727.74	12546	1884.87
Cluster-26021.101196	20.32	1.58	31.32	2.56	16.31	1.38	16.01	1.27	17.01	1.42	23.73	2.1	12.2	1.05	5.5	0.48	17.29	1.46
Cluster-26021.101198	99.63	2.76	101.42	2.97	112.72	3.41	129.33	3.65	114	3.42	107	3.38	59.63	1.81	85.08	2.61	62.85	1.87
Cluster-26021.10120	16	4.59	15	4.39	13	4.03	15	4.38	10	3.01	23	7.44	2	0.65	11	3.57	1	0.32
Cluster-26021.101202	577.77	13.06	685.65	16.4	599.25	14.77	385.94	8.87	231.85	5.67	243.21	6.26	553.75	13.73	535.43	13.4	573.56	13.86
Cluster-26021.101204	20.37	5.56	25.35	7.07	14.53	4.29	26.65	7.4	18.77	5.38	31.45	9.69	11.34	3.52	11.02	3.4	10.76	3.29
Cluster-26021.101205	482.23	7.21	263.98	4.18	283.64	4.63	287.43	4.37	471.29	7.63	481.03	8.19	79.58	1.3	206.48	3.42	120.02	1.92
Cluster-26021.10121	9	1.42	5	0.82	16	2.74	5	0.8	5	0.84	5	0.89	7	1.23	6	1.06	8	1.38
Cluster-26021.101215	413.19	6.67	611.38	10.45	524.76	9.23	378.39	6.21	369.44	6.45	351.52	6.46	302.81	5.35	148.68	2.65	288.05	4.96
Cluster-26021.101217	321.13	7.23	459.23	10.94	222.15	5.45	347.99	7.97	174.49	4.25	91.72	2.35	1016.25	25.09	379.28	9.45	859.57	20.69
Cluster-26021.101218	18.2	1.07	26.47	1.63	14.69	0.94	12.67	0.75	23.32	1.47	18.05	1.2	21.38	1.38	12.12	0.79	8.02	0.51
Cluster-26021.101220	28.7	1.67	7.89	0.48	15.5	0.98	69.95	4.13	67.53	4.22	65.37	4.31	125.16	8	111.67	7.19	135.97	8.49
Cluster-26021.101222	33.89	0.73	31.91	0.73	25.89	0.61	36.23	0.79	28.25	0.66	43.46	1.06	46.21	1.09	27.74	0.66	21.99	0.51
Cluster-26021.101223	164	28.35	202	36.16	161	30.2	156	27.44	115	21.12	134	26.24	164	31.75	164	31.8	126	23.96
Cluster-26021.101231	173.86	10.55	124.92	7.98	143.71	9.49	165.95	10.24	165.84	10.83	136.71	9.43	129.85	8.68	138.86	9.36	141.37	9.23
Cluster-26021.101234	918.25	20.37	960.43	22.55	624.07	15.09	910.64	20.54	658.35	15.79	676.96	17.09	1174.27	28.55	1035.29	25.41	1176.01	27.88
Cluster-26021.101235	95.5	1.6	147.66	2.62	181.77	3.32	156.57	2.67	155.61	2.82	107.31	2.05	64.45	1.18	68.16	1.26	108.99	1.95
Cluster-26021.101236	29.7	0.54	83.31	1.6	36.57	0.72	43.56	0.8	38.87	0.76	40.56	0.84	63.72	1.27	56.32	1.13	28.63	0.55
Cluster-26021.101243	68.26	1.73	55.88	1.5	42.5	1.18	36.86	0.95	92.47	2.54	82.28	2.38	18.47	0.51	18.56	0.52	18.32	0.5
Cluster-26021.101244	275.12	6.35	282.85	6.9	310.77	7.81	313.74	7.36	322.37	8.04	283.29	7.44	472.09	11.94	521.37	13.31	513.04	12.65
Cluster-26021.101246	5	2.34	6	2.8	6	3.02	3	1.43	3	1.44	7	3.67	18	9.78	4	2.15	13	7.04
Cluster-26021.101247	47	2.05	41	1.89	66	3.14	68	3.02	66	3.11	57	2.83	68	3.27	60	2.91	54	2.53
Cluster-26021.101257	19	1.38	16	1.22	27	2.14	28	2.07	15	1.17	22	1.82	32	2.57	37	2.99	56	4.39
Cluster-26021.101259	9	0.99	3	0.35	4	0.48	10	1.12	10	1.18	17	2.13	12	1.47	41	5.05	20	2.4
Cluster-26021.101262	60.22	7.79	59.82	8.07	47.96	6.74	55.39	7.29	67.52	9.33	81.26	11.92	168.54	24.27	165.48	23.92	271.96	38.39
Cluster-26021.101264	52.78	1.8	45.12	1.62	33.04	1.23	91.61	3.17	122.1	4.49	155.71	6.03	86.35	3.23	41.17	1.55	103.81	3.79
Cluster-26021.101268	416.1	11.02	228.42	6.4	241.59	6.98	459.61	12.39	536.32	15.36	638.08	19.24	274.99	7.99	119.72	3.51	159.16	4.51
Cluster-26021.101271	121.62	3.39	91.61	2.7	102.86	3.12	103.06	2.92	134.63	4.05	167.07	5.29	48.32	1.48	89.59	2.76	117.03	3.49
Cluster-26021.101272	27.85	0.96	17.73	0.65	16.41	0.62	36.87	1.3	28.66	1.07	39.18	1.54	76.25	2.9	73.77	2.83	96.27	3.57
Cluster-26021.101276	321.09	15.2	195.77	9.77	204.11	10.52	459.37	22.12	363.8	18.57	414.88	22.33	231.28	12.04	99.79	5.24	192.49	9.78
Cluster-26021.101278	410.85	8.2	244.37	5.16	257.43	5.6	573.79	11.64	439.89	9.49	532.82	12.1	374.89	8.2	176.11	3.89	263.82	5.62
Cluster-26021.101280	30.99	0.6	30.46	0.63	30.46	0.65	53.08	1.05	35.11	0.74	31.13	0.69	41.81	0.89	33.62	0.72	49.04	1.02
Cluster-26021.101282	5	4.44	5	4.27	3	2.85	5	4.51	4	3.54	4	3.91	3	3.19	4	4.14	2	2.15
Cluster-26021.101283	2001.69	571.03	1910.74	555.65	1743.58	537.92	1741.1	505.38	1819.7	544.23	1583.79	509.69	1557.45	505.32	2116.33	683.68	1766.43	566.29
Cluster-26021.101286	1730.66	50.16	1218.09	37.32	993.42	31.37	1375.69	40.55	1634.89	51.2	1730.22	57.06	1789.48	56.91	736.27	23.63	1036.92	32.16
Cluster-26021.101288	80.19	1.79	69.74	1.65	82.01	1.99	157.4	3.57	99.96	2.41	116.11	2.95	207.11	5.06	161.8	3.99	231.51	5.52
Cluster-26021.101289	430.72	11.06	362.08	9.84	380.99	10.67	472.39	12.34	473.04	13.13	447.97	13.1	668.15	18.82	669.96	19.05	758.06	20.83
Cluster-26021.10129	13.06	0.86	6.14	0.43	7.12	0.51	8.04	0.54	8.07	0.57	8.21	0.62	23.13	1.68	12.1	0.89	30.45	2.17
Cluster-26021.101296	57.89	3.82	34	2.36	32.63	2.34	35.59	2.39	33.85	2.4	57.22	4.29	12.67	0.92	19.17	1.41	26.57	1.89
Cluster-26021.101300	52	1.56	47	1.49	62	2.03	47	1.43	40	1.3	41	1.4	27	0.89	57	1.89	47	1.51
Cluster-26021.101302	16.95	1.04	10.09	0.65	29.95	1.99	19.99	1.24	4.96	0.33	5.09	0.35	35.12	2.37	54.68	3.71	55.3	3.64
Cluster-26021.101305	28.23	0.8	21.48	0.65	24.88	0.77	52.08	1.51	47.95	1.48	34.04	1.1	58	1.81	95	3	78	2.38
Cluster-26021.101306	145.09	3.32	153.72	3.72	165.74	4.13	111.12	2.59	119.46	2.96	119.62	3.11	121.13	3.04	193.62	4.9	127.17	3.11
Cluster-26021.101307	40.3	2.72	59.23	4.2	19.35	1.42	38	2.61	22.69	1.65	33.21	2.55	20.93	1.56	40.29	3.02	31.76	2.31
Cluster-26021.101308	14	4.42	13	4.16	15	5.11	15	4.81	3	0.99	10	3.55	8.23	2.97	19	6.8	23	8.2
Cluster-26021.101313	910.87	64.96	1054.92	79.06	428.27	33.24	3270.1	237.24	3607.35	276.61	1756.96	142.4	343.2	27.02	179.23	14.21	289.38	22.27
Cluster-26021.101314	204.13	14.04	516.08	37.32	21.73	1.63	550.9	38.55	707.65	52.35	149.04	11.65	2028.8	154	269.77	20.62	557.62	41.36
Cluster-26021.101317	561.61	27.65	477.91	24.8	493.15	26.44	458.76	22.97	445.46	23.64	387.33	21.68	755.23	40.91	645.75	35.27	739.37	39.1
Cluster-26021.101319	13.95	0.51	16.24	0.62	26.88	1.07	23.43	0.87	19	0.75	16.47	0.68	78.64	3.15	53.96	2.18	86.35	3.37
Cluster-26021.101320	232.52	7.45	278.46	9.43	165.97	5.8	367.49	11.98	220.83	7.65	193.78	7.07	1457.91	51.31	521.71	18.53	965.94	33.16
Cluster-26021.101323	552	20.59	471	18.56	467	18.98	765	29.03	547	22.03	512	21.73	1384	56.72	1064	43.99	1220	48.79
Cluster-26021.101325	73.73	7.21	56.51	5.78	69.16	7.35	56.9	5.66	74.35	7.79	48.21	5.35	51.87	5.62	71.13	7.75	55	5.83
Cluster-26021.101326	15.68	1.38	52.02	4.81	99.02	9.5	43.69	3.92	28.57	2.7	44.8	4.49	50.05	4.88	39.88	3.91	50.53	4.82
Cluster-26021.101327	321.82	29.51	265.57	25.52	196.23	19.57	534.64	49.87	467.91	46.02	460.18	47.92	844.16	85.7	1154.32	117.88	1002.67	99.59
Cluster-26021.101330	923.73	29.79	722.49	24.62	727.43	25.56	857.62	28.13	674.95	23.51	868.96	31.88	883.67	31.28	922.92	32.97	915.31	31.61
Cluster-26021.101331	408.07	6.58	365.54	6.24	457.35	8.03	432.38	7.09	392.59	6.85	469.69	8.62	368.63	6.51	349.96	6.24	408.92	7.04
Cluster-26021.101334	629	24.43	516	21.15	553.86	23.43	683	26.98	518	21.71	544.23	24.04	543	23.17	573.26	24.67	570.07	23.74
Cluster-26021.101337	15.08	0.59	23.73	0.97	19.71	0.83	21.55	0.85	7.7	0.32	12.39	0.55	15.17	0.65	25.56	1.1	14.06	0.58
Cluster-26021.101339	686.61	20.2	663	20.62	674.31	21.62	702.5	21.02	553.97	17.61	489.38	16.38	888.75	28.69	957.23	31.19	890.56	28.04
Cluster-26021.10134	36.65	1.02	31.17	0.91	21.15	0.64	60.55	1.71	68.12	2.04	68.09	2.15	175.02	5.32	104.47	3.2	169.81	5.03
Cluster-26021.101340	582	20	461.17	16.74	326.08	12.21	254.67	8.9	282.45	10.48	426.47	16.67	175.17	6.61	140.44	5.35	147.41	5.43
Cluster-26021.101341	5	1.15	5	1.18	7	1.75	4	0.94	5	1.22	3	0.78	3	0.78	9	2.34	9	2.31
Cluster-26021.101345	399.01	20.78	312.12	17.13	268.07	15.2	338.2	17.91	291.96	16.38	256.16	15.17	249.89	14.33	310.78	17.96	274.21	15.35
Cluster-26021.101350	398	15.07	347.75	13.91	366.93	15.14	250.8	9.66	292.51	11.96	301.92	13.01	282.6	11.76	427.98	17.96	430.96	17.5
Cluster-26021.101352	263.35	23.85	230	21.82	203.64	20.06	286.49	26.39	282.37	27.43	293.2	30.15	447.78	44.88	467.13	47.1	485.87	47.64
Cluster-26021.101354	182.31	22.6	220.91	28.56	194.5	26.2	168.24	21.22	149.8	19.84	188.54	26.51	218.2	30.08	240.02	33.23	196.12	26.5
Cluster-26021.101355	39.08	0.8	31.11	0.67	48.73	1.09	48.09	1	40.01	0.89	43.75	1.02	65.37	1.47	75.21	1.7	41.94	0.92
Cluster-26021.101356	162.38	17.62	120.54	13.67	134.64	15.88	112.52	12.42	110.63	12.85	136.1	16.76	115	13.85	77.74	9.41	105.82	12.47
Cluster-26021.101357	70.64	1.41	32.35	0.68	124.85	2.71	27.3	0.55	55.29	1.19	59.24	1.34	43.37	0.95	297.92	6.57	130	2.77
Cluster-26021.101358	341.97	6.87	280.63	5.97	171.8	3.76	235.22	4.81	247.9	5.39	215.39	4.93	304.89	6.71	82.83	1.84	290.9	6.24
Cluster-26021.101360	114.26	9.49	109.46	9.54	126.73	11.46	98.92	8.36	69.99	6.24	99.7	9.41	98.22	9.02	163.09	15.08	93.31	8.38
Cluster-26021.101362	122	10.52	77	6.96	95	8.91	128	11.22	98	9.07	141	13.81	146	13.92	156	14.97	107	9.98
Cluster-26021.101363	12	1.62	10	1.4	9	1.32	13	1.78	20	2.88	21	3.21	13	1.95	11	1.66	22	3.24
Cluster-26021.101365	625.69	28.31	451.04	21.53	465.45	22.94	587.13	27.02	517.26	25.24	381.04	19.61	1326.28	66	1369.81	68.74	1304.7	63.38
Cluster-26021.101366	14.04	0.64	14.51	0.7	12.21	0.61	7.95	0.37	22.31	1.1	14.27	0.74	14.84	0.75	18.52	0.94	12.29	0.6
Cluster-26021.101367	502.1	20.73	247.91	10.8	250.6	11.27	667.16	28.01	722.68	32.19	1030.08	48.37	221.32	10.04	25.22	1.15	139.26	6.17
Cluster-26021.101368	692.75	24.52	726.47	27.16	672.65	25.94	683.29	24.6	623.47	23.83	569.08	22.92	605.92	23.55	698.49	27.39	556.12	21.09
Cluster-26021.101372	664.94	35.47	582.57	32.74	583.17	33.88	428.95	23.28	453.51	26.07	442.87	26.86	127.12	7.47	132.13	7.82	107.96	6.19
Cluster-26021.101376	23.91	2.02	18.33	1.62	21.09	1.93	25.63	2.2	19.96	1.81	30.59	2.93	11.77	1.1	18.52	1.74	12.38	1.13
Cluster-26021.101378	1668.28	43.83	1130.99	31.43	965.33	27.64	882.24	23.58	935.56	26.57	818.88	24.49	967.97	27.9	893.18	25.98	916.86	25.77
Cluster-26021.101379	50	2.38	66	3.31	39	2.02	77	3.72	42	2.15	48	2.59	59	3.08	94	4.95	52	2.65
Cluster-26021.101380	812.1	35.88	758.93	35.37	784.12	37.73	515.52	23.16	424.76	20.24	432.62	21.74	295.33	14.35	454.58	22.27	341.03	16.17
Cluster-26021.101381	946.75	13.16	906.36	13.35	1088.85	16.51	648	9.16	303.77	4.57	246.6	3.9	1098.57	16.72	1579.69	24.29	1201.88	17.83
Cluster-26021.101382	16.94	1.3	14.12	1.14	17.81	1.49	11.93	0.93	21.17	1.75	17.71	1.54	13.06	1.11	12.35	1.05	18.42	1.53
Cluster-26021.101385	500	34.97	479	35.21	384	29.23	343	24.4	304	22.86	265	21.06	134	10.34	216	16.79	136	10.26
Cluster-26021.101387	311.71	10.03	338.66	11.52	330.2	11.58	498.32	16.31	360.67	12.54	335.47	12.28	1465.64	51.78	364.61	13	961.34	33.13
Cluster-26021.101388	182.08	7.55	148.85	6.51	244.59	11.04	143.06	6.03	71.61	3.2	142.2	6.71	30.27	1.38	98.1	4.51	84.71	3.77
Cluster-26021.101391	59	4.45	33.36	2.64	39	3.2	31.31	2.4	33	2.68	30.99	2.66	28	2.33	48.91	4.11	48	3.91
Cluster-26021.101392	383	13.88	349	13.36	288	11.37	356	13.12	420	16.43	377	15.54	205	8.16	276	11.08	230	8.93
Cluster-26021.101393	54	2.39	55	2.57	64.52	3.11	53	2.39	22.24	1.06	47	2.37	43	2.09	53.8	2.64	57	2.71
Cluster-26021.101394	1462.51	62.11	899.01	40.28	1117.13	51.68	1729.29	74.69	1940.32	88.89	1922.15	92.84	1533.18	71.58	1372.05	64.6	1435.67	65.41
Cluster-26021.101396	626.81	59.77	500.48	49.97	441.98	45.83	598.92	58.09	579.67	59.25	502.96	54.45	515.99	54.49	530.59	56.35	536.83	55.48
Cluster-26021.101398	10	0.67	16	1.13	7.78	0.57	18	1.23	6	0.44	13	1	17.04	1.27	8	0.6	50.96	3.7
Cluster-26021.101399	2672.74	82.24	1860.23	60.5	1971.2	66.09	1991.15	62.31	2178.29	72.41	2579.37	90.31	3432.9	115.93	2859.5	97.45	5055.83	166.54
Cluster-26021.101400	79	4.37	78	4.54	76	4.57	95	5.34	92	5.48	100	6.29	149	9.07	102	6.26	306	18.19
Cluster-26021.101401	343	14.75	406	18.42	372	17.43	390	17.06	380	17.63	336	16.44	536	25.35	393	18.74	1238	57.14
Cluster-26021.101403	13.46	0.88	5.88	0.4	19.38	1.37	25.08	1.66	26.64	1.87	23.79	1.76	18.99	1.36	23.48	1.7	15.15	1.06
Cluster-26021.101406	1072.35	30.83	882.15	26.82	839.93	26.31	516.14	15.09	935.37	29.06	844.08	27.61	707.12	22.31	433.98	13.82	711	21.88
Cluster-26021.101407	693	17.53	599	16.03	677	18.67	711	18.29	768	21	713	20.53	494	13.71	549	15.38	451	12.2
Cluster-26021.101408	86.93	3.09	92.8	3.48	83.17	3.22	74.63	2.69	59.16	2.27	70.38	2.84	17.95	0.7	30.57	1.2	36.58	1.39
Cluster-26021.101409	59	1.62	84	2.44	113	3.38	35	0.98	18	0.53	14	0.44	157	4.73	257	7.81	245	7.19
Cluster-26021.101411	126.02	5.06	74.06	3.14	82.77	3.62	119.04	4.86	117.86	5.1	96.73	4.42	84.79	3.74	38.92	1.73	72.85	3.14
Cluster-26021.101412	5.3	0.5	6.73	0.67	10.71	1.11	8.61	0.83	6.75	0.69	10.34	1.11	15.05	1.58	3.77	0.4	3.73	0.38
Cluster-26021.101413	148.07	18.68	126.43	16.63	111.65	15.3	137.39	17.63	94.63	12.75	120.86	17.29	98.52	13.82	41.62	5.86	75.27	10.35
Cluster-26021.101414	45.52	1.75	62.1	2.52	66.81	2.8	43.35	1.7	56.48	2.35	35.74	1.57	55.88	2.36	53.73	2.29	51.77	2.14
Cluster-26021.101415	610.36	14.07	677.59	16.53	590.29	14.83	610.08	14.3	491.58	12.25	455.03	11.94	614.76	15.54	570.3	14.55	527.29	12.99
Cluster-26021.101417	14	5.72	10	4.1	16	7.05	23	9.57	19	8.04	18	8.26	26	12.27	26	12.15	26	12.2
Cluster-26021.101418	30.42	1.59	27	1.48	27.75	1.58	26.81	1.42	21	1.18	29.32	1.74	19.79	1.14	11	0.64	10.5	0.59
Cluster-26021.101420	188.15	5.98	128.33	4.31	189.83	6.57	210.96	6.81	207.53	7.12	252.51	9.12	420.06	14.64	360.38	12.68	427.33	14.53
Cluster-26021.101426	96.93	1.94	84.82	1.8	50.39	1.1	23.06	0.47	19.6	0.42	28.62	0.65	156.24	3.43	195.48	4.33	129.64	2.77
Cluster-26021.101427	1114.39	27.61	1354.73	35.51	1331.87	35.96	1184.33	29.84	1061.36	28.43	963.94	27.18	861.03	23.39	1074.5	29.47	1356.41	35.94
Cluster-26021.10143	42.27	0.84	63.79	1.34	42.43	0.92	47.86	0.97	38.22	0.82	45.35	1.02	21.1	0.46	14.41	0.32	28.44	0.6
Cluster-26021.101433	52.97	7.96	57.88	9.03	56	9.13	58	8.86	90	14.4	67	11.41	68.1	11.42	49.78	8.37	48	7.9
Cluster-26021.101434	338.81	3.07	285.82	2.75	280.85	2.78	144.32	1.33	333.44	3.27	134.34	1.39	160.35	1.59	320.1	3.21	319.46	3.09
Cluster-26021.101436	285.3	2.66	304.31	3.01	442.32	4.49	230.31	2.18	309.22	3.12	253.09	2.69	164.22	1.67	187.29	1.93	155.73	1.55
Cluster-26021.101437	2	8.83	2	7.9	1	4.62	3	13.27	6	24.52	3	13.27	2	11.06	2	10.48	1	5.77
Cluster-26021.101438	236.31	4.98	239.92	5.35	272.91	6.27	309.13	6.63	233.09	5.32	238.35	5.72	77.67	1.79	87.22	2.04	138.38	3.12
Cluster-26021.101441	39	2.15	23	1.33	31	1.86	46	2.58	38	2.25	48	3	7	0.42	12	0.73	11	0.65
Cluster-26021.101443	81.44	1.78	64.53	1.49	118.16	2.82	323.65	7.2	225.44	5.33	171.04	4.26	213.68	5.12	113.12	2.74	280.97	6.57
Cluster-26021.101445	37.48	1.74	94.02	4.6	94.01	4.75	113.89	5.37	76.81	3.84	113.28	5.97	91.17	4.65	120.96	6.22	76.68	3.82
Cluster-26021.101449	9	9.17	13	12.65	15	16.3	16	16.56	9	9.08	6	6.69	10	12.27	6	7.15	10	12.43
Cluster-26021.10145	304	30.92	143	15.21	164	18.14	308	31.86	294	32.03	290	33.48	156	17.59	110	12.47	133	14.68
Cluster-26021.101452	1043.95	15.34	1036.38	16.14	1163.45	18.64	1021.34	15.27	797.4	12.69	849.11	14.21	1025.45	16.51	862.64	14.02	1019.2	15.99
Cluster-26021.101453	184.14	3.8	167.81	3.66	176.09	3.96	181.28	3.8	193.32	4.31	184.64	4.33	175.76	3.97	240.25	5.48	184.42	4.06
Cluster-26021.101455	15.07	0.87	12.21	0.74	15.91	1	20.73	1.22	28.9	1.8	27.69	1.82	44.4	2.83	49.3	3.17	21.39	1.33
Cluster-26021.101457	245.93	25.9	161.79	17.82	132.06	15.12	444.25	47.59	348.03	39.24	355.29	42.47	429.6	50.18	316.68	37.18	383.6	43.87
Cluster-26021.101459	60.11	1.06	58.61	1.09	71.27	1.37	110.23	1.98	64.06	1.22	79.8	1.6	80.66	1.56	94.08	1.84	94.36	1.78
Cluster-26021.101463	43.27	1.22	35.58	1.06	43.11	1.33	44.97	1.29	40.61	1.24	48.58	1.56	72.18	2.24	50.51	1.58	74.22	2.25
Cluster-26021.101466	220.82	6.56	174.81	5.49	199.43	6.46	282.67	8.54	221.24	7.1	253.68	8.58	624.26	20.36	1976.2	65.04	1486.17	47.27
Cluster-26021.101467	632.78	114.09	533.03	99.41	557.87	109.11	1689.02	309.81	1623.3	310.6	1661.37	339.15	1141.38	230.69	1649.38	333.75	1464.85	290.96
Cluster-26021.101468	1944.57	62.38	1760.63	59.69	1712.79	59.87	5381.22	175.59	4434.65	153.68	4923.17	179.71	4250.75	149.7	6478.11	230.21	5613.91	192.86
Cluster-26021.101469	1510.61	50.55	1047.56	37.04	918.78	33.5	3490.11	118.8	3936.11	142.27	4692.14	178.67	1966	72.24	1444.69	53.56	1465.92	52.55
Cluster-26021.10147	10	0.64	12	0.81	15	1.05	13	0.85	10	0.69	10	0.73	15	1.06	6	0.43	8	0.55
Cluster-26021.101470	636.51	13.49	539.15	12.09	581.94	13.44	690.21	14.88	611.29	14.01	615.66	14.85	691.02	16.05	739.13	17.33	748.94	16.96
Cluster-26021.101471	469.2	4.28	405.83	3.92	374.15	3.72	367.91	3.41	413.08	4.08	375.26	3.89	303.32	3.03	248.08	2.5	247.6	2.41
Cluster-26021.101472	8	1.2	5	0.78	4	0.65	8	1.22	3	0.48	3	0.51	3	0.5	3	0.5	4	0.66
Cluster-26021.101473	16.14	0.9	9.36	0.55	15.96	0.97	10.45	0.6	13.38	0.81	10	0.64	5.3	0.33	8.33	0.52	12.95	0.78
Cluster-26021.101476	38.49	3.5	39.25	3.74	42.28	4.18	45.45	4.2	23.67	2.31	23.92	2.47	52.89	5.32	63.77	6.45	45.93	4.52
Cluster-26021.101477	214	7.13	301	10.59	226	8.2	437	14.81	139	5	186	7.05	495	18.1	96	3.54	342	12.2
Cluster-26021.101480	64.4	2.01	67.96	2.24	82.71	2.81	63.56	2.02	60.98	2.05	53.77	1.91	87.38	2.99	42.21	1.46	79.02	2.64
Cluster-26021.101481	539.53	31.78	636.79	39.48	620.82	39.81	672.16	40.27	563.93	35.76	475.04	31.81	654.47	42.48	622.35	40.7	627.4	39.77
Cluster-26021.101483	1072.32	64.44	588.17	37.2	631.64	41.32	1532.29	93.66	1320.24	85.41	1380.85	94.33	2270.19	150.35	1489.43	99.39	2087.87	135.07
Cluster-26021.101484	21.02	0.6	49.96	1.52	44.78	1.4	46.6	1.36	39.31	1.22	32.19	1.05	83.74	2.64	24.07	0.77	75.63	2.33
Cluster-26021.101486	14.29	0.95	21.71	1.52	24.86	1.8	27	1.83	28.74	2.06	20.14	1.52	27.19	2	40.97	3.03	35.8	2.57
Cluster-26021.101488	204.1	11.12	119.88	6.88	149.51	8.87	180.16	9.99	187.23	10.99	167.4	10.37	209.1	12.55	207.62	12.56	195.96	11.49
Cluster-26021.101489	44	2.35	37.79	2.13	31	1.8	34.86	1.89	35.39	2.04	53	3.22	24.76	1.46	45.62	2.7	44.4	2.55
Cluster-26021.101492	189.08	21.63	154.66	18.48	177.68	22.09	226.86	26.4	310.99	38.05	257.19	33.39	450.74	57.27	330	42.12	504	62.72
Cluster-26021.101493	66.65	7.64	57.31	6.86	59.78	7.45	64.43	7.52	40.49	4.97	32.2	4.19	204.74	26.07	185.35	23.71	315.29	39.33
Cluster-26021.101508	20	2.29	29	3.46	16	1.99	40	4.65	34	4.16	33.86	4.4	7	0.89	12	1.53	6	0.75
Cluster-26021.101509	657.3	24.74	529.11	21.03	482.28	19.78	418.92	16.04	538.95	21.9	535.96	22.95	587.82	24.31	448.91	18.73	525.63	21.21
Cluster-26021.10151	4	0.62	2	0.32	4	0.67	3	0.47	9	1.47	5	0.87	3	0.52	7	1.21	3	0.51
Cluster-26021.101510	10.1	1.54	7.38	1.17	12.39	2.05	11.19	1.74	8.39	1.36	12.69	2.19	2.33	0.4	3.18	0.54	1.9	0.32
Cluster-26021.101513	1365.81	124.57	939.53	89.78	1080.89	107.23	1044.55	96.91	1126.49	110.2	1251.59	129.63	1046.71	105.68	969.8	98.49	1179.36	116.49
Cluster-26021.101514	168.29	1.89	212.95	2.53	191.18	2.34	180.45	2.06	199.12	2.42	107.65	1.38	117.1	1.44	113.88	1.41	89.32	1.07
Cluster-26021.101520	24.94	0.76	28.82	0.93	16.23	0.54	116.15	3.61	70.85	2.34	72.61	2.52	120.29	4.03	95.3	3.22	166.34	5.44
Cluster-26021.101523	24.59	1.57	30.1	2.02	24.53	1.71	87.53	5.69	76.39	5.25	96.05	6.98	34.15	2.41	111.31	7.9	68.96	4.75
Cluster-26021.101527	19.72	0.84	21.46	0.96	11.37	0.53	11.45	0.5	8.54	0.39	12.57	0.61	16.15	0.76	9.37	0.44	14.22	0.65
Cluster-26021.101528	143.01	6.55	131.73	6.36	161.72	8.06	88.25	4.11	110.8	5.47	125.35	6.53	113.9	5.74	141.78	7.2	126.19	6.2
Cluster-26021.101529	495.36	17.35	503.8	18.64	559.69	21.36	587.31	20.92	548.57	20.75	493.3	19.66	643.61	24.76	601.98	23.36	697.03	26.16
Cluster-26021.101530	56.38	4.36	45.79	3.72	98.32	8.27	42.6	3.35	35.84	2.98	53.64	4.71	59.16	5.06	57.81	4.97	57.75	4.82
Cluster-26021.101531	46.4	0.91	48.21	1	41.68	0.89	49.4	0.98	51.22	1.09	48.36	1.08	22.84	0.49	47.15	1.02	39.25	0.82
Cluster-26021.101534	2	0.66	5	1.67	4	1.42	8	2.68	8	2.75	4	1.49	9	3.4	12	4.5	6	2.24
Cluster-26021.101538	14	2.61	11	2.12	19.01	3.84	19	3.6	23	4.54	22	4.64	28	5.85	24	5.02	27	5.55
Cluster-26021.101539	196	9.43	173	8.77	158	8.28	244.46	11.96	193	10.01	272	14.88	271.2	14.35	139.39	7.44	343	17.72
Cluster-26021.101540	6	0.53	17.47	1.61	16.36	1.56	10.92	0.97	5.6	0.53	9.56	0.95	11.49	1.12	22.61	2.21	11.65	1.11
Cluster-26021.101545	44.74	0.66	46.27	0.72	20.07	0.32	94.09	1.41	155.16	2.48	151.15	2.54	238.05	3.84	68.74	1.12	170.36	2.68
Cluster-26021.101546	176.78	5.64	93.8	3.16	97.23	3.38	479.11	15.53	490.2	16.88	473.86	17.19	1348.12	47.18	1097.52	38.76	1448.31	49.44
Cluster-26021.101547	1729	188.39	1179	134.25	1246	147.59	1553	172.13	1358	158.36	1495	184.87	839	101.45	1415	171.95	987	116.86
Cluster-26021.101548	742.56	13.6	427.73	8.3	251.88	5.03	153.62	2.86	238.93	4.74	152	3.17	159.09	3.19	397.09	8.05	371.95	7.28
Cluster-26021.101551	313.04	7.69	266.1	6.92	269.36	7.21	199.79	4.99	180.94	4.81	154.15	4.31	158.71	4.28	176.57	4.8	160.76	4.22
Cluster-26021.101552	3	0.48	7	1.17	3	0.53	26.35	4.32	14	2.4	16	2.92	9	1.62	18	3.25	16	2.83
Cluster-26021.101553	11	1.41	11	1.46	18	2.5	11	1.43	4	0.55	8	1.16	10	1.42	13	1.86	17	2.37
Cluster-26021.101558	33.09	1.78	18.22	1.04	10.5	0.62	25.79	1.41	45.36	2.64	46.35	2.84	21.45	1.27	30.5	1.83	16.66	0.97
Cluster-26021.101559	197.23	9.99	125.56	6.7	130.34	7.19	131.2	6.76	115.03	6.28	97.8	5.63	139.17	7.76	141.73	7.97	175.91	9.58
Cluster-26021.101560	48.04	2.98	42.01	2.74	41.26	2.79	37.27	2.35	18.63	1.24	41.85	2.95	40.84	2.79	59.7	4.11	52.43	3.5
Cluster-26021.101563	614.28	5.88	614.22	6.23	626.68	6.54	552.41	5.38	632.19	6.55	636.19	6.93	519.75	5.44	737.68	7.8	682.81	6.97
Cluster-26021.101566	67	1.46	72	1.66	137	3.25	64	1.42	25.04	0.59	32.41	0.8	70	1.67	158	3.8	109	2.53
Cluster-26021.101572	39	1.34	20.88	0.76	27	1.01	33.92	1.19	24	0.89	38	1.49	46.68	1.77	17	0.65	36	1.33
Cluster-26021.101577	59	8.02	35.05	4.96	29.81	4.4	29.44	4.07	36.59	5.31	45	6.94	23.18	3.51	32.8	4.99	23	3.42
Cluster-26021.101580	18	6.72	25	9.4	12	4.83	6	2.28	4	1.55	3	1.26	7	3	10	4.25	9	3.83
Cluster-26021.101582	204	10.24	227	12.01	217	11.87	175	8.94	62	3.36	75	4.28	262	14.48	393	21.89	278	15
Cluster-26021.101583	41.84	9.15	37.59	8.45	24.47	5.8	24.56	5.46	29.49	6.81	22	5.44	25.78	6.35	18.75	4.62	23.56	5.72
Cluster-26021.101588	29.15	2.84	17.53	1.79	13.33	1.41	4.57	0.45	5.7	0.59	21.97	2.43	8.73	0.94	9.77	1.06	10.05	1.06
Cluster-26021.101590	98.92	12.2	82.23	10.58	70.57	9.46	47.35	5.94	36.01	4.75	44.33	6.2	61.92	8.49	51.44	7.09	56.93	7.65
Cluster-26021.101592	13.37	2.51	8.63	1.67	11.16	2.27	8.04	1.54	5.17	1.03	10.34	2.2	9.83	2.07	8.26	1.74	9.49	1.96
Cluster-26021.101594	111	21.89	127.69	25.99	75.47	16.14	52	10.43	49	10.24	57	12.72	77	17.07	48	10.64	76.54	16.68
Cluster-26021.101595	279.38	14.13	189.4	10.09	201.82	11.11	200.76	10.32	198.73	10.83	161.38	9.28	110.29	6.14	177.92	9.98	157.17	8.54
Cluster-26021.101599	103.99	3.35	87.2	2.97	86.91	3.05	369.21	12.09	254.01	8.83	176.45	6.46	918.44	32.45	678.27	24.18	703.74	24.25
Cluster-26021.101600	521	34.89	441	31.05	438	31.92	527	35.89	548	39.47	516	39.27	873	64.49	673	50.07	790	57.02
Cluster-26021.101601	44.12	1.07	42.11	1.08	59.79	1.58	25.07	0.62	43.37	1.14	52.09	1.44	50.96	1.35	53.29	1.43	31.68	0.82
Cluster-26021.101603	76	102.16	60	75.87	55	78.56	73	99.54	56	73.53	59	85.71	51	83.44	88	139.15	67	111.71
Cluster-26021.101604	1086.37	61.47	977.72	58.26	1074.5	66.2	1039.76	59.84	830.16	50.59	1003.83	64.58	683.94	42.63	1316.26	82.68	1036.31	63.09
Cluster-26021.101605	380.97	33.18	347.14	31.7	353.94	33.54	335.13	29.69	296.6	27.72	281.95	27.89	461.28	44.45	912.82	88.51	701.61	66.13
Cluster-26021.101606	29.92	2.46	34.37	2.96	50.34	4.5	19.34	1.62	9.63	0.85	7.32	0.68	42.08	3.82	106.68	9.75	49.05	4.36
Cluster-26021.101607	493.79	27.94	425.36	25.34	482.09	29.7	379.74	21.86	402.65	24.54	326.17	20.98	448.28	27.94	961.05	60.37	690.26	42.02
Cluster-26021.101608	248	12.01	280	14.3	281	14.82	177	8.72	192	10.02	159	8.76	77	4.1	74	3.98	84	4.37
Cluster-26021.101609	338.87	8.46	647.22	17.09	508.21	13.83	407.37	10.34	415.21	11.2	411.02	11.68	313.18	8.57	514.29	14.21	373.09	9.96
Cluster-26021.101610	763	15.23	930	19.66	906	19.72	734	14.9	720	15.55	663	15.07	609	13.32	663	14.65	691	14.74
Cluster-26021.101615	483.44	15.93	434.49	15.12	470.98	16.91	491.41	16.46	446.01	15.87	414.53	15.54	416.64	15.07	437.15	15.95	427.18	15.07
Cluster-26021.101618	7	1.29	4	0.76	8	1.59	4	0.75	3	0.58	12	2.49	9	1.85	7	1.44	11	2.23
Cluster-26021.101619	140.76	7.22	196.83	10.64	175.35	9.79	118.24	6.17	42.67	2.36	67.57	3.94	171.89	9.7	128.11	7.29	220.34	12.14
Cluster-26021.101627	43.02	0.9	63.3	1.4	40.04	0.91	93.32	1.98	49.01	1.11	50.32	1.19	65.32	1.49	41.43	0.96	51.12	1.14
Cluster-26021.101628	48	1.29	64	1.81	66	1.93	63	1.72	60	1.74	55	1.68	65	1.91	69	2.05	76	2.18
Cluster-26021.101629	59	10.27	24	4.33	18	3.4	54	9.56	60	11.09	76	14.98	67	13.06	38	7.42	41	7.85
Cluster-26021.101630	96.3	1.43	160.15	2.52	77.68	1.26	199.99	3.02	206.47	3.32	320.65	5.42	20.19	0.33	37.99	0.62	39.59	0.63
Cluster-26021.101633	23	3.69	35	5.82	40	6.96	5	0.82	12	2.05	16	2.9	9	1.61	8	1.44	11	1.93
Cluster-26021.101634	8	1.29	5	0.84	8	1.4	5	0.82	4	0.69	5	0.91	3	0.54	3	0.54	3	0.53
Cluster-26021.101635	2860.62	33.17	3126.44	38.43	2904.09	36.72	736.93	8.69	880.85	11.06	1515.43	20.01	671.64	8.53	1118.4	14.34	932.19	11.53
Cluster-26021.101636	1279.12	14.47	1032.44	12.38	1093.22	13.49	562.58	6.47	602.9	7.39	837.43	10.79	154.21	1.91	349.93	4.38	202.47	2.44
Cluster-26021.101638	443.67	3.82	328.58	3	239.14	2.25	128.57	1.13	182.38	1.7	201.71	1.98	166.54	1.57	142.08	1.35	234.74	2.15
Cluster-26021.10164	93.06	11.13	84	10.48	64.91	8.43	68.81	8.37	72	9.2	72.99	9.9	51.84	6.89	82.88	11.06	58	7.55
Cluster-26021.101640	68.83	0.58	232.39	2.06	249.6	2.27	223.19	1.9	109.61	0.99	44.9	0.43	217.38	1.99	231.85	2.14	132.86	1.18
Cluster-26021.101641	416.01	4.48	352.3	4.02	409.14	4.8	363.16	3.98	385.24	4.49	382.91	4.7	337.98	3.98	346.34	4.12	355.41	4.08
Cluster-26021.101642	64.94	0.57	68.03	0.63	87.75	0.83	98.24	0.87	87.01	0.82	88.55	0.88	57.9	0.55	87.63	0.85	117.59	1.09
Cluster-26021.101643	129	31.62	145	36.44	159	42.2	116	28.93	109	28.14	112	31.02	129	35.77	139	38.46	114	31.17
Cluster-26021.101646	136.36	3.62	148.7	4.18	199.9	5.79	192.27	5.2	165.81	4.76	169.86	5.14	65	1.9	110.9	3.26	105.63	3
Cluster-26021.101648	45.83	3.66	27.85	2.34	37.41	3.25	30.03	2.44	29.34	2.52	34.31	3.12	26.85	2.37	39.18	3.48	25.04	2.16
Cluster-26021.101650	145.18	5.03	179.9	6.58	149.4	5.64	2610.23	91.96	2543.11	95.13	527.22	20.78	35.01	1.33	734.27	28.18	23.36	0.87
Cluster-26021.101654	633.87	32.34	665.97	35.81	448.58	24.93	8929.38	463.42	7776.06	427.61	2237.12	129.8	149.65	8.4	1507.35	85.34	72.8	3.99
Cluster-26021.101655	70.37	2.87	60.07	2.59	45.01	2	1282.41	53.24	944.86	41.61	195.95	9.1	14.95	0.67	335.97	15.2	16.71	0.73
Cluster-26021.101657	1713	45.2	1568	43.76	1540	44.28	759	20.37	654	18.65	603	18.11	374	10.82	804	23.49	482	13.6
Cluster-26021.101659	928.68	33.67	753	28.84	690	27.26	934.24	34.46	1017.41	39.83	1051	43.36	893.71	35.6	1003	40.3	1032	40.1
Cluster-26021.101660	1545	41.93	1163	33.38	1183	34.99	1549	42.76	1334	39.13	1378	42.56	1690	50.31	1841	55.32	2052	59.58
Cluster-26021.101661	2.12	1.32	3.18	1.94	4.2	2.79	1.05	0.66	9.45	5.94	3.08	2.12	5.18	3.78	3.14	2.25	4.16	3.04
Cluster-26021.101662	1294.85	17.87	1523.85	22.29	1737.77	26.15	1337.88	18.78	1244	18.59	1335	20.98	1000	15.12	1324	20.21	1149	16.93
Cluster-26021.101663	224.1	9.87	161.63	7.51	132.32	6.35	2590.1	115.98	2025.86	96.2	605.53	30.32	39.39	1.91	668.12	32.62	42.2	1.99
Cluster-26021.101664	107.39	8.02	112.19	8.8	104.75	8.52	39.72	3.02	57.95	4.65	66.2	5.62	55.7	4.6	86.79	7.21	94.62	7.63
Cluster-26021.101666	77	2.51	75	2.59	88	3.13	60	1.99	37	1.3	33	1.23	39	1.4	33	1.19	29	1.01
Cluster-26021.101667	15	1.27	32	2.84	47	4.33	33	2.85	21	1.91	15	1.44	17	1.59	14	1.32	9	0.83
Cluster-26021.101670	947.6	19.77	826.36	18.25	1292.71	29.4	409.89	8.7	420.85	9.5	285.55	6.78	121.7	2.78	168.55	3.89	233.09	5.2
Cluster-26021.101678	141	23.26	144	24.62	144	25.78	113	18.96	109	19.12	90	16.82	88	16.24	75	13.87	93	16.85
Cluster-26021.101679	190.39	9.65	235.88	12.6	255.13	14.08	224.23	11.56	221.19	12.08	184.4	10.62	186.42	10.4	175.63	9.87	165.79	9.03
Cluster-26021.101680	707.68	9.69	671.88	9.75	687.01	10.26	552.23	7.69	637.69	9.46	623.77	9.73	652.59	9.79	846.56	12.83	687.61	10.05
Cluster-26021.101682	412.52	12.15	315.49	9.82	360.38	11.57	620.51	18.59	390.79	12.44	580.35	19.45	372.4	12.04	438	14.29	499	15.73
Cluster-26021.101695	786	25.61	639	22	658	23.36	791	26.21	710	24.98	777	28.8	833	29.79	762	27.5	849	29.62
Cluster-26021.101696	363	25	292	21.14	280	20.99	282	19.76	283	20.96	284	22.23	525	39.91	275	21.05	426	31.64
Cluster-26021.101698	1464	54.18	1275	49.83	1228	49.51	1362	51.26	1431	57.17	1394	58.69	1475	59.96	1598	65.53	1724	68.38
Cluster-26021.101703	15.78	0.71	13.9	0.66	10.66	0.52	17.55	0.8	17.23	0.84	13.87	0.71	47.48	2.35	16.11	0.8	22.42	1.08
Cluster-26021.101707	24.18	1.7	36.65	2.71	21.92	1.68	25.16	1.8	4.76	0.36	8.53	0.68	10.04	0.78	7.17	0.56	11.74	0.89
Cluster-26021.101716	86.52	5.21	53.74	3.41	44.81	2.94	66.85	4.1	69.14	4.48	54.36	3.72	42.57	2.83	53.66	3.59	54.06	3.51
Cluster-26021.101717	295.87	17.51	285.88	17.81	276.96	17.84	245.56	14.78	255.84	16.3	212.83	14.32	318.19	20.75	307.41	20.2	316.05	20.13
Cluster-26021.101718	18	1.4	20.19	1.64	25	2.11	23	1.82	25.1	2.09	20.21	1.78	15.67	1.34	24.01	2.07	19.16	1.61
Cluster-26021.101720	219.79	5	116.41	2.8	184.73	4.58	222.33	5.14	245.52	6.04	245.83	6.36	89.42	2.23	95.74	2.41	124.11	3.02
Cluster-26021.101723	144	11.89	169	14.63	111	9.97	130	10.91	98	8.68	103	9.66	46	4.2	25	2.3	52	4.64
Cluster-26021.101727	23.65	6.22	48.74	13.11	30.15	8.58	20.46	5.48	15.18	4.2	13.25	3.94	53.05	15.82	94.7	28.16	43	12.66
Cluster-26021.101728	1460.93	32.42	1413.91	33.21	1428.62	34.55	1498.01	33.81	1154.04	27.69	1162.14	29.35	1575.89	38.33	1943.15	47.72	1736.21	41.18
Cluster-26021.101731	52	3.12	75.04	4.75	41.7	2.73	148.15	9.06	81.12	5.25	67.12	4.59	123	8.15	23.66	1.58	37	2.39
Cluster-26021.101733	45.42	1.21	42.55	1.2	50.77	1.48	72.2	1.96	41.39	1.19	37.02	1.12	55.17	1.62	43.96	1.3	56.58	1.62
Cluster-26021.101737	1104.03	9.86	872.1	8.26	1140.83	11.11	901.67	8.19	1008.49	9.76	1028.44	10.46	1083.87	10.59	1202.11	11.87	1093.11	10.41
Cluster-26021.101739	41.65	1.81	36.8	1.69	43.38	2.05	38.65	1.71	33.93	1.59	49.37	2.44	23.32	1.12	24.53	1.18	36.44	1.7
Cluster-26021.101741	10.71	2.12	8.47	1.73	13.38	2.87	9.88	1.99	10.66	2.23	8.71	1.95	5.74	1.28	14.07	3.13	10.78	2.36
Cluster-26021.101744	367.01	19.35	266.19	14.79	281.88	16.19	271.95	14.59	319.74	18.17	357.88	21.46	195.46	11.35	198.41	11.61	216.25	12.26
Cluster-26021.101750	248	5.12	258	5.64	314	7.07	211	4.43	222	4.96	204	4.8	67	1.52	117	2.67	99	2.18
Cluster-26021.101751	85.25	2.09	36.27	0.94	28.61	0.76	265.9	6.64	111.86	2.97	160.64	4.49	390.56	10.51	339.77	9.23	195.28	5.12
Cluster-26021.101752	154.02	1.73	174.24	2.08	146.67	1.8	177.97	2.03	154.12	1.88	155.67	1.99	132.4	1.63	173.47	2.16	131.25	1.57
Cluster-26021.101756	648.37	11.23	696.19	12.77	734.12	13.86	1824.39	32.14	1773.29	33.24	1598.19	31.52	850.85	16.15	946.29	18.13	811.11	15
Cluster-26021.101760	770.17	14.98	887.62	18.28	681.82	14.45	917.88	18.16	482.71	10.16	464.03	10.27	1065.79	22.71	1897.87	40.84	1593.38	33.11
Cluster-26021.101763	145.63	2.27	133.95	2.21	167.06	2.84	209.13	3.32	178.76	3.02	120.86	2.14	245.35	4.19	564.79	9.74	487.67	8.11
Cluster-26021.101765	760.5	22.31	311.98	9.68	267.19	8.54	399.35	11.92	362.37	11.49	501.09	16.73	151.83	4.89	185.17	6.02	280.44	8.8
Cluster-26021.101766	184.79	5.59	203.49	6.51	244.22	8.05	208.29	6.41	144.65	4.73	123.71	4.26	156.24	5.19	150.33	5.04	161.6	5.23
Cluster-26021.101768	276	35.8	260	35.14	257	36.22	271	35.76	282	39.05	261	38.4	217	31.33	202	29.28	207	29.29
Cluster-26021.101775	484.49	12.46	470.25	12.79	466.56	13.07	451.81	11.82	405.05	11.26	390.73	11.43	451.44	12.73	540.02	15.37	367.15	10.1
Cluster-26021.101776	38	8.03	37	8.05	35	8.01	32	6.88	32	7.15	25	5.97	30	7.14	33	7.85	23	5.39
Cluster-26021.101777	122.89	7.7	81.37	5.36	119.13	8.12	95.7	6.1	93.09	6.27	88.77	6.32	47.1	3.25	74.55	5.19	51.46	3.47
Cluster-26021.101779	41.58	3.31	30.91	2.58	25.36	2.2	36.76	2.97	24.61	2.1	20.99	1.9	22.33	1.96	23.45	2.08	11.47	0.99
Cluster-26021.101782	87.85	16.13	52.64	9.99	84.51	16.83	71.3	13.32	94.5	18.4	83.77	17.41	49.53	10.2	53.96	11.12	56.57	11.45
Cluster-26021.101784	395.47	12.5	270.14	9.03	355.24	12.24	134.73	4.33	122.49	4.18	183.16	6.59	171.45	5.95	264.98	9.28	379	12.83
Cluster-26021.101786	714.01	10.92	798.07	12.93	973.47	16.23	754.86	11.74	754.27	12.48	788.79	13.73	802.26	13.44	852.15	14.41	895.1	14.61
Cluster-26021.101790	37	17	29	13.29	22	10.88	24	11.22	36	17.03	23	11.84	52	27.74	3	1.58	10	5.31
Cluster-26021.101792	43	7.21	22	3.82	28	5.1	39	6.65	33	5.88	31	5.89	91	17.08	117	22	93	17.14
Cluster-26021.1018	41	16.25	40	15.93	10	4.27	12	4.84	22	9.03	15	6.68	10	4.57	2	0.9	5	2.27
Cluster-26021.101800	730.42	13.87	639.55	12.86	666.54	13.8	365.05	7.05	362.67	7.45	425.08	9.19	222.1	4.62	247.17	5.19	254.21	5.16
Cluster-26021.101807	63.34	4.27	73.53	5.21	66.96	4.91	54.85	3.76	67.92	4.92	35.76	2.74	25.2	1.87	64.39	4.82	49.95	3.63
Cluster-26021.101809	875.55	24.53	781.8	23.16	868.68	26.52	1077.65	30.71	692.45	20.96	843.47	26.89	674.58	20.73	1018.83	31.6	918.06	27.52
Cluster-26021.101810	117.86	1.54	89.18	1.24	98.81	1.41	121.44	1.61	149.66	2.12	171.77	2.56	97.6	1.4	84.28	1.22	100.24	1.4
Cluster-26021.101812	331.94	9.83	201	6.29	250.55	8.08	1140.3	34.34	1477.12	47.26	1583.62	53.36	5448.09	177.03	5320.56	174.48	6774.97	214.73
Cluster-26021.101813	27.2	0.96	33.21	1.24	16.95	0.65	14.13	0.51	8.74	0.33	31.19	1.26	18.18	0.71	11.1	0.44	12.16	0.46
Cluster-26021.101814	90.07	2.61	112	3.43	118.19	3.73	118.45	3.49	75.11	2.35	61.43	2.03	173.77	5.53	160.97	5.17	148.87	4.62
Cluster-26021.101815	170.59	2.2	178.14	2.44	129.54	1.82	289.62	3.8	188.69	2.64	187.77	2.76	160.33	2.26	456.2	6.51	104.83	1.44
Cluster-26021.101816	22.44	1.28	25.98	1.56	20.51	1.28	17.48	1.02	5.9	0.36	5.9	0.38	13.36	0.84	24.31	1.54	14.37	0.88
Cluster-26021.101819	300.89	14.86	557.62	29.02	563.73	30.31	126.56	6.36	32.35	1.72	88.05	4.94	1367.01	74.27	2206.49	120.86	1822.45	96.67
Cluster-26021.101820	361.41	20.66	273.41	16.46	261.26	16.26	269.64	15.68	179.99	11.08	236.56	15.37	211.15	13.3	369.39	23.44	391.07	24.05
Cluster-26021.101824	73	21.31	90	26.75	69	21.77	84	24.94	73	22.32	55	18.1	52	17.28	61	20.17	72	23.64
Cluster-26021.101826	66	5.77	84	7.7	84	7.99	71	6.31	101	9.47	72	7.15	77	7.45	83	8.08	67	6.34
Cluster-26021.101827	48.83	23.25	53.88	25.55	35	17.94	53	25.68	18.87	9.24	17	9.07	39	21.6	58.97	32.23	43	23.74
Cluster-26021.101829	25	1.21	35	1.78	37	1.95	77	3.79	64	3.33	56	3.08	68	3.62	82	4.4	59	3.06
Cluster-26021.101830	47.05	9.03	40.65	8.06	39.24	8.17	32.99	6.44	64.95	13.21	45.31	9.84	21.3	4.59	47.87	10.32	29.34	6.22
Cluster-26021.101831	39.95	6.38	38.35	6.36	27.76	4.81	39.01	6.34	47.05	8	26.72	4.84	13.7	2.45	18.13	3.24	16.66	2.92
Cluster-26021.101833	19	0.7	17	0.66	19	0.76	15	0.56	11	0.43	8	0.33	22	0.88	24	0.97	19	0.75
Cluster-26021.101834	625.04	30.77	498.77	25.88	501.66	26.9	394.83	19.77	413.42	21.94	425.11	23.8	329.83	17.87	361.65	19.75	251.71	13.31
Cluster-26021.101837	38	9.64	69	17.93	39	10.71	35	9.04	34	9.08	47	13.47	10	2.87	14	4.01	22	6.24
Cluster-26021.101839	42.91	4.05	36.14	3.57	34.46	3.54	20.73	1.99	28.8	2.92	26.65	2.86	29.25	3.06	33	3.47	28	2.87
Cluster-26021.101840	141	6.04	118	5.34	121	5.65	73	3.18	104	4.81	102	4.97	55	2.59	103	4.9	96	4.42
Cluster-26021.101842	2	0.97	1	0.48	4	2.09	5	2.47	7	3.49	10	5.43	1	0.56	3	1.67	7	3.94
Cluster-26021.101843	75	22.02	73	21.82	76	24.12	62	18.52	59	18.14	60	19.86	55	18.38	70	23.28	54	17.84
Cluster-26021.101844	41	7.29	45	8.28	40	7.71	60	10.85	36	6.79	48	9.66	38	7.57	58	11.57	40	7.83
Cluster-26021.101845	1390.05	20.01	1167.57	17.81	1354.85	21.27	1925.17	28.19	1780.46	27.75	1951.69	31.99	1414.05	22.29	590.38	9.4	943.41	14.5
Cluster-26021.101848	455.82	19.21	400.35	17.81	357.03	16.39	304.81	13.07	311.67	14.17	328.88	15.77	187.42	8.68	228.8	10.69	219.32	9.92
Cluster-26021.101850	644.64	35.95	369.28	21.69	493.43	29.96	2716.05	154.07	1542.62	92.66	1863.58	118.16	10068.9	618.49	9208.74	570.07	9351.2	560.97
Cluster-26021.101851	161	20.57	154	20.5	115	15.96	149	19.36	118	16.1	122	17.68	95	13.5	111	15.84	99	13.79
Cluster-26021.101853	41	2.29	32	1.89	32	1.95	23	1.31	23	1.39	36	2.29	46	2.84	26	1.61	35	2.11
Cluster-26021.101854	39.9	1.55	32.67	1.34	93.59	3.95	52.35	2.06	95.5	3.99	89.19	3.93	7.85	0.33	28.94	1.24	26.1	1.08
Cluster-26021.101856	112.4	5.61	102.12	5.37	69.68	3.79	138.94	7.05	102.13	5.49	110.41	6.27	116.6	6.41	133.75	7.41	146.78	7.87
Cluster-26021.101862	51.78	2.21	60.29	2.71	60.45	2.81	20.39	0.88	27.59	1.27	34.47	1.67	42.57	1.99	48.95	2.31	42.3	1.93
Cluster-26021.101863	38	58.52	30	43.15	30	49.01	24	37.46	44	65.74	44	72.72	22	41.43	27	49.01	22	42.34
Cluster-26021.101865	34	0.92	71	2.03	45	1.33	32	0.88	24	0.7	19	0.58	72	2.13	76	2.27	105	3.04
Cluster-26021.101866	632.62	13.51	713.57	16.13	638.98	14.88	449.16	9.76	382.02	8.83	367.84	8.94	372.88	8.73	502.26	11.87	352.52	8.05
Cluster-26021.101868	28.08	2.12	33.88	2.69	26.07	2.14	16.25	1.25	14.93	1.21	18.03	1.55	20.43	1.71	25.19	2.12	31.13	2.54
Cluster-26021.101874	6.01	2.38	10	3.98	11.01	4.7	4	1.61	18	7.39	5	2.23	10	4.57	12	5.43	6	2.72
Cluster-26021.101877	149.74	5.81	108.93	4.46	144.27	6.1	124.81	4.93	110.42	4.62	131.35	5.8	113.41	4.84	118.86	5.11	128.83	5.36
Cluster-26021.101880	12.4	2.56	12.49	2.65	14.76	3.3	26.41	5.54	26.9	5.86	25.43	5.93	12.82	2.97	27.04	6.27	9.72	2.22
Cluster-26021.101882	39.66	6.34	17.47	2.9	11	1.91	23.54	3.82	23.48	3.99	50.47	9.13	8	1.43	7	1.25	4.16	0.73
Cluster-26021.101883	177.15	7.28	166.66	7.23	234	10.48	133.33	5.58	141.66	6.28	103.71	4.85	217.96	9.85	212.46	9.68	175.81	7.75
Cluster-26021.101884	55.08	7.45	35.29	4.97	35.96	5.28	16.18	2.23	33.41	4.82	49	7.52	9	1.36	8	1.21	12.09	1.79
Cluster-26021.101885	27.34	3.19	25.53	3.11	38	4.82	26.46	3.14	10.52	1.31	40.53	5.37	3	0.39	4	0.52	3.84	0.49
Cluster-26021.101888	9	3.62	6	2.42	13	5.64	1	0.41	8	3.33	3	1.36	2	0.93	2	0.92	1	0.46
Cluster-26021.101889	1238.97	17.79	846.16	12.87	1178.71	18.45	690.69	10.08	1007.18	15.65	1163.27	19.01	1134.17	17.83	366.21	5.81	637.25	9.76
Cluster-26021.101890	279	4.02	242.1	3.69	209.23	3.28	478.17	7	417.79	6.51	566.55	9.29	64.58	1.02	767.87	12.23	665.84	10.23
Cluster-26021.101891	47.09	1.65	74.42	2.75	55.81	2.13	39.94	1.42	57.72	2.18	44.59	1.77	36.1	1.39	25.7	1	67.5	2.53
Cluster-26021.101893	17.07	1.03	17.88	1.14	9.8	0.65	10.92	0.67	7.19	0.47	6.35	0.44	15.52	1.04	18.87	1.27	28.83	1.88
Cluster-26021.101897	11.32	0.38	21.91	0.77	31.86	1.16	50.67	1.72	42.81	1.55	29.43	1.12	17.74	0.65	16.61	0.62	27.57	0.99
Cluster-26021.101898	709.2	11.71	443.92	7.76	524.67	9.44	510.24	8.57	399.78	7.14	413.28	7.77	346.87	6.27	280.53	5.12	399.57	7.04
Cluster-26021.101901	167.76	2.06	94.62	1.23	157.35	2.11	66.17	0.83	95.74	1.27	77.62	1.09	72.86	0.98	91.99	1.25	111.15	1.46
Cluster-26021.101904	510	45.71	601	56.98	387	37.98	121	10.99	133	12.93	99	10.04	72	7.11	293	29.12	200	19.33
Cluster-26021.101906	265.3	3.71	301.93	4.47	345.44	5.27	439.09	6.24	394.25	5.97	396.92	6.32	196.72	3.01	634.12	9.81	390.49	5.83
Cluster-26021.101910	367.38	5.62	388.59	6.29	426.41	7.11	780.48	12.14	637.16	10.54	563.66	9.81	562.1	9.41	1323.26	22.38	807.93	13.18
Cluster-26021.101911	901.05	31.96	593.04	22.22	579.86	22.41	1075.45	38.8	935.4	35.82	1205.31	48.64	553.54	21.56	713.23	28.03	629.69	23.93
Cluster-26021.101912	667.07	31.16	500.86	24.68	528.93	26.91	533.94	25.37	471.8	23.77	449.82	23.9	481.39	24.74	629.78	32.63	629.61	31.59
Cluster-26021.101914	891.17	36.02	755.35	32.23	886.12	39.02	669.71	27.53	343.72	14.99	482.65	22.19	714.99	31.76	651.37	29.19	920.2	39.89
Cluster-26021.101917	114	21.56	60	11.72	69	14.15	89	17.12	63	12.63	95	20.33	93	19.74	78	16.57	158	32.97
Cluster-26021.101920	438.32	12.07	348.8	10.16	287.38	8.62	651.27	18.24	643.87	19.16	495.34	15.52	695.78	21.02	53.42	1.63	246.75	7.27
Cluster-26021.101925	16.04	0.44	15.39	0.44	14	0.41	112.24	3.1	62.09	1.82	29.35	0.91	629.39	18.74	563	16.92	468.34	13.6
Cluster-26021.101927	61.27	1.36	21.19	0.5	30.73	0.74	72.22	1.63	50.47	1.21	50.55	1.28	80.37	1.95	85.24	2.09	57.89	1.37
Cluster-26021.101928	281.44	6.19	248.91	5.8	225.68	5.41	251.95	5.64	208.84	4.97	198.85	4.98	198.99	4.8	221.25	5.39	238.89	5.62
Cluster-26021.101929	6	0.7	5	0.61	5	0.63	6	0.71	5	0.62	5	0.66	6	0.77	5	0.65	11	1.39
Cluster-26021.101934	1251	133.7	1093	122.12	971	112.83	1061	115.35	966	110.53	851	103.23	989	117.27	1312	156.36	1017	118.07
Cluster-26021.101935	741	33.62	613	29.34	597	29.5	761	35.12	709	34.69	657	33.9	504	25.15	516	25.96	492	23.97
Cluster-26021.101937	114.38	3.02	96.47	2.7	84.35	2.43	114.38	3.07	104.35	2.98	124.42	3.74	88.34	2.56	68.25	2	41.86	1.18
Cluster-26021.101939	4.83	1.59	3.71	1.24	8.24	2.94	6.76	2.27	5.89	2.03	8.26	3.07	7.46	2.81	4.77	1.79	3.07	1.15
Cluster-26021.101941	13.32	0.41	22.63	0.73	23.48	0.78	39.3	1.22	27.92	0.92	38.09	1.33	40.76	1.37	30.28	1.03	30.61	1
Cluster-26021.101942	87.12	32.99	64.37	24.55	82.15	33.56	214.09	82.5	192.62	75.7	177.98	75.77	358.29	156.14	197.72	85.4	343.39	148.54
Cluster-26021.101943	14.86	0.56	8.98	0.36	14.7	0.61	49.95	1.93	54.53	2.23	53.72	2.32	87.58	3.65	44.04	1.85	66.31	2.7
Cluster-26021.101945	62.91	1.22	53.41	1.09	62.41	1.32	128.7	2.53	27.28	0.57	31.24	0.69	205.14	4.35	394.69	8.45	462.67	9.56
Cluster-26021.101947	626.24	15.69	458.61	12.15	448.22	12.24	1294.72	32.98	1126.2	30.5	972.04	27.71	1880.64	51.66	999	27.7	1545.57	41.4
Cluster-26021.101951	466.74	21.47	366.84	17.79	347.46	17.41	439.64	20.57	380.79	18.89	416.71	21.8	302.7	15.31	313.36	15.98	239.68	11.84
Cluster-26021.101952	342.48	26.17	323.77	25.97	356.02	29.6	345.63	26.86	304.4	24.99	315.32	27.37	286.27	24.16	271.63	23.08	274.77	22.67
Cluster-26021.101954	68.02	2.38	67.63	2.5	89.5	3.41	73.78	2.62	67.94	2.57	51.74	2.06	83.12	3.19	76.86	2.98	67.82	2.54
Cluster-26021.101956	41.85	1.19	13.59	0.41	26.71	0.83	24.47	0.71	14.4	0.44	36.36	1.18	114.02	3.57	109.22	3.45	88.32	2.7
Cluster-26021.101957	170	17.54	91	9.82	104	11.67	152	15.95	122	13.48	132	15.46	256	29.28	209	24.03	238	26.65
Cluster-26021.101959	523.83	36.53	596.07	43.69	628.6	47.72	390.58	27.71	355	26.62	354.83	28.12	588.69	45.31	502.55	38.95	490.47	36.89
Cluster-26021.101960	286.59	9.6	199.78	7.07	235.92	8.61	279.91	9.54	245.37	8.88	271.78	10.36	231.4	8.51	338.73	12.58	333.6	11.97
Cluster-26021.101961	203.54	11.08	131.88	7.56	187.13	11.09	184.73	10.23	145.84	8.55	156.37	9.68	221.01	13.25	168.7	10.19	127.84	7.48
Cluster-26021.101962	18.53	3.18	8.46	1.5	31.49	5.87	28.53	4.98	6.34	1.16	6.89	1.34	29.57	5.68	44.75	8.62	36.21	6.84
Cluster-26021.101963	707.54	31.82	811.64	38.5	757.79	37.12	580.65	26.56	432.52	20.98	373.11	19.08	744.71	36.83	916.59	45.71	716.25	34.57
Cluster-26021.101964	1074.08	84.9	1131	93.83	1186.1	102.01	786	63.2	627	53.23	592	53.16	1070.16	93.48	1137	99.97	984.07	84.04
Cluster-26021.101965	17.11	1.79	9.55	1.04	14.89	1.69	11.03	1.17	9.66	1.08	3.45	0.41	18.46	2.14	7.9	0.92	22.29	2.53
Cluster-26021.101966	59.14	2.21	45.79	1.81	75.14	3.07	54.29	2.07	57.82	2.34	73.75	3.14	72.16	2.97	27.93	1.16	74.44	2.99
Cluster-26021.101967	107.51	3.99	70.34	2.76	159.15	6.44	91.71	3.46	55.71	2.23	100.39	4.24	110.82	4.52	65.34	2.69	94.79	3.77
Cluster-26021.101968	1750	42.34	1530	39.16	1428	37.65	2184	53.74	1852	48.45	1785	49.15	2049	54.36	1990	53.29	1911	49.44
Cluster-26021.101973	9	2.64	2	0.6	3	0.95	2	0.6	1	0.31	5	1.66	3	1	3	1	2	0.66
Cluster-26021.101974	758.83	24.01	760.15	25.42	766.68	26.43	747.02	24.04	702.81	24.02	551.11	19.84	554.44	19.26	574	20.12	537.96	18.22
Cluster-26021.101977	256.9	13.52	250	13.86	170	9.74	254.94	13.65	245	13.89	181.88	10.88	367.92	21.32	244	14.25	342.83	19.39
Cluster-26021.101980	82.75	8.06	78.15	7.97	76.12	8.06	84.26	8.35	92.18	9.62	79.99	8.84	79.82	8.61	12.35	1.34	68.06	7.19
Cluster-26021.101983	12.81	2.35	20.45	3.88	7.36	1.47	5.52	1.03	13.87	2.7	9.11	1.89	7.26	1.49	5.05	1.04	6.32	1.28
Cluster-26021.101986	14.33	1.73	40.51	5.09	25.47	3.33	21.01	2.57	32.83	4.22	25.15	3.44	60.66	8.12	15.81	2.13	31.32	4.11
Cluster-26021.101987	115	2.92	113	3.03	76	2.1	123	3.17	140	3.84	109	3.15	340	9.46	89	2.5	151	4.1
Cluster-26021.101988	57	4.7	56	4.84	55	4.93	76	6.37	48	4.25	67	6.27	47	4.28	29	2.66	36	3.21
Cluster-26021.101992	62.1	1.64	72.43	2.03	63.43	1.83	126.1	3.39	112.11	3.21	166.25	5.01	160.66	4.66	92.18	2.7	155.2	4.39
Cluster-26021.101993	662.06	12.14	545.32	10.59	548.42	10.96	655.52	12.23	528.36	10.48	569.34	11.88	605.34	12.16	656	13.31	672	13.16
Cluster-26021.101997	67	8.67	69	9.3	84	11.81	47	6.19	38	5.25	54	7.92	37	5.33	47	6.79	41	5.79
Cluster-26021.101998	186.6	2.45	214.47	2.99	196.62	2.82	72.63	0.97	29.95	0.43	34.9	0.52	218.81	3.15	171.46	2.49	294.32	4.13
Cluster-26021.101999	8	1.22	3	0.48	8	1.33	12	1.87	5	0.81	5	0.87	4	0.68	3	0.51	6	1.01
Cluster-26021.102000	31.7	3.27	26.69	2.88	14.87	1.67	21.96	2.3	33.6	3.71	23.28	2.73	19.02	2.18	32.91	3.78	25.15	2.82
Cluster-26021.102001	591.72	23.37	302.4	12.61	321.74	13.85	665.56	26.74	883.76	37.68	947.16	42.56	540.19	23.45	580.83	25.43	658.59	27.9
Cluster-26021.102002	27.7	3.08	21.69	2.52	19.34	2.34	63.58	7.2	34.85	4.15	31.88	4.03	88.33	10.92	43.06	5.35	62.13	7.52
Cluster-26021.102005	62.54	1.17	79.33	1.57	43.02	0.88	89.28	1.7	67.76	1.37	66.34	1.41	93.89	1.93	64.54	1.34	66.71	1.33
Cluster-26021.102006	20.65	0.39	20.7	0.42	15.33	0.32	54.21	1.05	54.24	1.12	27.63	0.6	45.19	0.95	50.61	1.07	63.13	1.29
Cluster-26021.102008	87.8	13.19	77.83	12.15	113	18.43	127	19.41	130	20.8	88.82	15.12	178.9	30	130.72	21.98	123.85	20.38
Cluster-26021.102009	36.85	0.72	22.59	0.46	23.88	0.51	39.72	0.79	36.43	0.77	27.63	0.61	57.66	1.23	37.44	0.81	53.12	1.1
Cluster-26021.102010	297.19	4.35	273.36	4.24	253.18	4.04	339.25	5.05	272.36	4.32	253.38	4.22	581.14	9.32	317.22	5.14	472.79	7.39
Cluster-26021.102012	93.91	2.23	97.35	2.45	109.91	2.84	85.44	2.06	111.63	2.87	47.22	1.28	47.24	1.23	50.11	1.32	62.76	1.59
Cluster-26021.102014	25.49	1.36	25.52	1.43	17.15	1	20.33	1.1	21.14	1.21	19.52	1.18	57.04	3.35	15.6	0.92	51.38	2.94
Cluster-26021.102016	134.04	18.9	140.55	20.61	140.28	21.48	128	18.36	103.52	15.56	80.87	12.92	107.71	16.93	133.9	21.11	140.82	21.7
Cluster-26021.102021	14.36	3.44	13.94	3.42	6.35	1.65	21.04	5.12	22.21	5.6	10.96	2.96	21.63	5.85	27.74	7.49	21.15	5.64
Cluster-26021.102024	26.09	0.7	32.89	0.93	43.69	1.27	44.67	1.21	37.91	1.09	54.74	1.66	37.48	1.1	35.58	1.05	48.96	1.4
Cluster-26021.102026	83.3	8.52	82.78	8.86	79	8.79	67	6.97	70.33	7.71	39.62	4.6	22.53	2.56	48.6	5.54	16	1.78
Cluster-26021.102028	57.28	0.64	139.27	1.65	54.8	0.67	90.79	1.03	157.21	1.9	188.07	2.39	544.17	6.64	310.69	3.83	505.09	6.01
Cluster-26021.102030	1192.37	23.18	1165.7	23.99	1212.58	25.7	1103.71	21.82	1151.74	24.22	1105.68	24.47	1209.02	25.76	1388.4	29.87	1284.32	26.67
Cluster-26021.102032	281.87	4.32	220.05	3.57	321.43	5.37	370.71	5.78	145.12	2.41	167.8	2.93	381.52	6.4	452	7.66	404	6.61
Cluster-26021.102034	471.19	7.82	391.37	6.88	173.04	3.13	291.7	4.92	314.6	5.65	498.67	9.42	393.75	7.16	355.19	6.52	555.44	9.84
Cluster-26021.102035	3503.43	65.6	2421.59	48.02	2278.79	46.52	2590.9	49.34	3372.8	68.33	4287.15	91.39	271.33	5.57	275.03	5.7	121.86	2.44
Cluster-26021.102037	209.98	8.26	125.21	5.2	120.8	5.18	189.64	7.59	190.88	8.11	231.81	10.38	55.37	2.39	38.45	1.68	45.72	1.93
Cluster-26021.102039	66.17	1.15	68.07	1.25	60.34	1.14	63.38	1.12	74.23	1.39	66.84	1.32	68.99	1.31	142.91	2.74	108	2
Cluster-26021.102041	187.83	4.24	212.93	5.09	264.66	6.52	305.62	7.02	204.77	5	209.16	5.38	277.01	6.86	310.09	7.75	345	8.33
Cluster-26021.102044	9.41	0.66	26.41	1.94	17.94	1.37	20.18	1.44	12.48	0.94	24.26	1.93	20.59	1.59	7.92	0.62	9.58	0.72
Cluster-26021.102045	20	2.73	13	1.85	20.33	3.01	6.27	0.87	14	2.04	16	2.47	41.56	6.31	13	1.98	28	4.17
Cluster-26021.102047	102.32	2.54	97.95	2.57	79.18	2.14	113.69	2.87	96.1	2.58	73.01	2.06	70.59	1.92	178.29	4.9	149.65	3.97
Cluster-26021.102052	208.79	5.87	244.63	7.27	214.32	6.56	231.46	6.61	182.09	5.53	177.88	5.69	291.24	8.98	276.64	8.61	261.28	7.85
Cluster-26021.102053	15.69	1.08	27.47	1.99	23.92	1.8	13.83	0.97	6.93	0.51	7.62	0.6	33.04	2.52	14.77	1.13	25.05	1.86
Cluster-26021.102058	3.52	0.59	4.24	0.74	7.14	1.31	9.59	1.65	6.81	1.22	2.6	0.5	10.71	2.02	16.08	3.04	11.91	2.21
Cluster-26021.10206	14.57	0.93	27.72	1.86	22.12	1.54	41.62	2.7	48.88	3.36	46.67	3.39	23.06	1.62	15.46	1.1	17.28	1.19
Cluster-26021.102063	5	22.75	6	24.42	5	23.82	5	22.81	4	16.84	5	22.76	6	34.23	8	43.22	9	53.59
Cluster-26021.102064	160.5	4.7	156.81	4.86	135.25	4.32	121.68	3.62	167.16	5.29	139.13	4.64	169.61	5.45	157.83	5.12	166.33	5.21
Cluster-26021.102072	17.53	0.33	27.43	0.55	21.82	0.45	23.86	0.46	29.18	0.6	24.92	0.54	35.48	0.74	17.28	0.36	34.41	0.7
Cluster-26021.102077	2196.26	77.63	1851.98	69.14	1960.22	75.49	2605.5	93.67	2381.74	90.9	2311.21	92.94	2143.51	83.21	2794.14	109.43	2285.59	86.56
Cluster-26021.102078	40.34	3.45	70.44	6.32	63.55	5.92	36.04	3.14	18.22	1.67	14.31	1.39	78.41	7.43	212.63	20.26	105.44	9.77
Cluster-26021.102079	55.69	2.03	69.08	2.66	35.77	1.42	59.79	2.22	29.78	1.17	54.19	2.25	39.59	1.59	19.11	0.77	42.3	1.65
Cluster-26021.102080	22.09	0.9	13.18	0.56	51.96	2.29	46.97	1.94	57.98	2.54	55.96	2.58	53.16	2.37	78.28	3.52	47.83	2.08
Cluster-26021.102081	419.22	11.47	362.08	10.48	372.84	11.12	626.4	17.43	486.36	14.38	529.4	16.48	267.74	8.04	316.18	9.58	281.96	8.25
Cluster-26021.102082	163.93	7.62	170.92	8.38	160.69	8.14	122.59	5.8	107.26	5.38	104.46	5.52	39.45	2.02	17.98	0.93	35.89	1.79
Cluster-26021.102083	4	0.67	6	1.04	6	1.09	7	1.19	12	2.13	6	1.14	15	2.81	33	6.18	12	2.2
Cluster-26021.102085	7	12.47	8	13.22	9	16.98	5	9.02	14.74	25.3	11	20.87	9	19.7	8.7	18.31	3	6.73
Cluster-26021.102086	280.41	24.68	219.39	20.24	175.17	16.77	238.68	21.37	247.39	23.36	182.38	18.23	368.35	35.87	297.29	29.13	303.95	28.96
Cluster-26021.102087	36.6	1.27	38.59	1.41	40.74	1.54	41.93	1.48	17.81	0.67	34.35	1.36	20.06	0.76	17.77	0.68	26.88	1
Cluster-26021.102089	6	16.81	3	7.64	2	5.9	3	8.47	3	7.93	1	2.9	7	24.38	8	26.57	2	7.21
Cluster-26021.102090	14.79	1.33	4.77	0.45	9.89	0.96	8.36	0.76	7.01	0.67	10.68	1.09	18.79	1.86	6.37	0.64	20.28	1.97
Cluster-26021.102091	597.76	6.81	675.69	8.16	658.19	8.18	626.94	7.27	682.37	8.42	632.29	8.2	425.44	5.31	364.26	4.59	377.16	4.58
Cluster-26021.102092	447.85	5.04	491.33	5.86	513.77	6.3	442.87	5.07	381.9	4.65	498.99	6.39	507.05	6.24	620.78	7.72	410.4	4.92
Cluster-26021.102094	1257	56.42	1127	53.36	1125	55	537	24.52	600	29.05	700	35.74	431	21.28	333	16.58	350	16.86
Cluster-26021.102096	1286.47	32.35	1373.72	36.55	1251.01	34.29	3791.49	96.97	2611.08	70.99	2097.03	60.02	5833.17	160.87	5599.27	155.88	6349.31	170.76
Cluster-26021.102100	645.32	15.41	506.87	12.8	655.07	17.04	749.96	18.21	645.6	16.66	476.58	12.95	445.48	11.66	399.18	10.55	475.32	12.13
Cluster-26021.102101	161.99	3.43	147.83	3.32	161.44	3.73	182.94	3.94	219.73	5.04	210.24	5.07	163.58	3.8	113.13	2.65	140.44	3.18
Cluster-26021.102102	8	2.36	9	2.71	9	2.87	7.63	2.29	13	4.02	5	1.66	3.41	1.15	2	0.67	3	1
Cluster-26021.102105	495.54	17.83	404.46	15.37	450.06	17.64	517.56	18.94	442.5	17.19	415.79	17.02	423.05	16.72	544.89	21.72	501.45	19.33
Cluster-26021.102113	103.48	2.1	184.82	3.97	122	2.7	96.9	2	117.09	2.57	77.32	1.78	102.76	2.28	113.71	2.55	116.22	2.52
Cluster-26021.102116	96	3.58	147	5.79	142	5.77	108	4.1	69	2.78	76	3.22	39	1.6	50	2.07	47	1.88
Cluster-26021.102117	1006.89	30.35	1164.84	37.12	1111.35	36.5	830.06	25.45	806.76	26.27	738.54	25.33	584.04	19.32	667.78	22.29	622.53	20.09
Cluster-26021.102119	545.95	25.2	464.76	22.63	459.79	23.12	390.4	18.33	460.6	22.93	402.75	21.14	256.41	13.02	364.76	18.68	297.23	14.73
Cluster-26021.102121	284.9	5.59	176.73	3.67	243.01	5.2	296.85	5.93	245.77	5.22	224.01	5.01	181.5	3.9	79.65	1.73	151.45	3.18
Cluster-26021.102125	25.23	0.73	20.51	0.62	28.61	0.9	28.11	0.82	23.98	0.75	10.42	0.34	12.97	0.41	14.71	0.47	12.97	0.4
Cluster-26021.10213	16	1.26	23	1.9	26	2.23	7	0.56	18	1.52	14	1.25	4	0.35	12	1.05	7	0.6
Cluster-26021.102130	84.51	6.01	53.99	4.03	70.01	5.42	65.4	4.73	68.68	5.25	78.88	6.38	87.63	6.88	78.47	6.2	134.97	10.36
Cluster-26021.102132	21.11	0.72	29.58	1.06	31.97	1.19	12.09	0.42	10.08	0.37	10.25	0.4	18.33	0.68	52.98	2	26.99	0.98
Cluster-26021.102133	520.4	10.94	314.01	6.99	321.02	7.36	726.12	15.53	753.28	17.13	894.32	21.4	869.68	20.04	398.39	9.27	739.26	16.61
Cluster-26021.102134	821.69	36.46	734.53	34.38	761.88	36.82	772.29	34.86	697.62	33.39	603.62	30.46	643.3	31.39	733.51	36.09	662	31.53
Cluster-26021.102135	107.47	4.32	91.76	3.89	62.79	2.75	70.04	2.86	55.87	2.42	55.51	2.54	81.69	3.61	56.54	2.52	52.08	2.25
Cluster-26021.102137	886.58	70.3	1088.94	90.62	1093.03	94.3	599.01	48.31	156.76	13.35	216.97	19.54	1645.4	144.18	2096.31	184.9	1990	170.5
Cluster-26021.102138	18	3.13	15	2.7	25	4.72	33.26	5.89	26	4.81	25	4.93	16	3.12	20	3.91	13	2.49
Cluster-26021.102139	162.8	6.07	91.27	3.6	146.51	5.95	176.08	6.68	72.32	2.91	52.71	2.24	178.29	7.31	274.9	11.37	253.3	10.13
Cluster-26021.102140	159.83	3.81	102.04	2.57	135.89	3.53	245.45	5.95	161.57	4.16	137.27	3.72	327.06	8.54	213.48	5.63	295.23	7.52
Cluster-26021.102142	500.59	20.53	468.7	20.29	441.39	19.72	477.38	19.91	399.46	17.68	368.87	17.21	321.29	14.48	401.99	18.28	325.26	14.31
Cluster-26021.102145	1342.33	45.16	1423.48	50.6	849.9	31.16	756.77	25.9	812.42	29.52	635.37	24.32	856.17	31.63	714.58	26.64	871.7	31.42
Cluster-26021.102157	75	16.25	86	19.18	58	13.62	30	6.61	58	13.28	78	19.12	2	0.49	5	1.22	3	0.72
Cluster-26021.102160	90.54	7.11	74.91	6.18	70.02	5.99	43.43	3.47	76.41	6.45	93.67	8.36	11.75	1.02	23.66	2.07	9.05	0.77
Cluster-26021.102162	1	1.27	1	1.2	4.95	6.7	4.99	6.45	1	1.25	4	5.51	7	10.81	5	7.48	4	6.29
Cluster-26021.102166	59.17	3.36	19.69	1.18	62.14	3.85	49.41	2.86	30.69	1.88	9.92	0.64	76.66	4.8	77.38	4.88	45.49	2.78
Cluster-26021.102168	138	7.48	69	3.94	82	4.84	108	5.95	111	6.48	121	7.46	48	2.87	64	3.85	53	3.09
Cluster-26021.102169	1300.81	36.16	1237.29	36.37	1232.02	37.32	1706.72	48.25	1335.86	40.13	1489.29	47.11	1751.68	53.42	1621.44	49.91	1797.98	53.48
Cluster-26021.102170	385.63	7.04	325.84	6.3	334.89	6.67	352.62	6.55	336.91	6.66	422.08	8.78	269.07	5.38	536.08	10.83	285.14	5.56
Cluster-26021.102172	52.22	0.62	26.98	0.34	70.58	0.91	62.61	0.75	77.73	1	98.48	1.33	91.47	1.18	86.11	1.13	73.36	0.93
Cluster-26021.102173	25	1.3	33	1.81	32	1.82	72	3.82	39	2.19	37	2.2	51	2.93	67	3.88	59	3.31
Cluster-26021.102174	560.71	6.76	485.74	6.21	703.76	9.25	727.84	8.93	688.39	8.99	740.03	10.16	912.81	12.05	876.12	11.68	844.44	10.86
Cluster-26021.102175	111.1	1.71	132.29	2.16	121.28	2.04	161.87	2.54	145.35	2.42	160.54	2.81	251.73	4.25	241.77	4.12	233.47	3.84
Cluster-26021.102180	202	18.87	280	27.39	256	26.01	137	13.02	102	10.22	73	7.74	16	1.65	22	2.29	10	1.01
Cluster-26021.102182	84.17	7.62	137.4	13.04	132.08	13.01	116.86	10.76	100.23	9.74	82.34	8.47	10.09	1.01	39.51	3.98	8.28	0.81
Cluster-26021.102186	348.24	7.69	541.3	12.66	511.31	12.31	407.34	9.15	376.75	9	311.21	7.83	34.84	0.84	125.3	3.06	25.87	0.61
Cluster-26021.102195	171.67	16.49	108.6	10.92	118.96	12.43	52.8	5.16	126.9	13.07	317.45	34.63	207.86	22.12	22.61	2.42	27	2.81
Cluster-26021.102196	1001.62	49.94	535.1	28.12	642.27	34.88	435.46	22.09	441.13	23.71	1229.79	69.73	964.4	52.92	206.11	11.4	264.42	14.17
Cluster-26021.102197	70	15.92	51	11.92	76	18.73	39	9.03	94	22.57	180	46.28	140	35.94	16	4.1	18	4.55
Cluster-26021.102199	66	4.93	58.44	4.59	60.36	4.91	74.37	5.65	90.51	7.27	67.86	5.76	101.87	8.4	74.82	6.22	58.68	4.73
Cluster-26021.102201	1395.65	97.2	1057.73	77.43	1007.26	76.35	1062	75.23	1236	92.57	1154.68	91.39	318	24.44	466.77	36.13	450.93	33.87
Cluster-26021.102205	478	17.31	410	15.68	291	11.48	243	8.95	260	10.16	231	9.52	75	2.98	80	3.21	89	3.45
Cluster-26021.102207	714.26	10.15	659.87	9.94	672.1	10.42	670.58	9.69	599.78	9.23	689.07	11.15	583.03	9.07	628.14	9.87	578.38	8.77
Cluster-26021.102210	188.77	4.57	173.24	4.44	304.59	8.04	140.87	3.47	183.47	4.81	222.55	6.14	191.05	5.08	356.38	9.56	321.51	8.33
Cluster-26021.102212	37	1.32	49	1.85	45	1.76	44	1.6	43	1.66	65	2.65	94	3.7	69	2.74	64	2.46
Cluster-26021.102214	768.51	67.64	687.66	63.45	730.53	69.95	832.27	74.52	728.38	68.79	642.43	64.22	868.89	84.62	986.34	96.65	959.44	91.4
Cluster-26021.102215	22.64	7.82	14.11	4.93	6.06	2.26	24.01	8.44	8.47	3.05	13.67	5.31	3.5	1.38	9.47	3.72	6.18	2.43
Cluster-26021.102218	34	4.37	25	3.35	22	3.07	13	1.7	15	2.06	16	2.33	15	2.14	21	3.01	4	0.56
Cluster-26021.102219	37.73	0.69	27.22	0.53	41.44	0.83	19.57	0.36	29.31	0.58	45.12	0.94	25.69	0.52	25.73	0.52	18.78	0.37
Cluster-26021.102220	27	18.37	21	13.95	17	12.39	32	22.14	21	14.44	20	15.1	25	20.12	27	21.29	23	18.58
Cluster-26021.102221	610.68	14.77	704.25	18.03	708.72	18.69	385	9.47	392.23	10.26	415.12	11.43	320.69	8.51	413.28	11.07	351.67	9.1
Cluster-26021.102222	12.09	0.62	11.21	0.61	11.91	0.67	24.05	1.27	10.83	0.6	18.99	1.12	12.11	0.69	20.86	1.2	25.45	1.41
Cluster-26021.102223	167.83	13.81	213.05	18.39	137.39	12.3	199.92	16.73	128.27	11.33	145.11	13.56	359.43	32.69	55.54	5.08	474.23	42.18
Cluster-26021.102225	27.18	1.75	30.85	2.09	36.67	2.57	42.44	2.78	25.9	1.79	17.69	1.29	50.91	3.62	87.7	6.27	49.72	3.45
Cluster-26021.102227	21.82	1.35	12.22	0.8	22.33	1.51	33.49	2.12	52.11	3.48	38.07	2.69	28.71	1.97	24.67	1.7	23.28	1.56
Cluster-26021.102228	57	0.64	69	0.82	75	0.92	80	0.91	79	0.96	89	1.13	52	0.64	54	0.67	60	0.72
Cluster-26021.102230	37.03	3.5	22.92	2.27	27.26	2.81	8.81	0.85	19.58	1.99	25.77	2.77	22.53	2.36	10.33	1.09	33.74	3.46
Cluster-26021.102235	14.94	0.33	17.47	0.41	40.04	0.97	24.43	0.55	22.71	0.55	25.99	0.66	12.98	0.32	40.11	0.99	35.13	0.84
Cluster-26021.102239	379.45	33.52	292.29	27.06	299.56	28.78	349.45	31.4	292.8	27.75	279.83	28.07	284.15	27.77	268.48	26.4	275.61	26.35
Cluster-26021.102241	42	1.62	62	2.53	39	1.64	36	1.41	39	1.62	29	1.27	80	3.39	71	3.04	72	2.98
Cluster-26021.102242	252.71	9.46	211.35	8.35	240.75	9.81	304.47	11.59	239.05	9.66	204.92	8.72	82.87	3.41	113.12	4.69	37.65	1.51
Cluster-26021.102245	520.76	7.03	462.83	6.62	575.54	8.47	342.42	4.7	218.65	3.19	248.48	3.82	195.39	2.89	171.94	2.57	161.74	2.33
Cluster-26021.102248	1213.08	24.52	895.26	19.16	1261.85	27.8	1226.69	25.22	1254.2	27.42	1381.59	31.79	830.5	18.4	753.98	16.86	859.46	18.56
Cluster-26021.102250	36	0.95	76.7	2.13	42.11	1.21	29.89	0.8	26.44	0.75	12.33	0.37	76	2.19	28.74	0.84	37.53	1.05
Cluster-26021.102252	33.83	4.14	18.55	2.37	11.87	1.58	83.75	10.43	81.71	10.69	68.5	9.52	295.53	40.24	280.75	38.39	291.58	38.9
Cluster-26021.102254	269.03	7.85	361.91	11.17	326.43	10.38	279.4	8.29	163.54	5.16	181.28	6.02	328.2	10.51	351.11	11.35	352.34	11
Cluster-26021.102255	545.05	16.04	645.84	20.09	552.97	17.73	468.51	14.02	391.76	12.45	326.94	10.95	468.08	15.11	489.21	15.94	446.03	14.05
Cluster-26021.102257	2204.19	72.37	1352.7	46.93	1654.88	59.21	2964.29	98.99	2435.36	86.37	2719.63	101.6	1978.41	71.32	1647.92	59.94	2002.4	70.42
Cluster-26021.102261	1222.25	18.09	805.42	12.63	964.73	15.57	1239.9	18.67	1121.91	17.98	1189	20.04	670.75	10.87	859.26	14.07	680.27	10.75
Cluster-26021.102263	186	2.85	181	2.94	168	2.8	113	1.76	125	2.07	114	1.99	100	1.68	127	2.15	93	1.52
Cluster-26021.102264	44	3.13	35	2.62	30	2.33	20	1.45	21	1.61	24	1.94	30	2.36	29	2.3	27	2.07
Cluster-26021.102267	278	12.77	308	14.93	284.01	14.21	312.01	14.58	313.01	15.51	321	16.78	411	20.77	403	20.54	471	23.24
Cluster-26021.102272	64.78	2.34	50.01	1.91	44.24	1.74	113.68	4.18	70.35	2.75	63.49	2.61	19.27	0.77	18	0.72	29	1.12
Cluster-26021.102273	36	2.35	38	2.6	33	2.34	42	2.78	40	2.8	38	2.81	33	2.37	35	2.53	23	1.61
Cluster-26021.102274	50.85	1.11	44.32	1.02	63.43	1.51	56.55	1.26	31.18	0.74	57.08	1.42	23.9	0.57	31.49	0.76	37.11	0.87
Cluster-26021.102276	126.62	4.43	118.24	4.37	118.74	4.53	126.32	4.5	76.26	2.88	34.58	1.38	106.32	4.09	326.69	12.68	266.04	9.98
Cluster-26021.102278	216.9	4.38	168.4	3.6	160.59	3.54	221.02	4.54	253.96	5.55	175.21	4.03	128.18	2.84	50.19	1.12	104.11	2.25
Cluster-26021.10228	8	1	7	0.91	5	0.68	4	0.51	7	0.93	5	0.71	10	1.39	8	1.12	17	2.31
Cluster-26021.102280	19	1.47	5.86	0.48	11.56	0.97	44	3.47	15.8	1.31	28	2.46	63.44	5.43	52.77	4.55	69.64	5.83
Cluster-26021.102282	2626.92	125.64	1534.67	77.39	1726.23	89.92	4220.23	205.3	3445.07	177.64	3664.9	199.34	2181.73	114.8	1992.91	105.73	2253.64	115.77
Cluster-26021.102284	15.29	0.74	37.61	1.92	23.43	1.23	20.74	1.02	15.94	0.83	14.95	0.82	23.8	1.27	19.38	1.04	29.98	1.56
Cluster-26021.102285	55	5.73	30	3.27	26	2.95	21	2.23	22	2.46	8	0.95	19	2.2	10	1.16	30	3.39
Cluster-26021.102286	262.8	15.41	188.1	11.61	169.94	10.85	191.21	11.4	223.51	14.11	168	11.2	273.4	17.66	328.38	21.37	290.25	18.31
Cluster-26021.102290	1	0.55	2	1.09	2	1.18	3	1.68	2	1.12	2	1.23	5	3.22	6	3.81	4	2.58
Cluster-26021.102294	18	1.48	13	1.12	6	0.54	18	1.5	15	1.32	17	1.59	14	1.27	20	1.83	25	2.22
Cluster-26021.102295	84	1.63	87	1.78	96	2.03	102	2.01	77	1.61	89	1.96	120	2.54	160	3.43	169	3.49
Cluster-26021.102296	23	2.69	17	2.07	14	1.78	17	2.02	25	3.12	29	3.84	12	1.56	12	1.56	12	1.53
Cluster-26021.102297	154	22.53	143	21.74	147	23.35	118	17.56	65	10.13	113	18.74	166	27.09	275	45.01	217	34.74
Cluster-26021.102300	123.79	1.72	143.93	2.12	112.19	1.7	109.55	1.55	111.23	1.67	67.94	1.07	79.76	1.21	42.48	0.65	63.61	0.94
Cluster-26021.102303	628.48	17.01	554.45	15.87	593.34	17.5	564.68	15.54	493.74	14.44	528.47	16.28	517.2	15.36	566.82	16.99	525.57	15.22
Cluster-26021.102305	325	15	328	15.97	175	8.8	73	3.43	54	2.69	60	3.15	52	2.64	44	2.25	50	2.48
Cluster-26021.102306	313	8.95	392	11.85	341	10.62	241	7.01	301	9.3	240	7.81	100	3.14	142	4.5	70	2.14
Cluster-26021.102308	291.19	8.01	382.09	11.11	329.54	9.87	151.46	4.24	257.62	7.66	220.44	6.9	50.63	1.53	204.24	6.22	115.08	3.39
Cluster-26021.102313	558.96	12.09	494.14	11.32	549.37	12.96	928.08	20.42	730.14	17.09	904.91	22.29	956.99	22.7	969.52	23.22	847.35	19.59
Cluster-26021.102314	650.56	61.22	541.58	53.37	480.68	49.2	413.65	39.59	486	49.03	471.03	50.33	579	60.34	652.78	68.42	614	62.61
Cluster-26021.102316	240.91	8.21	189.19	6.81	237.99	8.84	169.08	5.86	166.39	6.12	200.89	7.79	107.59	4.03	75.39	2.85	110.5	4.03
Cluster-26021.102318	847.06	32.17	610.93	24.5	569.31	23.56	748.91	28.93	688.03	28.21	689.53	29.79	519.72	21.69	496.53	20.9	484.68	19.74
Cluster-26021.102320	20.02	1.01	10.46	0.56	22.71	1.25	19.43	1	6.84	0.37	22.99	1.32	14.81	0.82	25.34	1.42	17.67	0.96
Cluster-26021.102323	244.68	15.6	235.69	15.8	234.2	16.25	212.24	13.76	232.53	15.95	180.68	13.09	188.33	13.24	212.65	15.06	216.89	14.89
Cluster-26021.102325	22.61	0.92	17.1	0.73	16.17	0.71	19.51	0.8	9.39	0.41	14.7	0.68	26.84	1.19	15.64	0.7	20.41	0.89
Cluster-26021.102326	316.77	3.11	433.35	4.5	217.65	2.33	326.38	3.25	176.32	1.87	115.97	1.29	278.28	2.99	282.38	3.06	232.89	2.43
Cluster-26021.10233	44	2.03	55	2.68	38	1.91	37	1.74	44	2.19	44	2.31	28	1.42	34	1.74	28	1.39
Cluster-26021.102331	24.43	1.68	13	0.94	33	2.47	14.72	1.03	20.4	1.51	19.19	1.5	34.98	2.65	27.86	2.13	24.23	1.79
Cluster-26021.102332	20.66	0.6	24.72	0.76	24.43	0.78	20.54	0.61	11.86	0.37	21.85	0.73	14.75	0.47	34.03	1.1	22.18	0.69
Cluster-26021.102333	1527.03	33.25	1538.91	35.47	1638.72	38.9	1384.99	30.68	1188.18	27.99	1373.92	34.06	862.58	20.59	1065.29	25.68	832.9	19.39
Cluster-26021.102337	14.43	2.48	7.57	1.35	9.83	1.83	5.32	0.93	5.27	0.96	3	0.58	3.7	0.71	5.6	1.08	1.69	0.32
Cluster-26021.102340	94.11	2.79	101.8	3.19	46.91	1.52	22.02	0.66	37.23	1.19	56.76	1.92	16.79	0.55	17.6	0.58	16.09	0.51
Cluster-26021.102344	3.6	0.37	14.67	1.59	8.71	0.98	17.84	1.88	4.72	0.53	11.43	1.35	21.26	2.45	33.79	3.91	22.6	2.55
Cluster-26021.102345	2788.52	117.03	2126.24	94.17	2370	108.35	3573.77	152.56	2905.06	131.55	2918.38	139.32	6608.84	304.92	6411.46	298.34	6281.47	282.84
Cluster-26021.102346	77	24.6	67	21.72	66	22.78	82	26.65	76	25.35	160	57.58	9	3.28	11	3.99	6	2.17
Cluster-26021.102347	30.17	2.56	26.09	2.32	31.24	2.88	25.62	2.21	38.92	3.54	62.24	5.99	8.97	0.84	6.5	0.61	4.51	0.41
Cluster-26021.102349	686.02	12.34	414.66	7.9	551.3	10.81	609.8	11.16	569.45	11.08	839.03	17.18	281.47	5.55	340.05	6.77	264.02	5.07
Cluster-26021.102351	435.07	8.61	414.79	8.69	479.5	10.34	621.67	12.51	583.07	12.48	410.3	9.24	738.61	16.01	635.35	13.91	852.6	18.02
Cluster-26021.102359	16.57	3.32	8.41	1.74	11.74	2.55	7.26	1.48	32.34	6.86	21.08	4.78	18.37	4.14	15.68	3.53	14.62	3.24
Cluster-26021.102360	6.62	1.25	8.11	1.58	10.91	2.23	20.99	4.02	18.14	3.62	26.33	5.61	3.21	0.68	11.21	2.37	13.82	2.87
Cluster-26021.102364	186.21	3.87	176.7	3.88	71.28	1.61	42.33	0.89	46.67	1.05	70.1	1.66	93.42	2.13	15.76	0.36	64.84	1.44
Cluster-26021.102367	758.73	17.85	696.44	17.34	753.68	19.33	646.78	15.48	488	12.41	581.45	15.57	801.4	20.67	670.39	17.46	803.45	20.21
Cluster-26021.102369	2535.67	80.32	2381	79.72	2662.55	91.91	3144.55	101.32	3717.48	127.21	3564.32	128.48	5588.52	194.33	5634.84	197.72	5620.9	190.66
Cluster-26021.102376	171	7.42	155	7.1	170	8.04	173	7.64	161	7.54	149	7.36	139	6.64	126	6.07	135	6.29
Cluster-26021.102377	73.47	4.12	81.94	4.84	71.97	4.39	106.04	6.05	93.95	5.67	74.22	4.73	60.25	3.72	62.68	3.9	54.14	3.27
Cluster-26021.102378	53.14	3.19	42.67	2.7	21.31	1.39	42.33	2.58	56.69	3.66	45.08	3.08	23.74	1.57	9.92	0.66	12.87	0.83
Cluster-26021.102379	119.94	5.59	123.03	6.04	172.56	8.76	101.5	4.81	64.4	3.24	90.45	4.79	60.69	3.11	86.13	4.45	89.32	4.47
Cluster-26021.102380	88.74	7.35	86.78	7.54	92.14	8.3	55	4.63	59	5.25	34.89	3.28	29	2.66	47.59	4.38	23	2.06
Cluster-26021.102385	215.7	4.79	223.01	5.25	161.53	3.91	137.22	3.1	97.48	2.34	157.83	3.99	122.92	3	107.07	2.63	188.99	4.49
Cluster-26021.102386	41.63	0.92	136.63	3.19	147.41	3.54	34	0.76	85.85	2.05	63.04	1.58	43.08	1.04	74.56	1.82	53.92	1.27
Cluster-26021.102387	794	34.8	570	26.36	683	32.61	715	31.88	747	35.32	725	36.14	703	33.88	906	44.04	840	39.52
Cluster-26021.102388	362	81.61	246.67	57.16	316.6	77.32	359	82.34	327.85	78.02	383.8	97.81	428	108.85	498.83	126.71	468.06	117.26
Cluster-26021.102389	9	2.82	3	0.96	8	2.71	3	0.96	1	0.33	1	0.35	3	1.07	6	2.13	4	1.42
Cluster-26021.102391	944.61	21.65	834	21.21	940.01	24.77	828	18.8	860.01	20.43	723.51	18.09	1198	29.88	1138.63	28.36	1126.54	27.13
Cluster-26021.102393	21.25	1.1	8.08	0.44	13.4	0.75	16.13	0.85	24.96	1.39	16.79	0.99	13.71	0.78	13.82	0.79	20.04	1.11
Cluster-26021.102395	373.94	7.09	252.95	5.08	352.01	7.27	291.2	5.61	290.84	5.96	255.58	5.51	223.76	4.65	346.17	7.26	299.52	6.06
Cluster-26021.102398	255.85	10.08	239.55	9.97	198.43	8.52	216.71	8.69	209.31	8.9	184.69	8.28	320.02	13.86	87.81	3.84	205.21	8.67
Cluster-26021.102406	80.95	1.66	42.39	0.92	65.68	1.47	69.73	1.45	86.32	1.91	57.11	1.33	139.39	3.13	104.28	2.36	125.15	2.74
Cluster-26021.102408	8	1.43	9	1.67	6	1.17	8	1.46	7	1.33	14	2.84	10	2.01	13	2.61	11	2.17
Cluster-26021.102409	132.64	2.26	98.48	1.78	102.97	1.91	140.23	2.43	109.65	2.02	116.65	2.26	165.75	3.09	99.65	1.88	63.93	1.16
Cluster-26021.102410	40	3.01	52	4.1	50	4.09	39	2.98	52	4.2	49	4.18	49	4.07	45	3.76	46	3.73
Cluster-26021.102414	48.99	2.06	34.08	1.51	32.35	1.48	13.49	0.58	39.06	1.77	29.73	1.42	48.11	2.22	147.99	6.89	85.94	3.87
Cluster-26021.102416	77.99	1.81	44.88	1.1	81.84	2.08	72.87	1.72	87.33	2.2	76.91	2.04	87.43	2.23	433.53	11.16	219.16	5.45
Cluster-26021.102418	16.05	3.09	12.19	2.43	19.64	4.1	8.74	1.71	19.87	4.06	10.5	2.29	9.72	2.1	25.24	5.47	23.62	5.03
Cluster-26021.102421	325.15	1.23	629.71	2.52	443.54	1.83	466.1	1.79	105.79	0.43	256.86	1.1	668.08	2.76	271.31	1.13	441.94	1.78
Cluster-26021.102422	18	0.74	14	0.61	24	1.07	18	0.75	8	0.35	15	0.7	19	0.86	25	1.13	17	0.75
Cluster-26021.102427	207.28	3.17	165.45	2.68	164.27	2.74	145.81	2.27	127.8	2.12	105.97	1.85	41.5	0.7	38.76	0.66	50.28	0.82
Cluster-26021.102429	30.36	6.34	31.86	6.85	28.21	6.38	26.73	5.67	37.32	8.24	32.4	7.65	27.14	6.37	35.34	8.3	30.7	7.09
Cluster-26021.102430	523.55	15	295.12	8.94	358.24	11.19	973.51	28.37	810.41	25.09	691.93	22.56	698.48	21.96	868.53	27.56	888.58	27.25
Cluster-26021.102431	63.82	2.94	47.45	2.31	52.71	2.65	72	3.38	49.06	2.44	46.69	2.45	246.87	12.52	511.73	26.18	449.36	22.25
Cluster-26021.102432	363.14	30.07	360	31.27	362.47	32.66	290.37	24.46	293.03	26.05	239.74	22.55	195.37	17.89	269.18	24.8	259.69	23.25
Cluster-26021.102433	338.68	5.52	356.42	6.15	338.04	6	270.05	4.47	211.99	3.74	176.36	3.27	275.63	4.92	257.06	4.63	306.27	5.33
Cluster-26021.102436	26	0.97	12	0.47	16	0.65	22	0.83	28	1.12	41	1.74	36	1.47	37	1.53	31	1.24
Cluster-26021.102440	296.97	16.75	184.5	10.96	194	11.91	604.11	34.65	436.3	26.5	297.52	19.08	2873.6	178.51	1993.71	124.81	4089.8	248.12
Cluster-26021.102442	1197.72	32.84	1042.5	30.23	992.18	29.65	1125.2	31.38	1130.6	33.51	1041.1	32.49	1045.55	31.45	1044.51	31.71	953.85	27.98
Cluster-26021.102454	1405.69	64.77	956.86	46.5	975.81	48.97	634.47	29.74	793.57	39.43	859.99	45.07	399.02	20.22	925.83	47.31	669.8	33.14
Cluster-26021.102456	2	0.39	6	1.21	12	2.54	8	1.59	5	1.03	9	1.99	3	0.66	6	1.31	5	1.08
Cluster-26021.102457	124.97	2.35	152.06	3.03	120.16	2.47	199.14	3.81	109.89	2.24	151.69	3.25	166.78	3.44	130.7	2.72	123.3	2.48
Cluster-26021.102460	402.56	14.46	415.11	15.75	374.26	14.65	1125.93	41.14	484.34	18.79	342.06	13.98	1782.03	70.32	1373.11	54.66	1903.11	73.27
Cluster-26021.102462	259.57	27.57	304.56	33.82	231.17	26.69	170.17	18.38	96.23	10.94	123.45	14.88	495.82	58.41	337.03	39.91	555.9	64.12
Cluster-26021.102463	61.93	0.61	75.26	0.79	105.78	1.14	80.94	0.81	33.44	0.36	41.65	0.47	105.83	1.14	59.9	0.65	74.94	0.79
Cluster-26021.102464	1002.56	35.99	655.85	24.87	596.63	23.34	632.1	23.08	615.53	23.86	682.12	27.86	1103.13	43.5	875.83	34.84	1250.55	48.11
Cluster-26021.102467	153.48	6.56	170.1	7.67	134.87	6.28	132.5	5.76	60.27	2.78	65.2	3.17	772	36.26	544.01	25.77	535.86	24.56
Cluster-26021.102472	51.27	5.18	50.28	5.32	39.87	4.38	37.07	3.81	47.09	5.1	42.72	4.9	45.22	5.07	9.41	1.06	20.79	2.28
Cluster-26021.102473	11	2.03	15	2.87	22	4.41	12	2.26	22	4.32	29	6.07	7	1.45	7	1.45	3	0.61
Cluster-26021.102474	30.77	3.66	49.41	6.13	49.85	6.45	20.14	2.44	31.44	4	22.83	3.08	4.34	0.57	3.9	0.52	6.85	0.89
Cluster-26021.102475	50.8	5.63	51.23	5.93	40.92	4.93	29.86	3.37	42.56	5.05	35.85	4.51	37.15	4.57	22.96	2.84	23.15	2.79
Cluster-26021.102477	41	7.93	51	10.19	53	11.12	40	7.87	45	9.22	45	9.85	23	5	23	5	22.03	4.71
Cluster-26021.102478	68.86	5.24	70.21	5.61	73.73	6.1	53.54	4.14	62.81	5.13	51.2	4.42	51.2	4.3	39.59	3.35	44.42	3.65
Cluster-26021.102481	25	3.84	28	4.46	22	3.66	19	2.97	28	4.57	22	3.82	15	2.57	8	1.37	10	1.68
Cluster-26021.102486	349.76	13.61	293.31	12.05	278.43	11.81	404.36	16.01	354.7	14.9	326.6	14.46	315.43	13.49	391.36	16.88	363.82	15.18
Cluster-26021.102489	115.38	3.85	69.9	2.47	40.16	1.46	102.94	3.49	86.02	3.1	77.13	2.93	77.27	2.83	78.68	2.91	65.71	2.35
Cluster-26021.102490	163.99	5.61	201.73	7.29	249.27	9.29	163.88	5.7	105.04	3.88	196.79	7.66	139.49	5.24	127.92	4.85	124.6	4.57
Cluster-26021.102491	151.62	5.03	116.1	4.07	100.84	3.65	123.06	4.16	128.98	4.63	103.87	3.92	71.73	2.61	44.32	1.63	87.29	3.1
Cluster-26021.102493	1265.58	15.05	1022.89	12.9	1405.44	18.23	972.84	11.77	311.42	4.01	472.12	6.39	456.32	5.94	769.2	10.12	676.76	8.59
Cluster-26021.102497	200.18	3.13	157.65	2.61	159.18	2.72	571.76	9.1	511.62	8.67	306.37	5.46	636.01	10.9	554.18	9.59	774.02	12.93
Cluster-26021.102498	12	1.92	12	1.99	14	2.43	20	3.25	21	3.57	18	3.26	26	4.64	17	3.04	17	2.98
Cluster-26021.102499	223.42	5.16	207.28	5.07	203.52	5.13	188.84	4.44	201.46	5.03	214.97	5.65	241.17	6.11	253.43	6.48	271.6	6.71
Cluster-26021.102500	54.79	0.8	58.53	0.9	94.58	1.5	136.05	2.02	100.45	1.59	141.86	2.36	77.8	1.24	180.75	2.92	100.6	1.57
Cluster-26021.102502	128.9	3.98	89.2	2.91	169.34	5.7	87.81	2.76	24.49	0.82	57.46	2.02	231	7.83	225.63	7.72	223	7.38
Cluster-26021.102505	81	5.12	100	6.65	98	6.74	59	3.79	47	3.2	46	3.3	61	4.25	91	6.39	74	5.04
Cluster-26021.102506	81.06	3.62	63.41	2.99	89.4	4.35	73.03	3.32	81.1	3.91	79.59	4.04	64.88	3.19	132.82	6.58	85.88	4.12
Cluster-26021.102507	28	1.22	30	1.38	34	1.62	29	1.29	43	2.03	49	2.44	23	1.11	9	0.44	9	0.42
Cluster-26021.102508	247.12	3.38	159.88	2.32	273.06	4.07	192.37	2.68	198.62	2.94	155.46	2.42	211.56	3.17	250.05	3.78	155.35	2.27
Cluster-26021.102510	38.77	1.01	27.79	0.77	24.85	0.71	35.25	0.94	32.62	0.92	31.65	0.94	22.36	0.64	28.26	0.82	27.92	0.78
Cluster-26021.102513	3	0.55	6	1.13	2	0.4	5	0.93	2	0.39	8	1.66	4	0.82	8	1.64	5	1.01
Cluster-26021.102514	17.62	0.98	8.97	0.52	16.01	0.97	16.14	0.91	19.19	1.15	14.77	0.93	10.76	0.66	20.35	1.25	6.66	0.4
Cluster-26021.102515	15.33	0.56	11.71	0.45	18.42	0.73	20.1	0.74	13	0.51	9.94	0.41	15	0.6	14.83	0.6	10.24	0.4
Cluster-26021.102516	17.69	1.58	14.86	1.39	19.54	1.9	14.44	1.31	6.31	0.6	6.38	0.65	28.82	2.85	20.11	2	47.86	4.63
Cluster-26021.102519	71	6.59	62.68	6.1	65.14	6.58	114.95	10.86	90	8.96	82.13	8.66	84	8.64	73.67	7.62	83.96	8.45
Cluster-26021.102520	285.49	3.7	273.58	3.76	299.47	4.23	222.23	2.93	182.12	2.56	163.94	2.42	152.71	2.17	279.95	4.02	168.83	2.34
Cluster-26021.102521	269.38	3.54	252.26	3.52	227.33	3.26	257.58	3.45	248.75	3.54	292.55	4.38	120.29	1.73	270.62	3.94	101.89	1.43
Cluster-26021.102523	231.45	12.04	162.76	8.92	133.74	7.58	187.55	9.92	194.37	10.9	142.72	8.44	270.03	15.47	527.44	30.45	443.13	24.78
Cluster-26021.102524	97.36	5.12	75.78	4.2	99.12	5.68	79.06	4.23	40.2	2.28	85.68	5.13	20.86	1.21	111.37	6.5	59.51	3.37
Cluster-26021.102525	540.34	21.23	566.27	23.49	501.84	21.48	485.26	19.39	281.31	11.93	261.87	11.7	1079.83	46.62	921.36	40.12	1196.5	50.41
Cluster-26021.102529	315.4	14.39	362.33	17.43	353.28	17.55	297.41	13.8	181.24	8.92	193.22	10.02	642.34	32.23	585.8	29.64	721.34	35.33
Cluster-26021.102530	377.6	25.25	396.67	27.89	365.72	26.62	348.59	23.71	358.76	25.81	340.78	25.9	654.66	48.3	750.2	55.74	587.66	42.36
Cluster-26021.102533	70.96	2.4	117.15	4.18	94.71	3.49	98.89	3.4	86.79	3.17	91.97	3.53	99.64	3.7	129.02	4.83	119.14	4.31
Cluster-26021.102534	16.35	1.98	9.09	1.15	6.32	0.83	4.41	0.54	6.62	0.86	7.24	1	4.08	0.55	10.5	1.42	6.12	0.81
Cluster-26021.102535	374	144.85	432	168.32	344	143.68	325	128.08	403	161.83	296	128.82	318	141.86	394	174.14	374	165.67
[truncated: 43,373 more rows]
